# Supplementary material for: Spatial single-cell mass spectrometry defines zonation of the hepatocyte proteome
Source: Nat Methods. 2023 Oct 2;20(10):1530–6. doi: 10.1038/s41592-023-02007-6 (PMC10555842; doi:10.1038/s41592-023-02007-6)
Supplement: Supplementary file 3 — Processed raw data, meta data and principal components of five-shape proteomics. [file 41592_2023_2007_MOESM3_ESM.xlsx]

## Sheet: meta
Suppplementary Table S1: Five Shape Experiment, Proteomics data
Rosenberger et al.
Table	Column	Description
Samples	sample	sample ID
Samples	slide	Microscopic slide used
Samples	frame	Microscopic frame cells were cut from
Samples	sample_batch	384-well plate ID
Samples	evobox	Evobox ID
Samples	mouse	Mouse ID
Samples	tims_adj	Before (0) or after (1) ion mobility calibration on timsTOF
Samples	included_for_stats	Sample was included for PCA and statistics. PCA only includes "slide01_frame20", "slide10_frame12" and "slide13_frame06"
Proteomics	--	log2-transformed protein quantities used during data analysis
PCs	--	Principle components in Supplementary Figure 1

## Sheet: Samples
sample	slide	frame	sample_batch	evobox	mouse	tims_adj	included_for_stats
slide01_frame01	1	1	1	1	5	0	TRUE
slide01_frame02	1	2	1	1	5	0	TRUE
slide01_frame03	1	3	1	1	5	0	TRUE
slide01_frame04	1	4	1	1	5	0	TRUE
slide01_frame05	1	5	1	1	5	0	TRUE
slide01_frame06	1	6	1	1	5	0	TRUE
slide01_frame07	1	7	1	1	5	0	TRUE
slide01_frame08	1	8	1	1	5	0	TRUE
slide01_frame09	1	9	1	1	5	0	TRUE
slide01_frame10	1	10	1	1	5	0	TRUE
slide01_frame11	1	11	1	1	5	0	TRUE
slide01_frame12	1	12	1	1	5	0	TRUE
slide01_frame13	1	13	1	1	5	0	FALSE
slide01_frame14	1	14	1	1	5	0	TRUE
slide01_frame15	1	15	1	1	5	0	TRUE
slide01_frame16	1	16	1	1	5	0	FALSE
slide01_frame17	1	17	1	1	5	0	TRUE
slide01_frame18	1	18	1	1	5	0	TRUE
slide01_frame19	1	19	1	1	5	0	TRUE
slide01_frame20	1	20	1	1	5	0	FALSE
slide01_frame21	1	21	1	1	5	0	FALSE
slide01_frame22	1	22	1	1	5	0	TRUE
slide02_frame01	2	1	1	1	5	0	TRUE
slide02_frame02	2	2	1	1	5	0	TRUE
slide02_frame03	2	3	1	1	5	0	TRUE
slide02_frame04	2	4	1	1	5	0	TRUE
slide02_frame05	2	5	1	1	5	0	TRUE
slide02_frame06	2	6	1	1	5	0	TRUE
slide02_frame07	2	7	1	1	5	0	TRUE
slide02_frame08	2	8	1	1	5	0	TRUE
slide02_frame09	2	9	1	1	5	0	TRUE
slide02_frame10	2	10	1	1	5	0	TRUE
slide02_frame11	2	11	1	1	5	0	TRUE
slide02_frame12	2	12	1	1	5	0	TRUE
slide02_frame13	2	13	1	1	5	0	TRUE
slide02_frame14	2	14	1	1	5	0	TRUE
slide02_frame15	2	15	1	1	5	0	TRUE
slide02_frame16	2	16	1	1	5	0	TRUE
slide02_frame17	2	17	1	1	5	0	TRUE
slide02_frame18	2	18	1	1	5	0	TRUE
slide02_frame19	2	19	1	1	5	0	TRUE
slide02_frame20	2	20	1	1	5	0	TRUE
slide02_frame21	2	21	1	1	5	0	TRUE
slide02_frame22	2	22	1	1	5	0	TRUE
slide03_frame01	3	1	1	1	3	0	TRUE
slide03_frame02	3	2	1	1	3	0	TRUE
slide03_frame03	3	3	1	1	3	0	FALSE
slide03_frame04	3	4	1	1	3	0	TRUE
slide03_frame05	3	5	1	1	3	0	FALSE
slide03_frame06	3	6	1	1	3	0	TRUE
slide03_frame07	3	7	1	1	3	0	TRUE
slide03_frame08	3	8	1	1	3	0	TRUE
slide03_frame09	3	9	1	1	3	0	TRUE
slide03_frame10	3	10	1	1	3	0	TRUE
slide03_frame11	3	11	1	1	3	0	TRUE
slide03_frame12	3	12	1	1	3	0	TRUE
slide03_frame13	3	13	1	1	3	0	FALSE
slide03_frame14	3	14	1	1	3	0	TRUE
slide03_frame15	3	15	1	1	3	0	FALSE
slide03_frame16	3	16	1	1	3	0	FALSE
slide03_frame17	3	17	1	1	3	0	TRUE
slide03_frame18	3	18	1	1	3	0	TRUE
slide03_frame19	3	19	1	1	3	0	TRUE
slide03_frame20	3	20	1	1	3	0	TRUE
slide03_frame21	3	21	1	1	3	0	TRUE
slide03_frame22	3	22	1	1	3	0	TRUE
slide05_frame01	5	1	2	1	4	0	TRUE
slide05_frame02	5	2	2	1	4	0	TRUE
slide05_frame03	5	3	2	1	4	0	TRUE
slide05_frame04	5	4	2	1	4	0	TRUE
slide05_frame05	5	5	2	1	4	0	TRUE
slide05_frame06	5	6	2	1	4	0	TRUE
slide05_frame07	5	7	2	1	4	0	TRUE
slide05_frame08	5	8	2	1	4	0	TRUE
slide05_frame09	5	9	2	1	4	0	TRUE
slide05_frame10	5	10	2	1	4	0	TRUE
slide05_frame11	5	11	2	1	4	0	FALSE
slide05_frame12	5	12	2	1	4	0	TRUE
slide05_frame13	5	13	2	1	4	0	TRUE
slide05_frame14	5	14	2	1	4	0	TRUE
slide05_frame15	5	15	2	1	4	0	TRUE
slide05_frame16	5	16	2	1	4	0	TRUE
slide05_frame17	5	17	2	1	4	0	TRUE
slide05_frame18	5	18	2	1	4	0	TRUE
slide05_frame19	5	19	2	1	4	0	TRUE
slide05_frame20	5	20	2	1	4	0	TRUE
slide05_frame21	5	21	2	1	4	0	TRUE
slide05_frame22	5	22	2	1	4	0	TRUE
slide08_frame01	8	1	4	3	1	1	TRUE
slide08_frame02	8	2	4	3	1	1	TRUE
slide08_frame03	8	3	4	3	1	1	TRUE
slide08_frame04	8	4	4	3	1	1	TRUE
slide08_frame05	8	5	4	3	1	1	FALSE
slide08_frame06	8	6	4	3	1	1	TRUE
slide08_frame07	8	7	4	3	1	1	TRUE
slide08_frame08	8	8	4	3	1	1	TRUE
slide08_frame09	8	9	4	3	1	1	TRUE
slide08_frame10	8	10	4	3	1	1	TRUE
slide08_frame11	8	11	4	3	1	1	TRUE
slide08_frame12	8	12	4	3	1	1	TRUE
slide08_frame13	8	13	4	3	1	1	TRUE
slide08_frame14	8	14	4	3	1	1	TRUE
slide08_frame15	8	15	4	3	1	1	TRUE
slide08_frame16	8	16	4	3	1	1	FALSE
slide08_frame17	8	17	4	3	1	1	TRUE
slide08_frame18	8	18	4	3	1	1	TRUE
slide08_frame19	8	19	4	3	1	1	TRUE
slide08_frame20	8	20	4	3	1	1	TRUE
slide08_frame21	8	21	4	3	1	1	TRUE
slide08_frame22	8	22	4	3	1	1	TRUE
slide10_frame01	10	1	3	2	3	0	FALSE
slide10_frame02	10	2	3	2	3	0	TRUE
slide10_frame03	10	3	3	2	3	0	FALSE
slide10_frame04	10	4	3	2	3	0	TRUE
slide10_frame05	10	5	3	2	3	0	TRUE
slide10_frame06	10	6	3	2	3	0	TRUE
slide10_frame07	10	7	3	2	3	0	TRUE
slide10_frame08	10	8	3	2	3	0	TRUE
slide10_frame09	10	9	3	2	3	0	FALSE
slide10_frame10	10	10	3	2	3	0	TRUE
slide10_frame11	10	11	3	2	3	0	FALSE
slide10_frame12	10	12	3	2	3	0	FALSE
slide10_frame13	10	13	3	2	3	0	TRUE
slide10_frame14	10	14	3	2	3	0	TRUE
slide10_frame15	10	15	3	2	3	0	TRUE
slide10_frame16	10	16	3	2	3	0	FALSE
slide10_frame17	10	17	3	2	3	0	TRUE
slide10_frame18	10	18	3	2	3	0	TRUE
slide10_frame19	10	19	3	2	3	0	TRUE
slide10_frame20	10	20	3	2	3	0	TRUE
slide10_frame21	10	21	3	2	3	0	TRUE
slide10_frame22	10	22	3	2	3	0	TRUE
slide11_frame01	11	1	3	2	5	0	TRUE
slide11_frame02	11	2	3	2	5	0	FALSE
slide11_frame03	11	3	3	2	5	0	TRUE
slide11_frame04	11	4	3	2	5	0	FALSE
slide11_frame05	11	5	3	2	5	0	TRUE
slide11_frame06	11	6	3	2	5	0	TRUE
slide11_frame07	11	7	3	2	5	0	FALSE
slide11_frame08	11	8	3	2	5	0	TRUE
slide11_frame09	11	9	3	2	5	0	TRUE
slide11_frame10	11	10	3	2	5	0	FALSE
slide11_frame11	11	11	3	2	5	0	TRUE
slide11_frame12	11	12	3	2	5	0	TRUE
slide11_frame13	11	13	3	2	5	0	TRUE
slide11_frame14	11	14	3	2	5	0	FALSE
slide11_frame15	11	15	3	2	5	0	TRUE
slide11_frame16	11	16	3	2	5	0	TRUE
slide11_frame17	11	17	3	2	5	0	TRUE
slide11_frame18	11	18	3	2	5	0	TRUE
slide11_frame19	11	19	3	2	5	0	TRUE
slide11_frame20	11	20	3	2	5	0	TRUE
slide11_frame21	11	21	3	2	5	0	TRUE
slide11_frame22	11	22	3	2	5	0	TRUE
slide12_frame01	12	1	4	3	3	1	TRUE
slide12_frame02	12	2	4	3	3	1	TRUE
slide12_frame03	12	3	4	3	3	1	TRUE
slide12_frame04	12	4	4	3	3	1	TRUE
slide12_frame05	12	5	4	3	3	1	FALSE
slide12_frame06	12	6	4	3	3	1	TRUE
slide12_frame07	12	7	4	3	3	1	TRUE
slide12_frame08	12	8	4	3	3	1	FALSE
slide12_frame09	12	9	4	3	3	1	TRUE
slide12_frame10	12	10	4	3	3	1	TRUE
slide12_frame11	12	11	4	3	3	1	TRUE
slide12_frame12	12	12	4	3	3	1	TRUE
slide12_frame13	12	13	4	3	3	1	TRUE
slide12_frame14	12	14	4	3	3	1	TRUE
slide12_frame15	12	15	4	3	3	1	TRUE
slide12_frame16	12	16	4	3	3	1	FALSE
slide12_frame17	12	17	4	3	3	1	TRUE
slide12_frame18	12	18	4	3	3	1	TRUE
slide12_frame19	12	19	4	3	3	1	TRUE
slide12_frame20	12	20	4	3	3	1	TRUE
slide12_frame21	12	21	4	3	3	1	TRUE
slide12_frame22	12	22	4	3	3	1	TRUE
slide13_frame01	13	1	3	2	4	0	TRUE
slide13_frame02	13	2	3	2	4	0	FALSE
slide13_frame03	13	3	3	2	4	0	TRUE
slide13_frame04	13	4	3	2	4	0	TRUE
slide13_frame05	13	5	3	2	4	0	TRUE
slide13_frame06	13	6	3	2	4	0	FALSE
slide13_frame07	13	7	3	2	4	0	TRUE
slide13_frame08	13	8	3	2	4	0	TRUE
slide13_frame09	13	9	3	2	4	0	TRUE
slide13_frame10	13	10	3	2	4	0	FALSE
slide13_frame11	13	11	3	2	4	0	TRUE
slide13_frame12	13	12	3	2	4	0	TRUE
slide13_frame13	13	13	3	2	4	0	TRUE
slide13_frame14	13	14	3	2	4	0	TRUE
slide13_frame15	13	15	3	2	4	0	TRUE
slide13_frame16	13	16	3	2	4	0	TRUE
slide13_frame17	13	17	3	2	4	0	TRUE
slide13_frame18	13	18	3	2	4	0	TRUE
slide13_frame19	13	19	3	2	4	0	TRUE
slide13_frame20	13	20	3	2	4	0	TRUE
slide13_frame21	13	21	3	2	4	0	TRUE
slide13_frame22	13	22	3	2	4	0	TRUE
slide14_frame01	14	1	3	2	2	0	TRUE
slide14_frame02	14	2	3	2	2	0	TRUE
slide14_frame03	14	3	3	2	2	0	TRUE
slide14_frame04	14	4	3	2	2	0	TRUE
slide14_frame05	14	5	3	2	2	0	TRUE
slide14_frame06	14	6	3	2	2	0	TRUE
slide14_frame07	14	7	3	2	2	0	TRUE
slide14_frame08	14	8	3	2	2	0	TRUE
slide14_frame09	14	9	3	2	2	0	TRUE
slide14_frame10	14	10	3	2	2	0	TRUE
slide14_frame11	14	11	3	2	2	0	TRUE
slide14_frame12	14	12	3	2	2	0	FALSE
slide14_frame13	14	13	3	2	2	0	TRUE
slide14_frame14	14	14	3	2	2	0	TRUE
slide14_frame15	14	15	3	2	2	0	TRUE
slide14_frame16	14	16	3	2	2	0	TRUE
slide14_frame17	14	17	3	2	2	0	TRUE
slide14_frame18	14	18	3	2	2	0	TRUE
slide14_frame19	14	19	3	2	2	0	FALSE
slide14_frame20	14	20	3	2	2	0	TRUE
slide14_frame21	14	21	3	2	2	0	TRUE
slide14_frame22	14	22	3	2	2	0	TRUE
slide16_frame01	16	1	4	3	1	1	TRUE
slide16_frame02	16	2	4	3	1	1	TRUE
slide16_frame03	16	3	4	3	1	1	TRUE
slide16_frame04	16	4	4	3	1	1	TRUE
slide16_frame05	16	5	4	3	1	1	TRUE
slide16_frame06	16	6	4	3	1	1	FALSE
slide16_frame07	16	7	4	3	1	1	TRUE
slide16_frame08	16	8	4	3	1	1	TRUE
slide16_frame09	16	9	4	3	1	1	TRUE
slide16_frame10	16	10	4	3	1	1	TRUE
slide16_frame11	16	11	4	3	1	1	TRUE
slide16_frame12	16	12	4	3	1	1	TRUE
slide16_frame13	16	13	4	3	1	1	TRUE
slide16_frame14	16	14	4	3	1	1	FALSE
slide16_frame15	16	15	4	3	1	1	FALSE
slide16_frame16	16	16	4	3	1	1	FALSE
slide16_frame17	16	17	4	3	1	1	FALSE
slide16_frame18	16	18	4	3	1	1	FALSE
slide16_frame19	16	19	4	3	1	1	FALSE
slide16_frame20	16	20	4	3	1	1	FALSE
slide16_frame21	16	21	4	3	1	1	FALSE
slide16_frame22	16	22	4	3	1	1	FALSE

## Sheet: Proteomics
Protein.Group	slide01_frame01	slide01_frame02	slide01_frame03	slide01_frame04	slide01_frame05	slide01_frame06	slide01_frame07	slide01_frame08	slide01_frame09	slide01_frame10	slide01_frame11	slide01_frame12	slide01_frame13	slide01_frame14	slide01_frame15	slide01_frame16	slide01_frame17	slide01_frame18	slide01_frame19	slide01_frame20	slide01_frame21	slide01_frame22	slide02_frame01	slide02_frame02	slide02_frame03	slide02_frame04	slide02_frame05	slide02_frame06	slide02_frame07	slide02_frame08	slide02_frame09	slide02_frame10	slide02_frame11	slide02_frame12	slide02_frame13	slide02_frame14	slide02_frame15	slide02_frame16	slide02_frame17	slide02_frame18	slide02_frame19	slide02_frame20	slide02_frame21	slide02_frame22	slide03_frame01	slide03_frame02	slide03_frame03	slide03_frame04	slide03_frame05
A0A075B5N3	NA	NA	NA	NA	NA	NA	NA	NA	NA	NA	NA	NA	NA	NA	8.08042	NA	NA	NA	NA	9.83359	NA	NA	NA	NA	NA	NA	NA	NA	NA	NA	NA	NA	NA	10.7686	NA	NA	NA	NA	NA	NA	NA	NA	NA	NA	NA	NA	NA	NA	NA
A0A075B6A3	9.98849	6.98809	10.0191	NA	10.7827	10.9435	10.8744	10.8989	10.5716	NA	NA	7.8416	11.3081	9.69805	NA	NA	NA	NA	NA	8.8016	NA	10.2372	10.3906	NA	NA	10.1737	NA	9.60772	9.24732	9.55218	8.32142	8.3854	10.1815	7.9358	10.7646	8.95526	10.5867	8.95549	10.2634	NA	9.4146	NA	6.00536	10.0819	9.49603	10.4199	NA	9.51067	11.6512
A0A087WNT1	NA	NA	NA	NA	NA	NA	NA	NA	NA	NA	NA	NA	NA	NA	NA	NA	NA	NA	NA	NA	NA	NA	NA	NA	NA	NA	NA	NA	NA	NA	NA	NA	NA	NA	NA	NA	NA	NA	NA	NA	NA	NA	NA	NA	NA	NA	NA	NA	NA
A0A087WP14	NA	NA	NA	NA	NA	NA	NA	NA	NA	NA	NA	NA	NA	NA	NA	NA	NA	NA	NA	NA	NA	NA	NA	NA	NA	NA	NA	NA	NA	NA	NA	NA	NA	NA	NA	NA	NA	NA	NA	NA	NA	NA	NA	NA	NA	NA	NA	NA	NA
A0A087WQS0	9.53994	8.01502	8.98221	NA	NA	NA	NA	NA	6.35361	9.15469	NA	NA	NA	NA	NA	NA	9.68391	6.44347	NA	10.5546	11.3864	NA	NA	8.97226	NA	10.7057	NA	NA	NA	10.2914	NA	NA	NA	NA	NA	9.19627	NA	NA	NA	NA	NA	NA	NA	NA	8.6085	8.98828	10.6464	8.58256	NA
A0A087WRG0	NA	NA	NA	NA	NA	NA	NA	NA	NA	NA	NA	NA	NA	NA	NA	NA	NA	NA	NA	NA	NA	NA	NA	NA	NA	NA	NA	NA	NA	NA	NA	NA	NA	NA	NA	NA	NA	NA	NA	NA	NA	NA	NA	NA	NA	NA	NA	NA	NA
A0A087WSN6	11.9451	10.5218	10.6939	10.4645	10.4161	11.0106	11.5148	10.2658	10.3229	10.7487	10.7641	9.87279	12.0312	10.6882	10.5651	NA	10.9285	9.69294	10.6212	11.816	10.9204	10.6255	11.1458	10.6531	10.8379	9.63744	11.4355	11.1248	11.0498	10.0848	12.0985	11.4227	9.98956	10.0723	10.4225	10.4701	9.80088	10.7986	11.3107	11.4456	11.0557	11.0811	10.2788	10.8206	11.2875	11.2811	12.0238	11.9192	11.4372
A0A087WSP5	NA	8.20757	NA	9.11077	7.92791	NA	NA	8.45378	6.70395	8.22	NA	NA	NA	NA	NA	NA	NA	8.54004	NA	NA	NA	NA	NA	NA	NA	NA	10.0469	NA	NA	NA	NA	NA	NA	NA	NA	9.31593	7.88582	7.70636	NA	9.21288	8.27968	NA	9.08239	NA	NA	NA	NA	NA	NA
A0A087WSS1	NA	NA	NA	NA	NA	NA	NA	NA	NA	NA	NA	NA	NA	NA	NA	NA	NA	NA	NA	NA	NA	NA	NA	NA	NA	NA	NA	NA	NA	NA	NA	NA	NA	NA	NA	NA	NA	NA	NA	NA	NA	NA	NA	NA	NA	NA	NA	NA	NA
A0A0A6YWR2	NA	9.17867	NA	NA	NA	7.71578	6.82479	NA	8.95562	NA	NA	NA	NA	NA	8.68558	NA	NA	NA	NA	NA	NA	NA	9.06117	NA	NA	5.91845	9.65986	NA	NA	NA	NA	9.09639	NA	7.23996	7.42122	7.95987	NA	9.01758	10.2403	9.46859	NA	NA	NA	NA	NA	9.769	NA	9.1109	NA
A0A0A6YX73	NA	7.80115	NA	NA	NA	NA	5.25888	NA	NA	NA	NA	5.26298	NA	NA	NA	NA	7.97423	6.86641	NA	NA	NA	NA	NA	8.42765	NA	6.5223	9.17465	5.72687	NA	NA	NA	NA	6.01304	7.21069	6.99591	7.05082	NA	NA	NA	NA	6.14024	NA	NA	7.50918	NA	NA	NA	7.29288	NA
A0A0B4J1I0	NA	NA	NA	NA	NA	NA	NA	NA	NA	NA	NA	NA	NA	NA	NA	NA	NA	NA	NA	NA	NA	NA	NA	NA	NA	NA	NA	NA	NA	NA	9.16738	NA	NA	7.93456	NA	NA	NA	NA	NA	NA	NA	NA	NA	NA	NA	NA	NA	NA	NA
A0A0F6AIX5	NA	7.7241	8.60004	9.7494	8.67554	9.62177	6.97578	5.90488	8.82704	9.26168	8.0128	9.0872	NA	NA	7.82741	NA	8.80128	NA	6.77128	NA	NA	NA	NA	8.46976	NA	9.40509	NA	4.43907	8.49819	NA	NA	8.64472	7.56262	9.01961	7.16137	6.50532	8.16992	9.15003	NA	NA	7.78012	NA	7.5199	7.77873	NA	9.5597	NA	NA	NA
A0A0G2JFP4	NA	NA	NA	NA	NA	NA	NA	NA	NA	NA	NA	NA	NA	NA	NA	NA	NA	NA	NA	NA	NA	NA	NA	NA	NA	NA	NA	NA	NA	NA	NA	NA	NA	NA	NA	NA	NA	NA	NA	NA	NA	NA	NA	NA	NA	NA	NA	NA	NA
A0A0G2JG52	NA	NA	NA	NA	NA	NA	NA	NA	NA	NA	NA	NA	NA	NA	NA	NA	NA	NA	NA	NA	NA	NA	NA	NA	NA	NA	NA	NA	NA	NA	NA	NA	NA	NA	NA	NA	NA	NA	NA	NA	NA	NA	NA	NA	NA	NA	NA	NA	NA
A0A0J9YU79	8.23161	9.94769	11.1363	10.7623	8.50689	9.97648	9.89566	9.75133	10.1418	9.43334	9.77097	10.1649	NA	10.178	10.1801	NA	9.36218	9.86841	9.5872	9.5636	9.12295	10.0442	NA	9.58822	11.0317	9.87196	9.97215	6.75366	NA	9.49308	NA	8.26729	10.1425	10.1853	9.52755	10.2852	10.398	10.3707	11.0232	11.3872	9.37934	9.45482	9.74013	10.0803	NA	NA	NA	NA	NA
A0A0J9YUI8	9.00245	8.61023	8.75672	NA	9.12989	NA	9.18907	8.678	8.59806	8.35689	NA	10.2598	NA	8.65844	8.17747	NA	7.01966	8.2104	9.33119	NA	NA	7.1791	10.6347	NA	NA	9.58523	NA	7.17019	7.92424	8.89269	8.50676	4.55397	8.37612	7.05884	7.65755	8.63861	8.50172	8.07965	7.00769	NA	8.70147	9.2722	9.41444	4.99022	8.94622	9.72109	NA	8.80099	NA
A0A0R4IZY0	NA	NA	NA	NA	NA	NA	NA	NA	NA	NA	NA	NA	NA	NA	NA	NA	NA	NA	NA	NA	NA	NA	NA	NA	NA	NA	NA	NA	NA	NA	NA	NA	NA	NA	NA	NA	NA	NA	NA	NA	NA	NA	NA	NA	NA	NA	NA	NA	NA
A0A0R4IZY2	12.8514	13.124	12.9456	12.5121	13.1588	13.0196	13.1291	13.1034	12.8181	13.6878	12.8605	13.1028	12.5425	12.7918	12.9656	NA	13.4493	13.2248	13.3604	12.3513	12.6907	13.3306	13.3474	13.4618	12.4778	12.7882	13.4042	13.4871	12.357	13.1923	13.0484	13.5634	13.3461	13.088	13.2527	13.156	13.2073	13.2962	13.2028	13.0068	12.8105	12.6776	13.5708	13.0464	13.064	13.2414	12.2337	12.544	13.4973
A0A0R4J049	NA	NA	NA	NA	NA	NA	NA	NA	NA	NA	NA	NA	NA	NA	NA	NA	NA	NA	NA	10.2882	NA	NA	NA	NA	NA	NA	NA	NA	NA	NA	NA	NA	NA	NA	NA	NA	NA	NA	NA	NA	NA	NA	NA	NA	NA	NA	NA	NA	NA
A0A0R4J065	10.8805	9.61617	9.18391	8.85443	NA	8.85058	10.911	11.9174	9.68298	NA	NA	10.9623	11.5557	10.6533	NA	NA	NA	10.3587	NA	NA	10.6511	10.4647	NA	NA	11.087	11.2871	NA	9.17814	10.7774	NA	NA	8.69581	10.7465	9.75955	9.49505	11.2742	9.96469	NA	10.8443	11.9368	10.4163	9.92657	NA	9.61625	10.2058	12.2226	NA	NA	10.7714
A0A0R4J078	NA	NA	NA	NA	NA	NA	NA	NA	7.0199	NA	NA	4.94501	NA	NA	NA	NA	NA	NA	NA	NA	NA	NA	NA	NA	NA	NA	NA	NA	NA	7.97576	NA	NA	NA	NA	NA	7.52583	NA	NA	NA	NA	7.3964	NA	5.38252	6.9555	NA	NA	NA	NA	NA
A0A0R4J083	10.8314	11.8289	11.6802	11.0307	11.3061	11.8697	11.4746	12.163	11.3975	11.314	12.0926	11.6346	12.2954	11.3281	12.1338	NA	11.5905	11.5556	11.2752	10.938	12.3915	11.622	12.4469	11.3257	11.6071	11.7369	11.1992	11.4668	11.6419	11.5795	11.7802	11.7675	11.5374	11.7517	11.9516	11.7406	11.6663	11.6288	11.9844	11.6725	11.9668	12.0501	11.5376	12.1303	11.887	9.74873	11.3147	12.0243	10.8625
A0A0R4J085	NA	8.26235	NA	NA	NA	NA	NA	NA	NA	8.70274	NA	NA	NA	NA	7.49764	NA	9.09549	6.53607	NA	NA	NA	NA	NA	8.66866	NA	NA	NA	NA	NA	NA	NA	NA	NA	NA	NA	NA	6.88614	NA	NA	NA	7.2461	NA	NA	NA	NA	NA	NA	NA	NA
A0A0R4J094	NA	8.58318	8.28942	NA	NA	NA	9.25694	7.56395	8.06053	8.80412	6.87964	8.53555	NA	NA	9.05396	NA	9.09907	9.71784	NA	8.44972	NA	8.80419	NA	NA	NA	NA	NA	NA	NA	NA	NA	7.64032	NA	NA	6.44817	NA	9.77045	8.30568	NA	NA	9.15178	9.35294	9.29369	8.26711	NA	NA	NA	NA	NA
A0A0R4J0I1	NA	8.89886	8.95662	NA	8.38251	NA	8.039	7.91156	8.82886	9.24081	8.48124	9.01868	10.0861	9.45612	8.92287	NA	8.85115	8.74375	9.83199	8.5507	NA	9.27935	NA	9.24844	NA	9.04549	10.4497	8.1153	10.1854	NA	9.56674	8.63983	9.1912	7.0989	9.00721	6.4363	7.83197	6.5275	8.13588	NA	8.85089	9.93785	9.24609	8.47257	9.92793	10.2114	NA	9.01999	10.6517
A0A0R4J0P1	9.02587	7.55974	7.87646	NA	8.51013	8.5584	9.22023	NA	8.9116	7.74528	7.03669	8.0646	NA	NA	8.8932	NA	7.34008	9.12715	NA	NA	NA	7.90001	NA	NA	9.75831	7.60401	NA	8.20958	9.81235	8.22727	NA	NA	8.47612	7.58217	8.0681	8.90934	7.5164	7.8825	8.97446	NA	7.42519	9.60216	8.70454	8.33622	10.0568	NA	NA	NA	NA
A0A0R4J0X5	NA	8.40973	8.26351	9.47086	9.00389	NA	8.74821	8.23396	7.82696	8.83961	NA	9.47578	NA	7.66448	7.72627	NA	8.42871	9.19973	8.2476	9.55132	NA	9.69026	NA	8.08644	NA	9.11102	NA	8.13301	NA	NA	NA	NA	NA	9.27059	NA	8.34302	8.69488	8.47367	NA	NA	7.99203	NA	8.25476	8.69295	NA	NA	NA	7.62706	NA
A0A0R4J124	NA	NA	NA	NA	NA	NA	NA	NA	NA	NA	NA	NA	NA	NA	NA	NA	NA	NA	NA	NA	NA	NA	NA	NA	NA	NA	NA	NA	NA	NA	NA	NA	NA	NA	NA	NA	NA	NA	NA	NA	NA	NA	NA	NA	NA	NA	NA	NA	NA
A0A0R4J140	10.8008	10.8559	9.97054	11.5725	9.97759	10.505	9.89328	9.60536	9.86143	10.2943	9.84702	10.1874	11.2442	11.0456	10.0773	NA	10.7988	10.0117	9.70816	10.3763	10.7824	10.4526	9.87335	10.5616	10.4957	10.1715	10.3196	10.6199	10.4435	9.86859	10.5441	10.1107	9.98053	10.4605	10.861	10.0043	10.0493	10.3858	10.6641	10.0023	10.1784	10.4791	10.6248	10.6819	10.0896	9.94723	10.7262	10.5935	9.42637
A0A0R4J1H2	8.20416	7.30925	9.80248	9.89181	8.92345	9.67176	9.08372	8.94152	9.49538	8.63698	8.95353	7.44764	NA	9.73523	9.02167	NA	8.89674	8.59924	8.41657	NA	NA	8.49234	10.3364	NA	NA	8.77803	9.46924	9.60891	10.5129	NA	NA	7.79678	9.92887	9.96258	10.047	7.17212	8.42159	8.19507	7.8985	9.95132	9.56808	8.92954	8.46802	9.89925	NA	9.42169	NA	NA	NA
A0A0R4J293	8.15201	8.61712	7.88738	11.0898	11.16	10.9842	8.90364	NA	8.2257	8.79604	9.2013	8.98147	NA	10.2651	10.308	NA	10.1899	7.98751	8.44337	NA	10.5438	9.5508	9.95841	9.76015	11.7309	9.34175	8.90146	9.75207	8.2875	9.28057	9.29605	8.81665	8.45318	10.416	9.36994	8.04303	7.86695	8.99343	9.25716	NA	8.97453	9.6322	8.47939	8.80328	10.1785	NA	10.5766	9.69615	NA
A0A0R4J2D3	9.71786	8.8122	9.86062	NA	8.23347	NA	8.84221	8.75519	9.18436	8.97346	8.82714	9.54651	NA	NA	8.85754	NA	9.41515	8.91871	8.49443	NA	11.3529	8.82342	10.07	10.0265	10.0899	8.87147	10.671	10.054	8.66116	NA	NA	9.56377	8.8696	9.85477	8.39746	9.13989	9.30765	9.1922	10.5151	NA	7.70751	8.93764	9.84011	8.60925	9.72928	9.91602	NA	9.40604	10.0132
A0A140T8J4	NA	7.69908	NA	NA	7.57958	NA	7.69285	8.62871	6.60897	6.87895	NA	8.61712	NA	NA	7.64297	NA	7.41127	6.80662	NA	NA	NA	9.272	NA	NA	NA	NA	NA	NA	NA	NA	NA	NA	NA	8.0427	7.0988	9.5964	6.94273	NA	NA	NA	7.69938	NA	NA	NA	8.8487	NA	NA	7.51814	NA
A0A140T8N5	NA	NA	NA	NA	NA	NA	NA	NA	NA	NA	NA	NA	NA	NA	NA	NA	NA	NA	NA	NA	NA	NA	NA	NA	NA	NA	NA	NA	NA	NA	NA	NA	NA	8.2975	NA	NA	NA	NA	NA	NA	NA	NA	NA	NA	NA	NA	NA	NA	9.20794
A0A1D5RLL3	NA	NA	NA	NA	NA	NA	NA	NA	6.50767	NA	NA	NA	10.5186	NA	NA	NA	8.92791	NA	NA	NA	NA	NA	NA	NA	9.32225	8.37383	NA	9.05478	NA	NA	NA	NA	NA	NA	9.17159	7.87703	NA	NA	NA	NA	NA	NA	7.36907	6.89317	9.29392	NA	NA	NA	NA
A0A1L1SQ51	NA	NA	NA	NA	NA	NA	NA	NA	NA	NA	NA	NA	NA	NA	NA	NA	9.43168	NA	NA	NA	NA	NA	NA	NA	NA	NA	NA	NA	NA	NA	NA	7.69886	NA	NA	NA	NA	NA	NA	NA	NA	5.51956	NA	NA	6.25639	NA	NA	NA	NA	NA
A0A1L1SUI3	NA	7.72287	8.35689	NA	8.43736	10.609	8.90503	8.5766	8.16804	7.80641	8.92705	8.60179	NA	8.60896	7.48161	NA	8.38437	8.27705	8.87421	NA	NA	9.28995	9.82862	8.70889	5.57419	9.29757	9.16225	8.45292	9.80752	9.31351	10.9146	8.17696	8.73367	8.87242	9.24423	8.67457	8.45605	8.89428	9.16149	9.77197	9.50879	NA	7.12224	9.43697	9.96109	7.86381	10.1809	8.67354	NA
A0A1W2P8B1	NA	NA	NA	NA	NA	NA	NA	NA	NA	NA	NA	NA	NA	NA	NA	NA	NA	NA	NA	NA	NA	NA	NA	NA	NA	NA	NA	NA	NA	NA	NA	NA	7.51189	NA	NA	NA	NA	NA	NA	NA	NA	NA	NA	NA	NA	NA	NA	NA	NA
A0A1Y7VJZ2	12.0488	11.8909	11.841	11.8155	12.1437	11.8657	11.7401	11.9489	12.1231	12.3507	12.2754	11.9934	11.3273	11.291	11.5949	NA	11.7736	12.4286	11.9469	10.9638	11.5631	11.8721	10.913	11.7112	12.4442	11.8949	11.8747	10.803	11.476	11.9807	11.8215	11.4577	11.9695	12.3246	11.8048	11.9239	12.2429	12.1771	11.9771	11.4561	11.9521	11.9604	11.8592	12.307	11.4365	11.2728	11.455	11.0679	11.3034
A0A286YCV9	8.29009	8.17389	8.02296	NA	8.51759	9.22355	8.61237	8.45176	8.36526	7.41457	NA	7.52112	9.70954	NA	7.5744	NA	7.4929	7.62842	7.89184	NA	NA	8.23484	9.2563	8.77088	NA	8.01933	6.77936	8.46649	8.51216	NA	NA	8.35827	8.04142	7.48631	7.98302	8.214	8.32174	7.6068	NA	9.96561	8.71079	NA	8.34895	8.4322	NA	NA	NA	8.32389	NA
A0A286YDI8	9.43156	8.64236	9.23892	NA	9.08743	NA	8.19145	9.04182	9.20187	8.85921	9.84808	8.87198	NA	8.40098	9.48398	NA	9.03622	NA	NA	10.4765	NA	8.91431	7.70703	9.05338	10.1082	8.29759	NA	9.09157	NA	NA	NA	8.43849	8.63257	8.76552	8.47739	9.46861	8.55389	8.31351	NA	NA	6.3712	8.55162	8.84828	9.0005	NA	8.85226	NA	9.73954	11.0485
A0A286YDT5	NA	NA	NA	NA	10.4892	NA	NA	11.1633	NA	NA	NA	NA	NA	11.1387	NA	NA	NA	NA	NA	NA	NA	10.9581	NA	NA	NA	NA	NA	NA	NA	NA	NA	NA	NA	NA	NA	NA	10.5571	NA	NA	NA	NA	NA	NA	10.5256	NA	NA	NA	NA	NA
A0A2I3BRW0	NA	8.1624	9.70191	NA	9.69221	9.39792	NA	NA	9.77181	9.61463	7.87533	NA	NA	9.09468	NA	NA	7.97869	NA	7.2516	NA	NA	NA	NA	NA	11.0816	NA	NA	7.35143	9.00685	NA	NA	NA	NA	NA	9.43434	9.41714	8.91018	NA	NA	NA	9.06066	NA	8.96425	8.48412	9.21859	NA	NA	7.78803	NA
A0A338P6K2	NA	NA	10.5555	NA	NA	NA	NA	NA	NA	NA	NA	NA	NA	NA	NA	NA	9.61772	NA	NA	NA	NA	NA	NA	NA	NA	NA	NA	NA	NA	NA	NA	6.16992	NA	NA	NA	NA	7.80647	NA	NA	NA	NA	NA	NA	NA	NA	NA	NA	NA	NA
A0A3B2WBL1	11.2266	11.0602	11.6576	10.8911	9.81864	11.1057	11.7168	11.6968	11.6405	11.6984	12.5441	10.7286	NA	NA	11.684	NA	12.0202	11.7578	11.7142	12.0041	9.44582	12.6257	13.1127	12.3576	NA	12.8003	11.0725	12.7465	12.2775	12.4761	11.9468	12.192	12.7729	12.7417	12.3359	12.2473	12.5678	11.7941	12.4833	11.3736	12.5918	12.2576	12.9231	11.7243	11.7614	11.9379	12.1183	13.2104	12.9634
A0A494BB75	NA	NA	NA	NA	NA	NA	NA	NA	NA	NA	NA	NA	NA	NA	NA	NA	NA	NA	NA	NA	NA	NA	NA	NA	NA	NA	NA	NA	NA	NA	NA	NA	NA	NA	NA	NA	NA	NA	NA	NA	NA	NA	NA	NA	NA	NA	NA	NA	NA
A0A5F8MPH8	NA	NA	7.95755	NA	NA	NA	8.53972	NA	NA	8.56427	NA	NA	NA	NA	NA	NA	7.33132	7.43469	9.37953	NA	NA	NA	NA	NA	NA	NA	10.1265	9.29859	NA	7.81455	11.7695	10.8877	NA	NA	9.52027	6.7046	10.15	NA	NA	10.5477	NA	9.04501	7.4423	9.30864	NA	NA	9.2429	11.3769	NA
A0A5F8MPT6	7.70175	8.40466	8.93754	9.53348	7.80362	9.03872	8.51313	8.55141	7.55805	8.84594	8.45174	8.12673	NA	NA	7.19339	NA	8.91884	8.70119	NA	NA	NA	8.73265	NA	9.0532	NA	8.45802	9.13149	7.371	9.1332	NA	NA	8.23381	8.86044	7.29203	7.71954	9.109	8.59571	9.17522	NA	8.80179	8.41048	NA	7.35873	8.39519	NA	9.85772	NA	8.47743	NA
A0A668KLC6	NA	NA	NA	NA	NA	NA	NA	NA	NA	NA	NA	NA	NA	NA	NA	NA	NA	NA	NA	NA	NA	NA	NA	NA	NA	NA	NA	NA	NA	NA	NA	NA	NA	NA	NA	NA	NA	NA	NA	NA	NA	NA	NA	NA	NA	NA	NA	NA	NA
A0A7N9VR94	9.02366	NA	9.23543	NA	NA	NA	NA	NA	NA	NA	NA	NA	NA	NA	9.49175	NA	NA	NA	NA	9.05733	NA	NA	NA	NA	NA	NA	NA	NA	NA	NA	NA	8.19852	NA	NA	NA	NA	NA	NA	NA	NA	NA	NA	NA	NA	NA	NA	NA	10.6152	NA
A0JNU3	NA	9.78718	9.37125	11.0161	9.22304	9.14864	9.32602	10.1212	8.31194	NA	NA	NA	NA	9.91156	NA	NA	8.5876	NA	NA	NA	NA	9.94085	NA	NA	NA	10.1248	NA	NA	10.1903	NA	NA	NA	10.0365	9.82698	8.73012	9.48082	8.43808	NA	9.98182	9.55914	8.61595	NA	NA	10.1874	NA	NA	NA	NA	NA
A0JNY3	9.03227	10.5047	9.80272	NA	8.42975	10.3231	9.60343	8.83638	7.94448	9.91245	10.8401	8.87799	10.5923	NA	9.21547	NA	8.91002	10.611	10.9938	9.33355	NA	8.76358	NA	11.0707	NA	NA	11.1166	9.96808	8.88297	10.9965	9.59575	9.32065	10.1379	9.76826	7.32442	8.92403	9.23239	9.84134	8.69044	9.17319	10.0682	NA	9.68615	10.3904	NA	NA	10.6924	NA	NA
A1L317	11.5548	NA	NA	NA	NA	11.4183	11.5736	NA	NA	9.99824	9.33954	NA	NA	12.3485	11.1907	NA	11.372	11.2696	NA	NA	NA	11.0684	NA	NA	9.91105	NA	11.9156	11.5461	NA	NA	NA	NA	11.4594	11.9587	NA	10.1295	NA	NA	NA	10.6501	9.96168	NA	NA	NA	NA	10.239	NA	10.816	NA
A2A5S3	NA	NA	8.91898	NA	NA	NA	NA	5.23456	5.90701	7.73237	NA	NA	NA	NA	NA	NA	NA	8.30277	NA	NA	NA	8.22987	NA	NA	NA	6.23922	NA	NA	9.05538	NA	NA	NA	7.96349	NA	NA	NA	6.57612	7.55764	NA	NA	NA	NA	8.54154	NA	NA	NA	NA	NA	NA
A2ACM0	8.82609	11.383	10.3993	12.7392	NA	11.4271	11.8797	10.9627	11.2148	10.738	12.5467	11.3703	NA	12.6136	9.96151	NA	10.8521	11.5203	NA	10.8959	12.2647	10.9497	NA	NA	12.8335	NA	13.0722	12.0678	11.0851	NA	12.9538	12.2146	9.95269	10.422	NA	NA	12.3859	NA	13.0792	NA	NA	13.1388	NA	NA	NA	7.76616	NA	NA	NA
A2ADY9	NA	NA	7.68309	NA	7.80461	9.48518	8.52147	7.34298	5.99771	NA	NA	7.49534	NA	NA	NA	NA	6.28073	NA	NA	NA	NA	6.86788	NA	NA	NA	8.31994	NA	9.17657	NA	NA	NA	8.11894	8.75622	NA	9.12567	8.65122	8.44583	7.54774	NA	NA	NA	NA	7.75509	NA	NA	NA	NA	NA	NA
A2AEW8	NA	NA	NA	NA	NA	NA	NA	NA	NA	NA	NA	NA	NA	NA	NA	NA	NA	NA	NA	NA	NA	NA	NA	NA	NA	NA	NA	NA	NA	NA	NA	NA	NA	NA	NA	NA	NA	NA	NA	NA	NA	NA	NA	NA	NA	NA	NA	NA	NA
A2AGT5-3	NA	NA	NA	NA	NA	NA	NA	NA	NA	NA	NA	NA	NA	NA	NA	NA	NA	NA	NA	NA	NA	NA	NA	NA	NA	NA	NA	NA	NA	NA	NA	NA	NA	NA	NA	NA	NA	NA	NA	NA	NA	NA	NA	NA	NA	NA	NA	NA	NA
A2AJL3	NA	7.9906	NA	NA	NA	NA	7.85324	NA	NA	5.63072	7.56615	7.6886	NA	NA	NA	NA	NA	7.17663	NA	NA	NA	NA	NA	NA	NA	NA	NA	NA	NA	NA	8.00846	NA	NA	8.09253	6.3626	NA	NA	NA	NA	NA	NA	8.42265	7.9935	9.00911	NA	NA	NA	NA	NA
A2AKK5-2	NA	9.41306	8.45984	NA	8.56959	NA	NA	NA	NA	8.19745	8.42125	9.24888	NA	8.30723	NA	NA	7.91539	8.08952	8.71804	NA	9.53526	6.84501	NA	8.36508	NA	7.48704	NA	NA	NA	NA	NA	9.11842	NA	5.97484	9.09242	NA	7.71749	8.75067	9.24809	NA	8.27808	NA	8.05728	8.14879	9.11898	NA	NA	NA	NA
A2AL12	9.02266	9.87296	9.46509	10.2352	9.85079	8.68819	9.93689	10.0055	10.328	10.6093	8.9415	10.0403	9.30578	9.89421	9.96205	NA	8.97144	10.3788	10.9364	11.8388	NA	10.6477	NA	8.68502	8.25282	9.92815	8.77893	9.90213	10.9983	10.8456	10.6372	8.96009	10.6244	10.2746	9.98532	10.6178	9.66992	10.2355	10.2199	10.3959	9.53414	9.26296	9.63379	10.129	10.9512	NA	NA	9.02094	11.4139
A2AN08-3	NA	NA	NA	NA	7.75521	NA	8.09937	NA	NA	NA	NA	NA	NA	NA	NA	NA	NA	NA	NA	8.9396	NA	NA	NA	NA	NA	NA	NA	NA	NA	8.37143	NA	NA	3.22692	NA	8.33745	NA	8.0639	NA	NA	NA	7.85799	NA	NA	7.73666	NA	NA	NA	NA	NA
A2ANY6	NA	NA	NA	NA	NA	NA	NA	NA	8.45039	NA	NA	NA	NA	NA	NA	NA	NA	NA	NA	NA	NA	NA	NA	NA	NA	NA	NA	NA	NA	NA	NA	NA	NA	NA	NA	NA	NA	NA	NA	13.8874	NA	NA	NA	11.7153	NA	NA	NA	NA	NA
A2AS89	10.0584	10.4347	11.0172	11.2583	10.4213	10.8312	10.6305	11.1872	11.2916	9.45715	11.0143	11.7212	12.1232	11.0669	10.328	NA	10.4011	10.7489	NA	9.16193	9.75483	10.8391	11.8718	9.83671	9.25701	10.2995	10.0548	10.7172	11.4883	10.8638	10.6862	NA	11.2388	10.6748	10.7556	9.81109	11.2688	11.0039	11.6135	10.9817	11.1684	10.5882	9.2592	11.9018	11.3294	10.9057	NA	10.4317	10.3973
A2BE28-2	NA	NA	NA	NA	NA	NA	NA	NA	NA	NA	NA	NA	NA	NA	NA	NA	NA	NA	NA	NA	NA	NA	NA	NA	NA	NA	NA	NA	NA	NA	NA	NA	NA	NA	NA	NA	NA	NA	NA	NA	NA	NA	NA	NA	NA	NA	NA	NA	NA
A2BIN1	9.68654	11.8821	9.42564	9.78628	10.7751	10.5251	10.0205	10.5168	10.9431	11.4813	11.7597	11.6048	10.1804	10.05	11.7661	NA	11.7051	12.1217	11.5252	10.149	10.6891	10.5675	9.09578	11.9528	11.5299	11.3691	11.5111	11.131	10.5427	12.2788	11.0004	11.6573	9.68987	11.4424	10.0424	11.1277	10.384	11.1045	8.07898	10.3697	10.3246	12.0025	11.3235	10.3009	NA	8.64641	10.3279	10.4808	NA
A3KFU5	NA	8.72322	7.38511	NA	6.99588	8.88513	7.5099	8.39097	7.33311	7.76321	NA	8.67811	NA	NA	8.51612	NA	NA	8.73215	7.69429	9.02948	NA	7.8112	8.86624	NA	NA	6.45021	NA	8.30487	9.1517	9.25232	NA	NA	8.65189	6.92628	NA	6.54301	7.84839	NA	7.82566	8.87901	7.50561	NA	8.74572	8.34081	7.87398	NA	9.36966	8.43053	NA
A3KMP2	9.88792	8.94457	8.47078	NA	NA	9.804	8.40149	8.80638	8.33734	9.247	10.1727	9.32848	NA	9.37324	9.24113	NA	8.77392	8.70741	9.42688	NA	9.40346	8.10746	NA	10.3955	NA	8.86012	8.77868	8.93126	9.50293	9.74204	6.59024	8.93197	8.7118	8.624	8.78018	8.70502	8.90833	9.00089	9.02447	7.83037	9.28486	9.1404	9.07966	9.0354	9.31255	9.08539	NA	NA	NA
A6P3E4	NA	NA	NA	NA	NA	NA	NA	NA	NA	NA	NA	NA	NA	NA	NA	NA	NA	NA	NA	NA	NA	NA	NA	NA	NA	NA	NA	NA	NA	NA	NA	NA	NA	NA	NA	NA	NA	NA	NA	NA	NA	NA	NA	NA	NA	NA	NA	NA	NA
A6X919	NA	NA	NA	NA	NA	NA	NA	NA	NA	NA	NA	NA	NA	NA	NA	NA	6.79118	NA	NA	9.85038	NA	NA	NA	NA	NA	NA	NA	NA	NA	NA	NA	NA	NA	NA	NA	NA	8.07122	NA	NA	NA	NA	NA	7.53415	NA	NA	NA	NA	NA	NA
A6X935	NA	7.72342	7.87202	NA	9.57929	NA	NA	8.74104	7.77718	7.22673	8.90253	NA	NA	7.65142	NA	NA	6.77326	8.57049	9.03745	NA	NA	8.24171	NA	6.54374	NA	9.21671	NA	NA	7.74834	NA	9.3683	NA	8.19567	NA	8.02452	NA	6.33018	9.02507	NA	NA	8.3515	NA	8.10105	7.49297	9.22678	9.29644	10.1079	9.64301	NA
A8DUK4	14.3176	16.5365	15.27	15.4963	17.5694	16.1887	15.8073	16.7985	15.8889	14.7314	16.5672	15.8111	15.3731	15.8165	16.6597	NA	15.8592	15.5263	15.7047	15.8863	15.9818	16.4453	16.1325	16.1517	14.9399	16.4513	16.7316	16.422	15.8794	15.0891	15.3396	14.7993	16.1903	15.0438	16.1849	16.3466	16.8669	15.358	15.8826	15.6038	16.3401	17.1036	15.7852	15.6046	17.4184	17.897	16.5317	16.1752	15.934
B1ARU4	NA	NA	NA	NA	NA	NA	NA	NA	NA	NA	NA	NA	NA	NA	NA	NA	NA	NA	NA	NA	NA	NA	NA	NA	NA	NA	NA	NA	NA	NA	NA	NA	NA	NA	NA	NA	NA	NA	NA	NA	NA	NA	NA	NA	NA	NA	NA	NA	NA
B1ASZ3	NA	NA	NA	NA	NA	NA	6.81069	NA	NA	NA	8.73194	6.96037	NA	NA	NA	NA	NA	8.53792	NA	NA	NA	8.30059	NA	NA	NA	NA	NA	NA	NA	NA	NA	NA	NA	8.25753	NA	NA	NA	NA	NA	NA	NA	NA	8.5063	8.56359	NA	NA	NA	NA	NA
B1AT82	NA	7.27853	NA	NA	7.88424	NA	NA	8.26251	7.93494	6.99899	NA	NA	NA	8.0383	NA	NA	NA	4.95024	NA	NA	NA	4.96429	NA	NA	NA	NA	NA	NA	NA	NA	NA	NA	7.04247	4.77031	5.32566	NA	6.57177	6.84221	NA	NA	6.62852	NA	7.07333	6.0105	NA	NA	NA	NA	9.27131
B1AUN2	NA	7.19216	NA	NA	NA	NA	NA	8.31582	NA	NA	NA	7.16132	NA	NA	NA	NA	NA	NA	NA	10.6642	NA	NA	NA	NA	NA	NA	NA	NA	NA	9.10854	NA	NA	8.04603	NA	NA	NA	8.2909	NA	NA	NA	8.33805	NA	6.87232	NA	NA	NA	NA	NA	NA
B1B0C7	10.2974	9.90508	11.7329	10.1421	10.1495	10.1181	9.94962	9.77423	8.8109	9.72848	8.26184	8.70708	10.7347	9.20457	9.14118	NA	10.3439	9.4237	10.3149	11.188	NA	10.2822	NA	10.9408	10.1911	9.32362	11.0342	10.5945	10.0291	9.02781	11.2874	10.9589	10.307	9.97897	10.4879	10.1487	9.17307	10.3234	9.23978	9.75741	9.85046	9.0439	9.74641	9.75011	10.5851	11.2233	12.4829	10.8121	11.0212
B2M1R6	NA	NA	NA	NA	NA	NA	NA	NA	NA	NA	NA	NA	NA	NA	NA	NA	NA	NA	NA	NA	NA	NA	NA	NA	NA	NA	NA	NA	NA	NA	NA	NA	NA	NA	NA	NA	NA	NA	NA	NA	NA	NA	NA	NA	NA	NA	NA	NA	NA
B2RQC6	NA	NA	NA	NA	NA	NA	NA	NA	NA	NA	NA	NA	NA	NA	NA	NA	NA	NA	NA	NA	NA	NA	NA	NA	NA	NA	NA	NA	NA	NA	NA	NA	NA	NA	NA	NA	7.53855	6.32647	NA	NA	NA	NA	NA	NA	NA	NA	NA	NA	NA
B2RR82	NA	NA	NA	NA	NA	NA	NA	NA	NA	NA	NA	NA	NA	NA	NA	NA	NA	NA	NA	NA	NA	NA	NA	NA	NA	NA	NA	NA	NA	NA	NA	NA	NA	NA	NA	NA	NA	NA	NA	NA	NA	NA	NA	7.08924	NA	NA	NA	NA	NA
B2RT14	NA	7.91797	NA	NA	NA	NA	NA	NA	8.56112	9.56585	10.0073	7.88098	NA	NA	9.83452	NA	10.0236	7.91176	7.63821	NA	NA	NA	NA	NA	NA	10.5425	8.64078	7.39097	8.89441	10.086	9.68302	8.40586	NA	9.67944	NA	NA	9.07944	7.56932	NA	NA	NA	NA	8.65626	9.55154	NA	NA	NA	7.20699	NA
B2RT89	9.64812	8.97727	9.74904	10.7984	9.48273	10.6287	10.1148	10.4453	10.8941	10.624	9.31422	9.45793	NA	NA	12.6941	NA	11.4898	10.095	9.83251	NA	10.8696	9.66584	NA	11.7	7.94715	10.5488	10.6247	11.0694	10.7215	10.3335	11.2485	10.0374	9.89209	11.2159	10.5043	9.62069	9.65163	10.6741	9.34001	11.2257	11.6767	10.7737	9.76442	10.5924	10.7514	10.0023	10.6007	10.3558	NA
B2RXQ2	10.0477	9.00732	10.3267	11.3324	NA	12.4897	8.5549	8.06975	6.371	NA	9.67979	5.76408	10.7501	11.6693	10.8929	NA	10.2143	8.59497	10.1609	NA	11.0013	9.93204	NA	8.38961	NA	9.49719	8.88857	NA	7.91921	NA	10.0105	9.96724	NA	9.99013	9.64245	8.81488	NA	8.79487	10.1202	NA	9.0462	NA	NA	9.71482	8.45379	8.94056	13.1945	11.264	NA
B2RY56	NA	NA	NA	NA	NA	NA	NA	7.83688	NA	NA	NA	NA	NA	NA	NA	NA	NA	NA	NA	NA	NA	NA	NA	NA	NA	NA	NA	NA	NA	NA	NA	NA	NA	NA	NA	NA	NA	NA	NA	NA	NA	NA	NA	NA	NA	NA	NA	NA	NA
B7FAU9	8.39149	8.65862	11.0144	10.4426	9.2079	9.6427	8.29981	9.83625	6.94319	8.20944	NA	7.56483	NA	8.91881	9.08183	NA	8.81784	NA	8.83805	11.9649	NA	8.89557	11.1298	9.91653	9.62401	9.33036	10.4484	9.84018	7.12945	NA	9.84243	10.1404	8.72341	9.06598	9.27952	9.58915	8.63473	9.64311	8.8359	9.56396	8.92133	11.3292	8.70461	8.02791	9.66241	NA	10.8907	10.3572	NA
B7ZNL3	NA	NA	11.8041	NA	NA	NA	NA	NA	NA	6.70289	NA	NA	NA	NA	NA	NA	NA	NA	NA	NA	NA	NA	NA	NA	NA	NA	9.331	7.29435	NA	NA	NA	NA	NA	NA	NA	6.81206	NA	NA	NA	NA	NA	NA	NA	NA	NA	NA	NA	NA	NA
B9EHJ3	NA	NA	8.26509	NA	NA	NA	NA	NA	8.47521	NA	NA	6.78128	NA	NA	NA	NA	7.89993	7.40011	NA	NA	NA	NA	NA	NA	NA	7.94376	8.22333	7.45119	NA	NA	NA	NA	7.93113	NA	NA	6.07635	NA	NA	NA	NA	NA	NA	6.34632	8.5002	NA	9.6014	NA	8.66292	NA
D3YUR7	13.1067	NA	NA	12.8465	13.419	13.4024	13.2601	13.3579	13.6901	13.4444	14.1869	13.758	11.7055	13.3135	13.9011	NA	14.1006	13.9176	14.3113	11.8094	10.7942	13.2207	NA	NA	13.6522	13.6701	13.9234	14.0672	13.8597	13.8937	12.9987	14.1106	13.5589	13.9276	13.6267	13.9729	13.5651	13.5798	13.4136	13.7979	12.8149	13.6926	13.9047	13.5467	14.2152	13.2159	12.936	13.3924	13.0512
D3YXK2	8.34868	NA	NA	NA	NA	NA	NA	8.23	NA	8.1727	NA	NA	NA	NA	NA	NA	NA	NA	NA	NA	NA	NA	NA	NA	NA	NA	NA	NA	NA	NA	NA	NA	6.22184	NA	NA	NA	NA	7.42137	NA	NA	NA	NA	NA	NA	NA	NA	NA	NA	NA
D3YYM6	10.008	7.47305	NA	NA	6.26478	6.74532	6.02394	4.8482	6.49137	NA	NA	NA	NA	NA	NA	NA	NA	6.89465	NA	6.53301	NA	NA	NA	8.33782	NA	6.8003	NA	NA	NA	NA	NA	NA	5.70386	NA	NA	NA	NA	NA	NA	NA	NA	NA	NA	NA	NA	NA	NA	NA	NA
D3YYT0	NA	8.25375	8.8527	NA	NA	NA	7.75568	NA	7.32083	NA	NA	NA	NA	8.66914	7.5536	NA	8.70968	7.35584	7.09505	9.87872	10.4811	NA	NA	8.08805	NA	NA	NA	7.44058	9.25193	9.19811	NA	8.54077	NA	8.23357	8.1719	7.76931	7.70992	7.62023	NA	NA	8.13478	NA	7.55579	8.17718	NA	NA	NA	9.30852	NA
D3YZC9	7.95378	NA	NA	NA	NA	NA	NA	NA	8.18968	NA	NA	NA	NA	NA	8.9482	NA	NA	6.36933	8.26606	10.5597	7.8663	NA	NA	NA	NA	NA	NA	7.9307	NA	NA	NA	NA	NA	7.30916	6.74517	NA	NA	7.44985	NA	NA	7.93651	NA	NA	NA	NA	NA	NA	NA	NA
D3YZP9	NA	NA	NA	NA	NA	NA	NA	NA	NA	NA	NA	NA	NA	NA	NA	NA	NA	NA	NA	NA	NA	NA	NA	NA	NA	NA	NA	NA	NA	NA	NA	NA	NA	NA	NA	NA	NA	NA	NA	NA	NA	NA	NA	NA	NA	NA	NA	NA	NA
D3YZZ5	NA	NA	NA	NA	8.15141	NA	NA	NA	NA	NA	NA	NA	NA	NA	NA	NA	NA	NA	NA	NA	NA	NA	NA	NA	NA	NA	NA	8.29715	NA	NA	NA	NA	NA	NA	NA	NA	NA	NA	NA	NA	NA	NA	NA	NA	NA	NA	NA	NA	NA
D3Z2H9	NA	9.15175	10.0625	7.67811	NA	NA	8.76916	NA	9.12268	9.15807	NA	9.37926	NA	NA	8.94243	NA	5.41115	6.53006	8.1063	9.14757	9.60277	7.91879	NA	9.72803	NA	8.7945	NA	9.42876	NA	7.95002	NA	9.72312	9.29304	NA	NA	6.69308	8.76349	NA	8.33664	NA	9.82701	NA	NA	9.12256	8.09522	NA	NA	NA	NA
D3Z3N4	NA	NA	NA	NA	NA	NA	NA	NA	NA	NA	NA	NA	NA	NA	NA	NA	NA	NA	NA	9.90337	NA	NA	NA	NA	NA	NA	NA	NA	NA	NA	NA	NA	NA	NA	NA	NA	NA	NA	NA	NA	NA	NA	NA	NA	NA	NA	NA	NA	NA
D3Z5I1	6.221	NA	NA	NA	NA	NA	7.88695	NA	7.87851	7.72477	NA	NA	NA	NA	NA	NA	NA	NA	NA	NA	NA	NA	NA	NA	NA	8.39253	NA	NA	NA	NA	NA	NA	NA	8.19133	NA	NA	NA	NA	NA	NA	6.75252	NA	NA	7.28972	NA	NA	NA	NA	NA
D3Z5M4	NA	NA	NA	NA	NA	NA	NA	NA	NA	NA	NA	NA	NA	NA	NA	NA	NA	NA	NA	8.64272	NA	NA	NA	NA	NA	NA	8.18513	8.12414	NA	NA	NA	NA	NA	NA	NA	NA	NA	NA	NA	NA	NA	NA	NA	NA	NA	NA	NA	NA	NA
D3Z7Q2	NA	NA	NA	NA	NA	NA	NA	NA	NA	NA	NA	NA	NA	NA	NA	NA	NA	NA	NA	NA	NA	NA	NA	NA	NA	NA	NA	NA	NA	NA	NA	NA	NA	NA	NA	NA	5.12492	NA	NA	NA	8.18841	NA	NA	NA	NA	NA	NA	8.42442	NA
E9PUL7	10.3867	10.4305	10.9743	12.2499	11.2316	11.3702	10.9596	11.1881	11.3603	10.996	9.30398	11.2932	11.517	11.7855	11.5763	NA	10.8084	9.14522	11.4666	11.0402	10.6133	11.4612	12.1562	11.4818	9.75202	11.0842	10.7754	11.7302	11.8054	11.5366	12.0502	9.39628	12.0008	11.1806	11.3799	10.7343	12.188	8.48904	10.4703	12.1321	10.7763	10.9728	11.2425	11.7486	12.286	11.527	10.5024	10.3243	11.3421
E9PUR0	NA	NA	NA	NA	NA	NA	NA	NA	NA	NA	NA	NA	NA	NA	NA	NA	NA	NA	NA	NA	NA	NA	NA	NA	NA	NA	NA	NA	NA	NA	NA	NA	NA	NA	NA	NA	NA	NA	NA	NA	NA	NA	NA	NA	NA	NA	NA	NA	NA
E9PV24	12.2766	11.9928	11.9979	12.4677	12.1054	11.8522	12.3618	12.2533	12.4378	12.1278	11.2386	12.1183	12.3332	11.6127	11.55	NA	11.9992	11.2344	12.0752	11.0289	11.1658	12.0101	11.7396	11.8873	12.0287	11.9376	13.3443	12.9173	11.9864	11.439	12.4375	12.0554	12.1758	11.7055	11.7686	12.2053	12.1689	11.7899	12.1543	12.2797	11.9359	12.721	11.9357	12.0388	12.4266	12.5942	12.032	13.0027	11.9268
E9PV41	NA	NA	NA	NA	NA	8.69912	NA	NA	NA	6.91814	NA	NA	NA	NA	NA	NA	NA	5.93047	NA	NA	NA	NA	NA	NA	NA	NA	NA	NA	NA	NA	NA	NA	NA	NA	NA	NA	NA	NA	NA	NA	NA	NA	NA	NA	NA	NA	NA	NA	NA
E9PVA8	7.15022	8.90879	8.54852	9.07966	9.02102	11.5082	9.77706	NA	8.94805	9.09222	9.44063	8.69331	NA	9.36349	8.96751	NA	9.83944	8.52624	8.94703	10.1454	12.1063	9.17495	13.5702	8.96858	NA	8.79314	NA	8.29359	NA	8.96129	10.468	9.32173	9.32116	8.49281	7.73921	NA	8.44797	8.80132	9.45811	6.93637	9.82091	9.00868	8.98752	9.25306	12.2431	9.39419	NA	10.8525	NA
E9PVN6	NA	7.86938	8.66528	NA	8.63848	NA	7.20662	7.38275	7.81744	8.72969	NA	8.34669	NA	9.81508	NA	NA	9.7046	9.19905	6.90225	NA	NA	8.48014	NA	9.70207	NA	NA	NA	8.2278	9.47018	NA	NA	9.54677	9.08387	5.1433	7.95471	8.56881	9.27548	8.99404	9.41079	10.0124	9.22418	NA	8.29726	9.30241	8.84427	NA	NA	9.08049	9.46856
E9PVU0	NA	NA	NA	NA	NA	NA	NA	NA	NA	NA	NA	NA	NA	NA	NA	NA	NA	NA	NA	NA	NA	NA	NA	NA	NA	NA	NA	NA	NA	NA	NA	5.47045	NA	NA	NA	NA	NA	NA	NA	NA	NA	NA	NA	NA	NA	NA	NA	NA	NA
E9PWH2	NA	14.9468	15.7147	17.387	NA	16.892	NA	15.7837	14.9733	15.4917	16.6995	13.848	16.6979	NA	16.1936	NA	15.7718	15.8007	16.8246	15.0695	NA	15.723	17.6218	17.0271	17.6519	16.5621	17.4057	NA	14.3644	17.1312	18.0512	15.9384	NA	16.3194	16.5664	16.4198	NA	NA	17.1642	NA	16.2709	18.0448	16.1504	NA	NA	NA	NA	17.6351	18.4219
E9PWQ3	10.9032	8.88832	11.9187	10.5539	10.1237	10.5084	9.69861	8.47076	9.60522	11.6033	NA	NA	NA	10.3261	8.62524	NA	9.01747	9.0357	10.7377	11.2959	12.0671	8.52833	10.6513	11.6287	9.98262	9.6402	12.2424	11.1989	10.3333	10.5586	14.0616	14.4036	9.00375	8.7803	9.97447	9.65434	8.49317	9.74669	9.78065	10.1787	10.7098	11.3467	10.8694	10.1054	10.4104	10.6099	12.8364	14.3345	10.9888
E9PXC3	NA	11.0203	NA	NA	NA	NA	NA	10.1606	10.9077	12.5919	11.1731	11.0297	NA	NA	11.7396	NA	11.8135	11.6126	12.5722	NA	11.2508	9.60568	NA	12.1349	11.3865	10.9556	12.112	11.579	10.4353	11.8854	9.70224	12.6855	NA	11.0612	9.36094	8.93495	9.7056	11.5366	11.1271	NA	NA	10.32	12.7287	11.2059	11.2352	8.28483	12.7819	11.4551	9.44292
E9PY03	NA	NA	7.53254	NA	NA	NA	NA	NA	NA	NA	NA	NA	NA	NA	NA	NA	NA	NA	NA	NA	NA	NA	NA	NA	NA	NA	NA	NA	NA	NA	NA	NA	5.97501	NA	NA	NA	NA	NA	7.19652	NA	NA	NA	NA	NA	NA	NA	NA	NA	NA
E9PZ00	NA	9.83469	NA	9.8486	9.18824	NA	NA	NA	8.31051	8.31081	NA	8.25934	9.45465	NA	9.94541	NA	8.94055	9.65588	NA	11.5279	7.75306	9.35822	NA	8.67254	NA	9.33463	9.97771	8.6092	9.87174	NA	NA	9.01818	8.47431	9.09194	NA	9.56223	9.14353	8.16559	9.81148	10.7614	NA	NA	9.82982	9.15687	NA	10.1153	NA	8.99427	NA
E9PZF0	10.1899	9.74105	10.5183	9.44572	10.4429	8.95902	10.7482	10.1072	10.5982	10.69	10.9752	11.0534	9.42156	10.6664	10.44	NA	9.42724	10.0732	10.1871	12.086	10.4485	10.4411	9.86443	9.79369	10.5143	9.87425	NA	9.20831	10.8946	10.3989	9.40155	8.74697	10.0876	9.86444	10.3629	8.72331	9.97341	10.4516	10.2153	10.5253	9.11638	9.82624	10.3696	9.53475	NA	NA	NA	10.2971	9.78269
E9Q137	8.06038	7.78026	NA	NA	NA	NA	NA	8.82715	6.67078	8.95735	NA	9.02878	NA	NA	7.32721	NA	9.35893	8.7657	9.54239	8.35347	NA	NA	6.38874	8.23008	NA	NA	NA	8.3001	NA	NA	NA	9.48971	7.94162	NA	NA	8.21477	NA	8.74764	NA	NA	NA	NA	8.97	NA	NA	NA	NA	NA	NA
E9Q1G8	10.5219	11.0501	11.2185	9.78548	9.00771	10.9394	10.7319	9.86324	9.25369	10.4123	NA	9.55874	NA	10.3316	10.4366	NA	10.623	10.0343	10.6843	10.5613	NA	10.377	NA	11.0725	10.625	10.2703	10.7492	10.8648	NA	10.5515	11.0464	11.0088	10.4407	10.8824	10.1295	9.50747	10.5426	9.76198	10.279	8.62082	9.79978	10.9564	10.1856	9.9622	12.0113	7.14675	10.9722	11.3966	10.7781
E9Q3L2	NA	NA	NA	NA	8.47357	NA	NA	NA	NA	NA	NA	11.4769	NA	NA	NA	NA	NA	NA	NA	NA	NA	NA	NA	NA	9.50132	NA	NA	12.4128	NA	NA	NA	6.88562	NA	NA	NA	NA	10.0048	NA	NA	11.56	NA	NA	NA	9.25296	NA	NA	NA	NA	NA
E9Q3V2	9.06393	5.84826	7.76618	NA	NA	10.0728	8.55308	6.5028	8.73071	8.57764	NA	8.93692	9.87599	8.60398	8.91483	NA	8.20586	9.25776	9.12256	NA	NA	7.70159	NA	8.36801	NA	8.5916	NA	9.2471	9.16234	8.85148	NA	9.63142	7.98572	7.99042	7.11763	NA	8.29914	7.23074	NA	NA	8.17582	9.26812	9.52955	NA	NA	9.72844	NA	10.382	NA
E9Q3Y4	NA	NA	NA	NA	NA	NA	NA	NA	NA	NA	NA	NA	NA	NA	NA	NA	NA	NA	NA	NA	NA	NA	NA	NA	NA	NA	NA	NA	NA	NA	NA	NA	NA	NA	NA	NA	NA	NA	NA	NA	NA	NA	NA	NA	NA	NA	NA	NA	NA
E9Q3Z5	NA	NA	NA	NA	NA	NA	NA	NA	NA	NA	NA	NA	NA	NA	NA	NA	NA	NA	NA	NA	NA	NA	NA	NA	NA	NA	NA	NA	NA	NA	NA	NA	NA	NA	NA	NA	NA	NA	NA	NA	NA	NA	NA	NA	NA	NA	NA	NA	NA
E9Q411	NA	NA	NA	NA	NA	NA	NA	NA	NA	NA	NA	NA	NA	NA	NA	NA	NA	NA	NA	NA	NA	NA	NA	NA	NA	NA	NA	NA	NA	NA	NA	NA	NA	NA	NA	NA	NA	NA	NA	NA	NA	NA	NA	NA	NA	NA	NA	NA	NA
E9Q414	10.6973	9.18606	10.3189	9.71469	9.88591	11.6982	9.17903	9.70554	9.74597	10.1119	9.6579	9.62472	10.6557	10.2863	11.2328	NA	10.1845	10.0749	10.2778	NA	11.1032	10.7491	8.28915	8.36535	10.9362	9.3567	10.6089	9.70658	9.51121	9.56901	11.0631	10.1929	9.53014	9.45821	10.3118	9.03734	9.64887	9.45757	11.0736	10.7918	10.59	12.04	9.71276	10.1962	10.7247	11.9379	11.3005	10.8985	NA
E9Q4Z2	NA	9.53392	7.69809	9.90784	6.10897	7.29191	NA	9.23704	9.8717	9.15372	9.43348	9.67486	NA	9.14778	9.52288	NA	8.7758	8.72437	8.92614	NA	10.1325	8.29706	8.88199	8.58345	NA	NA	8.94209	10.5171	NA	9.4762	9.87656	9.42701	NA	9.36655	9.62132	8.11054	8.68368	9.20857	9.61609	9.43923	7.7272	11.0301	8.46904	8.18261	NA	NA	NA	NA	NA
E9Q509	12.4507	12.259	12.5541	11.8803	12.6167	12.7013	12.6062	12.3926	12.292	11.7214	11.486	11.5376	10.7411	12.384	11.7146	NA	11.5425	11.1938	11.1894	11.754	12.2561	12.5297	11.937	9.41342	11.4829	12.3385	11.3386	10.477	11.9607	11.3813	12.1447	11.3423	12.1921	11.8649	12.5181	12.0545	11.7611	11.9142	11.6081	11.7705	12.1265	11.5175	11.5372	12.2772	11.1966	11.1826	10.2056	11.0948	11.529
E9Q555	NA	NA	NA	NA	NA	NA	NA	NA	8.61756	NA	NA	NA	NA	NA	NA	NA	NA	NA	NA	NA	NA	NA	NA	NA	NA	NA	NA	NA	NA	NA	NA	NA	NA	NA	NA	NA	NA	NA	NA	NA	NA	NA	NA	NA	NA	NA	NA	NA	NA
E9Q557	10.3928	9.34578	11.0238	14.9576	12.0063	13.4206	8.46196	8.86139	9.14829	8.74532	10.67	9.43249	11.2885	12.1385	12.4937	NA	10.5643	7.61368	9.38495	10.4327	NA	11.6374	12.2688	9.67888	11.7995	8.25281	8.9416	9.885	9.46997	9.2148	13.1462	9.60939	8.80192	13.0033	8.60014	9.25938	8.52511	10.2746	9.72083	11.3018	11.2573	11.57	9.39065	11.4572	10.8204	11.0018	12.1435	10.3011	11.925
E9Q5C9	14.5323	13.699	13.9275	15.5061	12.2735	15.2253	13.8638	14.2553	13.3554	14.1646	14.6375	14.3104	14.3626	15.2588	13.2194	NA	NA	13.7292	14.4024	12.8456	16.8049	13.739	15.6727	14.849	15.7665	14.1079	15.3048	14.194	14.0262	14.7226	15.6989	14.0471	14.0894	NA	NA	14.1385	13.7226	14.6126	15.3426	15.5322	13.8489	16.0102	14.3479	13.897	15.7381	15.7807	16.5604	15.47	16.5091
E9Q5K4	8.93385	10.4364	10.0653	NA	10.8621	9.56446	10.9176	10.8083	9.91619	10.3458	NA	8.91915	NA	10.0767	10.4004	NA	10.9332	9.42643	10.199	9.82093	NA	10.7291	10.5155	8.49789	11.0659	9.61698	NA	10.3505	10.5982	10.4939	11.058	9.58593	10.6337	10.2678	10.2025	9.94777	10.5863	10.9572	9.69778	10.1911	10.1111	10.6708	10.793	10.6697	10.3174	9.66383	10.7383	8.09654	11.3498
E9Q616	NA	10.0934	11.6385	11.3436	9.85758	9.61223	9.29289	9.10948	9.7007	10.9625	NA	9.20681	NA	11.8181	9.6168	NA	10.5503	8.21411	10.1695	12.1215	11.8254	11.2172	11.2324	9.65767	10.9258	NA	10.1735	10.675	NA	8.20761	12.2287	11.7459	10.8454	11.2542	NA	NA	11.546	10.5324	12.047	11.0629	9.64468	NA	NA	10.8342	10.9778	11.8303	10.8622	12.3164	11.5556
E9Q634	NA	7.68977	NA	NA	NA	7.24046	NA	NA	NA	7.8247	NA	NA	NA	NA	NA	NA	NA	8.52156	NA	NA	NA	7.2411	NA	NA	NA	NA	NA	NA	NA	NA	NA	7.4171	6.26367	8.45232	NA	NA	7.48756	NA	8.11068	NA	NA	NA	7.62391	NA	NA	NA	NA	NA	NA
E9Q6R3	9.58748	10.3269	9.76885	NA	10.1027	11.5435	8.88746	9.03583	9.06155	9.29732	9.95643	8.71375	NA	9.3365	8.87564	NA	8.71306	9.54928	7.35863	10.0597	NA	9.86951	NA	9.09769	9.42905	9.38318	8.06177	9.57888	10.2827	10.3065	10.3861	9.7921	8.60783	10.0722	10.0888	9.16244	6.5997	9.38641	10.7927	8.63099	8.91271	9.10808	8.92647	9.72987	11.4779	10.8477	9.53888	8.58204	NA
E9Q6R7	NA	7.17141	8.65317	NA	NA	8.61225	7.5995	NA	NA	7.35932	NA	6.91847	NA	NA	NA	NA	5.87319	NA	NA	NA	10.9026	8.86508	10.1675	7.7376	NA	NA	NA	8.50312	NA	NA	8.92795	6.94679	6.73743	NA	7.96332	6.50534	NA	NA	NA	8.56957	NA	NA	NA	NA	8.52343	NA	NA	9.79454	NA
E9Q7G0	NA	NA	NA	NA	NA	NA	NA	NA	NA	NA	NA	NA	NA	NA	NA	NA	NA	NA	NA	NA	NA	NA	NA	NA	NA	NA	NA	NA	NA	NA	NA	NA	NA	NA	NA	NA	NA	NA	NA	NA	NA	NA	NA	NA	NA	NA	NA	NA	NA
E9Q7Q3	9.74202	9.89479	9.13759	8.99942	8.51152	9.09582	9.94574	9.30449	8.57105	9.66451	10.6842	9.46866	10.2613	9.40753	10.1459	NA	8.87433	9.59957	8.77312	9.95093	9.08478	9.49634	9.50848	9.63842	9.65002	8.45762	9.1507	8.97243	9.07573	9.18187	10.1996	10.3038	9.18196	9.64956	8.29434	9.66467	9.55628	7.94904	9.45626	9.60724	9.56471	11.0868	9.17976	8.78611	NA	9.33655	10.1852	8.39473	9.98901
E9Q8B5	9.84912	NA	9.44451	NA	9.02382	NA	NA	9.07322	NA	NA	8.97253	9.68916	NA	NA	NA	NA	7.80757	9.27235	NA	NA	NA	7.57861	NA	NA	NA	NA	10.6183	9.35651	NA	NA	10.1472	9.48882	8.7523	8.84001	NA	8.34941	NA	NA	9.71601	NA	NA	NA	9.84079	NA	NA	NA	NA	9.08112	NA
E9Q8L9	NA	NA	NA	NA	NA	NA	NA	NA	NA	NA	NA	NA	NA	NA	NA	NA	NA	NA	NA	NA	NA	NA	NA	NA	NA	NA	NA	NA	NA	NA	NA	NA	NA	NA	NA	NA	NA	NA	NA	NA	NA	NA	NA	NA	NA	NA	NA	NA	NA
E9Q9C1	NA	NA	NA	NA	NA	NA	NA	NA	NA	NA	NA	NA	NA	NA	NA	NA	NA	NA	NA	NA	NA	NA	NA	NA	NA	NA	NA	NA	NA	NA	NA	NA	NA	NA	NA	NA	NA	NA	NA	NA	NA	NA	NA	NA	NA	NA	NA	NA	NA
E9Q9P8	NA	6.60116	NA	NA	NA	NA	NA	NA	NA	10.2335	NA	NA	NA	NA	9.57143	NA	8.11137	9.27101	6.83227	NA	NA	NA	NA	9.34577	NA	NA	NA	NA	NA	9.61815	NA	9.87818	NA	6.38424	NA	NA	NA	9.1417	NA	NA	NA	8.59769	10.3493	NA	NA	NA	NA	NA	NA
E9QA15	8.7768	9.75694	11.5497	10.5459	9.45502	9.6924	10.9377	9.47282	9.99721	9.35934	10.9794	10.6285	11.1241	10.9448	8.13938	NA	10.2704	9.99817	9.35599	10.4328	10.8572	10.3408	10.7107	9.93834	10.3975	10.1858	10.4538	10.0913	10.7279	10.1811	10.8509	9.433	9.89888	9.86073	9.31662	10.2996	10.0278	9.31607	10.7627	10.6389	9.49805	10.427	9.52554	10.6888	10.3294	9.88096	8.64426	10.9488	10.6913
E9QAM5	NA	10.3319	8.30742	10.0487	NA	10.5397	9.82682	9.11966	9.35132	8.74789	10.7923	NA	11.2322	NA	9.00699	NA	9.66398	9.41801	9.5469	NA	NA	NA	NA	11.4998	NA	11.4773	NA	9.20105	7.94459	NA	NA	10.2777	10.5932	10.0775	9.28357	9.7276	10.1183	8.53736	10.6136	NA	NA	9.80202	NA	10.4063	9.83491	NA	NA	10.1835	NA
E9QAT4-2	7.93522	8.75401	NA	NA	NA	NA	NA	NA	6.95927	7.65875	NA	6.94725	NA	NA	7.33945	NA	NA	NA	NA	NA	NA	NA	NA	NA	NA	8.87471	NA	6.82793	NA	7.96048	NA	8.97765	NA	NA	NA	8.11815	8.48363	NA	NA	NA	NA	NA	NA	6.05619	NA	NA	NA	8.66994	NA
E9QB02	NA	7.72584	8.92716	NA	NA	NA	NA	NA	NA	4.88716	8.1244	NA	NA	NA	9.40389	NA	NA	5.84857	NA	NA	NA	NA	NA	NA	8.93468	NA	NA	NA	NA	6.85393	NA	7.48852	NA	NA	NA	NA	NA	NA	NA	NA	NA	NA	9.13909	8.1421	8.54682	NA	NA	NA	NA
E9QKK8	NA	5.9565	NA	NA	NA	NA	NA	NA	NA	NA	NA	NA	NA	NA	NA	NA	NA	NA	NA	NA	NA	NA	NA	NA	NA	NA	NA	NA	NA	NA	NA	NA	NA	NA	NA	7.64559	NA	NA	NA	NA	NA	NA	NA	NA	NA	NA	NA	NA	NA
E9QN92	NA	NA	NA	NA	7.93831	9.526	NA	NA	5.96557	NA	NA	NA	NA	NA	7.50997	NA	NA	NA	NA	NA	NA	6.35557	NA	NA	NA	NA	NA	8.499	NA	NA	NA	NA	NA	NA	6.91012	NA	7.38489	6.67838	8.71401	NA	8.38844	NA	NA	8.64391	NA	NA	NA	10.7839	NA
E9QN99	12.375	12.9645	12.0371	11.8888	12.3217	10.9396	12.4909	12.6629	12.5013	12.1255	11.5203	12.5413	11.4575	12.3917	12.4854	NA	12.3395	12.3608	12.7979	11.8746	12.9702	12.5749	12.352	11.7808	12.0188	11.9701	11.9634	11.126	12.711	11.9859	12.0968	12.3246	12.2368	11.8933	12.3677	11.6932	11.4808	12.0926	11.7595	12.1583	12.3584	10.8341	12.5294	12.0994	11.8527	11.7926	11.3197	11.6276	11.5453
E9QNA7	8.54466	NA	NA	NA	NA	8.59787	8.19742	NA	8.28671	6.81666	7.62259	NA	NA	NA	8.13902	NA	8.33726	NA	6.33733	NA	NA	NA	NA	7.64585	NA	NA	8.62889	5.94951	NA	NA	9.21103	NA	8.41014	NA	7.72102	8.8905	7.64845	NA	NA	NA	NA	NA	8.59891	8.2564	9.27881	NA	NA	8.61875	NA
E9QNL5	NA	NA	NA	NA	8.08429	8.4017	NA	NA	NA	8.22069	NA	NA	NA	NA	NA	NA	NA	6.30217	NA	NA	NA	NA	NA	NA	NA	5.89434	NA	NA	NA	NA	NA	NA	NA	NA	7.30697	8.14414	7.70402	NA	NA	7.61953	7.88468	NA	NA	NA	NA	NA	NA	NA	NA
E9QNN1	9.52066	8.68273	8.94956	NA	8.71494	NA	7.17103	9.73193	8.8047	8.34466	9.3324	9.07882	NA	NA	9.11722	NA	NA	NA	9.26892	11.2529	NA	9.36163	NA	NA	10.4471	10.0404	8.55883	8.48442	8.1771	9.29826	9.15052	7.64628	8.41168	8.61183	NA	9.40358	7.59573	8.95776	NA	NA	9.59433	NA	NA	NA	8.69385	NA	NA	NA	10.6828
E9QPD7	13.7521	13.7938	13.8436	13.5915	13.5326	13.7826	13.5527	13.6232	13.7713	13.4324	13.8687	13.5078	13.6906	13.6602	13.6687	NA	13.183	13.6275	13.3705	12.6896	13.3113	13.9064	13.7539	13.3719	13.3885	13.6005	13.5909	13.4258	13.4038	13.7696	12.9909	13.1745	13.6556	13.5088	13.7737	13.6928	13.7687	13.7572	13.639	13.7898	13.6723	13.7825	13.4743	13.8259	13.0986	13.3314	13.2078	13.086	13.027
F6T8X6	NA	NA	NA	NA	NA	NA	NA	NA	NA	NA	NA	NA	NA	NA	6.9285	NA	NA	NA	NA	NA	NA	6.72705	NA	NA	NA	NA	NA	6.38755	NA	NA	NA	NA	NA	NA	NA	NA	NA	7.47632	NA	NA	NA	NA	NA	NA	NA	NA	NA	NA	NA
F6ZQA3	NA	NA	NA	NA	NA	NA	NA	NA	NA	NA	NA	NA	NA	NA	NA	NA	NA	NA	NA	NA	NA	NA	NA	NA	NA	NA	NA	NA	NA	NA	NA	NA	NA	NA	NA	NA	NA	NA	NA	NA	NA	NA	NA	NA	NA	NA	NA	NA	NA
F7AEH4	NA	8.89986	NA	NA	7.52896	NA	7.98415	NA	8.44042	7.24838	NA	NA	NA	NA	8.81748	NA	NA	NA	NA	8.68661	NA	NA	NA	9.05171	NA	7.6091	NA	NA	NA	NA	NA	7.65533	8.32745	8.74434	NA	NA	NA	7.96238	NA	NA	8.33902	NA	NA	7.74487	NA	NA	NA	NA	NA
F7BJK1	7.50718	NA	8.6774	NA	NA	NA	NA	NA	6.09795	NA	NA	6.66401	NA	NA	NA	NA	7.70284	NA	NA	NA	NA	NA	NA	7.73915	NA	NA	NA	NA	NA	NA	NA	7.50178	6.41818	NA	NA	NA	6.2628	7.11206	NA	NA	8.39902	NA	NA	NA	NA	NA	NA	NA	NA
F7CDT0	7.43089	9.43112	9.54776	NA	NA	NA	8.71438	NA	NA	NA	NA	NA	NA	NA	NA	NA	8.20754	8.63993	9.16099	10.4218	NA	NA	NA	NA	NA	8.85704	NA	7.9322	9.03479	NA	NA	NA	7.06791	9.72358	NA	NA	7.89768	NA	NA	9.3118	NA	NA	8.59745	9.39941	NA	NA	10.0437	9.78966	NA
F7DBQ0	11.528	11.4098	11.9239	11.0817	11.6062	11.621	11.8277	11.9843	11.3275	11.3491	11.3749	12.0318	11.9867	11.4324	11.5211	NA	11.465	11.7838	10.7479	12.0818	11.9218	11.84	10.8419	11.3951	11.2016	12.0359	11.6021	11.677	11.8777	11.6602	11.7781	11.1276	11.6178	11.6155	12.1575	11.726	11.9314	11.9936	12.021	11.1338	11.9031	10.6828	11.614	11.9954	11.5594	11.5849	10.9174	11.6845	11.2427
F8VPM7	NA	NA	NA	NA	NA	NA	NA	NA	NA	7.50152	NA	NA	NA	NA	NA	NA	NA	8.70808	NA	NA	NA	NA	NA	NA	NA	NA	NA	NA	NA	NA	NA	NA	NA	6.77447	NA	9.18041	7.18413	NA	NA	NA	NA	NA	NA	NA	NA	NA	NA	NA	NA
F8VPN4	9.99	10.1641	9.28336	9.83583	9.91687	9.34147	8.7148	10.3447	10.3556	10.932	10.4615	10.3745	10.5247	9.94249	10.7688	NA	10.4121	10.6182	10.5645	9.5587	11.6217	9.71368	10.0621	10.8608	10.0653	10.154	10.162	10.8177	9.70005	9.56931	11.1482	10.3567	10.0657	10.9322	9.8303	10.7931	9.66308	10.6653	9.83137	9.6565	9.51195	11.2145	10.9194	10.2038	10.2262	10.7198	NA	10.9995	10.3405
F8VPU2	NA	6.44789	NA	NA	NA	8.31094	NA	NA	NA	NA	7.34954	6.54654	NA	NA	NA	NA	NA	NA	NA	NA	NA	8.00695	NA	NA	NA	NA	NA	NA	NA	NA	NA	NA	NA	NA	5.88774	NA	6.0925	NA	NA	NA	NA	NA	NA	7.63387	NA	NA	NA	NA	NA
F8VPX1	NA	NA	NA	NA	NA	NA	NA	NA	NA	NA	NA	NA	NA	NA	NA	NA	NA	NA	NA	NA	NA	NA	NA	NA	NA	NA	NA	NA	NA	NA	NA	NA	NA	NA	NA	NA	NA	NA	NA	NA	NA	NA	NA	NA	NA	NA	NA	NA	NA
F8VQC1	9.26942	8.39782	8.17724	9.66927	7.03389	10.0265	9.0363	8.53741	7.66634	8.10863	9.34385	8.28256	NA	NA	8.35466	NA	7.56942	7.61462	8.19058	10.1108	NA	8.53968	9.527	9.46262	NA	7.67929	8.30787	8.05461	8.15808	8.42293	NA	9.00394	8.3202	7.31895	8.30859	NA	8.13522	8.17912	NA	8.25569	8.01946	NA	NA	9.13151	9.05012	NA	NA	8.19593	NA
F8VQJ3	NA	NA	11.2246	NA	NA	NA	NA	NA	NA	7.59476	NA	NA	NA	8.52896	NA	NA	NA	NA	NA	8.4486	NA	NA	NA	NA	NA	NA	NA	NA	NA	NA	9.92657	7.35753	NA	NA	NA	NA	NA	NA	NA	NA	NA	NA	NA	NA	NA	NA	NA	8.51221	NA
F8WIA1	NA	NA	NA	NA	NA	NA	NA	NA	NA	NA	NA	NA	NA	NA	NA	NA	NA	NA	NA	NA	NA	NA	NA	NA	NA	NA	NA	NA	NA	NA	NA	NA	NA	NA	NA	NA	NA	NA	NA	NA	NA	NA	NA	NA	NA	NA	NA	NA	NA
F8WIE5	NA	NA	NA	NA	NA	NA	NA	NA	NA	NA	NA	NA	NA	NA	NA	NA	NA	NA	NA	NA	NA	NA	NA	NA	NA	NA	NA	NA	NA	NA	NA	NA	NA	NA	NA	NA	NA	NA	NA	NA	8.65265	NA	NA	NA	NA	NA	NA	NA	NA
F8WIT2	11.5308	11.2124	11.2911	11.1807	11.1426	11.9882	11.1525	11.3037	11.3433	11.3269	10.3843	11.7001	11.2682	12.0479	11.2172	NA	11.7272	11.2936	11.1923	11.6532	11.7279	11.8268	11.4885	10.7045	11.9289	10.4718	11.1284	11.2411	11.0411	11.7105	10.5442	11.6265	11.7096	11.5701	11.9274	10.7837	11.7326	11.7088	11.5723	11.6311	11.9625	11.6026	11.1521	11.6888	12.6218	12.3064	12.158	11.0907	11.853
F8WJ93	NA	7.02082	NA	NA	NA	NA	7.39918	NA	NA	NA	NA	NA	NA	NA	NA	NA	NA	NA	NA	NA	NA	NA	NA	NA	NA	NA	NA	NA	NA	NA	NA	NA	NA	NA	NA	NA	NA	NA	NA	NA	NA	NA	NA	NA	NA	NA	NA	NA	NA
G3UVU2	NA	NA	8.11501	NA	7.97476	NA	NA	NA	NA	7.71076	NA	NA	NA	NA	8.11838	NA	NA	NA	NA	NA	NA	8.1491	NA	NA	NA	NA	NA	9.10386	8.00029	NA	NA	7.69861	7.45194	NA	NA	NA	NA	7.17926	NA	NA	6.61584	NA	NA	7.17942	NA	NA	NA	NA	NA
G3UW85	9.61192	6.58993	8.90926	9.28395	9.43363	NA	8.54807	9.35873	NA	7.56914	NA	9.01193	NA	NA	NA	NA	NA	8.21493	9.06576	11.2766	NA	9.64202	NA	NA	NA	6.99187	NA	NA	9.1627	NA	NA	NA	NA	NA	8.12084	NA	NA	8.32553	NA	NA	NA	NA	NA	NA	NA	NA	NA	8.88378	NA
G3UXW9	NA	NA	NA	NA	NA	NA	NA	NA	NA	NA	NA	8.20201	NA	NA	NA	NA	NA	7.19407	NA	9.63851	NA	NA	NA	NA	NA	NA	NA	NA	NA	NA	NA	NA	NA	7.37567	NA	NA	NA	NA	NA	NA	NA	NA	7.6125	NA	NA	NA	NA	NA	NA
G3UZT2	9.01777	8.23499	10.4774	8.24096	11.7833	NA	10.9188	10.8974	10.4903	NA	9.57183	10.381	11.4404	NA	10.9588	NA	9.94933	10.9526	8.92555	NA	NA	11.4097	10.2659	NA	7.80681	9.60131	NA	9.09301	11.6126	9.69633	NA	9.96995	10.4677	10.681	11.5221	11.3339	10.5297	8.7888	8.27962	NA	8.88747	NA	NA	9.35802	NA	NA	NA	10.0448	NA
G3X8P9	NA	NA	NA	NA	NA	NA	NA	NA	NA	NA	NA	NA	NA	NA	NA	NA	NA	NA	NA	NA	NA	NA	NA	NA	NA	NA	NA	NA	NA	NA	NA	NA	NA	NA	NA	NA	NA	NA	NA	NA	NA	NA	NA	NA	NA	NA	NA	NA	NA
G3X8R0	9.91568	7.9261	9.90143	NA	9.96059	NA	9.00442	6.40035	9.19028	9.30527	8.61748	9.21888	NA	9.88274	NA	NA	NA	9.00398	9.71121	NA	NA	9.14662	NA	9.26596	NA	NA	10.0803	10.319	10.1796	8.00651	NA	10.2727	7.58842	9.57153	8.7921	9.07293	9.39667	8.96872	NA	7.44304	8.9419	NA	8.55125	9.81601	9.12114	NA	10.2432	NA	NA
G3X8X7	NA	NA	NA	NA	NA	NA	NA	NA	NA	NA	NA	NA	NA	NA	NA	NA	NA	NA	NA	NA	NA	NA	NA	NA	NA	NA	NA	NA	NA	NA	NA	NA	NA	NA	NA	NA	NA	NA	NA	NA	NA	NA	NA	NA	NA	NA	NA	NA	NA
G3X8Y3	10.8087	12.317	NA	12.5494	9.36589	12.5739	8.25879	NA	11.0949	8.94008	NA	9.3013	11.11	NA	9.43855	NA	8.63769	9.97016	NA	NA	NA	12.5566	NA	NA	NA	10.9043	NA	9.46918	NA	12.0988	10.6153	NA	11.1529	10.9496	8.97552	10.4985	10.6428	NA	10.1487	11.0834	11.6002	NA	NA	9.34444	NA	NA	NA	NA	NA
G3X928	NA	NA	NA	NA	NA	NA	NA	NA	NA	NA	NA	NA	NA	NA	NA	NA	NA	NA	NA	NA	NA	NA	NA	NA	NA	NA	NA	NA	NA	NA	NA	NA	NA	NA	NA	NA	NA	NA	NA	NA	NA	NA	NA	NA	NA	NA	NA	NA	NA
G3X982	10.8786	10.2755	11.2387	10.7731	11.2549	11.7089	11.0732	11.3189	10.6679	10.1512	10.0196	10.3463	11.7295	11.2772	11.0631	NA	10.6396	10.1781	10.3951	10.7666	10.2505	11.4218	10.6326	8.93394	11.3607	10.4453	10.6945	10.4817	10.5253	10.5783	10.3481	10.5012	11.0964	9.97348	10.8643	10.6862	10.8792	10.6582	10.4096	10.7157	11.2971	9.25911	9.97052	10.5127	10.4362	11.3664	11.2842	8.88732	10.855
G3X9G4	NA	NA	NA	NA	NA	NA	NA	NA	NA	NA	NA	NA	NA	NA	NA	NA	NA	NA	NA	NA	NA	NA	9.00291	NA	NA	NA	NA	NA	NA	NA	8.90762	NA	NA	NA	NA	NA	5.87525	NA	NA	NA	7.31748	NA	NA	6.03877	NA	NA	NA	NA	NA
G3X9Y5	NA	7.83063	NA	NA	NA	NA	NA	NA	NA	5.79963	NA	6.59867	NA	NA	7.087	NA	NA	NA	NA	NA	NA	NA	NA	NA	NA	NA	NA	NA	NA	NA	NA	7.57362	NA	NA	NA	7.73146	5.44764	8.13331	NA	NA	NA	NA	7.53242	NA	NA	NA	NA	NA	NA
G3X9Y6	8.34385	9.31937	9.10095	9.55891	10.4921	10.7338	9.1719	10.3857	9.35231	9.71867	9.36717	9.77792	8.5475	NA	9.97134	NA	9.47566	9.93491	7.81723	NA	NA	10.1383	9.70529	9.18352	9.83726	9.72123	9.61925	8.72769	9.44229	11.0468	7.31562	8.54709	9.91585	9.30194	8.48384	9.94712	9.62667	9.58273	8.6602	10.4645	8.82656	11.3564	8.5774	9.89658	10.1339	NA	NA	NA	NA
G3XA17	NA	NA	NA	NA	NA	NA	NA	NA	NA	NA	NA	NA	NA	NA	NA	NA	NA	NA	NA	NA	NA	NA	NA	NA	NA	NA	NA	NA	NA	NA	NA	NA	NA	NA	NA	NA	NA	NA	NA	NA	NA	NA	NA	6.56517	NA	NA	NA	NA	NA
G5E829	NA	NA	NA	NA	NA	NA	NA	NA	6.41813	NA	NA	NA	NA	NA	NA	NA	NA	NA	NA	NA	NA	NA	NA	NA	NA	NA	NA	NA	8.25341	NA	NA	NA	NA	NA	NA	NA	6.27555	NA	NA	NA	NA	9.41508	NA	NA	NA	NA	NA	NA	NA
G5E866	NA	NA	8.72081	NA	8.19833	NA	NA	8.587	NA	6.91815	8.23277	7.81648	NA	NA	9.07148	NA	7.08046	5.47972	NA	10.9628	NA	NA	NA	NA	NA	7.77641	NA	NA	NA	NA	NA	6.59626	NA	8.68497	NA	7.74676	8.4239	NA	9.37527	NA	6.43094	NA	7.8829	NA	NA	NA	NA	NA	NA
G5E895	NA	NA	NA	NA	NA	NA	NA	NA	NA	NA	NA	NA	NA	NA	NA	NA	NA	NA	NA	NA	NA	NA	NA	NA	NA	NA	NA	NA	NA	NA	NA	NA	NA	NA	NA	NA	NA	NA	NA	NA	NA	NA	NA	NA	NA	NA	NA	NA	NA
G5E898	13.7691	13.7218	14.0469	NA	NA	NA	NA	12.9951	13.452	NA	NA	NA	NA	13.8062	NA	NA	NA	NA	NA	NA	NA	NA	NA	12.0141	12.7524	13.0915	NA	11.7404	NA	NA	NA	NA	NA	NA	NA	NA	NA	NA	13.4052	NA	NA	NA	13.2883	12.3448	NA	NA	NA	NA	NA
G5E8J3	NA	NA	NA	NA	NA	NA	NA	NA	NA	NA	NA	NA	NA	NA	NA	NA	NA	NA	NA	NA	NA	7.5029	NA	NA	NA	NA	NA	NA	NA	NA	NA	NA	NA	NA	7.61993	NA	NA	NA	NA	NA	NA	NA	5.91818	NA	NA	NA	NA	NA	NA
G5E8K5-3	NA	NA	NA	NA	NA	NA	NA	NA	NA	NA	NA	NA	NA	NA	NA	NA	NA	NA	NA	NA	NA	NA	NA	NA	NA	NA	NA	NA	NA	NA	NA	NA	NA	NA	NA	NA	NA	NA	NA	NA	NA	NA	NA	NA	NA	NA	NA	NA	NA
G5E8R1	NA	7.1993	8.52178	NA	8.42295	9.5388	9.35519	NA	7.32674	8.79829	8.11179	NA	NA	9.04803	8.04134	NA	5.83138	NA	8.26189	10.8999	NA	6.87389	NA	9.45057	NA	NA	NA	9.95549	NA	NA	9.80731	9.60446	NA	NA	7.95882	NA	9.06802	NA	9.43635	9.13619	7.97873	NA	6.6042	9.12202	NA	NA	NA	8.75134	NA
G5E8R4	NA	NA	NA	NA	NA	NA	NA	NA	NA	NA	NA	NA	NA	NA	NA	NA	NA	NA	NA	NA	NA	NA	NA	NA	NA	NA	NA	NA	NA	NA	NA	NA	NA	NA	NA	NA	NA	NA	NA	NA	NA	NA	NA	6.06546	NA	NA	NA	NA	NA
G5E8R8	NA	7.65447	NA	NA	NA	NA	NA	NA	NA	NA	NA	NA	NA	NA	NA	NA	NA	NA	NA	11.427	NA	NA	NA	NA	NA	8.16652	NA	NA	NA	NA	10.068	NA	NA	8.97707	NA	NA	NA	NA	NA	9.43386	NA	NA	NA	NA	NA	NA	NA	7.93949	NA
G5E8V9	NA	7.6634	8.07908	NA	7.95354	NA	7.5974	NA	7.0792	8.10075	NA	NA	NA	9.10293	NA	NA	NA	NA	NA	NA	NA	8.68681	NA	NA	NA	7.19769	NA	NA	7.59904	NA	NA	9.15553	7.24391	8.65553	7.9607	NA	NA	NA	NA	NA	NA	NA	NA	8.22258	NA	NA	NA	8.35618	NA
H3BJW3	NA	7.58523	8.86746	NA	9.39706	NA	NA	NA	9.35645	NA	NA	7.43049	NA	NA	NA	NA	9.23109	NA	8.93623	10.5466	NA	9.19818	NA	9.54799	NA	NA	NA	NA	NA	NA	NA	NA	NA	NA	9.17675	NA	8.3951	NA	8.8609	NA	8.54213	NA	NA	NA	NA	NA	NA	9.48447	NA
H3BLH0	NA	NA	NA	NA	NA	NA	NA	NA	NA	NA	NA	NA	NA	NA	NA	NA	NA	NA	NA	NA	NA	NA	NA	NA	NA	NA	NA	NA	NA	NA	NA	NA	NA	NA	NA	NA	NA	NA	NA	NA	NA	NA	NA	NA	NA	NA	NA	NA	NA
H7BWY4	10.2053	9.35213	7.60474	NA	NA	9.5464	9.06024	9.05211	8.53571	7.70758	NA	NA	NA	NA	10.254	NA	9.76476	9.34723	NA	NA	NA	9.795	NA	NA	NA	NA	9.7149	9.08154	NA	8.91481	NA	NA	NA	8.1061	NA	NA	9.33034	10.0963	NA	9.2744	9.78316	NA	9.05854	9.1266	NA	NA	NA	9.50403	NA
J3QMN4	NA	NA	7.69188	NA	8.97735	NA	7.84277	7.77835	8.03654	NA	NA	8.61381	NA	6.63571	5.87631	NA	6.50185	6.10394	6.07379	NA	NA	7.25173	6.82176	NA	NA	NA	NA	NA	NA	NA	NA	NA	7.86234	NA	7.85448	5.61608	8.18466	NA	NA	NA	8.61296	NA	6.19933	7.48647	NA	NA	NA	NA	NA
K7N6C2	10.5552	8.84817	NA	NA	9.94412	NA	NA	9.04079	9.86686	9.72333	9.97457	9.73631	NA	NA	9.93725	NA	9.28201	9.03716	9.5173	NA	NA	NA	NA	10.1135	10.3426	9.68178	11.2774	9.71504	NA	10.0875	10.1534	10.3623	8.24097	8.75814	8.88061	9.83138	8.68683	9.65355	9.11754	NA	8.22872	9.79742	10.126	9.89778	9.30024	NA	NA	10.3655	NA
K9J7B2	11.9956	12.5926	11.7761	11.7727	11.8063	9.96259	10.8266	11.3165	12.1834	13.4455	11.9043	13.2727	9.64141	12.2581	13.1164	NA	12.9119	13.2888	13.0045	11.4439	12.8134	12.0474	13.037	13.3957	13.3053	13.0789	13.2405	12.9355	12.0834	12.6911	12.6068	13.2699	12.0865	12.9975	12.1941	12.1995	12.2969	12.7761	12.2395	12.3603	12.3023	13.906	12.949	12.6568	12.6143	12.5591	12.8301	13.7526	10.8908
O08528	NA	NA	NA	NA	NA	NA	NA	NA	NA	NA	NA	NA	NA	NA	NA	NA	NA	NA	NA	NA	NA	NA	NA	NA	NA	NA	NA	NA	NA	NA	NA	NA	NA	NA	NA	NA	NA	NA	NA	NA	NA	NA	NA	NA	NA	NA	NA	NA	NA
O08529	NA	NA	NA	NA	NA	NA	NA	NA	NA	NA	NA	NA	NA	NA	NA	NA	NA	NA	NA	NA	NA	NA	NA	NA	NA	NA	NA	NA	NA	NA	NA	NA	NA	NA	NA	NA	NA	NA	NA	NA	NA	NA	NA	NA	NA	NA	NA	NA	NA
O08553	NA	NA	NA	NA	NA	NA	NA	7.90854	NA	NA	NA	NA	NA	NA	NA	NA	NA	NA	NA	10.3227	NA	NA	NA	NA	NA	NA	NA	NA	NA	NA	NA	NA	NA	NA	NA	7.73838	NA	NA	NA	NA	NA	NA	NA	NA	NA	NA	NA	NA	NA
O08573-2	11.8627	11.0652	12.1049	11.7341	11.9113	11.3346	12.2301	12.0106	12.0122	11.57	10.6728	11.7638	12.0168	11.8045	10.9577	NA	11.8208	11.1861	10.6769	10.8598	10.5771	12.5359	11.6676	11.2568	11.8276	12.5425	11.3229	12.659	12.2684	11.7283	10.8207	11.4566	12.609	11.2654	12.521	12.2513	12.476	11.9348	12.065	12.6867	12.3821	10.0085	11.3994	12.2445	12.2825	10.9518	11.0126	11.7988	10.8181
O08579	NA	7.93716	NA	NA	NA	NA	7.80846	NA	NA	NA	NA	NA	NA	NA	7.64921	NA	NA	NA	NA	NA	NA	NA	NA	NA	NA	NA	NA	NA	NA	NA	NA	NA	NA	NA	7.11601	NA	NA	NA	8.62933	NA	NA	NA	NA	NA	NA	NA	NA	NA	NA
O08582	NA	NA	NA	NA	NA	NA	NA	NA	NA	NA	NA	NA	NA	NA	NA	NA	NA	NA	NA	NA	NA	NA	NA	NA	NA	NA	NA	NA	NA	NA	NA	NA	NA	NA	NA	NA	NA	NA	NA	NA	NA	NA	NA	NA	NA	NA	NA	NA	NA
O08583	NA	7.16468	NA	NA	6.30211	NA	5.80145	NA	NA	NA	NA	6.94859	NA	NA	NA	NA	NA	6.91695	NA	10.2794	NA	NA	NA	NA	NA	NA	NA	NA	NA	NA	NA	NA	NA	NA	8.54668	NA	NA	NA	8.7648	NA	NA	NA	NA	NA	NA	NA	NA	NA	NA
O08600	8.98572	8.87448	10.7584	10.7047	8.41027	10.0218	7.99944	9.61253	10.5174	9.854	10.0744	9.27014	NA	9.13351	9.00586	NA	9.83988	9.78728	10.6729	10.9278	9.71168	10.573	NA	10.1674	NA	NA	NA	10.1779	7.60289	10.7825	10.94	8.10882	10.8099	10.2548	11.1537	9.62686	10.5968	9.20784	10.046	8.11746	11.2355	9.67605	9.08108	10.8381	10.3649	9.95159	NA	9.77064	11.1046
O08601	11.5434	11.7806	11.5466	12.1242	11.2724	11.6797	11.3488	11.567	11.5489	11.8734	11.7887	11.6996	10.5328	10.9953	12.1253	NA	11.5227	11.7754	11.4892	10.8388	11.8635	11.6902	11.9137	11.7219	10.937	11.3749	11.7431	11.1115	11.2639	11.8736	11.4569	11.1777	11.5256	11.4124	11.0462	11.1663	11.5638	11.9386	11.259	10.9457	10.9188	11.3286	11.7576	12.0034	11.6347	11.8546	11.511	10.8356	12.6986
O08663	NA	8.43702	NA	NA	8.85872	NA	7.27737	7.95363	5.37464	8.629	NA	7.03142	NA	NA	NA	NA	NA	6.65137	NA	NA	NA	NA	9.11681	NA	NA	NA	NA	7.62345	NA	NA	NA	7.40499	7.92311	NA	NA	NA	6.83653	8.55246	NA	NA	8.59726	NA	7.58235	8.30271	NA	NA	NA	NA	NA
O08705	11.7431	10.6039	11.6593	11.2356	11.3226	11.4587	9.53381	10.3343	10.7015	10.0457	10.7342	10.6722	11.2512	10.9178	10.7751	NA	11.4936	10.0533	8.79302	7.63341	NA	10.2995	11.5869	9.881	9.78339	11.4493	11.3586	11.672	10.9208	10.1235	11.3412	10.0806	9.71136	10.4655	10.8054	11.1658	10.9315	10.8131	10.2852	9.89386	11.1818	10.397	10.202	11.3989	11.3353	10.1916	10.6178	10.5713	10.6319
O08715-4	NA	NA	NA	NA	NA	NA	7.90611	NA	5.66363	NA	NA	NA	NA	NA	NA	NA	NA	NA	NA	NA	NA	NA	NA	NA	NA	NA	NA	NA	NA	NA	NA	NA	NA	NA	NA	NA	NA	NA	NA	NA	NA	NA	NA	NA	NA	NA	NA	NA	NA
O08738	NA	NA	NA	NA	NA	NA	NA	NA	NA	NA	NA	NA	NA	NA	NA	NA	NA	NA	NA	NA	NA	NA	NA	NA	NA	NA	NA	NA	NA	NA	NA	NA	NA	NA	NA	NA	NA	NA	NA	NA	NA	NA	NA	NA	NA	NA	NA	NA	NA
O08739	NA	NA	NA	NA	NA	NA	NA	NA	NA	NA	NA	NA	NA	NA	NA	NA	NA	NA	NA	NA	NA	NA	NA	NA	NA	NA	NA	NA	NA	NA	NA	NA	NA	NA	NA	NA	NA	NA	NA	NA	NA	NA	NA	NA	NA	NA	NA	NA	NA
O08749	11.4141	12.0385	11.3805	11.8232	11.8058	12.01	11.2962	11.7596	11.5902	11.573	12.081	11.7501	11.9024	11.1613	11.0002	NA	10.811	11.0608	10.428	10.9693	12.5375	11.9304	11.4765	9.75035	10.4402	11.2238	10.8697	11.1239	11.3547	11.1262	11.9534	10.3994	11.7275	11.2454	11.3984	11.3526	11.3271	11.6729	11.2744	10.5207	11.0768	10.7267	11.2475	11.6478	10.2324	10.2213	NA	11.042	NA
O08788-2	NA	NA	NA	NA	NA	NA	NA	NA	NA	NA	NA	NA	NA	NA	NA	NA	7.84994	NA	NA	NA	NA	NA	NA	NA	NA	NA	NA	NA	NA	NA	NA	NA	NA	NA	NA	NA	NA	NA	NA	NA	NA	NA	NA	NA	NA	NA	NA	NA	NA
O08795-2	8.67195	9.85982	9.50632	NA	9.47979	10.0314	9.51432	9.03722	9.66113	8.79014	8.75575	9.73833	NA	9.75049	8.43296	NA	9.50412	9.80488	8.43754	10.9312	9.07915	9.33413	10.1836	NA	10.2467	10.1554	6.61984	9.45727	8.30312	9.36155	9.04394	9.99433	9.60331	9.93599	9.45708	10.4373	9.8731	9.50995	9.98861	10.1328	9.72492	NA	8.90448	9.74427	10.1491	9.8016	NA	9.85203	10.6992
O08807	14.7425	14.6009	14.2925	13.0306	14.2531	14.3243	14.2922	14.3187	14.58	14.5589	14.3455	14.0424	14.9926	13.525	14.2117	NA	14.6313	14.8486	14.7351	14.0552	14.5897	14.2308	14.514	14.4584	14.827	14.5098	14.4963	14.6391	14.7732	14.3662	14.1797	14.443	14.222	14.2635	14.5894	14.5288	14.2882	14.5041	14.1931	14.6218	13.9934	14.7914	14.4384	14.5018	14.5379	13.7953	14.3544	14.7976	14.306
O08810	NA	6.94117	NA	NA	NA	NA	NA	NA	7.33857	NA	7.75369	NA	NA	NA	NA	NA	NA	NA	NA	NA	NA	NA	NA	NA	NA	NA	NA	NA	NA	NA	NA	NA	7.48888	NA	NA	NA	NA	NA	NA	NA	NA	NA	NA	NA	NA	NA	NA	NA	NA
O08914	8.62144	10.3085	NA	NA	7.79334	NA	9.25776	9.40858	9.51171	7.79318	9.87472	9.38367	NA	10.4349	8.71803	NA	9.55044	8.72771	8.30484	NA	NA	8.2977	NA	9.67027	10.1015	8.77954	NA	9.68235	9.55403	9.17629	7.71541	8.87454	8.40439	8.11781	10.0894	9.09073	9.38232	8.60802	9.26462	NA	8.53393	7.97727	9.08071	9.07629	9.83807	NA	NA	7.4643	9.4339
O08917	NA	7.8023	NA	NA	7.14012	NA	NA	NA	NA	7.4083	NA	NA	NA	8.965	6.83572	NA	7.87453	NA	NA	NA	NA	NA	NA	NA	NA	7.23444	NA	NA	7.27011	NA	NA	6.57162	2.65356	NA	NA	NA	NA	NA	NA	NA	NA	NA	6.72687	NA	8.23485	NA	NA	NA	NA
O08966	NA	8.96198	NA	NA	NA	NA	NA	NA	7.50279	10.5321	NA	8.27752	NA	NA	8.75011	NA	10.2669	8.76228	9.58788	NA	NA	NA	9.94096	10.9297	9.64448	NA	11.242	9.96956	NA	8.53971	NA	9.98914	NA	8.88549	NA	NA	NA	10.9961	NA	NA	6.51161	10.112	10.9675	NA	NA	NA	11.868	8.95693	NA
O09012-2	NA	NA	NA	NA	NA	NA	NA	NA	NA	NA	NA	5.87524	NA	NA	NA	NA	NA	NA	6.96226	NA	NA	6.02124	NA	NA	NA	NA	8.7037	NA	NA	NA	NA	NA	NA	NA	NA	NA	NA	NA	NA	NA	NA	NA	NA	NA	NA	NA	NA	NA	NA
O09044	NA	NA	NA	NA	7.77041	NA	NA	NA	4.15717	7.16627	NA	NA	NA	NA	NA	NA	6.91034	6.27459	NA	NA	NA	6.82061	NA	7.84795	NA	NA	NA	6.77427	NA	NA	7.5291	8.47013	8.4145	7.65302	7.46569	8.6163	NA	8.03679	7.69508	8.4191	6.76686	NA	8.51748	7.97433	NA	NA	7.79958	NA	NA
O09061	NA	9.06499	8.80624	NA	9.80929	7.72558	9.08836	9.60189	9.20733	9.32469	9.13135	9.09841	NA	10.1764	9.77511	NA	8.95393	9.61199	9.15204	9.94574	NA	9.94793	7.1798	9.87775	NA	10.0006	8.38531	8.92117	9.83398	NA	NA	9.68807	8.98119	9.02844	NA	9.70875	8.36541	10.1013	NA	9.61664	9.25703	NA	10.2909	9.87953	9.97345	NA	NA	9.25579	NA
O09106	NA	NA	NA	NA	NA	NA	NA	NA	NA	NA	NA	NA	NA	NA	NA	NA	NA	NA	NA	9.94655	NA	NA	NA	NA	NA	NA	NA	NA	NA	NA	NA	NA	NA	8.31233	NA	9.32233	NA	8.3423	NA	NA	8.21431	NA	NA	7.35699	NA	NA	NA	9.4749	NA
O09110-2	8.04149	NA	NA	NA	NA	NA	7.84813	8.61529	7.51489	NA	NA	7.6487	NA	NA	NA	NA	NA	8.47562	NA	NA	NA	NA	11.9063	NA	NA	9.51941	NA	NA	NA	NA	NA	NA	NA	NA	NA	9.69583	NA	NA	NA	NA	NA	NA	NA	NA	NA	NA	NA	NA	NA
O09131	10.6606	10.2997	7.77911	NA	9.99198	NA	10.3151	8.45178	9.93438	10.4779	NA	9.60991	NA	NA	9.44481	NA	8.4477	8.77433	9.64435	NA	NA	8.55811	NA	7.94871	NA	NA	NA	NA	NA	10.0206	NA	7.33535	8.9834	10.0807	NA	NA	10.3961	10.0132	NA	NA	9.46188	10.6315	8.75558	10.3502	NA	NA	NA	NA	NA
O09158	8.50173	9.98588	NA	NA	8.41246	9.1516	8.62572	9.72207	9.12224	8.55468	9.10117	9.88582	NA	10.3113	9.58076	NA	9.52966	9.33506	8.3061	8.73889	NA	9.02362	10.5522	10.2354	10.031	10.3945	NA	8.7022	NA	9.23454	NA	9.41407	9.55891	8.88794	8.3873	9.06756	9.94047	9.46941	9.28893	8.15879	8.13063	NA	9.86014	9.02944	10.4439	NA	NA	8.93338	NA
O09167	9.84337	10.17	10.4214	NA	11.328	10.4215	10.3299	10.029	9.55927	9.24496	10.8339	9.79283	NA	10.1675	10.3826	NA	9.85839	9.74042	8.92855	11.3897	10.8503	9.93411	10.1586	10.9347	NA	10.6267	9.87832	10.89	9.68151	NA	10.4815	10.4819	11.0014	9.88226	9.88486	10.6716	10.9462	10.1011	10.3824	8.39315	10.4927	10.5296	11.2108	10.2549	11.7593	11.0871	8.82317	10.0753	9.01636
O09172	9.68829	9.67743	8.41397	10.2805	9.42823	9.71113	9.58149	9.55936	8.90197	9.32465	9.75786	9.67118	NA	9.63377	9.55605	NA	8.00602	9.28855	8.94231	9.40828	NA	9.13031	NA	9.81922	9.55808	9.47777	9.42954	9.66423	9.0524	NA	NA	7.96907	9.22272	9.1314	8.49348	8.21296	9.77297	9.34828	8.5396	8.36174	9.01487	7.41673	7.85763	10.138	NA	NA	NA	8.67412	NA
O09173	12.3941	12.9537	12.2888	12.245	12.3619	12.626	11.8719	12.4661	13.0968	12.6963	12.2324	12.5775	11.8374	12.2696	12.9077	NA	12.921	12.8584	12.5716	11.3634	12.9399	12.604	11.6887	12.9656	12.6839	12.2711	12.2233	12.5738	13.0935	12.2605	12.3182	13.296	12.9592	12.7615	12.9326	12.6571	13.0833	13.0793	13.131	13.2764	12.7175	13.1033	13.0432	13.0048	12.3769	12.2143	12.9581	12.881	12.4964
O09174	10.0222	9.60821	9.48111	9.82153	9.21115	10.6651	9.91151	8.54419	9.91945	10.928	10.3244	10.2592	NA	10.5691	9.43548	NA	9.05119	9.8063	10.6061	8.56935	NA	10.0641	8.36629	10.7466	9.96271	10.109	9.53693	9.72064	9.64092	9.42685	8.685	10.2559	9.66537	9.23185	9.94656	9.86928	9.7149	9.27671	9.39427	10.1984	10.0088	8.79372	10.2927	9.15602	8.88311	10.3384	9.43606	8.87619	NA
O35114	NA	8.6371	NA	NA	7.4682	NA	8.25812	7.84672	9.40305	NA	9.84141	9.65958	NA	NA	NA	NA	9.26269	NA	NA	NA	NA	NA	NA	NA	NA	NA	NA	9.21143	6.82696	10.0214	8.91643	8.72494	7.05682	NA	NA	NA	8.69758	8.78416	NA	NA	NA	NA	6.49947	NA	8.62664	9.92028	NA	NA	NA
O35129	13.0689	13.1745	13.2861	12.8939	13.2901	12.8674	12.5785	13.1401	13.2581	12.6845	13.3681	12.9459	12.6399	12.8415	13.4377	NA	12.905	12.8758	12.5027	13.1537	14.0911	13.2388	12.8455	13.4209	13.2676	12.7149	13.0685	13.0441	13.0623	12.9843	13.2484	13.27	13.3544	13.0957	12.6619	12.9897	13.6523	13.1805	13.143	13.5334	13.483	12.9246	12.8049	13.2969	13.6102	13.2712	12.2796	13.38	12.8588
O35215	NA	NA	NA	NA	NA	NA	7.50678	NA	7.81457	NA	NA	7.84361	NA	NA	NA	NA	8.30194	7.69649	NA	NA	NA	8.67457	NA	NA	NA	NA	NA	NA	NA	NA	NA	NA	NA	NA	6.65904	NA	6.83266	NA	NA	NA	NA	NA	NA	8.14004	NA	NA	NA	NA	NA
O35226	NA	12.482	13.8864	11.353	12.2046	NA	12.2409	12.9563	13.2758	13.4395	NA	12.7112	NA	12.4389	12.2421	NA	12.6827	12.4195	12.1708	NA	12.1139	12.4051	NA	NA	11.9077	12.6525	NA	10.4731	12.9262	13.2131	12.5882	12.8178	11.7402	12.4595	12.7127	12.8279	12.483	10.9045	14.1923	NA	12.7264	12.105	12.9495	12.5593	12.0205	12.2356	11.6291	12.713	NA
O35286	NA	6.85768	7.55816	9.64988	NA	NA	NA	8.62629	7.21963	8.10253	NA	8.63074	NA	NA	9.23413	NA	6.97558	7.97796	9.39699	11.2675	NA	NA	NA	NA	NA	8.51434	NA	7.72161	8.71984	NA	NA	NA	NA	9.04154	8.82176	NA	NA	NA	8.98774	NA	9.58417	NA	NA	NA	NA	NA	NA	NA	NA
O35326	11.3353	10.7994	11.0072	10.8882	11.1592	NA	11.3351	10.7113	10.1837	11.2949	10.7238	11.2047	NA	12.1009	10.4938	NA	10.1675	10.4547	11.381	12.0829	NA	10.8878	NA	NA	9.40628	11.4659	NA	10.6196	11.2271	11.2278	10.5548	10.2702	9.50778	11.3145	10.8781	11.0102	9.44084	11.5124	10.8361	8.28085	10.4745	NA	8.98559	10.3702	11.0316	9.75756	NA	10.1738	10.2473
O35343	NA	NA	NA	NA	NA	NA	NA	NA	NA	NA	NA	NA	NA	NA	NA	NA	NA	NA	NA	NA	NA	NA	NA	NA	NA	NA	NA	NA	NA	NA	NA	NA	NA	NA	NA	NA	NA	NA	NA	NA	NA	NA	NA	NA	NA	NA	NA	NA	NA
O35344	NA	NA	NA	NA	NA	NA	NA	NA	NA	NA	NA	NA	NA	NA	NA	NA	NA	NA	NA	NA	NA	NA	NA	NA	NA	NA	NA	NA	NA	NA	NA	NA	NA	NA	NA	NA	NA	NA	NA	NA	NA	NA	NA	NA	NA	NA	NA	NA	NA
O35345	NA	NA	NA	NA	NA	NA	NA	NA	NA	NA	NA	NA	NA	NA	NA	NA	NA	NA	NA	NA	NA	NA	NA	NA	NA	NA	NA	NA	NA	NA	NA	NA	NA	NA	NA	NA	NA	NA	NA	NA	NA	NA	NA	NA	NA	NA	NA	NA	NA
O35350	NA	NA	NA	NA	NA	NA	NA	NA	NA	5.32185	NA	NA	NA	NA	NA	NA	NA	NA	NA	NA	NA	NA	NA	NA	NA	NA	NA	NA	NA	NA	NA	NA	NA	NA	NA	NA	NA	NA	NA	NA	NA	NA	8.4418	NA	NA	NA	NA	NA	NA
O35381	8.03982	NA	7.73943	NA	6.93897	NA	NA	NA	NA	8.72319	NA	NA	NA	NA	9.58166	NA	NA	NA	NA	8.37619	NA	NA	NA	NA	7.95612	7.13167	NA	NA	NA	NA	NA	NA	8.44594	7.99306	NA	NA	NA	NA	NA	NA	NA	7.98519	NA	NA	NA	NA	NA	8.44726	NA
O35385	NA	NA	NA	NA	NA	NA	NA	NA	NA	NA	NA	NA	NA	NA	NA	NA	NA	NA	NA	NA	NA	NA	NA	NA	NA	NA	NA	NA	NA	NA	NA	NA	NA	NA	NA	NA	NA	NA	NA	NA	NA	NA	NA	NA	NA	NA	NA	NA	NA
O35386	NA	NA	NA	NA	9.34156	NA	9.13997	6.64263	NA	8.08578	8.45986	9.14712	NA	NA	10.2299	NA	9.31809	8.81614	9.74094	9.29899	NA	9.50476	NA	9.98305	NA	6.8145	8.77741	NA	NA	NA	NA	6.56353	9.36223	7.72113	NA	NA	10.1215	NA	NA	NA	NA	NA	NA	9.76103	NA	NA	NA	NA	NA
O35423-2	11.3016	11.1044	12.3752	10.157	11.9507	11.7566	11.4348	11.5355	12.0068	9.50215	10.1638	11.2404	12.3662	11.1786	9.23184	NA	10.4785	10.2662	9.95744	10.7163	11.4695	12.0222	11.9026	8.4064	8.98631	11.4872	9.77353	10.7	11.2598	9.91141	10.902	8.8391	11.9591	10.317	12.2185	11.4108	11.415	10.9484	10.441	11.433	11.767	10.3173	10.5281	11.7955	11.7488	11.7958	NA	11.3069	10.9725
O35453-2	NA	NA	NA	9.44226	NA	NA	NA	6.57679	7.9933	NA	NA	7.30333	NA	7.07507	NA	NA	8.57188	7.97694	9.75465	NA	NA	10.3342	NA	7.08373	NA	NA	NA	NA	NA	NA	NA	NA	8.16911	9.03758	NA	5.34947	8.77841	NA	NA	NA	9.12695	NA	NA	NA	NA	NA	NA	NA	NA
O35459	7.10675	8.95719	NA	NA	4.87683	6.55908	8.66362	5.11393	7.22248	8.94985	8.9086	8.0379	NA	NA	7.87371	NA	7.44514	6.88233	7.6475	NA	NA	8.24038	NA	7.94383	8.19593	8.34245	8.81095	9.13581	9.2116	9.08346	9.02475	8.31187	6.73663	8.78986	8.77785	8.95279	7.48771	8.14158	NA	9.1741	7.00161	10.065	8.905	7.34686	10.3782	NA	NA	8.81156	NA
O35465-2	NA	9.02399	7.54096	NA	NA	9.38596	NA	8.66279	NA	10.1965	NA	9.23845	NA	7.02269	8.65302	NA	10.5679	9.23735	NA	8.36817	NA	8.99005	NA	10.0294	NA	9.96351	NA	9.30644	NA	NA	NA	10.9202	NA	NA	8.31445	NA	9.01037	8.48169	NA	8.93874	7.22112	10.2595	9.33982	7.66375	NA	9.22328	NA	9.42922	NA
O35488	11.769	12.2675	11.7975	12.0974	11.6524	11.7803	11.9556	12.1859	11.8989	12.1139	12.0163	11.6104	12.0649	11.4648	12.094	NA	12.1197	12.091	12.4395	10.8518	11.4442	11.8352	11.6666	12.279	11.9859	11.569	12.1031	12.3358	11.9536	12.1532	12.3633	12.2304	11.7786	11.8477	12.1867	12.0452	12.2113	12.2225	12.2157	11.8232	12.0175	11.9256	12.4116	12.273	12.1442	12.1227	12.2732	11.9812	12.5541
O35490	15.4511	15.1534	15.3528	15.8214	15.1177	15.6321	15.3301	14.7661	15.1675	15.9549	15.1901	15.1474	15.0451	15.3796	14.973	NA	15.2318	15.4638	15.3934	14.109	14.7413	15.2133	15.0202	15.4908	14.7332	15.3203	14.7977	15.2578	15.4943	15.6026	15.2591	15.4921	15.4041	15.5222	15.5994	15.1248	15.1068	15.3383	15.3687	15.4629	15.5998	15.5823	15.5143	15.1774	15.0364	14.6176	14.5377	14.9893	14.7585
O35593	9.86431	8.77458	NA	NA	NA	5.92418	8.162	9.02732	8.06528	9.03904	NA	8.13399	9.37028	NA	10.9305	NA	9.11623	8.39682	8.6528	10.3889	8.83003	7.83221	NA	NA	10.0575	8.82034	NA	8.15949	8.56583	NA	NA	7.64064	NA	8.80231	7.26767	7.87167	9.10961	6.75712	8.65119	NA	7.54037	NA	9.65285	8.97394	8.91449	NA	NA	10.2334	NA
O35604	NA	NA	NA	NA	NA	NA	NA	NA	NA	7.76097	NA	NA	NA	NA	NA	NA	NA	NA	NA	NA	NA	NA	NA	NA	NA	NA	NA	NA	NA	8.40516	NA	NA	NA	NA	NA	NA	NA	NA	NA	NA	NA	NA	NA	NA	NA	NA	NA	NA	NA
O35609	NA	5.54125	NA	NA	5.3992	NA	6.20513	NA	6.1841	7.91837	NA	7.3742	NA	NA	NA	NA	7.97765	5.77958	8.04121	9.1307	NA	7.13937	NA	NA	NA	NA	NA	6.22643	NA	9.01152	NA	7.10235	5.57849	8.40325	7.81732	NA	5.73878	7.78634	NA	8.86639	7.7912	NA	8.95448	4.9848	7.71753	6.93694	NA	8.53376	NA
O35623	NA	NA	8.04361	NA	NA	NA	NA	NA	NA	NA	NA	NA	NA	NA	NA	NA	NA	5.03614	NA	NA	NA	NA	NA	NA	NA	NA	NA	NA	NA	NA	NA	NA	NA	NA	NA	NA	7.85738	NA	NA	NA	NA	NA	NA	NA	NA	NA	NA	NA	NA
O35643	10.2126	9.47491	10.0578	11.8561	9.84759	NA	9.64951	10.4251	10.589	9.60365	9.28463	9.85191	NA	9.7687	10.5027	NA	9.88017	9.80815	9.0746	10.3388	10.7636	10.4142	10.025	9.68564	NA	8.97744	9.2711	10.9223	10.1171	9.62007	6.94192	9.92946	9.93358	10.5072	10.1729	10.6839	9.99019	9.24198	10.7861	9.95199	9.8372	11.9525	10.023	9.52316	10.7991	10.4612	8.99885	NA	11.7007
O35660	NA	NA	7.60142	NA	NA	NA	NA	NA	7.57762	9.73135	8.68243	9.78966	NA	NA	8.55236	NA	8.52718	8.27857	9.775	NA	9.9718	NA	NA	NA	9.64893	NA	8.3238	NA	NA	NA	NA	NA	8.29759	8.2825	NA	7.77434	NA	8.86053	NA	NA	NA	NA	7.72453	8.38898	9.27399	NA	NA	8.20672	NA
O35678	NA	8.78841	NA	NA	8.52774	NA	5.62292	7.67729	8.34867	7.4658	7.84046	6.37199	NA	NA	7.83615	NA	9.37556	9.96252	9.86199	NA	NA	8.66514	10.0906	8.76709	NA	NA	NA	10.3776	9.5542	9.87357	NA	7.45137	8.28126	8.46184	8.74495	8.5923	8.39164	7.49189	NA	NA	7.63105	NA	8.97405	7.0774	NA	NA	NA	8.69819	NA
O35682	NA	NA	NA	NA	NA	NA	6.14321	NA	NA	NA	NA	NA	NA	NA	NA	NA	NA	NA	NA	NA	NA	NA	NA	NA	NA	NA	6.27968	NA	NA	NA	NA	NA	NA	NA	NA	NA	NA	NA	NA	NA	NA	NA	NA	NA	NA	NA	NA	NA	NA
O35683	NA	NA	9.27923	NA	5.49171	8.66335	NA	6.98408	7.61355	6.01986	NA	NA	NA	NA	NA	NA	NA	NA	8.55152	NA	NA	8.32167	NA	NA	NA	NA	NA	7.97407	8.56868	NA	10.115	NA	8.78853	7.39319	8.30191	8.52197	7.35142	7.16683	NA	NA	7.47423	9.779	6.84636	8.41992	9.80099	NA	NA	7.47526	NA
O35685	NA	8.82182	8.56009	NA	NA	7.67097	8.22174	8.53241	8.47343	8.34019	NA	NA	NA	8.40083	8.46887	NA	8.47767	8.27081	9.03479	10.5108	10.3212	7.67766	NA	7.56503	NA	9.4532	NA	7.96847	7.0063	9.99152	NA	7.65266	8.4978	7.31217	8.52478	8.57571	NA	6.57899	10.0857	9.54482	7.64851	8.14113	9.09461	8.01526	NA	NA	NA	10.2346	NA
O35691	NA	NA	NA	NA	NA	NA	NA	NA	7.76238	9.50671	NA	NA	NA	NA	NA	NA	NA	NA	NA	10.1612	NA	NA	NA	NA	NA	NA	NA	NA	NA	NA	NA	NA	NA	NA	8.0377	6.96085	NA	NA	NA	NA	NA	NA	NA	NA	NA	NA	NA	NA	NA
O35711-2	NA	NA	NA	NA	NA	NA	NA	NA	NA	NA	NA	NA	NA	NA	NA	NA	NA	NA	NA	NA	NA	NA	NA	NA	NA	NA	NA	NA	NA	NA	NA	NA	NA	NA	NA	NA	NA	NA	NA	NA	NA	NA	NA	8.34323	NA	NA	NA	NA	NA
O35728	NA	8.66325	9.3708	NA	11.2369	11.3248	10.1321	9.98991	10.2979	12.1625	NA	10.7298	10.9826	NA	10.9954	NA	10.8891	10.7556	11.6199	NA	NA	NA	13.3416	11.1338	13.393	8.21872	11.7637	10.8309	NA	11.5219	NA	12.1959	11.0813	10.1333	NA	NA	NA	10.5214	NA	NA	8.72677	NA	10.8735	12.5199	NA	NA	NA	10.5595	13.0088
O35737	8.3403	9.2475	9.55319	7.70583	10.2014	NA	NA	9.59059	8.8839	8.91664	NA	9.57668	NA	NA	9.04264	NA	8.01042	8.10965	10.01	11.8292	NA	8.80376	NA	8.12722	9.45948	9.2724	9.09582	10.0097	9.44528	8.31913	8.05916	5.85903	7.77339	9.28326	9.07694	9.59157	9.31611	8.57397	9.42068	NA	9.08436	9.35489	8.40609	8.54779	10.2232	NA	NA	9.45396	10.0185
O35841	NA	NA	7.32207	NA	8.94485	NA	NA	8.89006	7.53504	NA	NA	NA	NA	NA	NA	NA	NA	8.55619	8.10848	10.5286	NA	9.302	NA	8.74681	NA	NA	8.10777	9.43206	7.85032	NA	8.52449	NA	NA	9.10862	8.84461	8.1082	6.1187	9.90506	NA	NA	9.18693	NA	NA	NA	NA	NA	NA	NA	NA
O35857	NA	8.38591	8.3314	NA	8.87684	8.87271	7.81949	8.20001	8.80062	8.09617	9.26593	9.79507	NA	10.0596	9.12452	NA	7.97803	8.34751	NA	8.4016	NA	9.22711	9.11909	8.40113	NA	8.99822	NA	9.16075	8.595	8.78314	8.98018	7.48345	9.00148	9.46309	9.52158	6.79553	8.6778	9.21116	NA	9.5595	9.18018	NA	8.72262	8.99971	8.71077	10.2976	NA	9.69226	8.90479
O35864	NA	8.12347	NA	NA	NA	NA	7.12014	NA	7.2283	7.88307	NA	NA	NA	NA	NA	NA	NA	NA	NA	NA	NA	NA	NA	NA	NA	NA	NA	NA	NA	NA	NA	NA	NA	NA	NA	NA	NA	NA	NA	NA	NA	NA	NA	NA	NA	NA	NA	NA	NA
O35887	6.80855	8.27606	NA	7.90377	5.28929	9.50421	9.55538	10.1416	9.22765	9.21253	NA	9.95219	NA	NA	8.8344	NA	NA	8.77429	NA	NA	10.9654	8.3191	NA	NA	NA	7.57903	NA	NA	7.37038	NA	NA	NA	8.0376	NA	8.99765	8.79865	7.71071	NA	9.14669	NA	NA	NA	8.22252	9.44401	NA	NA	NA	NA	NA
O35945	11.5329	11.7	10.8171	10.8621	10.807	9.45537	11.2341	10.5689	10.5931	10.8958	11.854	10.5482	9.76585	11.1896	11.5348	NA	11.0906	11.3687	11.7811	10.901	11.9594	11.1356	10.1789	11.2102	11.8163	11.1535	10.7496	10.9457	10.5305	11.004	10.897	11.2318	11.0481	11.4191	11.168	11.3606	11.0767	11.0396	10.1444	10.1958	10.9772	11.3151	10.7335	10.3242	11.5212	10.9883	10.6223	10.8531	11.234
O35963	11.5011	11.6744	10.9316	11.1057	11.2546	10.8309	11.3767	11.6182	11.172	11.8761	11.8424	11.0252	NA	10.7184	12.067	NA	11.849	10.7301	10.1991	10.4163	10.2363	10.987	9.54179	11.7723	11.1606	11.3488	11.1679	11.1506	10.4021	11.4118	12.1557	10.9171	11.1531	11.9263	10.4691	11.2124	10.4261	10.7615	9.81078	11.1146	11.4654	10.3987	11.1204	11.0924	11.2912	10.4363	10.9442	10.9783	11.229
O35969-2	8.01335	7.16304	NA	NA	NA	NA	6.15176	9.99375	9.69904	8.76977	NA	7.00273	NA	7.56073	7.52277	NA	NA	8.2788	NA	10.5535	NA	7.88199	NA	7.83949	NA	8.23611	NA	NA	NA	NA	NA	NA	7.79183	NA	7.33877	7.54447	6.31261	NA	NA	NA	8.49642	NA	NA	8.11768	NA	NA	NA	NA	8.63384
O54724	NA	NA	11.2613	NA	NA	NA	NA	NA	NA	NA	NA	NA	NA	NA	NA	NA	NA	NA	NA	NA	NA	NA	NA	NA	NA	9.70624	NA	NA	NA	NA	9.75852	NA	NA	NA	NA	NA	NA	NA	NA	9.72335	NA	NA	NA	NA	NA	NA	NA	9.76221	NA
O54734	11.6014	12.7656	12.3812	12.7433	12.6181	12.6908	12.4966	12.9578	12.6695	12.2699	13.1325	12.2791	12.4848	11.8915	12.7758	NA	12.9715	12.3113	12.5521	12.546	11.6345	12.843	12.5542	12.6885	12.236	12.3717	12.9455	13.0017	12.349	12.495	11.8839	12.6284	12.9537	12.7114	12.7271	12.9539	12.9311	12.596	12.0729	12.7437	12.8281	12.5259	12.5298	12.9627	12.8484	12.7908	12.2659	12.5638	13.376
O54749	11.7544	11.7241	11.51	11.9717	10.8556	11.9459	11.3316	11.9245	11.1564	11.7423	11.9781	12.0417	11.6731	11.6035	11.884	NA	12.1792	11.5603	11.6235	11.0583	11.3984	11.5126	12.2653	11.3889	11.1608	12.0998	12.1812	12.0853	11.7078	11.4382	12.1667	11.5814	11.8079	12.0179	11.3982	11.9698	11.3508	11.8227	10.2356	12.0136	11.5789	11.0062	11.9035	12.0452	11.2088	12.0232	10.0577	11.8398	10.8049
O54774	NA	NA	NA	NA	NA	NA	NA	NA	NA	NA	NA	NA	NA	NA	NA	NA	NA	NA	NA	NA	NA	NA	NA	NA	NA	NA	NA	NA	NA	NA	NA	NA	NA	NA	NA	NA	NA	NA	NA	NA	NA	NA	NA	NA	NA	NA	NA	NA	NA
O54833	NA	NA	NA	NA	NA	NA	NA	NA	NA	NA	NA	NA	NA	NA	NA	NA	NA	NA	NA	NA	NA	NA	NA	NA	NA	NA	NA	NA	NA	NA	NA	NA	NA	NA	NA	NA	NA	NA	NA	NA	NA	NA	NA	9.75725	NA	NA	NA	NA	NA
O54879	NA	NA	NA	NA	NA	NA	NA	NA	NA	NA	NA	NA	NA	NA	NA	NA	NA	NA	NA	11.1582	NA	NA	NA	NA	NA	NA	NA	NA	NA	NA	NA	NA	NA	NA	NA	NA	NA	NA	NA	NA	NA	NA	NA	NA	NA	NA	NA	NA	NA
O54909	NA	11.4207	NA	NA	NA	9.73291	NA	NA	11.2924	12.5469	10.3595	NA	NA	13.2611	12.6628	NA	12.3847	12.0342	13.4014	10.272	11.9514	12.1504	NA	13.1179	12.5604	12.2424	13.3543	12.4719	NA	11.0103	NA	12.9226	12.4954	11.7938	NA	12.5212	8.68494	11.9407	11.396	NA	NA	12.556	13.0557	NA	NA	13.8495	NA	NA	NA
O54946	NA	NA	NA	NA	NA	NA	NA	NA	NA	NA	NA	NA	NA	NA	NA	NA	NA	NA	5.21153	NA	NA	NA	NA	NA	NA	NA	NA	NA	NA	NA	NA	NA	NA	NA	NA	NA	NA	NA	8.75958	NA	NA	NA	NA	NA	NA	NA	NA	NA	NA
O54962	8.94516	7.31855	6.29014	NA	NA	NA	5.21899	3.4604	NA	7.83241	NA	7.5246	NA	NA	9.1768	NA	7.34985	9.14615	6.31899	9.64636	NA	5.58706	NA	7.58539	NA	8.41971	9.12595	8.43389	NA	NA	NA	7.56843	8.86916	5.68301	NA	9.13441	6.63923	8.99304	10.0615	NA	6.81133	NA	NA	8.89735	NA	NA	NA	9.82208	NA
O54984	NA	8.65861	8.25135	NA	8.88896	NA	8.73327	7.43367	9.18273	NA	8.45322	NA	NA	8.8649	NA	NA	NA	8.65775	9.66644	9.82583	10.9233	7.47658	NA	9.2135	NA	NA	NA	NA	NA	9.98324	9.16319	9.49311	NA	10.0407	7.79045	9.49867	9.00185	9.7894	NA	NA	NA	NA	9.1978	NA	NA	NA	NA	10.0763	NA
O54988	NA	NA	NA	NA	NA	NA	NA	NA	NA	NA	NA	NA	NA	NA	NA	NA	NA	NA	NA	NA	NA	NA	NA	NA	NA	NA	NA	NA	NA	NA	NA	NA	NA	NA	NA	NA	NA	NA	NA	NA	NA	NA	NA	NA	NA	NA	NA	NA	NA
O55022	11.5115	11.6512	10.8598	11.7253	11.7713	12.1522	11.8479	11.8135	12.032	12.1871	11.5025	10.9585	10.9854	12.2757	11.9428	NA	12.339	12.2536	12.2121	11.1245	11.847	11.6811	11.4502	12.4091	11.4978	12.3764	11.4733	12.4756	11.4695	12.0334	12.4055	12.1562	11.2832	12.0811	11.5511	11.6662	11.5419	12.7952	11.8992	12.1513	11.0843	12.0962	12.0238	11.6417	12.0663	12.0018	12.8659	11.6598	12.6407
O55029	10.9469	11.2	10.9354	9.05441	10.8657	11.0597	10.781	11.0159	10.9595	11.0381	9.935	10.4209	12.6487	11.0162	11.1143	NA	11.0065	10.1072	11.0067	11.0319	12.3295	11.3115	11.3824	10.5385	11.5221	11.3864	11.4751	10.498	10.7695	11.2277	10.6164	11.3271	11.3167	11.5243	11.373	10.8983	11.0483	10.4466	10.9801	11.5894	11.1568	11.0192	10.632	10.9673	12.1065	11.9963	NA	10.9097	11.0851
O55098	NA	NA	NA	NA	NA	NA	NA	NA	NA	NA	NA	NA	NA	NA	NA	NA	NA	NA	NA	NA	NA	NA	NA	NA	NA	NA	NA	NA	NA	NA	NA	NA	NA	NA	NA	NA	NA	NA	NA	NA	NA	NA	NA	NA	NA	NA	NA	NA	NA
O55101	8.71434	9.74225	NA	NA	NA	NA	NA	NA	8.66742	NA	NA	NA	NA	NA	NA	NA	NA	NA	9.98682	NA	NA	NA	NA	NA	NA	NA	NA	NA	NA	NA	NA	NA	NA	NA	7.12273	NA	6.22891	9.68334	NA	NA	7.35759	NA	NA	5.49006	NA	NA	NA	NA	NA
O55106	NA	NA	NA	NA	NA	NA	NA	NA	NA	NA	NA	NA	NA	NA	NA	NA	NA	NA	NA	NA	NA	NA	NA	NA	NA	NA	NA	NA	NA	NA	NA	NA	NA	NA	NA	NA	NA	NA	NA	NA	NA	NA	NA	NA	NA	NA	NA	NA	NA
O55111	8.95232	8.12262	8.40011	NA	8.45635	9.66953	8.34791	6.83466	8.45424	8.63576	9.13051	8.2655	10.12	NA	7.99919	NA	8.00249	8.07312	NA	NA	NA	9.37908	NA	8.77344	NA	NA	10.451	7.34057	6.91575	NA	NA	7.08945	7.99706	7.15626	7.82375	8.86117	7.51727	8.20883	10.1887	NA	8.77364	NA	8.1531	8.05294	10.6374	9.53822	NA	8.84761	NA
O55125	14.475	13.8662	13.9113	13.5571	14.4979	13.9781	13.2698	13.7355	13.6432	13.4887	13.8296	13.7887	14.107	13.2795	13.1567	NA	13.5752	13.6023	13.1324	13.3556	13.6021	14.0563	13.3245	13.2642	13.2732	13.3711	13.2377	13.4657	13.5211	13.3945	14.3104	13.3648	13.8147	13.7507	13.9126	13.5646	13.774	13.6101	14.3896	13.7389	14.2145	13.5142	13.4118	14.2431	13.8951	13.2267	12.2321	14.0987	14.5329
O55128	NA	NA	NA	NA	NA	NA	NA	NA	NA	NA	NA	7.14506	NA	NA	NA	NA	NA	NA	7.79942	NA	NA	NA	NA	NA	NA	NA	NA	NA	NA	NA	8.32537	NA	NA	NA	NA	NA	NA	NA	NA	NA	NA	NA	NA	NA	NA	NA	NA	NA	NA
O55135	NA	NA	NA	NA	NA	NA	NA	NA	NA	NA	NA	NA	NA	NA	NA	NA	NA	NA	NA	NA	NA	NA	NA	NA	NA	NA	NA	NA	NA	NA	NA	NA	NA	NA	NA	NA	NA	NA	NA	NA	NA	NA	NA	NA	NA	NA	NA	NA	NA
O55137	9.63697	10.3432	NA	NA	13.601	10.9916	NA	10.0387	8.87906	12.0703	11.2595	10.1341	11.9034	NA	11.4214	NA	9.77139	11.6263	11.3937	10.197	NA	NA	NA	10.613	11.4133	10.7807	11.6763	10.3571	9.53298	9.76662	NA	10.2198	NA	10.7785	11.3469	9.22717	9.55149	10.6877	9.33091	NA	NA	11.2536	10.9904	9.92254	NA	NA	NA	10.976	10.8676
O55142	11.2448	11.2826	10.1563	10.7951	10.7702	9.86727	11.0373	11.4931	12.1673	11.5576	10.8047	11.0562	13.1379	11.8806	11.587	NA	11.522	11.5063	11.356	12.3882	9.5115	11.4968	10.8783	12.2111	9.68516	11.3285	10.7743	11.0855	12.7489	11.8322	11.8344	11.6882	11.18	10.7772	11.209	11.6059	11.3418	11.6472	12.1202	11.3853	11.5838	11.8062	11.5488	10.7624	12.0043	12.4228	11.8361	11.166	10.8385
O55143	12.102	11.1182	11.9596	11.8406	11.8946	11.4261	11.3679	11.7098	11.9424	11.6063	11.6516	11.4276	11.8314	11.092	11.6424	NA	11.5085	11.1707	11.189	11.7146	11.653	11.4453	12.0865	11.5407	10.8318	11.7257	11.7292	11.7198	11.7394	11.8736	11.2502	11.3546	11.6406	11.3016	11.4896	11.4303	11.7859	11.3046	11.3135	11.3516	11.8107	10.9958	11.4416	11.928	11.7191	11.8634	11.451	11.4942	12.5369
O55229	NA	NA	NA	NA	NA	NA	NA	NA	NA	NA	NA	NA	NA	NA	NA	NA	NA	NA	NA	NA	NA	NA	NA	NA	NA	NA	NA	NA	NA	NA	NA	NA	NA	NA	NA	NA	NA	NA	NA	NA	NA	NA	NA	NA	NA	NA	NA	NA	NA
O55234	8.43769	5.36227	8.25549	8.44911	8.96575	8.86804	7.81677	8.99611	8.2217	7.40946	NA	6.91732	NA	NA	9.26745	NA	8.66881	8.78594	8.05811	8.12586	NA	7.15732	NA	NA	NA	NA	9.52959	8.96353	NA	7.44024	NA	9.46209	8.28013	9.62997	NA	8.53898	8.53576	9.71185	NA	8.70151	9.58061	NA	8.39346	8.32986	NA	NA	NA	NA	NA
O70152	9.69739	7.94515	5.2071	NA	7.42623	NA	8.04954	9.22104	NA	5.2636	9.232	8.93978	NA	9.21	8.13261	NA	7.79799	NA	NA	9.5649	NA	NA	NA	NA	9.4106	NA	NA	3.75608	NA	NA	NA	NA	8.70787	7.16343	9.1365	NA	8.91404	NA	9.14815	NA	NA	NA	NA	10.1046	9.97864	NA	NA	NA	NA
O70194	8.26756	6.75237	7.59839	NA	8.14953	NA	9.30228	7.89575	8.04028	8.17929	NA	8.88448	NA	9.26972	7.54438	NA	7.76083	6.99447	8.65029	9.90135	10.0686	8.94217	NA	9.00034	NA	NA	10.3284	9.40203	9.88816	9.73129	10.9468	8.80075	8.50346	8.19283	8.24916	8.53467	7.55774	7.79915	8.95993	7.36404	8.19047	9.84049	8.85639	9.0607	NA	NA	NA	10.2386	10.3023
O70251	8.82034	10.9959	8.42055	10.2918	9.56281	8.68884	10.0237	9.92564	8.76729	9.4285	10.311	10.8517	NA	9.16746	10.0575	NA	9.69219	10.7376	10.1289	11.238	NA	10.1289	11.3415	10.4671	10.5312	8.97924	9.07712	9.5515	8.28613	9.98647	10.8218	9.37156	9.66284	10.4133	10.6238	10.1074	9.88823	9.76297	8.28855	7.9397	10.2178	10.7709	10.0338	10.3528	9.46276	7.05786	NA	9.00727	10.3607
O70252	NA	NA	NA	NA	NA	NA	NA	NA	6.11691	NA	NA	NA	NA	NA	NA	NA	NA	NA	NA	7.28078	NA	8.07124	NA	NA	7.56269	NA	7.05227	7.44483	NA	8.80647	NA	NA	NA	NA	NA	8.11154	NA	NA	NA	NA	5.90692	NA	NA	6.64029	NA	NA	NA	NA	NA
O70310	10.023	8.90756	8.17024	NA	9.89515	NA	10.4571	9.37243	9.16583	9.4159	10.0327	9.65167	9.07382	NA	10.1529	NA	8.63644	9.2442	8.53336	11.0817	9.97548	8.88391	8.12665	9.9929	9.79419	9.3841	NA	6.76187	9.89693	9.81717	NA	10.3	9.50548	10.4069	7.95268	9.53874	8.64375	8.45054	9.89008	9.65881	8.77293	9.84665	9.30366	8.94944	NA	NA	10.6788	9.969	9.39551
O70325-2	NA	6.47087	NA	NA	9.73907	NA	7.48786	NA	5.36533	9.23671	7.94712	5.54238	NA	NA	8.90287	NA	9.87871	6.758	9.1649	NA	NA	9.07213	NA	8.91961	NA	9.31147	10.2329	9.86116	6.33916	8.97028	NA	8.77051	7.85318	9.21984	NA	7.01992	6.51291	NA	NA	NA	8.8185	NA	7.07632	8.73157	9.1383	NA	NA	NA	NA
O70378	NA	9.14534	9.33356	NA	NA	NA	NA	NA	8.5683	8.59068	NA	8.69579	NA	NA	9.47032	NA	9.22728	NA	NA	9.05693	NA	NA	NA	NA	NA	NA	8.42602	8.98049	NA	8.41902	NA	9.95374	8.96306	9.56902	9.27161	9.25735	8.42784	NA	NA	9.89322	9.75195	9.51329	9.33148	NA	NA	NA	NA	9.91329	NA
O70400	NA	8.18814	9.9783	NA	8.32937	NA	7.57509	NA	8.15152	NA	8.98545	9.69747	NA	NA	NA	NA	8.21583	7.56169	8.74665	9.31184	NA	9.50636	NA	7.49322	NA	9.1313	8.38992	NA	NA	NA	8.3499	NA	8.69341	7.45493	8.83652	7.9872	7.19373	NA	10.5168	8.11074	6.1019	9.89586	NA	6.76316	NA	NA	NA	7.99688	NA
O70404	NA	NA	NA	NA	NA	NA	6.98516	NA	NA	NA	NA	7.4266	NA	NA	NA	NA	NA	7.05945	NA	9.72383	NA	NA	NA	NA	NA	NA	NA	5.18896	NA	NA	NA	NA	NA	NA	NA	NA	8.26441	NA	NA	NA	NA	NA	NA	NA	NA	8.41411	NA	9.36669	NA
O70435	9.05295	9.26147	7.87988	10.9146	10.7319	9.96838	9.4224	8.81584	9.43321	9.67251	9.31691	9.63478	11.5921	9.13936	10.3294	NA	10.1806	10.0517	9.15001	11.3963	9.5291	9.89957	NA	7.9411	10.6288	8.91701	9.52553	10.2077	9.34145	9.02218	10.7899	9.08953	9.15719	10.9532	8.9785	9.31258	NA	10.1972	8.82721	8.99693	9.13189	9.49856	9.73123	9.86359	NA	10.1181	11.9306	9.03294	9.81979
O70439	NA	NA	NA	NA	NA	NA	NA	NA	NA	NA	NA	5.02838	NA	NA	NA	NA	NA	NA	NA	NA	NA	NA	NA	NA	NA	NA	NA	NA	NA	NA	NA	6.20234	NA	8.31914	NA	NA	NA	NA	NA	NA	NA	NA	NA	NA	NA	NA	NA	NA	NA
O70475	10.791	11.3718	10.5453	10.2109	10.1708	9.94907	11.1832	10.7597	10.8181	11.766	11.0472	11.4061	11.3985	10.6593	11.7222	NA	10.7082	11.6967	11.0263	10.356	12.013	11.0611	10.6405	10.6997	11.3741	11.2658	11.4121	10.8214	10.4485	11.0126	10.1093	10.4095	10.7655	11.1559	9.62036	10.4574	10.3861	11.2234	10.8699	10.3659	10.3482	11.3569	11.1165	10.6633	10.859	9.1404	12.0509	10.5127	10.5533
O70503	10.0116	11.2795	10.2697	9.35677	10.6881	10.6459	11.2238	10.5066	10.7745	12.0941	11.0215	10.5445	10.769	11.0097	11.3824	NA	11.8155	11.8139	11.7152	10.6032	9.87576	11.0284	11.9163	11.4529	10.4731	10.9401	11.2487	11.8337	10.2833	11.0132	10.2421	11.5171	10.8252	11.2949	11.325	10.8973	10.9916	10.3821	10.6818	11.6593	10.6502	10.6019	11.5166	10.7768	11.3627	11.0853	11.1066	10.9651	10.9219
O70570	7.38187	NA	8.06768	NA	9.18398	NA	7.13214	NA	NA	NA	NA	NA	NA	7.9195	NA	NA	8.80027	NA	NA	NA	NA	8.3642	NA	NA	NA	NA	NA	NA	NA	8.86892	7.99421	NA	8.36268	NA	NA	8.02766	6.68037	NA	7.69233	8.32783	8.28591	NA	NA	5.68248	NA	NA	NA	8.90136	9.69838
O70589-3	NA	NA	NA	NA	NA	7.21557	NA	NA	NA	NA	NA	NA	NA	NA	NA	NA	NA	6.60232	NA	NA	NA	NA	NA	NA	NA	NA	NA	NA	NA	NA	NA	NA	NA	NA	NA	NA	NA	NA	NA	NA	NA	NA	7.97131	7.86626	NA	NA	NA	5.96449	NA
O70591	NA	7.26852	NA	NA	7.19922	NA	6.52315	NA	NA	NA	NA	7.79893	NA	NA	NA	NA	NA	6.5931	NA	11.2691	NA	NA	NA	5.88984	NA	7.71044	NA	NA	NA	NA	NA	NA	NA	NA	7.53883	NA	NA	NA	NA	NA	NA	NA	NA	6.32144	NA	NA	NA	NA	NA
O88291	NA	8.10688	NA	NA	NA	8.53935	NA	NA	NA	NA	NA	7.32314	NA	NA	NA	NA	NA	NA	NA	NA	NA	NA	NA	NA	NA	NA	NA	NA	8.07243	NA	NA	NA	NA	NA	NA	7.5053	NA	NA	NA	NA	NA	NA	NA	NA	NA	NA	NA	NA	NA
O88342	10.9852	10.4722	10.7551	10.1598	10.0412	11.0208	10.6121	9.51456	10.0937	10.2303	9.69812	9.32856	9.36488	NA	9.73224	NA	9.89895	9.96412	9.39257	10.8836	9.32695	9.4566	NA	9.91438	9.84841	10.1895	9.85294	NA	10.4556	NA	9.94958	8.79089	10.1152	9.94745	9.42146	9.76601	10.6478	10.2421	9.91167	NA	11.2104	9.365	10.6021	10.0749	NA	NA	NA	10.275	NA
O88428	8.07826	9.46147	10.1791	NA	9.55203	10.3256	9.89065	10.6031	9.95413	10.5109	9.62986	9.66157	NA	9.37911	10.506	NA	10.3282	9.80881	10.0915	NA	10.087	9.76741	10.4355	10.3495	9.88826	9.31239	10.8832	9.90108	9.95792	11.2381	NA	10.1568	10.4314	10.0189	9.67915	9.10492	9.79105	11.2263	10.2945	10.642	9.38171	11.1131	10.16	10.1746	10.6879	NA	NA	9.47577	9.6067
O88441	NA	8.71077	NA	NA	NA	NA	NA	NA	9.37023	8.73901	NA	8.69488	NA	8.81129	NA	NA	NA	NA	8.88249	10.3906	NA	NA	NA	NA	NA	NA	NA	9.68598	NA	NA	NA	8.97573	7.8037	9.43512	NA	10.1745	9.72996	NA	NA	NA	NA	NA	9.15392	9.65832	NA	NA	NA	NA	NA
O88451	14.3209	14.4227	13.8784	13.7308	13.783	13.9997	13.9925	14.0253	14.21	14.2502	14.1896	14.2076	13.7777	13.3009	14.4011	NA	14.3459	14.1371	14.1284	12.8609	13.6937	13.861	13.9325	14.1216	14.0392	13.8426	14.1771	14.6463	14.1194	14.1077	14.0283	14.272	13.9508	14.403	13.8429	14.1122	14.113	14.5831	13.8385	13.5548	13.5509	13.8523	14.4028	14.1731	14.3914	14.3664	13.9779	14.0373	13.9712
O88455	NA	NA	NA	NA	NA	NA	9.12393	NA	NA	NA	9.59432	7.48746	NA	NA	NA	NA	7.94623	NA	NA	NA	NA	8.44707	NA	NA	NA	NA	NA	NA	NA	NA	9.28752	NA	8.38832	NA	8.32332	NA	NA	7.94464	NA	NA	8.95419	NA	NA	NA	NA	NA	NA	NA	NA
O88456	13.111	NA	14.7714	NA	NA	14.7935	13.127	NA	11.6233	11.6833	NA	NA	NA	NA	13.0307	NA	12.7224	NA	NA	NA	NA	NA	NA	NA	13.9878	NA	NA	NA	NA	NA	NA	NA	NA	12.1251	NA	14.1099	NA	13.6948	NA	NA	NA	13.0952	12.2668	11.6103	NA	14.872	NA	NA	NA
O88487	NA	NA	9.08576	NA	NA	NA	NA	8.73496	NA	6.955	NA	9.32738	NA	NA	NA	NA	NA	NA	NA	NA	NA	7.42048	NA	NA	NA	NA	NA	7.48346	NA	8.09024	NA	NA	6.41655	NA	6.10735	NA	NA	7.75314	7.61628	NA	6.29293	NA	NA	6.70191	NA	NA	NA	NA	NA
O88543	NA	NA	NA	NA	NA	NA	NA	NA	NA	NA	NA	NA	NA	NA	NA	NA	NA	NA	NA	NA	NA	NA	NA	NA	NA	NA	NA	7.93738	NA	NA	NA	NA	NA	NA	NA	NA	NA	NA	NA	NA	NA	NA	NA	NA	NA	NA	NA	NA	NA
O88544	8.6514	8.0571	8.34592	NA	NA	NA	8.81128	NA	7.77062	7.68963	NA	7.47701	NA	NA	7.85615	NA	NA	7.96394	NA	10.3195	NA	NA	NA	7.27524	NA	NA	8.31292	7.80713	NA	NA	NA	NA	NA	4.87874	8.77734	NA	4.39423	7.5321	NA	NA	6.20531	NA	6.77863	8.29436	NA	NA	NA	NA	NA
O88569	13.3573	12.9504	13.4283	13.5781	13.8297	12.1595	12.4499	13.4309	12.7443	13.1169	12.9094	13.6225	12.3402	12.5453	13.2449	NA	12.7633	13.5121	13.3453	14.6393	11.75	13.0537	11.8974	12.4698	13.098	13.0223	12.519	12.5981	13.5281	13.0573	12.767	12.5347	12.8254	13.3619	12.6513	13.2247	12.5364	13.0743	13.2152	12.1085	12.8603	11.2238	12.2025	12.5516	12.9524	11.3437	11.8505	12.8968	13.0412
O88587-2	13.3031	13.0793	12.8523	12.4569	13.1665	13.3546	13.0189	12.6651	12.9709	13.8735	13.2033	13.1951	12.7263	13.5382	13.2453	NA	13.3483	13.1497	13.2151	12.5292	12.1725	13.2279	12.5345	13.2215	12.9424	13.3969	13.0586	13.5936	13.1242	12.9254	13.1917	13.4933	13.2382	13.3243	12.7214	12.5457	12.9605	13.3303	12.839	13.5355	13.633	12.703	13.7279	13.0482	13.1184	12.4032	13.1914	12.7168	13.0113
O88685	9.97818	9.53261	8.54874	NA	9.72882	NA	10.2978	NA	8.8078	8.79464	8.43296	9.01622	NA	NA	8.67504	NA	8.86347	9.19358	9.67758	11.3841	11.141	9.71171	NA	NA	10.158	NA	NA	9.15351	NA	9.22785	NA	9.57553	8.00822	9.40156	8.82389	8.36109	8.51528	10.0342	9.63776	NA	8.37365	NA	8.92957	8.66265	NA	NA	NA	9.13312	12.1109
O88696	NA	9.43622	8.87076	9.10248	8.96321	9.321	9.40259	9.19824	9.2142	8.64662	7.54418	6.84927	7.56033	9.98393	9.14502	NA	8.33904	7.35589	9.02026	NA	10.7565	9.61357	NA	NA	NA	10.088	NA	5.26192	8.90566	9.39705	10.133	8.92476	10.0135	8.70466	8.53189	9.2046	8.57463	9.17159	9.22999	NA	9.13149	9.76091	8.60358	8.74139	7.81229	NA	11.5256	9.06033	NA
O88736	10.7483	8.59055	8.7097	NA	NA	NA	8.6723	8.91479	NA	NA	6.40036	9.39999	NA	9.74255	8.56554	NA	9.63302	9.05712	9.82193	NA	NA	7.85314	NA	NA	NA	NA	NA	NA	NA	8.746	8.32328	9.04924	9.03786	9.54514	9.36246	8.47809	NA	8.63828	NA	8.628	8.89889	NA	7.99734	8.76302	NA	NA	11.2217	7.94719	NA
O88746	NA	NA	NA	NA	NA	NA	NA	NA	NA	NA	NA	NA	NA	NA	NA	NA	NA	NA	NA	9.29761	NA	NA	NA	NA	NA	NA	NA	NA	NA	NA	NA	NA	NA	NA	NA	NA	NA	NA	NA	NA	NA	NA	NA	NA	NA	NA	NA	NA	NA
O88792	7.01262	8.18194	9.0279	NA	NA	9.82802	8.02121	8.23138	8.73425	7.98797	NA	7.31218	NA	7.12565	NA	NA	NA	NA	NA	NA	NA	7.91009	NA	8.31715	NA	8.02157	NA	9.45246	NA	NA	NA	NA	NA	8.22432	7.49309	9.65922	8.70947	NA	NA	NA	NA	NA	NA	8.91035	9.67962	NA	9.93461	9.30388	10.1713
O88829-2	NA	10.0621	NA	NA	NA	NA	NA	11.4006	NA	NA	9.32604	NA	NA	11.3403	NA	NA	NA	NA	NA	NA	13.1261	9.36432	NA	12.4501	11.7643	9.29324	NA	NA	NA	NA	11.2915	NA	NA	NA	NA	NA	NA	NA	10.9547	NA	NA	13.1552	NA	10.7542	NA	12.3832	NA	NA	NA
O88833	NA	9.06579	NA	NA	NA	NA	NA	NA	NA	8.4175	10.5323	NA	NA	NA	8.2039	NA	8.93587	9.4891	9.10777	NA	NA	NA	NA	9.95445	NA	NA	10.3616	9.30624	NA	8.7086	NA	9.7042	NA	9.24862	NA	NA	NA	7.51594	NA	NA	NA	9.92648	9.36745	NA	NA	NA	NA	NA	NA
O88844	12.2531	13.4575	12.7072	12.7651	13.0924	12.4575	12.4238	12.6078	12.7587	13.2479	13.6858	13.2216	13.0867	12.6759	13.7274	NA	13.3217	13.4468	12.7695	12.1777	11.4983	12.8793	12.6837	13.2803	13.4724	13.1727	12.8124	12.7181	12.7093	13.229	11.6023	12.5897	12.6854	12.9604	12.4412	12.7936	12.8795	13.1576	12.1252	12.791	12.0725	12.5947	12.8495	12.8949	11.4929	NA	12.9709	12.3616	11.9611
O88908	8.2448	9.09957	8.36223	NA	8.85494	9.45535	9.19965	9.01168	7.9499	9.50581	NA	10.105	NA	NA	9.58723	NA	9.55202	NA	7.4849	10.8071	NA	9.93194	NA	8.11474	NA	8.77188	NA	9.85262	9.51782	9.57095	NA	8.2089	8.88463	7.59252	9.06946	9.84746	8.96915	9.53694	9.16386	9.86026	9.1826	NA	9.37132	7.99406	9.11109	NA	NA	9.84181	NA
O88958	NA	NA	NA	NA	NA	NA	NA	NA	NA	NA	NA	NA	NA	NA	NA	NA	NA	NA	NA	NA	NA	NA	NA	NA	NA	NA	NA	NA	NA	NA	NA	NA	NA	NA	NA	NA	NA	NA	NA	NA	NA	NA	NA	NA	NA	NA	NA	NA	NA
O88962	10.5921	9.41183	8.6871	NA	NA	NA	8.54588	9.05205	9.50129	8.60107	9.72254	9.55484	NA	NA	10.0924	NA	9.7724	9.32289	9.82576	NA	NA	9.4511	NA	9.16544	10.7314	8.95358	7.81836	8.6352	9.5179	9.97477	10.1627	9.59088	9.18199	9.58433	9.32883	9.9977	9.28827	9.71946	9.1359	8.50007	9.09088	9.24339	8.96309	9.59024	8.46961	NA	NA	NA	NA
O88967	NA	NA	7.13368	NA	NA	NA	7.70504	NA	7.41703	7.63634	8.30489	7.74031	9.27344	8.96694	NA	NA	8.65364	NA	8.66551	NA	NA	NA	NA	NA	NA	NA	NA	7.93169	7.65263	NA	NA	NA	NA	NA	7.73501	8.60715	5.7381	NA	NA	NA	6.93508	NA	NA	7.04927	9.99479	NA	10.2759	8.50131	NA
O88986	NA	NA	NA	NA	NA	NA	NA	NA	NA	6.64081	NA	8.09764	NA	NA	NA	NA	NA	7.66302	NA	NA	NA	8.56251	NA	NA	NA	NA	NA	NA	NA	NA	NA	NA	NA	8.02599	9.19485	NA	7.37738	NA	NA	NA	7.50209	NA	NA	6.77704	NA	NA	NA	NA	NA
O89023	8.72325	10.4799	9.50058	10.6939	9.94261	9.75844	9.20262	10.5641	10.4948	8.83033	8.72899	NA	NA	10.566	10.2184	NA	10.1984	10.5944	9.77567	9.59006	10.3933	9.47637	NA	8.54735	7.94601	9.3733	NA	10.8474	10.7325	NA	NA	10.0206	8.01814	10.0923	10.2563	10.1782	9.94472	11.2057	10.1906	9.44174	10.5202	8.86829	8.38348	8.30209	NA	NA	NA	NA	9.70165
O89053	NA	NA	NA	NA	NA	NA	NA	NA	NA	NA	NA	NA	NA	NA	NA	NA	NA	NA	NA	NA	NA	NA	NA	NA	NA	NA	NA	NA	NA	NA	NA	NA	NA	NA	NA	NA	NA	NA	NA	NA	NA	NA	NA	NA	NA	NA	NA	NA	NA
O89079	8.61799	7.53169	NA	7.56379	NA	8.35223	NA	NA	NA	7.8896	NA	8.06965	NA	NA	NA	NA	10.2296	7.91243	7.75917	9.21173	NA	7.87139	9.06317	9.19006	NA	9.73647	NA	NA	9.06434	7.47513	NA	9.01818	8.0459	9.20925	7.2776	7.92715	7.72704	7.57841	NA	7.22377	9.84729	NA	NA	7.94206	NA	NA	NA	NA	NA
O89110	10.9338	10.8641	NA	NA	NA	12.7047	10.2569	NA	10.9413	8.6489	13.0847	10.1195	12.0544	NA	NA	NA	11.8869	NA	NA	NA	14.2727	NA	13.3728	NA	NA	12.1312	12.809	11.8771	11.866	12.5651	12.9952	NA	NA	11.8328	12.4286	NA	NA	12.0552	NA	11.8209	NA	13.2354	NA	12.1121	13.6948	12.1701	14.1103	10.8274	NA
P00186	NA	11.5254	NA	11.3948	NA	NA	7.35576	9.35582	11.0832	13.1473	11.4753	11.1972	11.4686	NA	12.2427	NA	12.4609	12.1886	13.0571	NA	10.5879	NA	NA	12.7267	11.2579	11.2986	12.9572	12.5988	9.56595	12.3711	9.98796	12.7877	NA	12.1882	8.28028	9.85311	10.2785	11.5367	9.82203	NA	NA	12.2586	13.3702	10.5034	10.1588	NA	12.0672	10.6758	NA
P00329	16.0062	16.0071	15.6471	15.5487	15.7506	15.7149	15.8628	15.7306	15.6528	15.9157	16.0022	15.8607	15.681	15.4026	15.8242	NA	15.5429	15.8192	15.3176	14.4076	15.7345	15.5397	15.421	15.7899	15.9161	15.7802	15.8068	15.5124	15.7785	15.7052	15.0076	15.6933	15.6769	15.6303	15.5651	15.6164	15.625	15.7678	15.4326	15.6409	15.3721	15.7986	15.743	15.6285	15.4364	15.3799	15.5458	15.8517	14.9218
P00375	8.36848	NA	7.45083	NA	7.49498	NA	8.55593	9.14549	7.31053	NA	NA	9.56118	NA	NA	NA	NA	8.74497	9.06372	8.59869	NA	NA	7.59092	NA	7.46772	NA	NA	NA	NA	8.2526	NA	9.0298	8.37554	NA	8.58449	NA	7.23406	7.67585	9.89168	NA	NA	NA	NA	9.09572	8.70727	NA	NA	NA	NA	NA
P00397	NA	NA	NA	9.94869	NA	NA	NA	NA	NA	NA	NA	6.13601	NA	NA	NA	NA	NA	NA	8.01213	NA	NA	8.88554	NA	NA	NA	8.32814	NA	NA	NA	NA	NA	NA	8.88475	NA	9.70834	NA	NA	NA	NA	8.74345	NA	NA	NA	NA	NA	NA	NA	NA	NA
P00405	15.2186	14.4766	15.7606	16.411	15.0908	16.124	15.8418	15.539	15.1626	15.1564	14.4697	15.0134	15.6562	15.2415	15.4382	NA	15.1481	15.315	14.3308	14.1696	15.0417	15.4811	15.7041	15.5151	15.2083	15.2714	15.3913	15.6053	15.2329	15.0174	15.2481	15.8601	15.5046	15.4819	15.9563	15.8299	15.985	15.1457	15.5666	15.126	16.252	14.5814	14.5384	15.8121	16.0281	16.0723	14.7423	15.2495	15.6385
P00493	NA	NA	NA	NA	NA	NA	NA	NA	NA	NA	NA	NA	NA	NA	NA	NA	NA	NA	NA	NA	NA	7.58371	NA	NA	NA	NA	NA	NA	NA	NA	NA	NA	NA	NA	NA	NA	NA	NA	NA	NA	NA	NA	NA	NA	NA	NA	NA	NA	NA
P00920	NA	NA	NA	NA	NA	NA	NA	7.6961	NA	NA	NA	NA	NA	NA	NA	NA	NA	NA	6.47359	9.39592	NA	NA	NA	NA	NA	7.55069	NA	7.66789	NA	NA	NA	NA	NA	NA	NA	NA	7.81709	NA	NA	NA	NA	NA	8.89749	NA	NA	NA	NA	NA	NA
P01027	11.4048	11.873	11.6638	11.8819	11.7463	10.8439	11.3959	11.2347	11.7383	11.3589	10.4824	11.3715	11.5863	11.7637	11.2715	NA	11.3127	11.1738	11.455	11.3125	9.93857	11.6206	11.4593	11.3406	11.6065	11.4007	12.0202	11.8771	10.8815	10.7353	12.0088	11.5131	11.4262	11.5329	11.3506	11.4886	11.768	11.188	11.7433	11.76	11.3112	11.401	11.1973	11.4129	12.3613	11.7035	11.9494	12.1033	12.3295
P01029	8.97908	7.57499	9.29728	9.42707	9.31935	NA	8.25145	8.70661	8.31119	8.02406	8.60815	9.07638	NA	9.19541	8.26149	NA	8.6953	7.76976	9.07713	NA	9.88636	8.86117	NA	9.02182	9.77843	8.94205	10.4488	9.00446	8.27354	9.32362	9.50205	9.75604	9.43461	8.99627	8.77788	8.29363	8.82336	8.76061	9.20255	NA	8.55784	10.6479	8.33669	8.1708	NA	9.28195	NA	9.27483	NA
P01592	NA	NA	NA	NA	NA	NA	NA	NA	NA	NA	NA	NA	NA	NA	NA	NA	NA	NA	NA	NA	NA	7.51546	7.66925	NA	NA	NA	NA	NA	9.47862	NA	NA	NA	NA	NA	NA	NA	9.62644	NA	NA	NA	NA	NA	NA	NA	NA	NA	NA	NA	NA
P01837	NA	NA	NA	NA	6.93037	NA	8.05798	8.41758	NA	NA	NA	NA	NA	NA	NA	NA	NA	NA	NA	NA	NA	NA	NA	NA	NA	8.67629	6.80589	NA	NA	NA	NA	NA	NA	6.63667	NA	8.92535	7.69444	NA	NA	NA	7.30678	8.49837	NA	9.01711	NA	NA	NA	NA	10.3871
P01872	NA	NA	NA	NA	7.53913	NA	NA	NA	NA	NA	NA	NA	NA	NA	NA	NA	NA	NA	NA	NA	NA	NA	NA	NA	NA	6.84491	8.44706	8.28169	NA	NA	NA	8.87897	NA	NA	NA	7.3541	NA	8.54909	NA	NA	NA	9.03867	NA	6.88858	NA	NA	NA	NA	NA
P01887	11.6695	11.3716	11.2014	11.8254	11.7423	10.9882	12.1274	11.6191	12.1106	11.2688	9.57881	11.3776	12.4849	11.9676	11.189	NA	11.8651	10.9163	9.85448	10.7553	9.06041	11.5092	11.5233	10.482	9.89044	11.8692	11.8326	11.9758	11.1007	10.0667	11.2065	11.1045	11.2186	10.9681	11.4236	11.3455	11.9276	10.9145	11.4712	10.8514	11.8602	11.1468	11.1917	11.9755	12.3368	11.7997	11.4265	9.40456	10.5286
P01898	8.28467	7.78641	NA	NA	NA	9.18663	NA	NA	NA	8.70984	8.3518	NA	NA	NA	NA	NA	7.13787	8.53754	NA	NA	NA	NA	NA	8.44912	NA	NA	NA	NA	NA	NA	NA	NA	NA	NA	7.41718	NA	4.46011	7.78944	9.11845	NA	5.39099	NA	7.36261	NA	NA	NA	NA	NA	NA
P01899	8.81715	9.09579	9.839	9.24934	9.45289	NA	9.80662	8.60029	9.72236	7.91809	NA	8.54638	8.57437	9.65424	8.58308	NA	10.0138	8.18967	9.63535	NA	9.74099	9.25778	NA	9.59292	8.74928	10.0195	10.0352	9.30217	8.50009	9.40433	NA	9.65624	8.52503	8.27144	9.68668	9.71894	8.94836	8.76378	10.1868	9.55179	9.67552	9.27985	7.19138	9.7697	11.1924	9.43818	NA	9.27098	10.2754
P01901	9.45277	10.2788	11.4768	NA	10.9757	10.7169	10.9817	8.98683	10.9207	10.2975	9.03673	10.5622	11.1613	11.2017	9.77989	NA	11.8605	9.43771	9.25756	9.74492	10.6586	10.9339	11.72	10.5036	10.9593	11.0649	9.4598	8.49127	10.713	10.4137	10.4989	9.73507	10.0545	10.3342	10.9499	10.0751	10.1143	10.7411	11.1088	11.1746	11.2336	10.7197	9.44862	9.92703	7.66075	11.2712	9.01556	9.40963	8.90763
P02301	8.19613	NA	10.0035	NA	NA	NA	NA	NA	7.45695	8.5716	NA	NA	NA	NA	NA	NA	8.62554	NA	8.26068	13.233	NA	NA	NA	NA	NA	NA	NA	9.83311	NA	NA	NA	NA	9.25784	8.98403	NA	8.59749	9.43352	NA	NA	NA	NA	NA	NA	NA	NA	NA	10.1039	NA	NA
P02463	NA	NA	8.97264	NA	8.71833	NA	NA	NA	NA	11.0363	NA	NA	NA	NA	NA	NA	NA	NA	8.25337	12.4642	NA	8.39079	NA	NA	NA	NA	11.8419	9.89301	NA	11.2887	13.5072	14.4539	NA	NA	NA	NA	7.88759	NA	NA	NA	9.69739	8.43912	9.9891	NA	NA	NA	11.3929	11.843	NA
P03888	8.34391	8.14063	NA	NA	NA	NA	NA	NA	NA	NA	NA	NA	NA	NA	NA	NA	NA	NA	NA	NA	NA	NA	NA	NA	NA	NA	NA	NA	NA	NA	NA	6.54561	NA	NA	8.41943	8.214	NA	NA	NA	NA	8.09335	NA	NA	8.53594	10.883	NA	NA	NA	NA
P03893	NA	NA	NA	NA	NA	NA	NA	NA	NA	NA	NA	NA	NA	NA	NA	NA	NA	NA	NA	NA	NA	NA	NA	NA	NA	NA	NA	NA	NA	8.06009	NA	5.63567	NA	NA	NA	NA	NA	NA	NA	NA	NA	NA	NA	NA	NA	NA	NA	NA	NA
P03930	11.9579	11.9492	11.7091	12.3349	12.7507	11.7514	12.2313	12.3582	12.5181	11.684	11.322	12.4011	11.7842	11.4359	11.4841	NA	12.2341	12.1583	11.1917	11.1188	10.7894	12.1241	12.6128	11.5879	11.1088	12.4991	11.7194	12.58	11.2605	10.2888	11.9714	11.6597	12.8107	12.2578	12.1621	11.9736	12.8848	11.8529	12.5944	11.8056	13.1445	11.2787	11.5285	12.7876	12.2882	11.6413	11.0244	10.8064	12.5144
P04104	14.3236	NA	NA	12.9208	13.2856	NA	14.3314	12.9472	NA	NA	NA	NA	NA	NA	NA	NA	13.5982	13.4126	13.5982	NA	NA	13.4632	NA	14.1399	13.5619	NA	NA	13.9722	13.3807	13.2481	13.7028	13.4858	13.0456	12.3778	12.7899	12.6083	NA	12.3786	NA	NA	13.7466	13.3216	NA	NA	14.2956	NA	NA	NA	12.0546
P04444	NA	NA	NA	NA	NA	NA	NA	NA	NA	NA	7.43555	NA	NA	NA	NA	NA	NA	NA	NA	NA	NA	7.62749	NA	NA	NA	NA	NA	NA	NA	NA	NA	6.2416	NA	NA	NA	NA	NA	NA	NA	NA	NA	NA	NA	NA	NA	NA	NA	NA	NA
P04919	NA	NA	NA	NA	NA	NA	NA	NA	7.07477	NA	NA	NA	NA	9.23437	6.66971	NA	7.72629	NA	NA	NA	NA	NA	NA	9.47877	NA	NA	11.0433	10.4694	NA	NA	NA	NA	NA	6.86909	NA	7.69455	8.6516	NA	NA	NA	8.89191	NA	NA	NA	NA	11.2064	NA	10.5043	NA
P05063	NA	NA	NA	NA	NA	NA	NA	NA	NA	NA	NA	NA	NA	NA	NA	NA	NA	NA	NA	NA	NA	NA	NA	NA	NA	NA	NA	NA	NA	NA	NA	NA	NA	NA	NA	NA	NA	NA	NA	NA	NA	NA	NA	NA	NA	NA	NA	NA	NA
P05064	10.2767	9.17278	10.4052	11.0513	10.0703	10.2308	9.81574	8.55642	8.88497	8.95607	10.5793	8.8233	NA	10.1465	11.7479	NA	7.58513	6.05887	9.09513	12.8795	NA	10.3934	NA	10.103	6.86047	8.93026	10.5955	9.23707	7.51728	9.84241	NA	8.37497	9.78087	10.5423	10.0304	9.28389	9.11897	10.0856	8.03903	9.44232	9.26723	8.73432	9.35826	8.35137	9.46011	8.95804	11.6577	8.51711	8.93716
P05132-2	NA	NA	NA	NA	NA	NA	NA	NA	NA	NA	NA	NA	NA	NA	NA	NA	NA	NA	NA	NA	NA	6.92044	NA	NA	NA	NA	NA	NA	NA	NA	NA	NA	NA	NA	NA	NA	NA	NA	NA	NA	NA	NA	NA	NA	NA	NA	NA	NA	NA
P05201	9.23306	9.59425	9.8953	10.68	10.7049	10.4996	10.0095	9.73428	10.3207	7.80661	NA	9.45079	9.8274	10.1631	8.45637	NA	9.44569	9.31468	9.83701	11.4291	NA	10.7669	9.43282	NA	8.18628	8.92381	9.06307	9.39158	9.96429	10.5751	9.89635	7.04167	10.2173	9.34628	9.15796	10.1319	8.91685	9.22179	10.1505	9.93747	9.80123	NA	NA	9.73504	8.19768	9.43845	NA	8.04554	10.6043
P05202	14.7333	14.8072	14.8722	14.7247	14.8645	14.9523	14.943	15.1506	14.9674	14.5709	14.801	14.7961	14.3697	14.5284	14.6111	NA	14.9314	14.6441	14.3119	13.9526	14.8776	14.9205	14.7659	14.5861	14.41	14.8903	14.2456	14.9618	15.0992	14.6419	15.0445	14.573	14.9877	14.6863	14.9639	14.9597	14.8509	14.9852	14.8845	14.9933	14.9496	14.8892	14.6579	14.9292	14.9911	14.8681	13.9067	14.7292	14.9788
P05784	15.7378	14.7243	15.3218	14.9638	14.8006	15.6405	16.0064	14.6376	14.4142	15.0266	14.8688	14.8251	14.8133	15.4864	15.0556	NA	15.2713	14.884	14.9366	14.7926	14.4364	15.1297	14.5592	15.3589	15.5458	14.8353	15.5486	15.4973	14.7543	14.8071	15.6033	15.4676	14.9125	14.8373	14.7668	14.7131	14.7562	15.1442	14.3375	15.4601	15.4003	15.2367	15.314	15.0184	15.8933	15.9956	15.4818	15.8986	14.6049
P05977-2	NA	NA	8.95363	NA	NA	7.20984	8.40321	7.66659	NA	8.21102	NA	NA	NA	NA	NA	NA	NA	NA	NA	10.0384	NA	NA	NA	NA	NA	NA	NA	NA	NA	NA	NA	NA	NA	8.16021	NA	7.86701	8.2102	7.43899	9.16138	NA	8.38987	NA	NA	NA	9.00167	NA	NA	9.05974	NA
P06151	13.9736	14.3288	13.9522	13.5454	14.1487	14.1103	14.1079	14.1713	14.2782	14.1221	14.2535	14.4123	13.7465	13.9473	14.3807	NA	14.209	14.3464	14.0327	13.1622	14.1221	14.11	13.6154	13.9938	14.2042	13.9837	13.8032	13.7604	14.3319	13.9254	13.4073	14.0192	14.0659	13.9204	13.8548	14.2616	14.0888	13.886	13.8799	13.8924	13.8843	14.19	14.1195	14.1812	13.6199	13.3912	13.9523	13.3081	13.739
P06330	NA	NA	NA	NA	NA	NA	7.32132	NA	NA	NA	NA	6.08001	NA	NA	NA	NA	NA	NA	NA	NA	NA	NA	NA	NA	NA	NA	NA	NA	NA	NA	NA	9.05081	NA	NA	NA	5.82778	7.17682	7.91729	NA	NA	NA	NA	NA	NA	NA	NA	NA	NA	NA
P06684	NA	NA	NA	NA	NA	NA	NA	8.47884	NA	NA	NA	8.88259	NA	NA	NA	NA	NA	NA	NA	NA	NA	NA	NA	NA	8.55854	NA	NA	NA	NA	NA	NA	NA	NA	NA	NA	NA	NA	NA	NA	9.07939	NA	NA	NA	NA	NA	NA	NA	8.3809	NA
P06745	10.6136	9.73036	9.95943	NA	9.9251	10.094	10.2971	10.8523	9.17441	8.83181	9.56623	7.89181	NA	10.1619	9.93004	NA	9.68355	8.68091	9.6856	11.9314	NA	10.0187	10.3879	NA	NA	8.30318	NA	9.42353	9.49693	NA	NA	8.52366	9.94901	9.60711	9.65162	9.15208	9.82306	8.89684	9.77119	10.0735	9.15424	11.2153	8.85773	9.72353	NA	NA	NA	8.89865	NA
P06801	10.5751	11.4481	9.23365	10.4317	9.64378	9.36297	10.103	9.94043	10.7764	11.1595	11.7376	10.7238	10.317	9.46893	11.4642	NA	10.7518	10.8949	10.792	9.90618	10.8865	10.6271	NA	10.6522	10.9276	10.766	11.3758	10.4057	10.5241	10.9465	9.39391	11.3522	10.136	10.7095	10.2496	10.4815	10.595	11.1293	9.9614	10.4044	9.48951	11.5091	10.7562	11.1842	NA	9.16755	11.9126	9.80975	NA
P06909	9.15878	7.52443	6.97664	NA	8.94438	9.6726	8.36131	8.8968	8.19202	7.00487	NA	8.02209	NA	8.42373	NA	NA	NA	6.38128	NA	8.69712	NA	7.27277	NA	NA	NA	NA	10.2896	9.70237	9.2344	NA	NA	8.5004	NA	NA	NA	NA	NA	9.85045	NA	NA	NA	NA	8.62383	8.00953	NA	NA	NA	9.10279	9.44394
P07356	10.363	8.40779	10.2146	13.0193	12.7612	11.1485	10.7798	8.20228	8.87181	9.18224	NA	NA	NA	NA	11.4312	NA	10.6292	7.36129	8.96355	11.8012	10.5721	10.9959	9.99266	10.2836	10.3565	10.0205	10.7987	10.1081	NA	NA	12.3816	10.4045	8.10345	12.457	7.94975	NA	9.1935	NA	NA	11.1374	9.15933	8.93753	8.7382	8.74205	10.2902	10.4266	12.1223	10.8089	10.0668
P07724	11.3456	11.711	11.6827	11.239	10.9943	10.9986	11.8693	11.4305	11.1706	12.0718	10.8697	11.0298	11.9288	11.9378	11.195	NA	11.0857	11.0194	10.9855	11.7302	9.32521	11.537	10.4007	10.8307	9.03877	10.9993	11.1894	11.6831	10.4652	11.2072	11.4027	10.5911	11.1579	10.3969	10.6448	11.2215	10.8834	11.178	10.6824	10.4337	11.3116	10.9843	11.4757	11.2397	10.9122	11.757	11.2335	11.4558	10.8718
P07901	11.2048	11.643	10.8704	11.3878	11.2936	9.84291	11.1817	11.763	11.7875	12.3135	11.3809	11.8433	11.3046	11.2547	11.9255	NA	10.9299	12.1845	11.5915	13.9999	11.998	11.7227	11.9668	11.6517	12.0773	11.658	11.7539	12.1116	11.5169	10.7807	10.4695	12.0381	11.309	12.2604	11.6669	11.5029	12.1577	11.919	11.4618	10.9994	11.2035	11.5971	12.0927	12.1045	11.0973	11.1957	12.3044	11.8383	10.7723
P08003	11.2499	11.5914	11.3151	11.3829	11.264	11.1125	11.4376	11.6517	11.6887	11.6805	11.6553	11.4673	11.3948	10.7988	11.4238	NA	11.5658	11.783	11.2697	11.4037	11.1393	11.634	10.9687	11.3177	11.6667	11.5569	11.3918	11.5672	11.0702	11.306	10.9855	11.3695	11.3188	11.7429	11.6074	11.3711	11.6563	11.3305	11.3362	10.9204	10.9297	11.767	11.0562	11.5089	11.4777	11.2	11.6089	10.5326	10.7821
P08101-2	NA	7.48056	NA	NA	8.00723	NA	NA	5.12516	8.37243	NA	NA	NA	10.1238	NA	NA	NA	NA	8.30477	NA	NA	NA	NA	NA	NA	NA	8.37004	8.62769	NA	7.85414	7.09308	9.51802	NA	NA	8.00789	8.67216	8.69922	7.44057	7.04419	NA	NA	6.96365	NA	NA	8.60226	NA	NA	NA	NA	NA
P08113	13.9566	13.6819	13.6779	13.9715	13.9638	13.8054	13.944	14.1926	14.092	13.5214	13.6098	13.8817	14.0042	13.5942	13.6229	NA	13.3982	13.5172	13.3856	14.0355	13.5257	13.8971	13.8178	13.3877	13.4939	14.0183	12.9676	13.4774	13.8231	13.4274	13.7353	13.3952	13.9189	13.651	13.7083	13.9737	14.0206	13.8026	13.7301	13.8957	13.7987	13.4988	13.5786	13.8548	13.8826	13.7052	12.7239	13.8656	13.7205
P08121	NA	NA	12.6309	NA	NA	NA	NA	NA	NA	NA	NA	NA	NA	NA	NA	NA	NA	NA	NA	NA	NA	NA	NA	NA	NA	NA	NA	NA	NA	NA	14.5432	11.8708	NA	NA	NA	NA	NA	NA	NA	NA	NA	NA	NA	NA	NA	NA	NA	11.5933	NA
P08122	10.516	10.0494	12.4777	NA	8.5017	10.5676	9.23122	9.77556	8.58782	10.9026	NA	8.73518	9.65963	10.2663	8.74266	NA	10.8348	9.35743	10.9729	NA	11.4686	8.86708	10.0007	12.1663	NA	NA	11.0635	11.5604	NA	9.94001	11.1889	11.157	8.49326	9.50793	10.4153	10.4072	8.24146	NA	9.88459	9.82654	10.7974	10.7597	10.3875	8.79763	NA	9.47711	11.7594	10.6063	10.4061
P08226	13.5563	13.2323	12.718	12.8398	12.8804	12.8837	12.9932	13.2004	13.0735	13.5742	13.001	12.9492	12.9517	12.7066	13.274	NA	13.5601	13.146	13.4036	12.4113	11.7901	13.1468	12.0308	13.6121	12.8821	12.8331	13.2787	13.4969	13.1767	13.2795	13.678	13.4104	12.5077	12.8584	12.5063	12.8242	12.6111	12.9434	12.2164	12.8126	12.8668	13.1356	13.2361	12.5995	12.8207	13.5152	13.1523	13.5472	12.3488
P08228	8.48144	8.99514	9.0208	6.70768	7.26007	NA	8.83608	7.40979	8.70151	9.75138	10.0371	9.2695	9.65539	NA	9.0426	NA	9.56445	9.31592	9.69344	10.6478	NA	NA	9.51292	8.27051	NA	9.35517	NA	6.99543	8.67193	8.4569	NA	9.38037	8.64865	8.45841	9.21905	8.37466	8.93742	9.16255	8.32383	NA	8.80768	NA	6.83703	8.07896	NA	NA	NA	NA	9.69716
P08249	12.9938	12.6397	12.5708	12.5253	12.968	12.8167	12.4957	12.6651	13.0205	12.6741	12.4888	13.0376	12.3096	12.8561	12.5511	NA	12.7181	12.6804	12.7179	13.8374	12.311	13.1686	12.7563	11.9084	12.6409	12.9525	11.7999	12.5364	12.3016	13.1623	12.9616	12.581	12.9968	12.769	12.8569	12.8992	13.1559	12.6199	13.0253	12.7534	13.1617	11.7621	12.3829	13.1058	12.5659	12.1236	11.996	12.8319	12.7313
P08752	10.1628	10.3174	11.0257	NA	8.82059	11.0523	10.4353	9.84163	10.2007	11.0641	10.3051	10.1311	9.80021	NA	10.9672	NA	11.154	9.94507	10.6554	11.9973	NA	10.5657	9.57282	11.3104	10.8078	10.2831	10.7313	10.9965	10.7411	10.3751	11.1907	10.9422	10.1265	10.3064	9.52814	10.5794	10.5388	10.0104	11.0584	10.4864	10.8881	10.6109	10.4282	10.812	10.286	11.3047	11.2326	10.136	10.8061
P08775	NA	NA	NA	NA	NA	NA	NA	NA	11.7221	NA	NA	NA	11.3214	NA	NA	NA	NA	NA	NA	NA	NA	NA	NA	NA	8.88905	NA	NA	NA	NA	NA	11.8012	NA	NA	NA	NA	NA	NA	NA	10.8867	11.0866	NA	11.0139	NA	NA	NA	10.9078	NA	NA	10.5185
P09055	8.62419	7.92857	9.40206	NA	7.61025	NA	8.88697	8.25015	NA	9.2153	NA	NA	NA	NA	NA	NA	8.77833	NA	8.55391	8.97755	NA	8.83799	9.81267	8.4031	NA	NA	9.13286	NA	9.26616	NA	10.1141	7.62463	8.91521	8.86259	8.96014	NA	NA	NA	10.3578	10.9154	8.71724	8.39061	NA	7.2559	9.25727	NA	10.1224	9.03911	NA
P09103	11.3159	12.374	12.1436	11.7534	12.2979	12.3588	12.5963	12.1613	12.5632	12.1727	11.6607	12.3981	11.7093	12.0027	12.4117	NA	12.4658	12.4226	12.1625	12.4622	11.6102	12.7634	12.2512	12.2859	12.278	12.1882	11.4547	11.9213	11.9849	12.0861	12.8315	11.8789	12.4596	12.3943	12.3082	12.3573	12.1785	12.7139	12.2536	12.0096	12.2881	12.0584	12.1631	12.5396	12.2723	11.7199	11.1212	12.1007	12.482
P09405	10.5159	10.1306	10.4147	11.5936	11.3707	10.0127	10.7075	11.2213	10.7841	10.9996	11.3736	11.4778	10.4025	9.7179	11.0465	NA	10.7572	11.5835	11.463	12.0894	NA	11.4633	NA	9.49854	10.9198	11.1855	10.5814	10.631	11.4056	10.6477	10.5218	10.3873	10.8115	10.4656	10.4581	10.7911	10.2838	10.8086	11.0352	10.7324	10.4352	10.0644	9.71126	10.5321	10.9369	8.91381	NA	11.2015	10.7639
P09411	12.0913	12.4691	12.3784	12.242	12.3334	12.6874	12.659	12.66	12.1008	11.7068	12.3862	12.2032	11.8912	12.633	12.4888	NA	11.9724	12.3843	12.1751	13.6656	12.5308	12.8562	12.4522	11.7654	11.7958	12.21	11.0963	11.5086	12.1996	11.8055	11.1815	11.6409	12.2227	12.3444	12.2025	12.468	12.191	12.4096	11.8843	12.0346	12.2736	11.3752	11.814	12.294	11.6265	10.9386	11.3218	11.27	11.6682
P09671	11.5925	11.6458	11.9542	11.1769	11.8426	12.4939	11.8502	11.8376	12.1639	11.4842	11.2493	11.4523	11.6656	11.0837	10.533	NA	11.654	11.4249	10.1083	11.1192	10.3566	12.104	11.9809	9.46374	9.38026	12.0292	10.7086	11.917	12.0572	11.9101	11.3008	11.0718	10.8061	11.3188	11.9373	11.4924	11.7913	10.4898	12.0757	12.7353	11.6816	11.6838	10.9871	12.5303	10.9983	11.1134	9.53516	11.6837	10.2814
P09803	NA	NA	7.99144	NA	6.7199	8.94246	9.0096	NA	NA	NA	NA	NA	NA	NA	NA	NA	NA	NA	NA	NA	NA	NA	NA	NA	NA	NA	NA	NA	NA	NA	NA	NA	NA	NA	8.0497	NA	7.82045	NA	8.58207	NA	8.41376	NA	NA	6.9053	NA	NA	NA	NA	NA
P09925	NA	NA	8.93424	NA	NA	NA	NA	NA	8.20225	8.15823	NA	NA	NA	NA	NA	NA	NA	9.12994	7.41469	NA	NA	7.7848	NA	9.70896	NA	NA	NA	9.54695	NA	8.51793	NA	8.57824	NA	NA	8.80073	7.4799	NA	8.36222	NA	NA	7.49324	NA	9.60159	8.452	NA	NA	NA	NA	NA
P0C0S6	NA	NA	NA	NA	NA	NA	NA	NA	NA	NA	NA	NA	NA	NA	NA	NA	NA	NA	NA	NA	NA	NA	NA	NA	NA	NA	NA	NA	NA	NA	NA	NA	NA	NA	NA	NA	NA	NA	NA	NA	NA	NA	NA	NA	NA	NA	NA	NA	NA
P0DN89	9.03629	10.1392	NA	NA	6.54239	7.41979	7.90242	8.76927	9.26533	8.09729	8.04665	9.35779	NA	NA	10.3261	NA	9.76032	9.47827	9.7793	NA	NA	8.35059	8.73688	9.53889	9.78496	5.5422	10.0915	10.1784	9.16922	NA	8.12298	9.06398	8.51842	10.2236	NA	8.26831	8.48511	NA	NA	NA	NA	10.5149	7.54103	9.0417	8.72179	10.0052	8.07508	8.4789	NA
P0DP26	11.9054	11.7504	12.1582	11.411	11.7585	12.1105	11.8083	11.6226	11.7783	11.9674	10.9837	10.4243	11.247	11.5095	11.5976	NA	11.0616	11.1568	11.1726	11.7169	11.8819	11.2788	11.7376	12.4604	7.13585	11.0929	10.9393	11.4649	10.0679	9.75057	13.5766	12.1495	10.8553	12.6861	11.4379	11.7697	10.8606	11.0394	12.717	11.5661	11.1511	11.32	11.3315	11.7517	11.2799	11.3104	11.2821	12.2275	11.4106
P10107	7.25725	NA	NA	NA	NA	NA	NA	NA	NA	NA	NA	NA	NA	NA	8.52947	NA	NA	NA	NA	11.0514	NA	NA	NA	NA	NA	NA	NA	NA	NA	NA	NA	8.23233	NA	9.86762	NA	NA	7.92716	NA	NA	NA	NA	NA	NA	NA	NA	NA	11.0026	NA	NA
P10126	16.5972	16.5934	16.6749	16.8575	16.7377	16.2818	16.7807	16.8711	16.8095	16.907	16.9513	16.6926	16.5863	16.8832	16.921	NA	16.595	16.8235	16.8688	17.4092	16.8503	16.8517	16.8724	16.8869	16.5573	16.7871	16.5842	16.7499	17.0832	16.7723	16.7287	16.7975	16.8788	16.7558	17.0706	16.8582	16.9669	16.837	16.8436	16.8066	16.8038	16.8277	16.9694	16.9093	16.744	16.6947	16.7479	17.0859	16.6732
P10493	NA	NA	9.39426	NA	NA	NA	NA	NA	NA	NA	NA	NA	NA	NA	NA	NA	NA	NA	NA	NA	NA	NA	NA	6.81513	NA	NA	NA	5.93362	NA	NA	NA	6.64157	NA	NA	NA	NA	7.47024	NA	NA	NA	NA	NA	NA	NA	NA	NA	NA	NA	NA
P10518	NA	9.20357	NA	11.1907	7.70041	9.29251	9.29807	7.90279	7.89869	9.28885	NA	7.17618	NA	NA	8.28017	NA	9.53344	9.11403	9.62337	NA	NA	8.19374	NA	8.72078	9.19036	8.90825	8.47101	7.68565	8.17621	9.66442	NA	7.83999	8.97579	8.34823	NA	NA	NA	9.20567	NA	8.14628	8.90562	9.2349	8.47607	7.73672	NA	NA	NA	NA	NA
P10630	NA	10.1796	11.2541	10.4985	9.85297	10.6227	9.37265	9.1752	10.9131	10.5659	10.7214	9.24275	NA	10.4376	10.8668	NA	10.0351	7.82521	9.38436	NA	NA	10.8797	NA	NA	NA	10.5508	9.44277	8.61663	9.91957	NA	11.2356	10.4867	9.88035	10.0915	9.4185	10.0934	10.2996	10.306	10.7164	NA	9.71979	11.325	10.338	10.1193	10.4958	NA	NA	NA	NA
P10639	9.64808	11.7013	NA	10.2781	10.9408	NA	10.7422	10.3126	10.7982	11.1828	9.97286	9.98643	10.7295	10.4875	9.97517	NA	11.1952	10.9496	10.7987	11.7654	NA	10.0162	9.45531	9.17146	11.7346	10.9482	9.57794	9.95829	8.52429	10.1869	10.4151	10.6573	9.80716	10.6943	9.59708	10.3115	9.9199	11.44	9.9599	9.02305	9.6985	9.63843	10.9377	10.7701	9.5891	NA	NA	NA	8.89988
P10649	15.799	16.2447	14.4116	14.4785	14.8053	14.4641	15.6001	15.3473	15.3278	16.5436	16.3307	16.0643	15.4414	15.4835	16.2311	NA	16.3747	16.2645	16.1889	13.8432	15.596	15.0057	15.0293	16.5011	16.3028	15.9533	16.5333	15.997	15.2418	16.0412	15.4476	16.0206	14.7481	15.9283	14.7941	15.3593	15.0915	16.0417	15.066	15.3155	14.3759	16.6424	16.659	15.3003	15.5619	14.9805	16.0427	15.9083	14.6653
P10852	NA	NA	NA	NA	NA	NA	NA	NA	NA	6.45618	NA	NA	NA	NA	NA	NA	NA	NA	NA	NA	NA	NA	NA	NA	NA	7.30322	NA	NA	NA	NA	NA	NA	NA	NA	NA	NA	NA	NA	NA	NA	NA	NA	7.77867	7.10241	NA	NA	NA	NA	NA
P10853	15.8837	15.7608	16.3659	16.753	16.2278	14.7482	15.0076	15.059	15.877	15.6174	16.0326	16.2161	14.8219	14.5434	15.5469	NA	15.5019	15.7197	16.06	18.71	13.8499	15.5216	14.2406	15.2956	15.3615	16.0957	15.3403	16.7996	16.5159	16.2115	15.7438	14.1881	15.9529	16.6112	15.9352	16.9047	16.3697	16.6368	17.8651	15.3939	16.4864	14.7462	15.3946	16.4605	16.4892	15.0347	15.6308	17.6272	17.3992
P10922	7.95559	NA	10.6661	NA	10.0295	NA	8.69663	8.4165	8.98767	9.31628	NA	9.15054	NA	NA	7.89141	NA	9.54606	9.2049	8.99711	9.42255	NA	9.01122	NA	NA	10.5664	7.55595	9.91363	8.67431	9.14143	NA	9.46616	6.82646	8.17739	10.1313	8.39395	10.1255	9.46914	10.2819	12.5121	8.90162	9.14522	NA	NA	10.3456	9.46238	NA	NA	10.2706	11.3904
P11031	9.78478	4.61094	8.923	NA	7.61607	NA	8.28704	8.87083	NA	NA	NA	8.09862	NA	NA	10.2273	NA	NA	6.84264	9.35112	10.6307	NA	8.94854	NA	NA	NA	9.01721	9.16062	9.08766	8.27112	NA	10.268	9.47969	8.41019	9.39188	NA	9.13479	8.76649	9.90805	9.37707	NA	10.2506	NA	9.68413	9.10381	NA	NA	NA	10.2954	NA
P11087	9.48984	NA	11.2839	10.1152	9.41993	NA	8.87572	NA	NA	10.521	NA	NA	NA	NA	NA	NA	NA	NA	9.64587	9.31737	11.5479	NA	NA	10.0945	NA	NA	11.5244	11.4413	10.4655	9.81718	13.0032	14.0297	NA	NA	NA	NA	NA	NA	NA	NA	9.22453	NA	10.5772	7.75038	NA	NA	11.57	12.3969	NA
P11247	NA	NA	NA	NA	NA	NA	NA	NA	NA	NA	NA	NA	NA	NA	NA	NA	NA	NA	NA	12.2281	NA	NA	NA	NA	NA	NA	NA	NA	NA	NA	NA	NA	NA	9.45904	NA	NA	NA	NA	NA	NA	NA	NA	NA	4.73677	NA	NA	NA	NA	NA
P11352	11.1161	10.9324	11.3678	10.7862	11.5267	10.9473	10.3132	10.483	10.821	10.8215	10.07	10.3259	11.5425	10.6794	10.4546	NA	10.9154	11.1076	10.93	10.5959	11.9925	11.5544	NA	9.17475	11.1271	9.79822	9.47547	10.3796	11.5133	10.943	11.0398	11.3805	10.641	10.8088	10.8346	10.5902	10.8002	10.6634	10.3571	11.0041	11.1572	10.5669	10.2754	10.4817	10.5605	11.1712	NA	9.22289	10.2813
P11438	NA	6.03918	6.745	4.1948	9.49094	NA	7.95127	7.60299	7.67546	NA	NA	8.53531	NA	NA	8.19365	NA	6.88938	NA	NA	10.2009	NA	8.22606	NA	NA	NA	4.90348	NA	NA	NA	7.15535	NA	NA	8.23458	8.24738	NA	7.56521	NA	7.69021	NA	NA	4.99756	NA	NA	7.88679	NA	NA	NA	NA	NA
P11499	13.8516	14.1255	14.1124	13.7074	13.6589	13.9427	13.902	14.0001	14.1457	14.4134	14.0454	14.1553	13.8235	13.8614	14.1911	NA	13.9858	14.0751	13.8757	15.2049	14.2982	13.8886	13.8933	14.0004	14.0065	14.0175	14.1057	14.1209	13.8187	13.7301	13.4899	14.1359	13.7417	14.4172	13.8225	14.1675	13.9711	14.167	13.6003	13.447	13.8823	13.7488	14.2558	14.0441	13.7649	13.3884	13.4323	14.0563	13.3204
P11679	15.9286	14.9707	15.3416	14.9147	14.9275	15.6456	15.9923	14.6065	14.4665	15.1896	14.8805	14.8409	14.6183	15.4981	15.089	NA	15.247	14.8709	14.6284	14.865	14.9364	15.2146	14.6749	15.2824	15.3534	14.7418	15.4415	15.5023	14.9582	14.712	15.4461	15.3971	14.8643	15.0346	14.6569	14.6787	14.5434	15.0663	14.3095	15.2815	15.2519	15.3306	15.1629	14.9452	15.5854	15.7907	15.6923	15.8358	14.5215
P11688	NA	NA	NA	NA	NA	NA	NA	7.12127	7.07229	NA	NA	NA	NA	NA	NA	NA	7.06347	NA	NA	NA	NA	NA	NA	NA	NA	8.04072	7.66072	NA	9.00454	NA	NA	NA	NA	NA	6.86558	NA	NA	8.37083	NA	NA	NA	NA	NA	NA	7.85749	NA	NA	NA	NA
P11714	11.9628	12.4678	12.3858	12.6321	11.5681	12.425	12.286	12.0854	12.1347	12.5169	11.9358	12.2578	12.551	11.9449	12.3615	NA	12.7812	12.4579	12.0966	11.3384	13.4878	12.389	12.4364	12.3571	12.5353	12.1063	12.7302	12.6184	11.4425	12.6181	12.3916	12.4178	11.7675	12.5	12.3046	12.2503	12.6178	11.9624	12.0864	12.1525	12.2658	12.5578	12.7421	12.3848	12.2708	12.4629	11.3314	12.2105	12.6808
P11725	14.5311	13.9515	14.7403	14.7309	14.9533	14.6169	14.5022	14.7063	14.5663	12.4685	13.6905	14.3841	13.8858	14.3093	13.5007	NA	13.5554	13.6383	12.8586	13.3132	13.4868	14.8759	14.4482	12.863	12.9075	14.365	12.8229	13.9785	14.6479	13.7915	14.2616	12.9481	14.9295	13.9055	14.7844	14.3751	14.6084	14.0544	14.2981	14.6611	14.9474	13.2625	12.383	14.5132	14.0585	13.9909	11.4036	13.8682	14.4417
P11862	8.65056	NA	8.16107	NA	NA	NA	8.4552	NA	NA	NA	NA	NA	NA	NA	NA	NA	NA	NA	NA	NA	NA	7.89698	NA	NA	NA	7.64119	NA	NA	NA	NA	NA	NA	5.62609	NA	7.27627	NA	NA	NA	NA	NA	NA	NA	NA	7.81046	NA	NA	NA	NA	NA
P11983	10.1814	9.17324	10.4131	10.2718	9.24393	10.2577	9.71677	9.71475	9.39139	9.9462	9.73847	9.97988	NA	9.81027	9.54997	NA	9.62949	10.4077	9.44383	11.7118	9.55574	8.97747	10.7552	9.80222	7.72348	9.93852	9.57276	10.6428	9.82475	10.5293	9.54276	10.7815	9.00842	9.84437	9.39533	9.97309	10.1806	10.6973	9.69847	10.3352	9.41265	9.67267	9.86622	9.91691	7.66918	9.71296	7.98205	11.2621	NA
P12382	NA	NA	NA	NA	NA	NA	NA	NA	8.65559	7.40074	NA	NA	NA	NA	6.24698	NA	NA	4.9538	NA	NA	NA	NA	NA	5.75024	NA	NA	NA	NA	NA	NA	NA	NA	NA	NA	7.24869	NA	6.76155	6.94428	NA	NA	NA	NA	6.21385	NA	NA	NA	NA	9.3457	NA
P12710	15.7008	16.4685	15.9341	15.818	15.9888	15.8132	16.0504	16.2874	16.2486	16.2865	16.5365	16.2176	15.9272	15.8934	16.2901	NA	15.9357	16.3391	15.7521	14.8451	15.7006	16.2018	15.7573	15.5743	15.9857	16.2476	15.6021	15.5153	15.951	15.6401	15.033	15.5216	15.9256	15.8264	15.6913	16.2025	16.0877	16.1056	16.0365	15.3735	15.465	15.4327	15.8013	15.938	15.4308	14.7753	14.8582	14.8438	14.9311
P12787	12.2709	12.9754	13.2195	12.7765	12.9486	13.6828	13.301	12.7677	13.3713	12.6413	13.1245	13.2435	12.3605	13.4083	12.9365	NA	12.2995	12.8151	12.2853	12.4217	13.3504	13.1627	12.5745	12.4761	10.9802	12.7573	12.7369	13.1835	12.8491	12.5053	13.0031	12.7252	12.9948	12.7594	13.1354	13.3879	13.1737	12.8291	13.0309	12.613	13.5098	12.901	12.3469	12.8748	12.214	13.4751	11.3716	12.8492	12.9113
P12815-2	NA	NA	NA	NA	7.81165	NA	NA	NA	7.82391	5.99315	NA	NA	NA	NA	7.06943	NA	NA	NA	NA	NA	NA	8.228	NA	NA	NA	NA	NA	7.44952	NA	NA	NA	8.80501	NA	8.70354	NA	NA	5.88402	NA	NA	NA	NA	NA	NA	NA	NA	NA	NA	NA	NA
P12970	13.0309	12.8603	12.8997	12.8655	13.6018	13.2034	13.3236	13.4392	13.0111	12.9814	13.2566	13.4063	12.4329	12.8868	13.0357	NA	13.142	13.013	13.2786	13.1365	12.579	13.3813	12.6828	13.1842	13.599	12.9766	13.0895	13.1987	13.3446	12.488	12.8767	12.9038	13.456	13.3563	13.0951	13.1869	13.6766	13.5067	13.3708	13.0041	13.2596	13.5411	13.36	13.5394	13.7482	12.9202	12.5989	13.1005	13.5408
P13020	NA	7.69572	9.46377	NA	8.43944	NA	7.99377	NA	7.29369	8.84551	NA	5.30973	NA	4.61874	8.8967	NA	NA	NA	8.14481	11.16	NA	NA	NA	7.90086	NA	NA	10.1965	NA	NA	NA	NA	7.98569	7.90438	7.85023	NA	7.82204	NA	NA	NA	NA	7.92941	NA	8.26525	7.05963	NA	NA	NA	8.17515	NA
P13020-2	NA	NA	NA	NA	NA	NA	NA	NA	NA	NA	NA	NA	NA	NA	NA	NA	NA	NA	NA	NA	NA	NA	NA	NA	NA	NA	NA	NA	NA	NA	NA	NA	NA	NA	NA	NA	NA	NA	NA	NA	NA	NA	NA	NA	NA	NA	NA	NA	NA
P13439	NA	NA	NA	NA	NA	NA	NA	NA	NA	NA	NA	NA	NA	NA	NA	NA	NA	NA	NA	NA	NA	NA	NA	NA	NA	NA	NA	NA	NA	NA	NA	NA	NA	NA	NA	NA	NA	NA	NA	NA	NA	NA	NA	NA	NA	NA	NA	NA	NA
P13516	NA	9.51818	NA	NA	NA	NA	NA	NA	7.72942	NA	NA	NA	NA	NA	NA	NA	NA	NA	NA	NA	NA	9.232	NA	NA	NA	NA	NA	8.88579	NA	NA	NA	NA	9.21295	8.69934	9.42528	NA	8.79615	NA	NA	9.65548	9.13803	NA	8.03563	8.76649	9.56152	NA	NA	10.4386	NA
P13707	13.0186	13.67	12.8392	13.2097	12.9555	12.596	13.5802	12.5288	13.1487	14.2044	13.4429	13.3458	12.2827	13.0686	13.9022	NA	13.7415	13.8745	14.0358	12.0957	12.9834	13.3837	12.907	13.637	13.998	13.7315	13.6636	13.5469	13.2338	13.5663	13.0251	13.5429	12.9848	13.5066	13.4899	12.944	12.8572	13.6731	12.63	13.62	13.0272	13.5635	14.0145	13.3353	12.6058	12.4921	12.9876	13.1617	13.2423
P13745	11.3384	10.7496	10.8443	10.7006	11.5716	10.6193	12.1736	11.2521	9.86456	9.4267	11.0053	10.3364	9.40471	11.5052	10.1798	NA	10.5512	9.40104	10.2754	10.176	NA	10.8658	NA	8.06309	9.78745	11.1732	9.76192	8.77036	10.7383	10.7886	10.6415	9.66395	10.6598	9.68995	10.4568	10.4986	10.3625	8.83942	10.3746	10.3978	10.65	9.40034	9.40365	10.1914	NA	10.0841	10.963	NA	9.01107
P14094	11.0505	10.3714	11.4756	NA	10.9416	12.5205	11.3586	11.6928	10.5509	11.1721	12.1772	11.1177	12.1781	10.4405	9.85245	NA	11.6475	10.702	10.3442	12.484	11.7353	11.7063	10.3422	11.2515	11.3058	10.286	8.938	12.1197	11.1929	11.4951	10.6879	10.2407	12.0223	10.7133	11.8039	11.5258	11.7936	11.3414	12.1686	12.0634	12.4969	11.4347	10.7987	11.9307	5.89135	10.9958	10.1354	11.9732	NA
P14115	14.3265	14.5006	14.1366	14.3034	14.4116	13.6999	14.487	14.1505	14.3156	14.0442	13.9993	13.4633	13.5836	13.3792	14.1112	NA	13.9291	14.249	14.0344	13.2374	12.9842	13.9696	14.0594	13.2736	13.3151	14.0893	13.8246	14.2288	14.1291	13.8238	14.0429	14.147	14.1734	14.0459	14.1155	14.0109	13.8757	13.8033	14.1625	13.5781	14.2068	13.0337	14.1154	14.1927	14.304	13.5021	13.1098	14.1073	13.5649
P14131	12.1084	12.1759	11.8643	NA	12.013	9.89798	12.4801	11.9266	10.7936	12.2778	12.1677	12.409	NA	11.7471	12.8459	NA	12.0091	11.8618	12.4178	12.3469	11.9193	11.9118	NA	12.1902	11.9974	10.8372	9.3164	11.2873	10.6085	11.9915	12.1616	11.955	12.3281	12.6877	12.1444	11.4852	12.4594	12.1624	12.0071	11.332	12.2353	11.6485	12.3542	12.255	11.3125	12.1049	13.2563	12.3313	12.6447
P14148	13.0103	13.0767	12.8746	12.9407	13.0122	12.3612	13.3162	13.0196	12.6034	12.9515	13.0145	12.7814	12.987	13.1895	12.9557	NA	13.0582	12.7989	12.8833	12.4387	12.5657	13.0843	12.4962	12.7286	12.5558	13.1359	12.6576	13.3917	12.8957	12.8329	13.2507	13.365	12.9304	12.9492	13.1413	13.163	12.9166	12.8673	12.6354	13.2452	12.9376	13.2013	13.1061	12.8761	13.0394	12.1508	12.6413	12.9492	12.8957
P14152	13.1576	13.233	13.645	13.3838	13.2963	12.8176	13.0296	12.8431	13.0551	12.8731	12.9929	13.3361	11.9639	13.2219	13.0951	NA	12.8795	13.163	13.0543	13.0812	12.8212	13.4715	12.8778	12.4833	12.5151	12.9097	11.4502	12.2316	12.8945	12.99	11.9327	12.502	13.3828	12.8829	13.098	12.6778	13.0705	13.1536	13.2616	13.0099	13.3203	12.1701	12.718	12.8701	11.5366	11.47	11.4967	11.8146	12.7291
P14206	12.5991	12.9103	12.9393	12.2154	12.9713	11.7043	13.0429	12.9629	12.7517	12.8112	12.9782	12.7019	12.066	12.7161	12.5527	NA	13.0336	12.771	12.7445	13.5808	13.283	12.9159	12.6319	12.9183	12.4931	12.5009	12.1823	12.4628	12.2911	12.1995	13.113	12.9084	12.9471	12.5628	12.6898	12.872	12.8499	13.1023	13.2258	13.3129	12.822	12.9322	12.3748	13.0386	11.9539	12.8998	12.3395	12.9098	12.4582
P14211	12.611	12.5472	11.9922	12.4965	12.5267	12.9042	12.643	12.6871	12.3269	11.8929	13.2291	12.191	11.8174	11.7866	12.7884	NA	12.3461	12.2873	12.254	12.5288	12.8816	12.0019	12.0525	12.5269	12.6082	12.3399	12.2997	12.3483	11.5864	11.3286	12.6063	11.7099	11.6769	12.2935	11.8822	12.5536	11.9656	12.131	12.0585	11.2402	12.3491	11.7741	11.5545	12.1602	12.0899	11.0265	11.2952	12.7176	11.6158
P14246	8.02737	10.5549	11.5758	10.1532	11.3583	12.5602	10.3229	10.2357	10.3002	10.2864	9.07839	10.8555	9.56745	11.0464	10.8222	NA	10.9838	9.55087	10.5921	NA	NA	9.80101	10.3674	9.42526	NA	8.49432	10.814	11.3541	10.9971	NA	10.3737	10.4514	11.0922	10.5187	10.4234	11.0533	11.1602	9.08472	10.6537	9.75563	11.645	10.3423	9.80836	11.3557	11.1926	10.9103	8.76757	10.7691	11.0847
P14576	NA	7.51812	8.04147	NA	7.85806	NA	NA	5.55082	5.17445	6.60574	9.17321	7.91082	NA	NA	7.54569	NA	6.84248	7.45864	7.22747	9.593	NA	6.58331	NA	8.24304	NA	8.8211	NA	8.1651	NA	NA	8.24969	NA	8.04973	7.12832	NA	NA	7.19083	7.57232	NA	NA	5.9988	NA	7.96582	8.62323	9.58777	6.80268	NA	NA	NA
P14602	NA	NA	7.90943	NA	NA	NA	NA	NA	NA	9.79469	NA	8.04291	NA	NA	NA	NA	NA	NA	NA	NA	NA	NA	NA	8.46779	NA	NA	9.19834	8.35592	NA	NA	NA	9.32233	NA	NA	NA	NA	NA	NA	NA	NA	NA	NA	8.30476	NA	NA	NA	NA	NA	NA
P14685	8.9747	8.98055	7.45777	NA	8.23179	NA	8.35727	10.1422	9.04538	9.3043	9.02683	8.02459	NA	NA	9.62342	NA	8.62019	8.7093	8.86178	10.7836	NA	8.58548	NA	8.5473	9.84435	9.15459	8.09372	9.04528	7.42286	9.90578	NA	8.09923	7.16921	9.65358	9.18266	7.65614	8.94021	10.2554	8.66051	NA	7.77758	9.61202	8.37766	7.91716	9.03666	8.44857	NA	9.31708	8.4177
P14733	9.35092	8.10633	10.0212	10.0859	9.35522	NA	7.63514	9.28584	8.1108	8.58896	9.60194	NA	NA	NA	8.14716	NA	9.5132	8.34998	NA	10.3729	NA	NA	NA	NA	NA	9.75255	NA	7.4885	7.98974	7.88807	9.58938	9.20065	8.06719	7.10397	9.70503	9.34881	8.89978	9.54048	10.5802	NA	9.36177	NA	6.95204	8.42233	NA	NA	NA	9.40172	NA
P14869	11.2351	11.3097	11.3182	10.3164	11.3368	10.3926	11.2253	10.5062	10.8416	11.7436	10.5539	11.2275	NA	10.886	11.4339	NA	11.2244	11.3042	10.189	11.5626	8.88827	11.0774	10.6929	10.9204	11.4774	11.016	10.8292	11.6316	11.6474	11.3627	11.0327	11.4468	11.5623	11.0545	11.1591	10.8122	11.4034	11.2647	11.4042	10.5025	11.7115	11.4493	11.5526	11.5811	11.0574	10.1535	10.8852	10.8725	11.3676
P14901	NA	6.69609	NA	NA	NA	NA	7.78382	NA	7.17821	8.82607	NA	NA	NA	NA	NA	NA	NA	NA	NA	NA	NA	NA	NA	NA	NA	8.16441	NA	NA	NA	NA	NA	NA	NA	NA	7.71502	8.12688	8.99587	5.39168	NA	7.99694	8.58483	NA	NA	8.30994	NA	NA	NA	NA	NA
P15105	NA	10.613	NA	NA	NA	11.18	NA	NA	NA	16.5077	10.0214	12.3724	NA	NA	10.5688	NA	9.49898	10.0125	15.9875	8.78351	NA	NA	NA	15.3435	11.6052	NA	15.8977	15.6124	NA	11.7777	NA	15.8307	9.86787	9.56931	9.544	NA	NA	8.75841	9.90143	NA	NA	13.7366	16.4617	7.91389	NA	10.3516	15.7094	NA	NA
P15532	NA	NA	NA	NA	NA	NA	NA	NA	6.35862	NA	NA	NA	NA	NA	NA	NA	NA	NA	NA	NA	NA	NA	NA	NA	NA	NA	NA	NA	NA	NA	NA	NA	NA	NA	NA	NA	NA	NA	NA	NA	NA	NA	NA	NA	NA	NA	NA	NA	NA
P15535-2	NA	NA	NA	NA	NA	12.8431	NA	NA	NA	NA	NA	8.49981	NA	NA	NA	NA	NA	7.56828	NA	NA	NA	NA	NA	NA	NA	10.5415	NA	NA	NA	NA	NA	NA	NA	NA	NA	NA	7.75572	NA	NA	9.2623	NA	NA	NA	7.5351	NA	NA	NA	NA	NA
P15626	NA	8.1167	4.83084	7.48618	NA	8.88818	5.59343	NA	6.70403	9.88512	NA	NA	NA	NA	8.04015	NA	7.96701	8.65871	7.93242	NA	NA	6.30468	NA	8.21762	NA	NA	8.13723	8.54019	NA	NA	NA	8.8252	NA	7.40509	7.41649	6.93608	NA	6.21178	NA	NA	7.24229	9.07278	8.84757	5.90167	NA	9.20892	8.23078	NA	NA
P16015	15.4315	16.0136	14.6789	14.4136	14.6185	14.0873	15.0567	15.4368	15.4822	15.8561	16.1119	15.5886	14.2298	14.4276	15.6161	NA	15.5009	16.0369	15.4108	13.5782	15.0109	14.8652	14.9749	15.0481	15.0706	14.8608	15.0937	14.0917	14.5954	15.0964	14.2261	14.8093	14.7103	15.2482	14.9393	15.066	14.9895	15.5037	14.7347	14.582	14.3563	15.0857	15.0859	14.6564	13.8263	13.5031	12.5556	13.4519	13.4118
P16110	NA	NA	NA	NA	NA	NA	NA	NA	NA	NA	NA	NA	NA	NA	NA	NA	NA	NA	NA	NA	NA	NA	NA	NA	NA	NA	NA	NA	NA	NA	NA	NA	NA	NA	NA	NA	NA	NA	NA	NA	NA	NA	NA	NA	NA	NA	NA	NA	NA
P16125	NA	NA	NA	NA	NA	NA	NA	NA	NA	NA	NA	NA	NA	NA	NA	NA	NA	NA	NA	9.52315	NA	NA	NA	NA	NA	NA	NA	NA	NA	NA	NA	NA	NA	NA	NA	NA	NA	NA	NA	NA	NA	NA	NA	NA	NA	NA	NA	NA	NA
P16254	NA	8.13227	8.22059	NA	NA	9.08618	7.76932	NA	8.18694	8.24413	9.0517	8.16262	NA	NA	9.03677	NA	7.88779	8.11534	7.0906	11.4188	NA	5.76254	9.65038	8.13861	NA	NA	8.57201	NA	7.88927	NA	NA	10.2643	7.56893	7.93088	7.95502	NA	NA	NA	NA	NA	7.75022	9.95444	6.57205	7.60692	7.66187	NA	NA	NA	NA
P16331	10.8129	12.027	11.542	9.82896	11.4237	11.4471	11.726	11.6907	11.8836	12.2247	11.7407	11.5464	12.3404	11.1127	11.636	NA	11.3775	11.6083	11.5401	10.2657	11.767	11.8614	NA	11.7794	11.4765	11.7325	10.599	10.7371	11.0586	11.7577	9.60473	11.7704	10.7372	11.2606	10.1673	11.6425	11.2605	11.7397	11.679	10.3999	10.3996	11.5621	12.083	11.6088	9.2037	10.0429	11.6135	10.0175	10.4208
P16332	10.3413	10.3719	9.87167	10.0499	10.2115	10.7987	11.0342	10.8299	9.96887	10.2113	9.62738	10.8791	10.0012	10.7678	10.0669	NA	9.87996	9.56241	9.10096	9.67308	NA	10.4074	10.2352	9.46907	8.93358	10.1118	9.37533	10.3375	9.50086	10.3895	10.9518	9.43104	10.3137	10.3391	10.4649	10.6909	10.451	9.79751	10.0647	9.20458	9.84097	8.9684	10.4997	10.1895	10.1098	NA	NA	9.85183	10.6493
P16460	16.8415	15.7272	17.0069	16.8683	17.0218	16.5869	16.7138	16.8607	17.0143	11.2942	15.821	16.3733	16.6406	16.8733	14.787	NA	15.1876	15.2495	12.7567	15.6813	16.2916	17.1949	16.7146	11.7969	14.5114	16.5514	12.3962	16.1101	17.2764	15.3921	16.724	14.131	17.1607	15.913	17.1896	16.6867	16.871	16.2677	16.9599	17.3409	17.4096	15.0192	11.5456	16.7932	16.5414	15.7903	11.5021	15.7164	16.5524
P16546-2	10.6204	10.3756	10.6651	10.8454	10.5413	11.3666	10.5662	10.0406	10.5916	9.94124	10.112	9.76161	10.9505	10.7169	10.3179	NA	11.3313	10.2579	10.4794	10.9271	12.171	10.5641	10.7766	10.9789	10.3735	10.4843	10.9389	10.7904	10.4769	10.8016	11.6174	10.9387	10.5668	10.7581	10.6474	10.602	10.6806	10.7111	9.71484	10.9902	10.5466	11.3619	10.4709	10.5042	11.3315	10.7456	11.1482	11.2153	11.0803
P16858	15.8131	15.6385	16.4082	15.9761	16.2851	16.0346	15.9665	15.8525	15.7131	15.6551	15.3547	15.7953	16.2053	16.3472	15.0522	NA	15.3656	15.3461	15.2773	15.7937	15.7661	16.4145	16.0751	15.4889	15.4272	15.6379	15.2873	15.0511	15.7056	15.4738	15.3856	15.5427	16.2633	15.4861	16.1418	15.619	15.9199	15.8273	15.7806	16.2597	16.1432	15.5144	15.3829	15.9502	15.416	15.568	14.9017	15.7057	15.9356
P17047	9.30402	10.4864	9.54961	NA	9.74674	NA	8.50894	9.44435	9.22646	8.71068	NA	7.99162	NA	7.77744	9.23022	NA	9.99486	7.8643	8.16218	8.6477	NA	9.56732	NA	8.51445	NA	NA	NA	NA	9.83723	10.0857	NA	9.31474	8.45619	8.42544	7.96727	8.02569	9.29331	8.93327	NA	8.7276	9.13196	NA	4.88745	9.08983	11.2026	9.41218	NA	NA	NA
P17156	11.507	11.4718	11.7761	12.268	NA	12.2027	11.9993	11.2882	11.4525	11.2468	12.3267	12.0028	NA	NA	11.5909	NA	11.8823	11.8754	11.6573	11.6684	12.244	12.3326	NA	11.0157	NA	11.9495	11.8434	11.457	11.7684	10.3091	NA	11.2614	12.0124	10.7099	10.5218	11.1667	11.5866	11.4525	11.818	11.4943	12.1333	9.01679	11.3541	12.0265	12.6158	NA	10.3351	12.3133	12.057
P17182	12.3661	12.718	12.7084	12.7545	12.4269	12.8465	12.6563	12.2044	12.2731	12.5122	12.2711	12.0113	12.2275	12.7365	12.2596	NA	12.2203	12.3788	11.7588	13.7471	12.2111	12.8417	11.7275	11.7526	12.6868	12.4053	11.8902	11.0582	11.5987	11.5443	11.7369	11.2516	12.4467	12.1827	12.1748	11.651	12.0771	11.6538	11.8143	12.4643	12.1375	11.332	11.5424	11.812	11.1076	10.895	11.2953	10.2158	10.9818
P17426-2	NA	8.22594	NA	NA	8.81845	NA	8.2377	5.08011	7.92613	8.29664	NA	9.09734	NA	NA	8.78394	NA	8.97557	8.65326	9.08383	9.63423	NA	8.93578	NA	10.0358	NA	NA	9.97149	8.40724	8.71822	8.51832	9.17873	9.28912	8.37168	9.58011	9.31762	NA	8.58696	NA	NA	NA	8.88264	8.00755	8.99351	7.94396	7.46091	10.1054	NA	9.83927	NA
P17427	10.9433	10.094	10.3349	11.0388	10.0429	10.6578	10.3008	10.241	10.2837	10.3497	10.507	10.4978	NA	10.2788	11.0829	NA	11.0967	10.1229	10.8763	11.0292	NA	10.846	11.5989	10.5849	NA	10.636	11.4631	11.4733	10.7084	11.2712	10.3642	10.5364	11.2129	10.0861	10.9742	11.2269	11.0521	10.436	11.1305	10.5209	10.9628	11.1917	9.55112	10.4867	11.9644	11.9296	11.923	10.544	10.8186
P17439	NA	NA	NA	NA	NA	NA	NA	NA	7.93145	8.64329	7.54425	NA	NA	NA	NA	NA	6.85437	NA	NA	NA	NA	NA	NA	NA	NA	NA	NA	NA	8.31871	NA	NA	NA	NA	7.33642	NA	NA	5.80714	8.51648	NA	7.05476	NA	NA	NA	NA	NA	NA	NA	NA	NA
P17563	10.9314	11.071	11.2037	10.9016	11.2547	11.4608	11.1756	11.7251	11.3471	10.5184	10.6594	11.1209	11.2663	10.8288	10.7726	NA	11.3952	11.3794	10.6406	NA	11.8145	11.4789	11.7736	10.2079	11.111	10.733	8.74205	10.3499	11.474	11.1655	9.91315	10.5465	11.4005	11.8874	11.3865	11.4561	10.7256	11.683	11.0112	10.84	10.77	10.5887	10.6083	10.9613	6.88762	9.17268	NA	10.5157	11.2427
P17710-4	NA	NA	NA	NA	NA	NA	NA	NA	NA	NA	NA	NA	NA	NA	NA	NA	NA	NA	NA	NA	NA	NA	NA	NA	NA	NA	NA	NA	NA	NA	NA	NA	NA	NA	NA	NA	NA	NA	NA	NA	NA	NA	NA	NA	NA	NA	NA	NA	NA
P17742	13.5476	13.918	13.7441	13.5718	13.6457	13.6655	13.7215	13.3661	13.3509	13.624	13.5063	13.2219	13.1847	13.6499	13.7343	NA	13.7369	13.6706	13.4248	14.2305	13.5155	13.4303	13.6026	13.1468	13.6628	13.43	12.8739	13.1102	13.8747	13.2916	13.3282	13.1994	13.7018	13.7764	13.3631	13.4671	13.5739	13.3302	13.6589	13.731	13.5523	13.3126	13.5857	13.3911	12.4904	12.5634	13.3987	13.2893	12.9909
P17751-2	10.4917	10.2679	9.92444	9.4374	10.0475	10.8012	10.3208	10.1052	10.3644	9.68769	10.2067	10.3418	11.3881	10.0773	10.8874	NA	10.3579	10.1447	9.60927	10.8474	10.2642	10.7184	11.284	9.19326	9.95726	9.64996	10.0794	8.5839	10.2611	8.8094	10.9165	7.1321	10.4698	10.2629	9.40857	10.3606	9.85187	8.91206	10.2661	8.94341	9.88407	9.80811	8.76718	10.2713	10.0585	NA	9.43877	8.208	NA
P17879	9.17	9.12977	5.65686	NA	9.04139	8.80926	8.77207	9.57374	8.89034	10.2251	10.303	8.76333	9.85306	NA	9.7946	NA	8.37646	9.66617	10.4194	12.2315	NA	8.69226	NA	8.63887	10.8897	9.51322	NA	9.83123	7.75302	NA	10.1941	10.1882	10.399	10.3217	8.28639	8.48955	8.24923	9.39693	9.41281	10.1783	10.3266	10.3772	9.46908	8.73083	10.3444	9.61118	NA	9.70313	NA
P18242	10.4724	10.6226	9.50158	11.0614	10.0192	11.06	10.3059	10.7721	11.1212	9.76484	10.139	10.1972	NA	10.1665	11.5691	NA	10.8805	11.3395	9.6128	10.0855	NA	10.5184	7.74133	10.858	10.8415	10.296	11.5515	10.4811	10.8631	10.5372	11.2451	10.9225	9.28199	10.248	9.5708	10.8026	10.7851	10.1805	9.71673	10.0614	10.387	NA	11.2523	10.3915	9.61523	NA	NA	9.8121	NA
P18528	NA	NA	NA	NA	NA	NA	NA	NA	NA	NA	NA	NA	NA	NA	NA	NA	NA	NA	NA	10.6314	NA	NA	NA	NA	NA	NA	NA	NA	NA	NA	10.8769	NA	NA	8.49768	NA	NA	NA	NA	NA	NA	NA	NA	NA	NA	NA	NA	NA	NA	NA
P18572-2	10.751	11.337	11.1376	8.80338	10.2304	10.5441	10.6261	10.1067	10.6799	10.9307	10.317	9.60226	9.71465	9.80846	10.6364	NA	11.0575	10.5044	9.54074	9.82635	NA	9.93367	10.3842	10.1111	9.89667	10.1787	10.3163	10.8401	11.0029	9.22215	10.3543	10.6425	9.36181	10.2163	9.74383	10.6046	9.99036	9.51073	10.6423	10.7654	10.769	9.34069	10.4289	10.9142	11.0829	10.1338	12.492	11.3895	10.3728
P18653	NA	NA	NA	NA	NA	NA	NA	NA	NA	NA	NA	NA	NA	NA	NA	NA	NA	NA	NA	NA	NA	NA	NA	NA	NA	NA	NA	NA	NA	NA	NA	NA	NA	NA	NA	NA	NA	NA	NA	NA	NA	NA	NA	NA	NA	NA	NA	NA	NA
P18654	NA	NA	NA	NA	NA	NA	NA	NA	NA	NA	NA	NA	NA	NA	NA	NA	NA	NA	NA	NA	NA	NA	NA	NA	NA	NA	NA	NA	NA	NA	NA	NA	NA	NA	NA	NA	6.80316	NA	NA	NA	NA	NA	NA	NA	NA	NA	NA	NA	NA
P18760	10.3344	9.93035	9.56938	10.0066	10.1865	9.07078	10.2619	9.74119	10.5583	9.12596	8.39163	9.3781	8.57523	10.0086	9.77775	NA	8.00778	9.08396	9.30468	12.0064	NA	9.59083	11.7781	9.23748	8.9036	10.7063	9.46269	8.63084	9.51	9.73983	10.7887	10.409	9.09343	10.1304	9.00952	8.64208	9.62057	9.68294	10.4465	10.2709	8.30679	9.75113	9.4463	9.20857	10.2092	10.4171	10.5893	8.48817	10.0629
P19001	NA	NA	NA	NA	NA	NA	7.0774	NA	NA	NA	NA	NA	NA	NA	NA	NA	11.8249	NA	NA	NA	NA	NA	NA	NA	NA	NA	NA	NA	NA	NA	NA	NA	NA	11.7376	NA	NA	NA	NA	NA	NA	NA	NA	NA	NA	NA	NA	NA	8.48769	NA
P19096	12.936	13.0082	12.8814	12.9649	12.4721	12.9073	13.1268	12.6563	13.0808	12.6746	12.6762	12.5291	12.8679	13.2365	12.5427	NA	12.2343	12.4627	12.3042	12.6486	12.7988	13.0285	12.6733	11.765	12.0526	12.2653	11.8577	12.0517	12.3832	12.5143	11.5395	12.1909	13.0007	12.7725	12.6543	12.9519	12.8755	12.9082	12.9322	12.558	12.6702	12.6158	12.35	13.0706	12.1892	12.2146	12.2314	12.3045	12.2881
P19157	15.8381	15.8067	15.9304	15.6293	16.0617	15.9698	16.1314	16.081	15.8372	14.9699	15.8684	15.916	15.3181	15.9126	15.2697	NA	15.4941	15.3669	14.9108	14.688	15.6671	15.9749	15.5162	14.7584	15.5154	15.8158	14.695	14.4397	15.4822	15.2714	15.0106	14.5332	15.9927	15.1051	15.5911	15.4915	15.464	15.6389	15.5251	15.6882	15.5671	15.0597	14.8996	15.6234	15.3045	14.9041	14.0294	15.2608	15.5505
P19253	12.0386	12.0364	12.1448	12.0748	12.5948	12.282	12.6069	12.8903	12.6987	12.4323	11.394	12.5396	11.613	11.9783	12.7197	NA	12.5003	11.9652	12.6996	12.0433	12.307	12.3687	12.0385	12.2525	12.7583	12.789	12.1062	12.5437	12.5462	11.9226	12.873	12.4449	12.3755	12.6793	12.317	12.4838	12.4702	12.2132	12.1918	12.3214	12.4577	11.6231	12.8969	12.7179	12.0553	10.3044	13.0494	12.8861	12.7421
P19324	NA	NA	9.12894	NA	NA	NA	NA	NA	NA	8.78041	NA	NA	NA	NA	NA	NA	7.49763	6.79885	8.70308	9.4902	NA	NA	NA	9.19331	NA	9.38783	NA	8.81615	NA	NA	10.5286	9.12597	NA	NA	NA	NA	6.74428	NA	NA	NA	8.41287	NA	NA	8.30318	NA	NA	NA	10.5921	NA
P19536	14.1524	13.8365	14.3408	14.3046	14.3777	12.4019	14.1811	14.3251	14.0276	13.3922	13.5288	13.8388	14.0896	14.0251	13.5081	NA	13.9356	13.5757	14.0149	13.1831	11.6705	14.0713	13.5061	14.1765	13.4137	14.3728	12.0164	13.9512	14.4228	13.9438	14.6373	14.2509	14.1412	14.0402	13.8773	13.2681	14.4821	14.026	13.9953	14.5081	14.1419	12.8951	13.6224	14.4239	13.0825	14.2964	12.7816	12.6744	13.9513
P19639	9.37395	10.1014	7.88341	8.81082	10.1899	9.21303	9.70149	9.9997	9.43804	12.9145	11.1035	9.38795	10.9188	9.69321	11.1413	NA	10.7768	10.726	12.0497	NA	NA	10.0904	8.86407	12.1009	10.4084	9.66279	12.0407	11.1906	8.45348	10.9803	12.2115	11.8161	7.68805	10.8686	9.04518	9.7639	8.90733	9.88665	8.76743	9.9891	NA	11.6649	12.4737	8.72911	10.2783	9.7107	11.489	9.28734	NA
P19783	12.0215	10.5157	11.866	12.8905	11.8464	12.0212	12.2851	11.3093	11.9147	11.6225	10.8393	11.3347	11.7822	11.6719	11.4857	NA	12.025	11.8138	11.6556	11.0979	10.8357	12.358	12.6475	11.7016	11.557	11.2166	11.7091	12.1656	13.2737	12.3558	12.3811	12.3837	12.1323	11.8691	12.5052	12.3885	12.5697	11.585	12.0964	12.6943	12.6844	11.4939	11.7474	12.3573	12.7411	12.8354	9.1275	11.3988	12.3226
P20029	14.4017	14.2965	14.6331	14.4976	14.7045	14.3253	14.6179	14.7839	14.6163	14.3273	14.4797	14.3859	14.0635	14.2356	14.525	NA	14.4834	14.3774	14.2932	14.214	14.4203	14.6696	14.627	14.2005	14.2776	14.5833	14.0049	14.2761	14.3634	13.9897	14.3454	14.2504	14.5701	14.3556	14.5132	14.5217	14.5209	14.5321	14.5062	14.5891	14.3799	13.9334	14.393	14.5263	14.6984	14.6281	14.1331	14.3082	14.6051
P20108	9.06582	10.2622	9.07847	10.727	10.0526	8.99706	10.5345	10.4818	10.3194	10.8491	10.3981	9.55367	NA	9.32744	10.5196	NA	10.0702	10.6045	10.549	10.3728	8.95568	10.1416	9.11379	9.86178	9.27821	9.46177	10.0204	NA	9.32084	10.4322	9.79556	9.42375	9.54278	8.3574	10.3108	9.12953	9.28827	10.2969	9.49325	10.0735	10.2092	10.7445	10.7059	9.79119	9.31257	NA	NA	10.1677	10.2655
P20152	12.7149	13.3892	15.7339	14.1363	12.5683	13.281	13.7622	12.3101	12.4566	12.8754	12.4357	12.1345	14.4095	13.9501	12.6123	NA	13.2016	12.0648	13.2667	15.5825	14.5912	12.3025	13.8845	14.3446	13.7018	12.8967	14.7959	14.9397	12.9588	13.5564	15.5792	16.0948	12.086	12.8076	12.8544	13.0678	13.2388	13.0271	13.4463	13.0792	13.193	14.337	12.2164	13.0705	14.405	14.6643	15.4047	15.49	14.0854
P20918	NA	8.8415	8.15468	8.87014	NA	NA	7.32697	9.53415	9.50958	7.78787	NA	8.97917	NA	NA	9.26496	NA	7.50709	8.85194	9.72496	9.11029	NA	7.0451	NA	9.45999	NA	9.05581	9.7831	9.27553	9.71944	NA	11.4033	9.03074	8.64293	9.45695	9.96008	8.58166	9.60324	9.19731	9.32656	NA	9.09333	9.77	9.09482	8.65164	NA	10.2804	NA	8.44208	10.8484
P21107-2	10.089	10.513	10.458	11.3716	10.2202	10.2174	10.6816	9.66665	10.341	9.93467	8.4991	9.50469	11.0662	9.85371	10.2294	NA	10.0573	10.126	9.67074	11.5414	11.7882	10.3053	10.4085	8.33554	9.96007	10.4385	10.6353	9.96431	11.2736	9.31587	9.9474	10.2925	9.58948	10.7125	10.9325	10.0394	9.46286	10.6226	9.81317	9.78932	10.4942	10.5802	10.7768	9.92852	NA	10.5336	11.0255	11.5676	10.6921
P21271	NA	NA	NA	NA	NA	NA	NA	NA	NA	NA	NA	NA	NA	NA	NA	NA	NA	NA	NA	NA	NA	NA	NA	NA	NA	NA	NA	NA	NA	NA	NA	NA	NA	NA	NA	NA	NA	NA	NA	NA	NA	NA	NA	NA	NA	NA	NA	NA	NA
P21278	NA	8.05798	9.57797	NA	7.85195	9.85527	8.36743	8.57586	7.45507	8.52136	8.95376	NA	NA	8.69972	8.62063	NA	8.29586	9.49374	9.07597	7.3375	6.94175	NA	NA	9.68646	NA	NA	8.44674	9.03779	8.448	NA	NA	9.08951	8.99618	8.63815	8.36519	8.26129	8.16169	NA	8.80122	NA	7.92108	9.53647	9.28868	8.80983	10.3364	8.76183	NA	10.3064	NA
P21279	NA	8.57935	NA	NA	NA	NA	NA	NA	NA	NA	NA	NA	NA	NA	NA	NA	6.21305	7.0127	NA	NA	NA	NA	NA	NA	NA	NA	NA	NA	NA	NA	NA	8.5945	NA	NA	NA	NA	NA	NA	NA	NA	NA	9.86191	NA	NA	NA	NA	NA	NA	NA
P21300	NA	NA	NA	NA	NA	NA	NA	NA	NA	NA	NA	NA	NA	NA	NA	NA	NA	NA	NA	NA	NA	NA	NA	NA	NA	NA	NA	NA	8.43748	NA	NA	NA	NA	NA	NA	NA	NA	NA	NA	NA	NA	NA	5.99619	NA	NA	NA	NA	NA	NA
P21440	8.39437	8.09998	NA	NA	7.79878	NA	8.19949	NA	7.80153	8.89339	NA	8.08038	NA	NA	8.94729	NA	9.13996	NA	9.53907	NA	NA	NA	9.28246	NA	8.81783	NA	NA	7.5052	8.75383	NA	NA	8.96984	6.67779	6.70417	NA	NA	NA	8.0782	7.35919	NA	7.79179	NA	8.12781	7.41282	NA	NA	NA	NA	NA
P21614	NA	NA	9.36095	NA	8.18891	8.27248	8.01768	8.97371	9.92613	NA	NA	NA	NA	NA	7.04647	NA	NA	NA	8.84039	NA	NA	8.68718	NA	NA	7.53492	NA	NA	9.44212	8.2872	NA	NA	8.92972	7.40725	NA	8.26044	7.56912	NA	NA	NA	NA	8.241	NA	9.09003	8.23362	6.89768	9.6973	NA	NA	NA
P21619	7.5799	8.51475	NA	NA	8.76018	9.4165	8.98306	8.94228	8.07104	8.59216	8.99915	8.11785	NA	NA	8.95702	NA	7.2106	NA	NA	9.40892	NA	7.18835	NA	NA	9.44169	NA	NA	7.32503	9.74811	9.89724	NA	NA	7.30376	NA	8.94053	NA	8.10349	9.62056	9.3295	NA	NA	NA	8.46928	7.95295	NA	NA	NA	NA	NA
P21981	9.92688	9.82473	11.149	10.6666	8.9766	10.6638	11.1166	9.65884	7.02076	10.6005	9.89682	8.14961	NA	10.2575	8.60116	NA	9.82685	9.45593	10.6903	9.63668	10.2751	9.96025	9.67731	10.1535	NA	10.2258	9.99206	11.0798	9.08871	9.78261	11.0361	11.6803	9.52508	9.23255	9.17293	9.87893	9.67423	9.81315	9.99309	10.1524	10.9241	10.457	10.5041	10.0091	9.43287	9.99711	10.0326	10.4719	9.96583
P22315	NA	NA	10.0103	NA	7.05056	NA	NA	7.49127	NA	7.60655	9.20034	8.58584	NA	NA	7.65183	NA	9.37752	8.73351	9.76972	NA	NA	7.06284	NA	NA	NA	NA	NA	7.28108	9.16604	9.05735	NA	NA	NA	8.05714	7.86399	8.17328	NA	NA	NA	NA	9.7388	NA	NA	8.41789	NA	NA	NA	NA	NA
P22437	NA	NA	NA	NA	NA	NA	NA	NA	NA	NA	NA	NA	NA	NA	NA	NA	NA	NA	NA	NA	NA	NA	NA	NA	NA	NA	NA	NA	NA	NA	NA	NA	NA	NA	NA	NA	NA	NA	NA	NA	NA	NA	NA	NA	NA	NA	NA	NA	NA
P22599	10.3681	11.2927	10.9815	11.9936	10.5811	10.474	10.6043	10.4263	11.3992	10.7827	11.2069	11.6736	10.1116	10.6899	11.5007	NA	11.2162	11.1203	10.846	10.8378	NA	11.12	11.4608	11.0609	NA	10.9654	10.7488	11.1483	10.2673	11.2932	11.2497	9.33159	10.9693	10.4315	10.3471	11.1927	11.0281	10.3941	NA	10.8699	11.1358	10.7226	10.4937	8.00562	10.9543	NA	11.5248	NA	10.5364
P22892	NA	8.28708	NA	NA	NA	NA	7.68681	NA	NA	NA	8.09334	8.8352	NA	NA	8.59255	NA	7.06479	9.22378	6.54453	NA	NA	NA	9.7394	NA	8.35592	NA	NA	NA	8.27316	NA	NA	8.29629	NA	8.93161	NA	NA	8.39004	NA	NA	NA	NA	NA	7.30699	7.53091	NA	NA	NA	NA	NA
P23116	9.59584	9.13882	9.00676	9.61785	9.53534	9.95055	9.88173	8.93229	9.10932	9.13189	9.14263	10.1362	NA	10.4126	9.01183	NA	9.25389	9.59911	10.1017	10.7719	NA	9.65588	10.6032	9.87531	9.40051	8.2379	10.134	9.34339	9.2075	9.2846	9.38321	8.76154	9.50759	9.45444	9.05329	9.20473	9.65367	10.0538	9.36644	9.42653	10.0526	9.13391	9.6733	9.54348	10.4759	NA	9.41328	10.1551	11.2629
P23249	7.08036	NA	7.93658	NA	NA	NA	NA	7.65859	NA	NA	NA	NA	NA	NA	7.83408	NA	7.23377	NA	NA	NA	NA	NA	NA	NA	NA	NA	NA	NA	NA	NA	NA	NA	NA	NA	NA	7.74298	7.76574	NA	NA	NA	NA	NA	NA	NA	NA	NA	NA	NA	NA
P23475	NA	NA	NA	NA	NA	NA	NA	NA	NA	NA	7.23028	NA	NA	NA	NA	NA	NA	NA	NA	NA	NA	NA	NA	NA	NA	NA	NA	NA	NA	NA	NA	NA	NA	NA	NA	NA	NA	NA	NA	NA	NA	NA	NA	NA	NA	NA	NA	NA	NA
P23492	12.7223	10.9524	11.3386	12.5244	11.252	11.4184	11.1248	10.9354	11.1054	11.4334	9.67183	11.5533	NA	12.3887	11.2101	NA	11.387	11.4159	11.7481	11.3454	13.1543	10.583	15.2192	NA	NA	11.7152	12.3396	11.4684	11.8806	12.0182	11.5957	12.008	10.5796	11.6836	11.8027	11.527	11.7069	11.8962	11.1484	12.4819	10.6105	11.8168	11.4552	10.8452	13.2285	12.2218	NA	13.0671	NA
P23506-2	NA	7.56891	NA	NA	NA	NA	NA	7.97224	NA	NA	NA	NA	NA	NA	NA	NA	NA	6.57492	NA	NA	NA	NA	NA	NA	NA	NA	NA	NA	NA	NA	NA	NA	NA	NA	NA	5.70816	NA	NA	NA	NA	NA	NA	NA	NA	NA	NA	NA	NA	NA
P23589	7.71781	7.89759	7.22963	NA	6.69934	NA	NA	5.85575	7.01214	NA	6.9722	8.0986	NA	NA	7.13314	NA	NA	8.22828	NA	NA	NA	NA	NA	NA	NA	7.75796	NA	NA	NA	NA	NA	NA	6.67955	NA	7.1588	6.0702	7.66086	8.36123	NA	NA	NA	NA	NA	7.16382	NA	NA	NA	NA	NA
P23591	NA	NA	8.28403	NA	NA	NA	NA	NA	NA	NA	NA	NA	NA	NA	NA	NA	NA	NA	NA	NA	NA	NA	NA	NA	NA	NA	NA	NA	NA	7.61454	NA	NA	NA	NA	NA	NA	7.26889	NA	NA	NA	NA	NA	NA	NA	NA	NA	NA	NA	NA
P23953	10.3694	NA	NA	NA	10.9163	NA	NA	NA	NA	NA	NA	NA	NA	NA	NA	NA	NA	9.73838	NA	NA	11.1801	NA	NA	NA	NA	NA	10.2234	NA	NA	NA	NA	NA	7.69538	NA	NA	NA	NA	NA	NA	8.05995	NA	NA	NA	9.8225	NA	NA	NA	NA	NA
P24270	14.0578	14.0667	13.7947	14.3076	14.0906	13.6564	14.2075	14.0696	14.311	14.0215	13.9581	13.755	13.4353	13.8137	13.9614	NA	14.5052	13.9284	14.0087	12.8301	13.3682	14.0838	13.7947	13.9511	13.9979	14.1427	13.5156	13.7892	14.0308	14.297	14.5569	13.9347	14.063	14.11	14.3505	14.1601	14.1092	14.1424	14.38	13.8232	14.2445	13.968	14.2425	14.1557	13.926	13.6166	13.0436	14.0579	13.1873
P24369	13.0276	12.6947	13.4286	14.0867	13.4333	12.8452	13.1966	13.5561	13.6212	13.2158	13.2865	13.6789	13.4204	13.4798	13.1893	NA	13.2506	13.4731	13.3825	13.264	13.0951	13.3374	13.9667	13.3731	13.2628	13.7014	13.2181	13.9302	13.6721	13.527	13.4887	13.301	13.6604	13.2156	13.4859	13.5513	13.6423	13.4615	13.5874	13.444	13.5405	13.5971	13.4308	13.5283	13.6114	13.4635	12.9737	13.5402	13.9925
P24456	14.4934	14.7214	14.0812	13.89	13.8678	14.1583	14.1482	14.0201	14.2006	15.0471	14.4347	14.5672	14.0949	13.7811	14.6794	NA	14.8419	14.7038	14.8571	13.3705	13.8983	14.2144	13.4924	14.8254	14.532	14.2957	14.8894	14.8712	14.0164	14.7533	14.362	14.8292	14.0726	14.4717	13.9023	14.0408	14.2667	14.5282	14.2627	13.7629	14.0096	14.2024	15.1991	14.3463	14.6639	14.3599	14.5032	14.3968	13.8866
P24527	NA	8.43419	9.48395	NA	NA	NA	NA	8.44468	8.25568	9.86617	NA	7.14735	NA	NA	7.67707	NA	NA	8.18609	NA	10.136	NA	9.03505	NA	NA	NA	8.62774	NA	NA	NA	9.81829	NA	9.67797	7.84755	9.96387	8.92576	6.47376	7.6164	8.0427	NA	NA	NA	NA	7.95935	7.93758	NA	NA	NA	NA	NA
P24547	NA	NA	NA	NA	NA	NA	NA	NA	NA	6.89013	NA	NA	NA	NA	NA	NA	NA	NA	NA	11.1987	NA	NA	NA	NA	NA	NA	NA	NA	NA	NA	NA	NA	NA	NA	NA	NA	NA	NA	NA	NA	NA	NA	NA	NA	NA	NA	NA	NA	NA
P24549	13.3255	14.6517	12.6396	13.2927	12.6525	12.9214	13.6281	13.3338	13.6993	15.5133	14.4909	14.0645	12.9646	12.5609	14.3999	NA	14.553	15.0334	15.087	11.7235	14.109	13.1263	12.7502	14.7008	14.5499	14.2118	14.2671	14.1868	13.4795	14.6993	12.4974	15.0316	13.0452	14.2241	12.9368	13.5326	13.3647	14.255	13.2727	12.5175	12.5567	14.9532	15.2144	13.6719	12.9235	12.5769	13.8864	13.7418	12.1551
P24721	9.7598	9.95104	9.58621	10.1304	9.66012	10.5609	10.3773	9.62357	9.06869	NA	NA	10.5683	NA	9.70594	NA	NA	9.76765	NA	NA	NA	10.5611	11.1114	10.3168	10.8045	NA	10.1388	10.6689	10.0975	10.197	NA	8.8114	NA	10.5111	NA	10.3279	7.29669	10.2771	9.44989	NA	11.7672	9.09224	NA	NA	9.9815	8.78244	NA	NA	9.60637	NA
P25206	NA	NA	NA	NA	NA	NA	NA	NA	NA	NA	NA	NA	NA	NA	NA	NA	8.87332	NA	NA	NA	NA	10.2566	NA	NA	NA	NA	NA	NA	NA	NA	NA	NA	NA	NA	NA	NA	NA	NA	NA	NA	NA	NA	NA	NA	NA	NA	9.47828	8.44326	NA
P25444	10.5443	11.1432	10.2064	9.4536	10.6636	10.0184	10.9644	11.0631	10.8583	11.3047	10.7213	10.7204	NA	9.00763	10.964	NA	10.6561	10.89	9.00461	10.2682	11.1442	10.4259	11.03	10.141	NA	10.9487	10.9906	9.56183	NA	9.75923	10.2651	10.7158	10.6853	11.3184	9.74502	10.1545	10.557	11.0379	10.6896	10.0512	10.7311	9.85126	10.4196	11.2878	10.5926	9.62147	9.46841	8.83633	11.0123
P25688	16.0131	15.5477	15.9333	16.2392	15.8504	16.0097	16.0284	15.7743	16.0662	14.667	15.6618	15.6335	15.4033	15.9026	15.1418	NA	15.4345	15.2723	14.5717	14.5132	15.1378	15.7083	16.0273	14.8061	15.4613	15.9725	14.7013	15.7392	16.1648	15.9601	16.2271	15.2581	15.9232	15.4321	16.1653	15.9835	15.8925	15.7283	16.1083	16.3261	16.2421	15.1526	14.7404	15.942	16.1913	16.0499	14.5177	16.0001	15.7825
P25799	NA	NA	NA	NA	NA	10.5713	NA	NA	NA	NA	NA	NA	NA	NA	NA	NA	NA	NA	NA	NA	NA	NA	NA	NA	NA	NA	NA	NA	NA	NA	NA	NA	NA	10.9108	NA	NA	NA	NA	NA	NA	NA	NA	NA	6.85152	NA	NA	NA	NA	NA
P25911	NA	8.01768	NA	NA	NA	NA	NA	NA	8.08124	7.67812	NA	NA	NA	NA	6.63356	NA	NA	NA	NA	NA	NA	NA	NA	NA	NA	NA	8.16553	8.06813	8.3007	NA	NA	NA	NA	NA	NA	NA	NA	NA	NA	NA	5.28764	NA	6.34079	6.09622	NA	NA	NA	NA	NA
P26039	9.27118	8.89073	9.70824	8.59794	8.60219	8.81475	9.61016	8.68442	8.46292	8.8759	8.47842	8.57251	NA	9.79241	9.21545	NA	9.28927	8.47999	9.5747	10.8464	11.0714	9.25556	10.1559	9.62819	8.13088	9.06857	9.72443	9.55866	9.36222	9.73314	10.6911	9.16866	8.86168	9.39303	9.69767	9.43283	9.11729	9.13639	9.6587	9.4818	9.35294	9.72874	9.1506	9.22779	9.51668	9.86617	11.1888	9.73324	11.0245
P26040	NA	NA	NA	NA	7.32647	NA	NA	NA	NA	6.95367	NA	NA	NA	NA	NA	NA	NA	NA	NA	8.49748	NA	NA	NA	NA	NA	NA	NA	NA	NA	NA	NA	NA	NA	NA	NA	NA	NA	NA	NA	NA	NA	NA	NA	NA	NA	NA	NA	NA	NA
P26041	NA	8.76391	9.24989	NA	8.80236	7.95834	4.74021	NA	NA	8.74633	NA	NA	NA	NA	8.9285	NA	8.64893	6.66457	NA	10.4235	NA	NA	NA	9.00948	NA	7.72124	NA	9.31652	8.21564	9.31251	10.1044	NA	NA	6.79926	NA	9.38789	8.66469	8.03668	NA	NA	9.8822	NA	NA	7.38708	8.72149	NA	NA	8.81539	NA
P26043	11.6787	12.0118	12.0822	10.838	11.4511	11.5997	11.8321	11.4118	12.3693	12.2205	12.1455	11.5127	12.0588	11.338	12.0308	NA	12.8221	12.0627	11.6952	11.8911	10.983	11.9043	12.2396	12.4452	11.6838	12.5245	12.3014	12.217	12.3289	11.8636	12.5448	12.7747	11.8805	12.1481	12.0734	12.1503	12.3101	11.9102	11.7158	12.174	11.4896	12.2608	11.9931	12.555	11.9353	11.4525	12.3349	12.6593	12.1229
P26150	10.651	10.727	9.92128	11.0433	10.7267	10.7417	10.9181	11.2133	10.6525	11.0594	11.0688	10.199	12.6516	10.7874	11.1225	NA	10.4252	10.9029	10.5318	9.80692	10.2663	10.6456	9.94301	10.0786	9.93578	10.5952	11.2548	11.3757	10.494	10.6799	10.9444	10.8649	10.5049	10.6865	11.2573	10.6758	10.6736	10.8113	10.897	10.8612	11.1674	10.2606	10.9574	10.9298	10.9623	11.3805	11.9721	11.157	10.0634
P26231	9.25186	9.86186	8.79881	10.3832	9.75687	9.87267	9.56613	7.98788	8.27442	9.58732	8.92951	9.56481	NA	9.85335	9.88152	NA	10.2084	9.11475	7.16631	10.9399	NA	8.77322	10.5294	10.71	7.9004	9.59149	10.4078	9.57135	10.0532	9.67735	NA	9.56899	10.0821	10.1644	9.30196	9.2327	10.2396	8.73851	10.8727	10.6431	8.69007	10.206	9.88369	10.1174	10.2653	10.9951	9.59709	11.2346	11.3051
P26350	NA	NA	NA	NA	NA	NA	NA	NA	NA	NA	NA	NA	NA	NA	NA	NA	NA	NA	NA	NA	NA	NA	NA	10.009	NA	NA	NA	NA	NA	NA	NA	NA	NA	NA	NA	NA	NA	NA	NA	NA	NA	NA	NA	NA	NA	NA	NA	NA	NA
P26369	NA	8.27775	NA	NA	NA	NA	NA	7.72489	NA	5.3916	NA	8.76733	NA	NA	NA	NA	NA	6.08983	6.32131	NA	NA	7.45058	NA	NA	NA	NA	NA	NA	8.54759	NA	NA	NA	NA	NA	NA	NA	NA	8.61917	NA	NA	NA	NA	NA	NA	7.81021	NA	NA	NA	NA
P26443	13.6603	14.0132	13.8087	13.4506	13.9402	13.7112	14.076	14.0416	14.1223	14.2186	13.8596	14.0837	13.2424	13.876	13.9379	NA	13.9484	14.037	14.0591	13.005	13.772	13.9496	13.5781	14.0193	13.8251	14.2142	14.0964	13.9915	13.8794	14.1255	13.5441	14.0917	13.8987	13.967	14.0728	14.1448	13.9766	14.0747	14.1597	13.89	14.0301	14.1758	14.2726	14.0371	13.889	13.9355	13.6627	13.8535	13.9114
P26516	NA	NA	NA	NA	NA	NA	NA	NA	NA	NA	NA	NA	NA	NA	NA	NA	NA	NA	NA	NA	NA	NA	NA	NA	NA	NA	NA	NA	NA	NA	NA	NA	NA	NA	NA	NA	NA	NA	NA	NA	NA	NA	NA	NA	NA	NA	NA	NA	NA
P26883	7.93699	7.69558	6.77471	NA	7.6438	NA	9.57283	NA	NA	NA	NA	NA	NA	NA	8.63536	NA	9.55059	6.89424	7.57806	12.3226	NA	NA	NA	NA	NA	NA	NA	NA	NA	NA	NA	NA	8.36046	7.66146	NA	NA	NA	NA	NA	NA	NA	NA	NA	NA	NA	NA	NA	NA	NA
P27046	10.8022	9.98834	8.81785	11.0297	9.32398	8.58483	9.21638	9.50671	9.53209	9.41107	NA	9.58294	10.0131	9.01736	9.51642	NA	9.11302	8.94165	9.18925	8.96744	10.2959	10.0102	NA	9.50528	9.90633	9.55496	10.0036	9.59539	8.66086	10.3963	10.3442	9.32969	9.67328	9.26015	8.47736	8.11191	9.1121	9.14107	10.3096	9.7256	9.71628	9.70396	9.10613	8.85329	10.9571	10.0788	NA	9.76761	8.92833
P27048	NA	NA	NA	NA	NA	NA	NA	NA	NA	NA	NA	NA	NA	NA	NA	NA	NA	NA	NA	NA	NA	NA	NA	NA	NA	NA	NA	NA	NA	NA	NA	NA	NA	NA	NA	NA	NA	NA	NA	NA	NA	NA	NA	NA	NA	NA	NA	NA	NA
P27546	NA	NA	9.32863	NA	7.45282	NA	NA	NA	8.26139	NA	NA	NA	NA	NA	NA	NA	NA	NA	NA	9.47014	NA	NA	NA	NA	NA	NA	NA	NA	NA	NA	NA	NA	NA	NA	NA	NA	NA	NA	NA	NA	NA	NA	8.60259	NA	NA	NA	NA	NA	NA
P27546-2	NA	7.60494	9.15966	NA	NA	NA	NA	NA	8.30983	NA	NA	NA	NA	NA	NA	NA	7.0421	NA	NA	NA	NA	8.85903	NA	NA	NA	NA	8.67619	9.52978	NA	NA	NA	NA	NA	NA	NA	7.74361	8.65808	7.9739	NA	NA	NA	NA	NA	9.09151	NA	NA	NA	9.0582	NA
P27612	NA	NA	NA	NA	NA	NA	NA	NA	NA	5.16713	NA	NA	NA	NA	NA	NA	NA	NA	NA	NA	NA	NA	NA	NA	NA	NA	NA	NA	NA	NA	NA	NA	NA	6.91762	NA	NA	NA	NA	NA	NA	NA	NA	NA	NA	NA	NA	NA	NA	NA
P27659	10.4987	10.6818	9.53122	10.1638	10.9758	10.6805	10.313	10.3588	10.2909	10.4867	10.6236	10.5964	8.69603	10.3098	10.4133	NA	10.3265	9.78724	8.51516	10.2761	NA	10.0839	9.07074	10.6656	10.8315	10.7332	9.28452	10.6111	10.785	10.9061	10.7273	9.94749	10.5785	10.9869	10.3584	11.1797	10.3956	10.2138	10.3921	9.87736	10.509	10.6041	11.5023	10.6313	10.9915	10.1686	NA	10.3289	10.1751
P27661	NA	NA	NA	NA	NA	NA	NA	NA	NA	6.37618	NA	NA	NA	NA	NA	NA	NA	NA	NA	9.50183	NA	NA	NA	NA	NA	NA	NA	NA	NA	NA	NA	NA	NA	NA	NA	NA	7.05978	NA	NA	NA	NA	NA	NA	6.82993	NA	NA	NA	NA	NA
P27773	13.1184	13.1394	13.1936	12.683	13.1541	12.9947	13.4925	13.2079	13.2366	13.2102	12.7963	13.2249	13.1099	12.9641	13.0983	NA	13.1197	13.213	13.1698	13.3272	13.0549	13.1505	12.535	13.0121	12.8526	13.0762	12.6338	13.0565	12.9488	12.9122	13.2179	13.1006	13.1781	13.0136	13.2595	13.2843	13.1352	13.2724	13.2662	13.1328	13.0834	12.8901	13.2064	13.3066	12.9554	12.9278	12.5589	13.2321	13.0791
P28063	NA	NA	NA	NA	NA	NA	8.36159	NA	8.04211	8.27947	NA	5.55215	NA	NA	NA	NA	NA	NA	NA	NA	NA	NA	NA	NA	NA	7.26382	NA	NA	NA	NA	NA	NA	NA	7.59888	NA	7.18995	NA	NA	NA	NA	NA	NA	NA	6.54618	NA	NA	NA	NA	NA
P28230	10.8398	10.5355	9.36848	11.1048	9.77321	NA	9.66943	9.61979	10.286	9.53802	NA	10.3823	NA	10.6326	10.3066	NA	10.4635	9.32809	NA	NA	NA	9.41163	9.71594	10.2676	10.9899	9.72788	11.172	NA	9.74605	NA	NA	10.64	10.4063	NA	NA	9.82535	NA	NA	11.3477	9.96532	9.36634	NA	10.5907	9.94816	NA	11.5952	NA	9.57512	NA
P28271	9.59006	10.5796	10.103	11.5803	11.2893	11.3113	10.8737	10.6089	11.0359	10.8638	10.9287	11.2008	11.4798	10.383	10.9568	NA	11.468	11.3412	10.255	10.5806	10.5776	11.0464	10.3196	10.5433	10.3624	11.0331	10.923	10.151	11.0553	11.4408	10.1228	10.8329	10.8858	11.0984	10.9848	11.256	11.2307	11.1967	10.8134	10.9979	10.9029	9.81446	11.0103	10.7567	10.2134	10.1426	11.1746	10.2426	12.0186
P28352	NA	NA	NA	NA	NA	NA	NA	NA	NA	7.81801	NA	NA	NA	NA	NA	NA	NA	NA	NA	7.99981	NA	NA	NA	NA	NA	NA	NA	NA	NA	NA	NA	NA	NA	NA	NA	NA	NA	NA	NA	NA	NA	NA	NA	NA	NA	NA	NA	NA	NA
P28474	11.3045	9.31183	6.76373	9.99182	9.41685	NA	10.5265	8.80401	9.31647	8.67309	10.8797	9.61873	NA	9.46769	10.0875	NA	9.68525	9.13058	NA	NA	9.66392	8.22206	NA	8.60675	NA	NA	NA	8.4262	9.4091	NA	NA	NA	8.39178	9.56373	10.2873	8.15039	9.04782	9.21747	NA	9.54058	8.96163	NA	9.09076	8.55019	NA	NA	NA	NA	NA
P28481-1	10.7482	9.93907	NA	NA	7.64571	NA	10.13	NA	NA	9.63503	NA	NA	8.53672	NA	10.5359	NA	NA	10.8933	11.0069	NA	NA	NA	NA	NA	NA	NA	NA	NA	10.8616	NA	NA	10.8061	10.1625	9.25266	NA	NA	NA	11.2215	NA	NA	NA	NA	NA	NA	NA	NA	NA	NA	NA
P28650	NA	NA	NA	NA	NA	NA	NA	NA	NA	NA	NA	7.1618	NA	NA	NA	NA	NA	NA	NA	NA	NA	NA	NA	NA	NA	NA	NA	NA	NA	NA	NA	NA	NA	NA	NA	NA	NA	NA	NA	NA	NA	NA	NA	NA	NA	NA	NA	NA	NA
P28653	NA	NA	NA	NA	NA	NA	NA	NA	NA	8.96417	NA	NA	NA	NA	NA	NA	NA	NA	6.01619	9.39635	NA	NA	NA	NA	NA	NA	NA	NA	NA	8.33979	11.488	10.1268	NA	NA	NA	NA	NA	NA	NA	NA	NA	NA	7.03952	NA	NA	NA	NA	10.0446	NA
P28656	8.50756	4.05012	NA	NA	NA	NA	5.1046	NA	NA	6.61164	NA	6.8112	NA	6.39657	7.81531	NA	NA	8.06238	8.49884	9.88783	NA	8.48612	NA	7.84817	NA	9.45109	NA	NA	NA	NA	NA	NA	8.37478	NA	7.28212	7.16875	NA	NA	NA	NA	NA	8.98739	9.20754	6.17148	NA	NA	NA	NA	NA
P28659-2	NA	NA	7.9179	NA	NA	NA	NA	9.36415	NA	NA	NA	NA	NA	NA	NA	NA	NA	NA	7.72097	NA	NA	9.34005	NA	NA	NA	9.77914	NA	NA	8.36795	NA	NA	NA	NA	NA	NA	NA	NA	NA	NA	NA	8.18669	NA	NA	NA	NA	NA	NA	NA	10.4167
P28660	NA	NA	NA	NA	NA	NA	NA	NA	NA	NA	6.89841	NA	NA	NA	7.246	NA	NA	NA	7.62303	6.52278	NA	NA	NA	NA	NA	NA	NA	NA	NA	NA	NA	NA	NA	NA	NA	NA	8.04204	NA	NA	NA	NA	NA	NA	5.76049	NA	NA	NA	NA	NA
P28665	10.6759	10.2344	9.73572	NA	9.14459	10.561	9.76564	10.0298	9.58688	9.42156	10.2503	9.68747	NA	10.2028	10.0943	NA	10.0786	10.114	9.67637	8.81496	11.4627	10.232	10.6616	9.54408	10.4454	9.82018	11.2412	9.65705	10.1191	9.3054	9.90983	9.76248	9.41183	9.28694	9.55695	10.6227	10.4508	10.0363	9.80698	8.97465	10.0103	11.3321	9.45582	9.87974	10.8595	11.0608	NA	9.88375	NA
P28666	9.5722	NA	9.45536	NA	8.81498	NA	7.81001	NA	8.37342	NA	NA	9.213	NA	NA	NA	NA	NA	NA	NA	NA	10.7516	8.63546	NA	NA	NA	NA	NA	NA	8.78721	NA	NA	NA	8.22976	NA	9.64881	6.52728	8.00778	NA	NA	NA	7.925	NA	NA	7.48074	NA	NA	NA	NA	NA
P28843	9.84929	9.52626	9.83082	11.0894	10.3021	9.05166	9.70823	9.67564	10.2437	10.2931	9.95916	9.9412	9.94426	9.99688	9.66618	NA	9.57921	9.12122	10.4616	10.2885	NA	10.2053	10.0432	9.5215	10.2193	10.4587	10.6699	10.0024	10.5722	9.22065	11.1391	10.1894	10.2545	10.052	10.0561	10.499	9.80978	9.59454	9.42528	10.1798	9.72909	NA	9.78205	10.2259	10.3916	9.50647	10.6849	9.91927	11.1834
P28867	NA	NA	NA	NA	NA	NA	NA	NA	NA	NA	NA	NA	NA	NA	NA	NA	NA	NA	NA	NA	NA	NA	NA	NA	NA	NA	NA	NA	NA	NA	NA	NA	NA	NA	NA	NA	NA	NA	NA	NA	NA	NA	NA	NA	NA	NA	NA	NA	NA
P29341	11.8376	12.0084	11.5141	11.5636	11.764	12.4517	11.8896	12.3032	11.7266	12.2706	11.724	12.0707	12.4498	11.1312	12.0739	NA	12.0474	12.2129	11.5908	12.7434	12.4803	11.9253	11.2641	12.2399	12.4501	12.3823	12.0878	12.3904	12.0848	12.1009	12.3366	12.3879	11.7273	12.115	12.0697	12.1153	12.2715	12.1423	11.8349	11.9688	11.6692	12.2192	11.5948	12.0034	11.4737	12.6744	11.5118	11.6942	12.2695
P29351-2	NA	NA	NA	NA	NA	NA	8.17741	NA	NA	8.32294	NA	6.9192	NA	NA	NA	NA	NA	NA	NA	NA	NA	NA	NA	NA	NA	NA	NA	NA	6.93639	NA	NA	NA	NA	NA	NA	7.89719	7.9326	NA	NA	NA	8.21662	8.6808	8.43408	NA	NA	NA	NA	NA	NA
P29758	NA	9.93108	NA	NA	NA	NA	NA	NA	NA	13.201	8.19351	8.25763	NA	NA	9.99992	NA	NA	11.5484	12.9125	9.01997	10.1322	NA	NA	11.7419	10.4599	8.93716	11.7868	11.0125	NA	9.85008	NA	12.1559	NA	7.71539	8.14897	NA	NA	11.1987	NA	NA	NA	12.1041	11.8185	NA	NA	NA	NA	NA	NA
P29788	NA	7.71977	8.79642	NA	8.98038	9.85576	9.25034	7.2511	7.64653	7.8833	7.63273	9.21859	NA	NA	9.32724	NA	NA	NA	NA	NA	NA	7.69503	9.42323	NA	NA	7.58388	10.5757	NA	8.02461	8.78068	7.37828	5.39368	9.82633	7.62541	8.34376	7.79624	8.80731	8.08062	NA	10.0455	8.31288	NA	9.80009	NA	NA	10.1371	10.875	NA	NA
P30115	16.4985	17.3547	15.948	15.7329	15.7181	15.6691	16.0958	16.5632	16.8104	17.2859	17.1956	17.1133	15.2165	16.0425	17.0918	NA	17.2225	17.3364	17.1127	14.7096	16.8713	15.968	16.1739	17.3967	17.1997	17.0444	16.8352	16.7918	16.7474	17.301	16.6223	17.212	16.1274	17.1331	16.0065	16.4698	16.6617	17.2685	16.7242	16.0834	15.8116	17.4419	17.4637	16.6388	16.7533	16.2519	17.0702	17.1422	16.1891
P30416	7.57178	7.79577	9.50702	NA	8.72567	NA	9.14705	8.22281	9.15202	9.11818	NA	9.60001	NA	8.83055	NA	NA	8.33391	9.7086	9.15936	12.9371	NA	NA	NA	7.80273	NA	9.38727	NA	7.49898	8.80632	NA	NA	10.2679	7.55642	9.32154	9.32994	NA	8.94755	9.39016	NA	NA	9.85665	NA	9.90648	9.40579	9.30359	NA	10.7896	NA	NA
P30999	10.4185	9.16315	9.57036	10.837	9.7275	9.29448	9.85643	9.59825	8.91417	9.74601	9.8162	9.3321	11.1394	9.44806	9.63919	NA	9.78729	9.4811	9.74019	9.72307	NA	9.95286	9.9001	9.43045	9.37756	9.39527	9.75573	9.44947	9.87852	10.0716	10.8591	9.6842	8.90093	9.34696	9.46265	8.93398	9.96525	10.1208	8.89136	10.0426	9.68782	10.5315	9.85793	8.98216	10.8729	10.9026	NA	10.9314	10.8005
P31001	NA	8.0036	10.0118	NA	NA	NA	8.02184	NA	NA	NA	NA	NA	NA	6.69673	NA	NA	8.37867	NA	NA	NA	NA	7.03566	NA	NA	7.64474	NA	NA	8.24602	NA	NA	8.78755	9.19751	8.50106	NA	7.25033	7.39489	NA	NA	NA	NA	8.28288	NA	NA	NA	NA	NA	NA	NA	NA
P31230	6.67351	9.02089	7.94023	NA	NA	NA	8.24885	8.58259	6.85743	6.50829	NA	8.26328	NA	NA	7.66952	NA	NA	9.8538	NA	8.75444	8.40516	NA	NA	8.08203	NA	NA	NA	NA	8.468	9.72235	9.65893	NA	9.52191	8.07234	9.18266	7.75449	7.71528	8.63611	9.5413	NA	8.81597	9.9234	9.51388	7.4555	NA	NA	NA	NA	NA
P31651	7.08634	9.37088	NA	NA	NA	NA	8.62538	8.49258	8.64694	8.70139	3.0571	7.77545	NA	NA	9.53346	NA	7.93429	4.70608	NA	NA	NA	6.59266	NA	8.46745	NA	NA	9.73332	8.73154	9.86445	7.12373	NA	NA	9.03668	NA	8.57187	8.46281	8.17578	8.98981	9.80822	NA	4.43753	NA	NA	6.91712	NA	NA	NA	9.51706	NA
P31786	9.35154	8.59774	10.3208	NA	8.66286	9.36535	9.90032	10.6198	9.71809	10.4431	NA	8.9755	NA	10.5671	9.34586	NA	8.87633	10.8632	8.94098	9.05275	10.2301	10.1567	NA	7.73802	NA	10.143	9.1794	8.5272	NA	NA	NA	7.95338	9.01652	9.491	9.73128	9.79574	9.65493	9.25425	9.79548	8.5208	9.98405	10.9579	9.57574	9.20254	NA	NA	10.7187	NA	9.86013
P32020	14.1272	14.2849	14.2938	13.9275	14.3977	14.0253	14.3106	13.964	14.345	14.3526	14.3189	14.0556	12.7453	14.214	14.0432	NA	14.2921	14.3669	14.3284	12.7282	13.4588	14.2504	14.0659	14.3558	13.3761	14.1826	13.9574	14.2436	14.1346	14.1613	14.361	14.1028	14.2227	14.0111	14.4185	14.1027	14.0024	14.0397	14.308	14.1197	14.3856	14.2044	14.4134	14.1256	13.8867	13.2735	13.3697	14.3269	13.539
P32020-2	15.3388	15.186	15.1904	15.4273	15.1536	15.2208	15.1675	15.0056	15.2547	15.564	15.7271	14.6432	14.3871	15.1113	14.4368	NA	14.7317	14.8416	14.8189	12.5618	14.9953	14.8945	14.6481	15.3623	14.399	14.4311	14.4013	15.0445	14.1429	15.2166	15.3106	15.0985	14.9037	14.0397	14.6773	14.3046	13.714	14.5755	14.0339	14.876	14.3936	14.8507	15.2446	14.8449	13.8979	13.1833	14.0731	15.528	14.3444
P32067	NA	NA	NA	NA	NA	NA	NA	NA	NA	NA	NA	NA	NA	NA	NA	NA	NA	6.24071	NA	10.1582	NA	NA	NA	NA	NA	NA	NA	NA	NA	NA	NA	NA	NA	NA	NA	NA	NA	NA	NA	NA	NA	NA	NA	NA	NA	NA	NA	NA	NA
P32233	9.34516	8.34299	8.64473	NA	8.60595	NA	NA	8.82576	8.69263	8.10008	NA	8.95086	NA	9.55952	9.4463	NA	7.9542	8.94818	6.69947	10.6231	8.62358	8.24367	NA	6.64165	9.35913	10.5038	NA	9.77655	9.22646	9.40484	9.59521	7.90935	7.94071	9.01328	10.2778	10.0474	9.22022	9.00778	NA	10.1762	7.62626	NA	9.03943	9.12227	10.7239	NA	9.04205	8.73629	NA
P32261	NA	NA	7.66784	NA	NA	NA	NA	8.46149	7.99612	8.62965	9.64542	8.29262	NA	NA	7.21099	NA	NA	8.28396	NA	NA	9.40259	5.89354	NA	9.50139	NA	NA	9.4191	NA	NA	NA	10.2771	8.93059	8.52332	7.79677	NA	NA	7.433	8.59711	NA	NA	NA	NA	7.88528	7.55958	NA	NA	NA	NA	NA
P32921-2	NA	NA	NA	NA	7.4344	NA	NA	NA	NA	NA	NA	NA	NA	NA	NA	NA	NA	NA	NA	8.72694	NA	NA	NA	NA	NA	NA	NA	NA	NA	NA	NA	NA	NA	NA	NA	NA	NA	NA	NA	NA	NA	NA	NA	NA	NA	NA	NA	NA	NA
P33267	14.7545	NA	14.6643	14.2323	14.7766	14.7414	14.648	14.5373	13.1474	NA	NA	NA	12.9437	14.5979	NA	NA	NA	NA	8.14897	13.8205	NA	14.5477	14.5086	NA	NA	11.5234	NA	13.794	14.309	NA	13.1835	NA	15.0443	9.61417	14.7139	14.4257	14.8559	NA	13.8437	14.9736	14.9106	NA	NA	13.2021	14.1644	14.2687	NA	9.83352	15.1015
P33622	NA	6.24964	8.38124	NA	NA	10.2378	NA	NA	NA	NA	NA	8.65239	NA	8.35193	NA	NA	NA	7.97916	7.39459	8.83075	NA	9.00128	NA	8.48728	NA	NA	NA	NA	NA	NA	NA	NA	8.57342	9.26122	8.51663	NA	8.3492	6.89184	5.98471	8.72103	8.06813	NA	7.94469	8.62056	NA	NA	NA	NA	NA
P34022	NA	NA	NA	NA	NA	NA	7.949	NA	NA	NA	NA	NA	NA	NA	NA	NA	NA	NA	NA	12.2294	NA	NA	NA	NA	NA	NA	NA	NA	NA	NA	NA	NA	NA	NA	NA	NA	NA	NA	NA	NA	NA	NA	7.49518	NA	NA	NA	NA	NA	NA
P34884	NA	8.2583	8.47635	NA	9.21024	7.87279	8.10933	10.0849	8.87431	9.33536	9.21705	9.17704	10.3915	NA	8.95893	NA	NA	8.87014	9.8556	13.6692	NA	10.2578	8.52948	NA	NA	10.119	NA	8.9603	10.1374	10.2583	8.73368	9.39048	10.225	10.6405	9.18875	9.77634	9.16362	10.0707	NA	NA	10.3059	NA	8.08966	8.63905	NA	NA	NA	10.2689	NA
P34914	13.1983	13.7325	13.0336	13.29	13.3493	13.0809	13.3422	13.3312	13.241	13.9528	12.936	13.4496	12.9652	12.953	13.8919	NA	13.4988	13.9171	13.5491	12.1948	13.6437	13.802	13.0083	13.3483	13.0242	13.587	13.0423	12.8688	13.2599	13.124	13.139	13.4231	13.304	13.5082	13.3434	13.3182	13.5206	13.4589	13.4451	12.719	13.3087	13.311	13.9324	13.2922	13.438	12.4731	12.5265	13.1359	12.036
P34927	11.3485	11.2806	11.458	10.8265	10.832	11.6621	11.8648	11.3756	11.1755	11.3521	10.9901	11.0859	11.4154	11.258	11.3945	NA	11.8247	11.3567	11.1065	NA	10.6247	11.5124	11.3038	11.4522	9.56171	11.0256	11.1796	11.9547	12.4525	10.0988	11.5458	10.9508	10.7862	10.7156	11.9225	11.6285	11.1043	11.1809	11.6526	11.1248	11.1719	10.1589	10.9831	11.0717	11.92	10.8681	11.4229	11.0564	10.8734
P34928	NA	8.1273	10.2238	NA	9.36505	NA	9.83851	9.5587	9.41823	9.67574	NA	NA	NA	10.0268	9.88141	NA	9.04009	8.28981	9.4931	NA	NA	9.25566	10.2701	NA	6.57499	9.56187	6.49888	10.098	8.64518	NA	NA	NA	10.0137	NA	9.56031	8.86015	9.10313	9.13564	NA	NA	10.2781	NA	NA	NA	NA	NA	NA	9.76491	NA
P35235-1	NA	NA	NA	NA	NA	NA	NA	NA	NA	NA	NA	NA	NA	NA	NA	NA	NA	NA	NA	NA	NA	NA	NA	NA	NA	NA	NA	NA	NA	NA	NA	NA	NA	NA	NA	NA	NA	NA	NA	NA	NA	NA	NA	NA	NA	NA	NA	NA	NA
P35276	NA	NA	NA	NA	NA	NA	NA	NA	NA	NA	NA	NA	NA	NA	NA	NA	NA	NA	NA	NA	NA	NA	NA	NA	NA	NA	NA	NA	NA	NA	NA	NA	NA	NA	NA	NA	NA	NA	NA	NA	NA	NA	NA	NA	NA	NA	NA	NA	NA
P35278	10.8787	10.5485	10.2437	10.6342	10.5251	10.8249	10.2975	10.1939	9.8966	10.2915	10.5172	9.11942	11.2677	10.0902	10.189	NA	10.5189	9.57076	9.3302	10.2867	11.1438	9.71611	10.8525	9.88452	10.3821	9.36435	8.77523	10.9174	10.7092	9.9059	10.1109	9.97447	10.4531	10.2744	10.7404	10.3957	10.9781	9.56911	9.91972	10.5186	9.92522	9.77373	9.98462	10.2908	11.152	10.5325	8.03092	10.0221	11.6972
P35279	6.97498	7.50725	10.3136	NA	9.23109	7.68697	8.14203	8.69698	8.83265	8.95045	6.72202	8.34383	9.75279	NA	9.44045	NA	8.00537	8.73345	NA	10.2721	NA	9.2031	NA	9.75539	9.32121	8.01901	NA	8.30519	9.06051	10.6602	NA	9.62082	9.42914	9.78016	8.59985	9.97933	8.73829	NA	8.30761	NA	9.07356	NA	8.24845	8.99882	NA	9.28567	NA	9.65	NA
P35282	NA	NA	NA	NA	NA	NA	NA	NA	NA	NA	NA	NA	NA	NA	NA	NA	NA	NA	NA	NA	NA	NA	NA	NA	NA	NA	NA	NA	NA	NA	NA	NA	NA	NA	NA	NA	NA	NA	NA	NA	NA	NA	NA	NA	NA	NA	NA	NA	NA
P35283	7.54753	6.38326	9.54742	NA	NA	NA	NA	9.06753	NA	9.3336	9.97377	NA	NA	8.92266	NA	NA	NA	9.65048	NA	NA	NA	NA	NA	NA	10.8526	NA	8.94166	NA	NA	NA	NA	NA	8.30033	5.78563	NA	8.51076	9.32451	9.01165	9.07667	9.103	NA	9.0445	NA	NA	NA	NA	NA	NA	NA
P35293	10.0064	10.2716	9.88044	10.3729	10.3309	8.74563	10.4458	10.0311	9.58326	9.89116	9.89729	10.4043	11.1848	10.7054	10.4739	NA	10.0813	9.45283	9.60906	11.2411	11.6192	10.4502	8.14329	10.3043	9.98496	10.4579	10.3466	10.4737	10.5633	10.1694	10.4661	7.93023	9.46637	10.7202	10.2278	9.61035	10.1129	9.88151	10.5439	10.4509	10.0163	10.3851	10.2356	10.7225	12.0569	10.0647	11.4391	9.83574	10.8649
P35486	8.34906	10.4984	9.31066	10.9671	8.59362	9.23455	9.37023	10.1717	10.1512	11.224	9.99468	9.73102	10.7626	11.0378	11.0429	NA	10.5507	9.92895	10.8567	9.47335	11.0239	9.25175	NA	10.9197	11.0802	9.411	11.2848	9.17252	9.78396	11.0084	10.8771	10.6603	8.25159	10.5976	10.4605	10.2706	9.83654	10.5453	8.28226	10.3152	8.58943	10.5446	11.1043	10.5285	10.1862	10.4827	10.5392	9.9628	7.95169
P35492	10.8759	NA	11.4171	11.0304	11.9942	10.8187	10.5793	10.4284	8.52428	NA	NA	NA	NA	10.7888	9.52258	NA	9.25243	NA	NA	9.41753	NA	11.5873	8.51872	NA	NA	NA	NA	8.90588	8.97334	NA	10.407	NA	10.7032	9.53533	10.1764	9.5075	10.3523	8.21927	9.43219	10.1128	10.4901	NA	6.47451	9.09672	9.60466	9.84005	NA	NA	12.1343
P35505	13.1022	13.6332	12.8738	12.4743	13.0231	12.7297	13.1717	13.1932	13.2538	13.2631	13.5544	12.9429	13.2774	12.9777	13.0672	NA	13.3774	13.4955	12.6195	11.6129	12.3443	13.0456	12.8225	12.5408	13.4068	13.2198	13.1471	12.5358	13.1372	13.037	11.7307	12.7497	13.118	13.1021	12.9534	13.168	12.8328	13.2498	12.6934	12.7863	12.8615	13.0571	12.9574	13.0159	12.1979	11.124	11.9121	12.5641	12.0795
P35550	NA	9.5387	10.819	11.7838	11.3022	NA	10.2369	11.8301	10.9518	11.0602	11.6148	10.6251	NA	NA	11.7349	NA	10.8927	10.9169	11.3964	11.7494	NA	11.2856	9.6068	9.26418	12.6422	10.4516	11.2174	10.0996	11.9842	11.9261	11.0106	11.0214	10.1331	11.3723	11.1237	10.9846	10.3286	11.9511	10.8899	9.09379	9.0946	NA	10.3688	9.60357	11.8964	10.3454	9.70134	11.8109	9.43868
P35564	11.0414	10.5962	11.6404	10.6066	11.4221	11.0152	11.296	11.017	11.0467	11.1603	11.5551	11.2103	12.4583	11.2439	11.1645	NA	11.1582	11.0459	10.9748	11.5528	11.4088	11.3751	11.0864	10.9482	12.1998	10.7279	11.3698	11.805	11.154	10.8728	12.0021	10.8495	11.0087	11.1046	11.4563	11.4147	11.0083	11.1527	11.5179	10.9228	10.9467	10.7068	11.166	11.3568	11.8501	11.508	11.5137	11.1566	11.2625
P35585	NA	NA	NA	NA	NA	NA	NA	NA	NA	NA	NA	NA	NA	NA	NA	NA	NA	NA	NA	NA	NA	NA	NA	NA	NA	NA	NA	NA	NA	NA	NA	NA	NA	NA	NA	NA	NA	NA	NA	NA	NA	NA	NA	NA	NA	NA	NA	NA	NA
P35700	15.2021	15.682	14.9929	15.2234	14.8613	15.0558	15.1729	15.2984	15.3405	15.911	15.9553	15.6347	15.2345	15.0822	15.6588	NA	15.7352	15.8566	15.964	14.3539	15.6236	15.1127	15.398	15.9523	15.811	15.755	15.6928	15.5771	15.3309	15.708	15.346	15.7395	15.0593	15.5116	14.9576	15.3065	15.1398	15.6927	15.2228	15.318	15.0225	16.0263	15.9029	15.3676	15.1294	14.7496	15.4996	15.5885	14.8821
P35762	NA	NA	NA	NA	NA	NA	NA	NA	NA	5.38446	NA	NA	NA	NA	NA	NA	NA	NA	NA	NA	NA	NA	NA	NA	NA	NA	NA	8.34852	NA	NA	NA	NA	NA	NA	NA	NA	NA	NA	NA	NA	NA	NA	NA	NA	NA	NA	NA	NA	NA
P35831	NA	NA	NA	NA	NA	NA	NA	NA	NA	NA	NA	NA	NA	NA	NA	NA	NA	NA	NA	NA	NA	NA	NA	NA	NA	NA	NA	NA	NA	NA	NA	NA	NA	NA	NA	NA	NA	NA	NA	NA	NA	NA	NA	NA	NA	NA	NA	NA	NA
P35951	NA	NA	NA	NA	NA	NA	NA	NA	NA	NA	NA	NA	NA	NA	NA	NA	NA	NA	NA	NA	NA	NA	NA	NA	NA	NA	NA	7.59348	NA	NA	8.60412	NA	NA	NA	NA	NA	NA	NA	NA	NA	8.48336	NA	NA	NA	NA	NA	NA	NA	NA
P35979	10.1899	11.67	10.6	10.9206	11.0491	9.94288	11.6179	10.5587	10.7235	10.9847	9.52394	11.6351	NA	11.0101	10.8796	NA	10.8112	11.2776	10.8152	11.6113	11.0406	10.941	11.4422	11.0788	10.7009	10.4381	10.1083	9.53534	10.3765	12.1371	10.6604	10.9863	10.9429	11.2143	11.28	10.3558	11.3874	10.2208	11.0491	10.555	10.0542	10.2808	11.4974	10.9988	10.9465	11.5928	10.636	10.326	10.0965
P35980	13.7698	13.5754	13.6622	12.2461	13.9451	13.4107	14.0444	14.1903	13.6432	13.2839	13.6451	13.4108	13.3069	12.9683	13.0596	NA	13.3812	13.753	13.6281	13.4842	12.3291	13.2828	14.1888	13.4629	13.0211	13.0077	14.0494	14.1738	13.7662	13.4637	13.877	14.0712	13.3708	13.3764	13.5791	13.4889	13.7856	14.1005	13.6084	13.57	13.5021	13.447	13.6599	13.7266	13.8813	13.564	13.2986	13.9808	14.1739
P36552	NA	9.1687	8.49176	NA	8.55638	NA	8.78207	NA	6.52519	10.8175	9.54624	9.70108	11.2238	6.16409	9.32572	NA	10.2318	10.1107	11.2046	9.45307	9.20886	8.76965	NA	10.8615	8.88076	10.4384	9.45535	9.50052	NA	9.1136	8.99214	10.6528	8.58343	10.795	8.6674	9.0043	8.71614	9.88321	9.25686	8.90905	8.35266	8.8285	10.9236	8.63339	9.22107	10.4456	10.1033	9.90978	NA
P36916	NA	NA	NA	NA	NA	NA	NA	NA	NA	NA	NA	NA	NA	NA	NA	NA	NA	NA	NA	NA	NA	NA	NA	NA	NA	NA	NA	NA	NA	NA	NA	NA	NA	NA	NA	NA	NA	NA	NA	NA	NA	NA	NA	NA	NA	NA	NA	NA	NA
P37040	11.3859	12.9619	11.4837	11.0972	10.0641	11.2986	11.3751	11.8842	12.0559	13.1883	12.4604	12.7595	11.5651	10.7695	13.1099	NA	12.9724	13.0975	13.5523	11.5294	11.4334	11.135	11.8996	13.1886	13.0006	12.0218	12.9243	12.6184	12.1059	13.0787	11.9774	13.3692	11.2054	12.7477	11.7107	12.0971	11.7775	12.7367	11.8027	11.075	10.6991	12.5388	13.5717	11.8935	11.9084	12.4773	13.0566	12.2306	12.2042
P37804	NA	NA	9.70797	9.58273	NA	NA	NA	NA	NA	NA	NA	NA	NA	NA	NA	NA	NA	NA	NA	11.397	NA	NA	NA	NA	NA	NA	NA	NA	NA	NA	NA	NA	NA	NA	NA	NA	NA	NA	NA	NA	NA	NA	NA	NA	NA	NA	NA	NA	NA
P38060	NA	8.7305	9.01985	NA	8.26636	NA	8.59304	9.53741	8.73785	8.99619	10.6787	9.01403	NA	NA	8.91851	NA	8.16407	9.92279	9.8993	10.3416	NA	8.69796	NA	8.31971	7.58147	8.30019	8.8108	9.65551	8.45148	10.1093	11.0065	8.39044	8.73295	8.77576	8.84507	7.94094	9.19389	9.34342	9.44182	NA	9.68112	9.61314	8.13988	9.31462	8.1935	NA	NA	9.74887	NA
P38647	13.6192	13.6016	13.5085	13.2554	13.4424	13.6414	13.3636	13.6491	13.6614	13.4763	13.4578	13.6573	13.4856	13.3702	13.187	NA	13.1858	13.4165	13.2373	13.8872	13.6322	13.5582	13.602	13.3169	12.9781	13.3767	13.1363	13.0759	13.4479	13.5501	12.9324	13.2939	13.4033	13.41	13.5237	13.523	13.5843	13.5235	13.5594	13.6058	13.5156	13.1598	13.4081	13.5688	13.0044	13.0816	12.4936	13.0936	12.5634
P39039	NA	6.56356	8.9719	NA	NA	NA	NA	NA	8.49255	8.09592	9.28238	8.42409	NA	NA	9.19335	NA	7.20349	8.52981	NA	NA	NA	7.90824	NA	9.01012	NA	8.59467	9.41991	8.46355	NA	8.80781	NA	8.80908	8.82874	9.00993	6.47655	8.53739	7.84719	8.29929	8.78461	NA	NA	NA	8.648	7.58973	NA	NA	9.77192	NA	NA
P39053-3	7.90105	NA	NA	NA	8.9692	9.61375	7.90908	8.92223	NA	NA	NA	NA	NA	NA	NA	NA	NA	7.59347	NA	NA	NA	6.86767	NA	NA	NA	NA	NA	7.44206	NA	NA	NA	7.86895	7.094	8.36891	NA	9.22608	NA	NA	NA	NA	6.96395	8.91946	7.98681	8.34466	NA	NA	NA	NA	NA
P39054-2	NA	NA	NA	NA	NA	NA	NA	NA	NA	6.55677	NA	NA	NA	NA	NA	NA	NA	NA	NA	NA	NA	NA	NA	NA	NA	NA	NA	NA	NA	NA	NA	8.64346	NA	NA	NA	NA	8.07839	NA	NA	NA	7.75459	NA	NA	6.33108	9.75993	8.85191	NA	NA	NA
P39061-1	8.95577	7.72509	11.0363	NA	8.51438	10.3911	9.62173	7.38159	8.28893	9.88645	NA	NA	9.86607	8.8429	8.20424	NA	9.11971	7.52095	9.5124	NA	9.89787	8.00618	9.63348	8.41543	NA	9.13441	9.23008	9.52666	NA	6.62291	NA	9.05582	NA	8.42021	7.08083	NA	8.01943	5.25916	NA	10.5615	8.77566	NA	9.67401	8.13005	NA	NA	NA	10.9201	NA
P40124	8.97455	7.50501	8.1728	9.03469	6.77379	NA	8.66496	7.51857	7.89761	7.93354	15.262	8.49435	NA	8.82506	7.08525	NA	NA	7.7804	8.12688	11.1115	10.1012	9.37085	NA	8.04579	NA	7.43995	NA	8.202	8.53726	8.61759	7.68236	8.14867	8.86152	9.61367	8.58167	8.91877	7.40328	8.40037	8.56088	NA	9.48536	9.52552	9.11804	7.27212	7.30054	NA	NA	6.40921	NA
P40142	13.1689	12.776	12.8373	12.8768	12.6786	11.7734	13.0083	13.3114	12.4957	13.2916	12.6294	13.1126	12.7202	12.612	13.531	NA	13.3969	13.0872	12.8997	13.3168	12.5233	13.155	12.4485	12.9072	13.5597	13.344	12.8355	12.5405	12.6478	12.6092	13.2452	12.7276	12.8306	13.3814	12.5613	13.0602	12.6544	12.7972	12.6302	13.2292	12.6841	12.7265	13.4554	12.8627	13.0363	11.7971	13.0041	13.1709	12.7421
P40336-2	9.36714	8.24268	8.85431	NA	9.78001	NA	9.57826	10.7742	9.06042	8.95702	NA	10.4614	NA	NA	8.54288	NA	9.73161	9.81306	NA	NA	NA	9.25316	NA	8.4799	NA	9.90074	NA	NA	NA	NA	NA	9.37956	NA	10.082	10.4527	10.1051	7.74524	9.43108	NA	6.24876	7.48769	9.7305	9.51159	8.85256	NA	NA	NA	NA	NA
P40630-2	7.71035	6.22136	8.4628	NA	7.84113	NA	8.04549	7.85555	8.05298	NA	NA	9.31465	NA	6.90774	7.81005	NA	NA	NA	8.82888	NA	NA	6.82599	NA	NA	NA	8.7378	NA	8.69834	NA	NA	NA	NA	8.69097	6.22266	7.16651	4.36594	8.78429	NA	NA	6.61567	8.21643	NA	7.915	7.37304	NA	NA	NA	8.34285	NA
P40936	13.397	13.7299	11.9264	12.1506	11.6395	11.1955	12.9537	12.037	12.3953	13.1591	13.3193	12.8611	11.4323	12.0764	13.3572	NA	13.0415	13.1358	12.8424	9.62269	12.3311	12.5708	11.7607	13.135	13.3917	12.8858	13.1435	12.4493	11.9753	12.3892	12.576	12.1678	12.0577	12.8255	12.1786	12.5976	12.2936	12.8304	11.9583	11.2004	11.9846	12.6129	12.9443	12.3741	12.4741	12.453	11.6376	12.8769	11.3143
P41105	12.1279	11.6849	11.6438	12.6982	11.9572	12.1263	12.1707	12.3279	11.7059	11.9315	10.6024	11.8141	11.6198	10.7556	12.2041	NA	11.9236	12.2489	11.9885	12.0176	11.304	11.8088	12.6099	11.0106	11.8751	11.7928	11.7585	12.2074	11.7423	12.326	12.2586	11.9044	11.5506	11.9967	11.9829	11.384	11.9132	12.3874	12.1263	10.6451	11.4538	11.2424	11.9037	12.1931	11.6307	11.3087	10.1806	11.8011	11.4507
P41216	13.2185	14.1408	13.4941	13.052	13.6865	13.2871	13.5112	13.5904	13.8382	13.9827	13.8187	13.7905	12.7894	12.9452	14.048	NA	14.3518	14.0718	13.7358	12.0925	13.0013	13.5256	13.7121	14.1755	13.8836	13.7888	13.859	14.2308	13.5101	13.9551	13.5257	14.1271	13.7541	14.1602	13.8154	13.7849	13.8436	14.1065	13.7185	13.645	13.6272	13.7598	14.2369	13.7575	13.8391	13.3349	13.9896	13.6871	13.4517
P41241	5.7846	NA	NA	NA	NA	NA	8.86229	NA	NA	NA	NA	6.10916	NA	NA	NA	NA	NA	9.65287	NA	NA	NA	NA	NA	NA	NA	NA	NA	NA	NA	9.12032	NA	NA	NA	NA	NA	NA	NA	NA	NA	NA	5.82571	NA	8.88305	NA	NA	NA	NA	NA	NA
P41317	NA	9.89073	NA	NA	9.05011	NA	NA	7.9429	9.79801	10.593	NA	9.23594	NA	NA	11.479	NA	8.64108	NA	10.1993	NA	NA	6.5171	NA	6.25711	NA	NA	NA	10.3574	8.09762	NA	NA	NA	9.64666	11.6143	10.9083	NA	10.1404	NA	9.80739	NA	NA	NA	10.9614	NA	8.57069	NA	NA	NA	12.1677
P42125	11.9366	12.0258	11.7721	9.58305	12.1491	11.7207	12.0034	12.266	12.0426	12.3364	12.5468	11.9523	11.5161	11.3972	12.1386	NA	12.2678	12.4864	12.1442	10.9508	12.2149	11.9854	11.1539	11.5964	12.0889	11.8976	11.0038	12.4836	12.1289	12.7214	13.092	12.0673	11.595	12.5022	12.1116	12.3443	12.5258	12.2173	11.9449	11.8851	12.1883	12.6628	12.1471	12.3673	12.3444	11.0579	12.955	12.4842	12.2604
P42208	NA	8.38525	NA	NA	10.8814	NA	9.93609	6.97472	7.90181	7.87017	NA	8.88552	NA	10.0197	8.98719	NA	8.10598	7.87989	9.6465	9.78952	NA	7.56904	NA	NA	NA	NA	9.86054	NA	NA	NA	9.47901	7.12951	8.0639	8.55211	7.61453	8.40756	7.73612	9.97605	8.98062	NA	8.47098	9.61156	8.93056	8.98958	NA	NA	NA	NA	NA
P42227	NA	7.69576	NA	NA	7.44869	8.99761	NA	6.74098	8.49966	NA	NA	7.84636	NA	NA	NA	NA	NA	NA	NA	8.53534	NA	7.24282	NA	NA	NA	7.72228	NA	9.90895	NA	NA	NA	NA	7.16105	8.83054	9.79566	8.12641	7.86528	8.6334	NA	NA	NA	NA	7.9256	7.78008	NA	8.94439	NA	NA	NA
P42567	NA	NA	NA	NA	NA	NA	7.3069	NA	NA	7.34672	NA	NA	NA	NA	NA	NA	7.3478	NA	NA	NA	NA	NA	NA	NA	NA	NA	NA	NA	NA	NA	NA	7.7664	7.56682	NA	NA	NA	6.76313	NA	NA	NA	NA	NA	NA	8.00097	NA	NA	NA	NA	NA
P42669	NA	NA	8.04034	10.0443	NA	9.58192	NA	NA	6.87952	5.65599	NA	7.17891	NA	NA	NA	NA	6.39456	7.37944	NA	NA	NA	8.52003	NA	NA	NA	NA	NA	NA	NA	NA	NA	NA	8.01452	7.0961	7.95458	NA	7.65186	NA	6.28012	9.58004	NA	NA	5.55418	7.37472	NA	8.00745	NA	NA	NA
P42932	10.0001	10.2526	10.4407	9.57129	10.4591	9.90512	10.4539	10.4382	9.41579	10.4771	10.3477	9.41599	12.4858	11.0603	10.5812	NA	9.65449	11.0558	10.3333	12.3536	10.653	10.5194	8.32285	11.1315	12.2753	11.0921	10.4616	10.2363	10.0335	10.8323	10.4484	10.2383	9.71656	10.8201	8.9194	9.55722	10.2406	10.6853	9.79985	11.2221	10.5257	11.0065	10.5609	9.4858	NA	NA	NA	10.0812	9.90019
P43006-2	NA	NA	NA	NA	NA	NA	NA	NA	NA	NA	NA	NA	NA	NA	NA	NA	NA	NA	7.00023	NA	NA	NA	NA	NA	NA	NA	NA	NA	NA	NA	NA	7.73162	NA	NA	NA	NA	NA	NA	NA	NA	NA	NA	8.21837	NA	NA	NA	NA	NA	NA
P43024	NA	NA	NA	NA	8.59729	NA	NA	9.56993	NA	7.50573	NA	9.03476	10.9989	8.27198	NA	NA	NA	7.93327	NA	NA	NA	NA	NA	NA	NA	NA	NA	9.39581	8.98076	8.94888	NA	7.28865	8.44805	8.57099	8.79132	10.1091	8.21307	7.29586	NA	9.41786	9.12064	NA	NA	8.23393	9.941	NA	9.73195	10.28	NA
P43274	13.075	11.8595	13.3282	12.9885	12.6678	9.72131	10.9963	11.9507	12.2486	11.6969	12.1228	12.9955	10.2582	10.4121	10.9214	NA	12.5055	12.1152	12.2107	15.0592	9.49795	12.0628	9.458	11.2583	12.0533	12.5561	11.2018	12.9787	12.9336	11.9686	11.9514	9.55585	11.8379	13.0866	11.5975	13.0686	13.082	13.1845	15.5752	12.0486	13.4306	11.3795	11.6441	13.4025	13.2166	10.7524	12.5829	14.3388	13.9904
P43277	12.0609	11.1967	11.5963	9.81123	12.189	NA	11.1783	11.0993	9.55683	11.1463	11.4319	10.2961	NA	NA	11.2322	NA	10.4906	10.6606	10.3571	17.2497	NA	10.1321	NA	11.5496	10.8643	11.5994	8.99098	12.7127	10.1668	11.6501	9.7418	9.63863	10.2204	11.3746	11.3804	12.5128	11.9895	12.1604	13.3785	11.0002	11.3591	NA	10.9734	12.5262	12.0822	8.78373	NA	12.1385	13.0193
P43883	NA	7.59482	NA	NA	NA	8.75355	7.55702	7.20627	NA	8.57963	NA	7.15588	NA	NA	NA	NA	5.10092	6.7012	NA	NA	NA	7.88648	NA	NA	NA	7.78534	NA	8.43489	NA	NA	NA	8.29432	NA	7.04855	7.71864	NA	8.45519	NA	8.70182	NA	6.32412	NA	4.64762	7.08693	NA	NA	NA	NA	NA
P45591	NA	NA	NA	NA	NA	NA	NA	NA	NA	NA	NA	NA	NA	NA	NA	NA	NA	NA	NA	NA	NA	NA	NA	NA	NA	NA	NA	NA	NA	NA	NA	NA	NA	NA	NA	NA	NA	NA	NA	NA	NA	NA	NA	NA	NA	NA	NA	NA	NA
P45878	NA	9.14922	NA	NA	10.2611	10.9615	10.9324	10.9005	10.8605	11.5209	9.95279	9.964	NA	NA	10.7123	NA	10.477	9.27024	10.6029	11.2144	9.97745	10.8358	9.46126	11.5567	10.976	8.77161	NA	10.1369	10.8844	11.6159	NA	NA	9.61425	10.8561	11.2937	10.0794	10.9712	11.1004	8.38704	11.3491	9.60968	NA	9.6313	11.2372	9.51818	NA	NA	11.4531	NA
P45952	13.0816	13.133	12.1691	12.5251	12.77	11.9058	12.6173	12.6274	12.8713	12.9578	12.6115	13.1849	11.8933	12.724	12.9063	NA	12.8141	13.2191	12.5785	11.7996	12.5297	12.9141	12.2405	12.379	12.384	12.8275	12.3459	12.7369	12.4249	12.6198	12.7755	12.7592	12.782	12.8054	12.5938	12.631	12.5907	12.8836	12.2951	12.4554	12.5118	12.407	12.6234	12.7671	11.9671	12.3765	12.3405	12.5631	12.0459
P46061	NA	NA	NA	NA	NA	NA	7.63011	NA	NA	8.19274	NA	NA	NA	NA	NA	NA	NA	8.13487	NA	NA	NA	8.43128	NA	NA	NA	NA	NA	6.7111	NA	NA	NA	NA	NA	NA	NA	NA	7.18745	NA	NA	NA	NA	NA	NA	NA	NA	NA	NA	NA	NA
P46460	9.34443	9.55269	NA	NA	7.64748	NA	6.31263	NA	8.51766	7.99827	NA	9.39549	NA	NA	NA	NA	NA	9.08839	6.65053	9.81049	NA	8.51463	NA	NA	NA	NA	8.1335	9.72333	7.92572	NA	NA	9.0434	7.82742	8.67756	8.71871	NA	6.78986	NA	8.61025	NA	8.16781	NA	NA	NA	NA	NA	NA	NA	NA
P46467	7.27428	8.59591	NA	NA	NA	NA	7.80526	NA	NA	8.398	NA	9.33109	NA	7.61277	10.6419	NA	9.07751	7.05955	8.68699	10.9568	NA	NA	NA	8.62035	NA	9.03574	NA	NA	9.21406	NA	NA	8.43635	8.51853	8.26628	NA	NA	NA	8.77072	NA	NA	NA	NA	9.50583	NA	NA	NA	NA	NA	NA
P46471	9.6949	10.6906	8.72593	10.3824	9.47825	9.43572	8.82622	8.91183	9.40042	9.38674	8.80083	9.47457	NA	9.91845	9.96887	NA	9.59771	9.60459	9.28062	10.4682	NA	9.61718	8.13521	9.19623	9.85054	9.37571	8.90914	8.17755	9.00806	9.05349	8.79622	9.29003	9.58798	9.02034	9.04367	8.70261	9.62916	9.71399	9.10696	10.6453	9.52111	5.24197	9.70876	9.53849	NA	NA	9.55926	9.81062	NA
P46638	11.3312	11.2641	11.1438	10.758	11.3468	10.7924	11.6743	11.5657	11.4586	10.9342	11.1725	11.1298	11.2133	10.8416	12.8363	NA	11.3993	11.5322	11.3113	12.0787	NA	11.378	11.0431	11.2404	11.369	11.2403	10.4964	10.62	11.2292	11.3429	11.545	11.7932	11.0061	11.588	11.4528	11.3566	11.5069	11.2862	10.259	11.6583	11.802	10.5241	10.9451	11.279	11.309	11.0525	9.31583	11.897	10.1683
P46664	NA	NA	NA	NA	NA	NA	NA	NA	NA	NA	NA	NA	NA	NA	NA	NA	NA	NA	NA	NA	NA	NA	NA	NA	NA	NA	NA	NA	NA	NA	NA	NA	NA	NA	NA	NA	NA	NA	NA	NA	NA	NA	NA	NA	NA	NA	NA	NA	NA
P46735	NA	8.36218	NA	NA	6.70614	NA	8.50522	7.17281	8.54566	8.9221	NA	8.22245	10.2801	9.78221	7.86062	NA	8.3605	7.57334	NA	8.68095	NA	7.46136	NA	9.99162	NA	7.73787	10.1459	9.49196	9.18687	NA	10.0858	6.36461	NA	7.9196	8.41257	7.92543	8.65659	7.53395	NA	9.61966	8.02059	10.2113	8.49955	7.55894	NA	8.44883	NA	8.21821	NA
P46935	9.4989	6.04703	NA	NA	NA	NA	8.55371	NA	7.40484	7.43224	NA	7.77602	NA	NA	7.8962	NA	NA	7.53876	NA	NA	NA	7.67199	8.73502	NA	NA	NA	NA	9.05363	NA	NA	NA	7.13928	7.78939	NA	8.13644	7.29726	5.96646	NA	NA	NA	8.60362	NA	NA	8.09156	9.40803	NA	NA	NA	NA
P46978	11.6663	10.9666	10.8901	10.5935	11.7332	11.1166	11.8561	11.1441	10.89	10.7716	11.1928	11.461	11.7803	10.9921	11.2481	NA	11.1108	10.6545	10.5448	10.6765	10.5405	11.3455	11.1284	11.2812	10.5625	11.4123	11.0363	11.2623	11.5542	10.5782	10.9269	10.6928	11.1514	11.2288	10.8142	11.2584	11.4988	11.2019	10.6843	11.2252	11.1391	11.0897	10.8937	11.2064	11.6399	11.3012	11.6467	11.5609	11.5859
P47199	10.0491	10.4735	9.96571	10.9327	9.88893	9.86621	10.1484	10.3575	9.87615	10.6552	9.89191	10.3769	NA	9.09014	10.9007	NA	10.5244	10.3569	8.8024	9.79571	11.5223	10.0904	10.0021	10.6632	11.2007	10.1167	10.0499	10.5466	10.6326	9.7716	9.83905	10.8342	10.286	10.3006	10.2581	9.59001	10.0575	10.5101	10.3617	10.1983	9.71358	10.8692	10.356	10.2721	9.82054	9.28145	9.49168	10.4485	9.91788
P47738	14.4711	15.1325	14.6842	14.1839	14.2406	14.2981	14.8659	14.7948	15.0227	15.1819	15.1063	15.1219	14.6667	14.2072	14.8848	NA	14.4682	15.0501	14.8725	13.3976	14.9364	14.5931	14.2517	14.4429	14.6428	14.9499	14.563	13.8148	14.4424	14.9781	14.3312	14.7224	14.4021	14.6268	14.3437	14.6132	14.5725	15.1471	14.5054	14.098	14.1471	14.976	14.9338	14.7153	13.6901	13.3804	13.631	14.2716	12.5861
P47740	NA	13.9848	NA	NA	7.3897	NA	NA	NA	11.1407	14.6715	13.49	11.8929	11.8543	NA	14.3001	NA	14.3535	14.2054	14.5998	NA	12.4526	9.28375	NA	14.6773	13.4071	12.2198	14.1764	13.6171	9.84621	14.2978	11.165	14.6927	NA	13.9894	NA	10.1586	8.94216	13.8908	10.9343	NA	NA	14.2674	14.8961	11.8888	10.7412	NA	14.1621	13.0447	NA
P47754	10.5351	9.77856	9.13041	NA	8.75229	10.7796	10.452	8.37771	8.25916	8.97865	8.70848	8.18025	NA	NA	10.0081	NA	9.69425	9.02794	6.16032	9.55571	11.254	9.1538	7.83168	10.2092	9.62583	NA	8.74164	9.98949	10.078	NA	7.72616	10.3923	9.54504	9.90531	9.2113	9.68413	9.95658	10.0929	9.1732	10.7271	10.4946	8.55658	10.1914	9.54577	11.1002	10.1815	NA	9.6151	9.20784
P47757-2	8.93282	9.2839	9.88912	9.68687	9.33188	10.6372	8.84895	9.11888	7.79317	9.72071	10.7645	8.28237	NA	9.49615	9.89242	NA	8.30726	10.1001	10.7736	11.0745	8.43187	10.1659	10.3095	10.2852	NA	10.1409	10.1668	9.76956	9.87508	10.9417	10.0634	7.92652	10.0672	10.9708	10.1635	9.87023	10.8356	10.351	8.789	7.00308	10.1018	NA	9.87509	9.94922	10.1348	NA	NA	9.7286	9.4976
P47758	NA	8.31549	9.77348	8.43042	9.72736	9.78942	9.06968	8.66433	8.8414	9.027	8.36078	8.78523	NA	NA	8.80383	NA	9.6059	9.39804	NA	8.98399	NA	8.24717	9.43246	9.14901	10.6663	9.27678	10.0433	9.09969	9.11367	9.64536	11.0557	9.55802	7.82843	9.1419	9.35331	8.81301	7.2642	9.72654	10.3086	9.19709	8.74496	8.79337	8.30676	9.18541	10.7024	10.0467	NA	NA	10.2083
P47791-2	8.43363	8.54065	9.99132	NA	9.18729	NA	8.72678	9.60853	7.9849	9.32389	NA	9.72817	9.46143	NA	10.1164	NA	8.61844	9.20868	9.28118	10.6132	NA	9.2956	NA	10.387	10.2695	8.75504	NA	9.39005	6.3474	9.1569	8.06892	5.99431	9.54661	9.15893	7.97747	NA	8.25779	9.04107	8.85004	10.2749	9.16482	9.24406	9.63253	7.69578	NA	NA	9.31636	9.96602	NA
P47802	NA	9.13815	7.55467	NA	7.52435	9.82101	9.48288	9.12357	6.7529	8.57891	9.32269	8.84369	NA	8.28732	8.79123	NA	NA	8.91229	8.85722	NA	NA	NA	NA	9.22131	NA	7.7569	NA	NA	8.87387	8.69934	8.97786	NA	8.1624	8.05858	8.46985	7.2147	8.33414	6.42265	NA	NA	8.45265	NA	8.584	7.85452	8.68779	NA	NA	8.48064	NA
P47809	NA	NA	NA	NA	NA	NA	NA	NA	NA	NA	NA	NA	NA	NA	NA	NA	NA	NA	NA	NA	NA	NA	NA	NA	NA	NA	NA	NA	NA	NA	NA	NA	NA	NA	NA	NA	NA	NA	NA	NA	NA	NA	9.22456	NA	NA	NA	NA	NA	NA
P47856-2	NA	NA	NA	NA	NA	NA	NA	NA	NA	7.80264	NA	NA	NA	NA	NA	NA	NA	NA	NA	NA	NA	NA	NA	NA	NA	NA	NA	NA	NA	NA	NA	NA	NA	6.93789	NA	NA	NA	NA	NA	NA	NA	NA	NA	NA	NA	NA	NA	NA	NA
P47911	14.613	14.1262	13.9861	14.3059	14.4612	13.9466	14.3691	14.3682	14.654	14.7071	14.2919	14.4183	14.2491	13.996	14.2173	NA	14.7465	14.6678	14.5682	13.2894	13.5199	14.3024	14.1734	14.2914	14.3682	14.5807	14.0034	14.8936	14.5481	14.4636	14.2795	14.5573	14.5824	14.373	14.446	14.3713	14.5626	14.6125	14.7635	14.1836	14.3353	14.4741	14.5563	14.663	14.5092	14.5133	14.0213	14.6361	14.6927
P47915	11.0396	10.9308	11.1339	11.3526	11.2748	11.3238	11.3131	11.6459	10.8165	11.3118	11.9394	11.577	11.1172	10.5784	11.2872	NA	10.8989	10.3687	10.7755	9.89587	11.2736	10.9993	9.105	10.955	11.3135	11.0136	9.3248	11.0733	11.1722	10.6027	10.3079	10.0928	10.705	10.6111	10.3713	10.868	10.5469	10.5745	11.0442	9.86528	10.5402	10.6104	10.8903	10.665	11.2945	10.4066	10.3772	11.5285	9.89767
P47934	NA	NA	7.20233	NA	NA	NA	NA	NA	NA	NA	7.38578	NA	NA	NA	NA	NA	8.58297	6.90622	NA	NA	NA	NA	NA	NA	NA	NA	NA	NA	NA	NA	NA	6.64986	6.71892	8.87035	NA	NA	NA	NA	NA	NA	NA	NA	NA	NA	NA	NA	NA	NA	NA
P47955	11.1485	9.97347	NA	NA	NA	NA	10.4325	10.3467	9.35079	10.7596	10.7848	10.2853	NA	10.8975	9.54979	NA	11.0124	10.8693	9.42906	8.09252	NA	10.0834	NA	10.6318	10.2838	NA	NA	6.83429	NA	9.88564	9.7349	9.44978	11.1024	11.0106	11.2277	8.22525	8.21347	10.5706	7.44689	10.5747	10.8602	10.7676	9.63561	11.3951	10.4761	NA	NA	7.51379	10.2719
P47962	10.481	10.4875	10.5548	NA	10.7985	NA	10.4315	10.4593	9.4091	10.5989	10.5573	9.63633	NA	10.2506	10.7952	NA	9.98588	10.7575	10.0107	9.95582	NA	9.59176	8.30841	10.1774	10.6197	10.5488	10.4899	11.2574	10.3154	9.5819	11.2594	10.4515	10.0729	10.6517	10.3313	10.409	10.5111	11.0666	8.85945	9.10255	10.5171	10.6302	9.95818	10.7822	10.1865	10.3829	11.5516	9.868	10.5232
P47963	14.0342	14.2139	13.8212	13.5889	14.0531	13.7718	14.2588	13.7487	14.1593	14.0035	14.0942	14.2044	14.0144	13.3368	14.0786	NA	14.1581	13.8832	13.9776	13.1452	13.0281	13.8867	13.7673	14.1309	13.3094	14.2994	13.6221	14.3895	13.9124	13.8091	14.0878	14.0981	13.9352	13.9114	14.0755	13.9275	14.0041	14.0935	14.1879	14.02	14.0087	14.2977	14.0973	14.1644	14.1481	13.8376	13.7591	13.8272	13.7001
P48024	NA	7.25443	NA	NA	NA	NA	NA	5.93924	NA	NA	NA	NA	NA	NA	NA	NA	NA	NA	NA	NA	NA	NA	NA	NA	NA	NA	NA	NA	NA	NA	NA	NA	NA	8.67119	NA	NA	NA	NA	7.78365	NA	NA	NA	NA	NA	NA	NA	NA	NA	NA
P48025	NA	NA	NA	NA	NA	NA	NA	NA	NA	NA	NA	NA	NA	NA	NA	NA	NA	NA	NA	NA	NA	NA	NA	NA	NA	NA	NA	NA	NA	NA	NA	NA	NA	NA	NA	NA	NA	NA	NA	NA	NA	NA	NA	NA	NA	NA	NA	NA	NA
P48036	8.92419	10.0572	11.6634	8.21852	10.0689	9.6914	10.391	9.30678	9.34711	11.3492	NA	9.62058	NA	10.8968	8.24307	NA	9.6324	9.60238	11.5602	12.1857	NA	9.59883	8.92961	10.3957	NA	10.259	11.9178	9.89574	10.3606	11.5826	10.3369	11.9905	10.1081	9.66493	9.73164	10.1995	8.89738	8.37493	8.56973	10.4521	10.8138	10.9905	10.8027	9.36524	9.95562	12.026	NA	10.2489	NA
P48193	7.12859	7.3736	9.84438	NA	8.11668	8.63888	NA	NA	7.32746	7.37607	6.62426	NA	NA	8.64511	8.40472	NA	7.48496	8.86773	9.15915	NA	NA	NA	NA	7.81001	NA	7.34772	9.35809	7.71186	NA	7.63382	NA	6.66082	7.47212	6.81111	9.93005	6.23648	8.36938	NA	9.70211	NA	7.22957	NA	4.97466	9.09923	9.30435	10.4435	NA	NA	NA
P48678	10.3289	9.46385	11.3236	10.0888	10.7596	9.99063	9.93185	9.63926	9.34517	9.4289	9.94872	9.46072	10.872	NA	10.3111	NA	9.62816	10.3466	10.4948	11.8902	11.1362	9.99025	NA	9.67323	10.7493	10.1751	10.9498	9.90491	9.82661	9.53123	11.2623	9.68875	9.49797	10.9576	9.45755	9.24534	8.97336	10.0809	10.4532	10.9199	9.0741	10.7122	9.57275	9.97215	10.4437	9.96962	10.4965	10.3147	11.5329
P48722	NA	NA	NA	NA	NA	NA	NA	NA	NA	NA	NA	NA	NA	NA	NA	NA	NA	NA	NA	NA	NA	NA	NA	NA	NA	NA	NA	NA	NA	NA	NA	NA	NA	NA	NA	NA	NA	NA	NA	NA	NA	NA	NA	NA	NA	NA	NA	NA	NA
P48758	11.5406	11.6199	11.3703	11.1309	11.2719	11.0522	11.4523	11.0309	11.1475	10.0984	11.2879	11.0468	10.1139	11.5289	10.5858	NA	11.1914	10.2208	10.8931	10.5868	10.3013	11.3162	12.0569	10.0666	11.4209	11.3708	10.911	10.5565	11.7463	10.8774	10.2833	10.406	11.4342	11.0877	10.3718	11.1681	10.4429	10.4926	10.1582	11.2271	10.6906	10.3048	10.2799	10.8949	10.6418	10.7829	NA	9.75748	9.67797
P48771	12.6959	13.0981	13.3148	13.3162	13.2323	12.3998	13.291	13.1559	13.2161	12.5678	12.9421	12.3569	11.2996	13.0849	12.7383	NA	13.1415	12.9889	12.7655	11.9329	11.8987	13.2233	13.3479	12.9533	11.5489	13.2852	12.6406	13.3906	13.4715	12.9697	13.1858	13.1441	13.3256	13.1358	13.5538	13.3458	13.2154	12.5069	13.5194	13.3381	13.6134	12.9676	12.4575	13.2142	13.4053	13.698	11.6387	12.8223	13.6668
P48776	9.04758	NA	9.04763	NA	6.57624	NA	8.38345	NA	7.0046	NA	6.48433	7.61188	NA	8.43907	NA	NA	7.86469	NA	NA	NA	NA	8.1866	NA	NA	NA	7.71418	NA	9.42974	NA	9.87924	NA	9.49084	8.32731	NA	NA	7.47263	7.38462	7.06065	NA	9.03381	8.46124	NA	9.09663	8.20853	NA	NA	NA	8.71194	NA
P48962	NA	NA	NA	14.5567	14.9083	14.8077	14.7726	NA	14.7384	NA	13.9709	NA	11.0632	14.3983	NA	NA	14.3898	NA	NA	NA	NA	14.1202	NA	13.5125	NA	NA	NA	14.9475	15.0622	14.579	NA	14.2987	NA	14.187	NA	14.7498	NA	NA	13.7507	14.8914	NA	14.1411	NA	NA	NA	14.6091	NA	14.3405	NA
P49138	NA	NA	NA	NA	NA	NA	NA	NA	NA	NA	NA	NA	NA	NA	NA	NA	NA	NA	NA	NA	NA	NA	NA	NA	NA	NA	NA	NA	NA	NA	NA	NA	NA	NA	NA	NA	NA	NA	NA	NA	NA	NA	NA	NA	NA	NA	NA	NA	NA
P49290	NA	NA	NA	NA	NA	NA	NA	NA	NA	NA	NA	NA	NA	NA	NA	NA	NA	NA	NA	NA	NA	NA	NA	NA	NA	NA	NA	NA	NA	NA	NA	NA	NA	NA	NA	NA	NA	NA	NA	NA	NA	NA	NA	NA	NA	NA	NA	NA	NA
P49312	10.5298	9.20091	NA	NA	10.0358	NA	6.80894	7.91166	5.08043	7.86933	NA	9.86738	NA	NA	NA	NA	NA	NA	8.52519	13.276	NA	7.63755	11.2938	8.94504	9.01992	8.48661	NA	9.34043	8.54862	9.04728	NA	7.13808	8.77357	9.32991	7.78258	8.94706	NA	8.69185	10.3793	NA	8.03951	NA	NA	8.85043	NA	9.08152	9.38202	8.32802	NA
P49429	14.2638	15.0754	14.1469	13.734	13.9988	13.8764	14.1893	14.2802	14.8321	15.2023	14.9699	14.933	14.5106	13.2243	14.866	NA	15.1147	15.1169	15.145	12.6912	14.5	14.1454	13.7682	14.6041	15.3988	14.7986	14.3635	14.3523	14.764	15.099	14.3137	15.2125	14.5065	14.8503	14.6568	14.4546	14.433	15.1011	14.0882	14.1765	13.9208	15.1779	14.812	14.6437	13.4587	12.9935	14.2737	14.604	13.4102
P49442	NA	NA	NA	NA	NA	NA	NA	NA	NA	NA	NA	NA	NA	NA	NA	NA	NA	NA	NA	NA	NA	NA	NA	NA	NA	NA	NA	NA	NA	NA	NA	NA	NA	NA	NA	NA	NA	NA	NA	NA	NA	NA	8.80692	NA	NA	NA	NA	NA	NA
P49443	12.6914	9.87286	NA	NA	NA	NA	11.8479	12.2761	9.4086	9.72074	11.4165	12.0057	10.3714	NA	10.682	NA	11.6979	11.5974	9.85441	10.084	NA	9.41812	9.94028	NA	NA	10.249	NA	NA	11.1884	NA	NA	10.9531	11.2432	11.8259	11.676	11.8441	11.9116	NA	NA	12.8282	10.0652	NA	11.341	10.5181	NA	13.8242	NA	12.0172	NA
P49586	NA	NA	NA	NA	NA	NA	NA	NA	NA	NA	NA	NA	NA	NA	NA	NA	NA	NA	8.26447	NA	NA	NA	NA	NA	NA	NA	NA	8.30675	NA	NA	NA	NA	NA	8.22249	NA	NA	NA	NA	NA	NA	NA	NA	NA	NA	NA	NA	NA	NA	NA
P49722	8.99668	8.57054	6.78526	NA	9.70356	NA	7.84425	8.06372	8.31433	9.89577	9.17948	9.47143	NA	10.1542	9.53739	NA	9.68368	8.86838	9.37018	10.8015	NA	9.27532	NA	8.97811	NA	9.47162	9.40449	9.27292	8.76166	8.51861	NA	5.85252	9.0256	9.18887	8.33341	8.14594	8.13804	8.30054	9.24793	NA	8.20627	9.87634	9.37344	9.11439	10.3285	NA	11.3208	10.2803	NA
P49935	NA	NA	NA	NA	NA	NA	8.02811	7.30901	7.80014	NA	8.76777	NA	NA	NA	NA	NA	NA	NA	NA	NA	NA	NA	NA	NA	NA	NA	NA	NA	NA	9.66367	NA	NA	8.29774	8.51017	NA	NA	NA	NA	NA	NA	NA	NA	NA	NA	NA	NA	NA	NA	NA
P50171-2	10.2591	10.9817	10.3566	9.53625	10.8128	10.7121	9.54839	10.3071	10.7513	9.98999	10.5104	10.6471	10.5303	9.86104	10.1542	NA	10.7709	10.4705	10.1353	10.4517	9.62496	10.6886	8.95081	9.8971	NA	10.8218	8.85978	10.3665	10.9078	10.3971	11.2239	9.80979	10.5448	10.6489	10.1569	10.0275	9.78209	10.1936	10.8848	10.5298	10.8544	10.151	10.367	9.51231	10.6726	10.818	NA	10.5867	NA
P50172	13.4858	12.4083	13.4385	13.356	13.6164	13.4524	13.6288	13.5586	13.1829	10.9771	12.064	12.5028	13.1748	13.314	12.2659	NA	11.5686	11.4696	11.167	12.3016	13.0244	13.3788	13.6874	11.4061	10.9676	13.0361	11.6317	12.9761	13.236	11.1046	13.3136	11.4247	13.7084	12.2812	13.4602	12.7622	13.4129	12.4494	12.8725	13.206	13.7043	10.9733	11.2549	13.0392	14.0179	13.8947	11.4043	12.1807	13.4992
P50247	14.5505	14.8439	14.5526	14.5686	14.5053	14.1702	14.3411	14.3964	14.6522	14.708	14.5329	14.5454	14.0237	14.3707	14.4926	NA	13.773	14.7222	14.3438	13.3639	13.8836	14.6042	14.0025	13.6675	13.9668	14.4286	13.9226	13.3444	14.2539	14.3367	12.4728	14.2372	14.434	14.3924	14.1126	14.4135	14.0986	14.545	13.8796	13.9663	14.1352	13.9837	14.0674	14.4744	13.1544	12.3639	13.1835	13.3808	12.216
P50285	9.35059	11.3014	10.3146	10.5276	10.0642	9.69558	9.96726	9.82196	10.203	11.8079	10.9799	10.1687	11.036	9.29599	11.2935	NA	11.4961	10.9906	11.6845	9.28499	11.65	10.2417	9.98897	11.5632	11.0641	10.5145	11.5009	11.3182	10.6229	11.144	10.7099	11.6353	9.90833	11.1	10.1239	10.412	10.4901	11.1199	9.88782	9.95256	10.2066	11.0605	12.2449	10.6093	10.4677	10.6493	12.2564	10.2663	10.3769
P50396	NA	NA	NA	NA	6.74279	NA	8.77114	NA	NA	7.98276	6.68191	8.10742	NA	NA	7.02812	NA	NA	7.06874	NA	9.52159	NA	8.21426	NA	NA	NA	8.23549	NA	NA	NA	NA	NA	NA	NA	NA	NA	NA	7.88326	NA	NA	NA	NA	NA	8.49267	NA	NA	NA	NA	NA	NA
P50427	NA	8.80219	NA	NA	8.2943	NA	NA	7.40372	NA	8.63263	7.69857	7.9718	NA	NA	8.75964	NA	8.66743	NA	9.19261	NA	9.79685	8.25312	NA	6.3408	NA	NA	8.96751	NA	NA	8.1089	NA	7.24335	7.88177	7.01714	6.80125	NA	8.25844	7.84343	NA	NA	NA	NA	8.53416	8.40039	NA	9.33725	NA	7.53876	NA
P50431	10.7145	9.20593	9.66134	10.3395	8.95504	9.85206	8.15701	8.77166	10.0205	9.5239	10.0235	10.0669	11.4706	9.36169	10.0476	NA	9.81131	10.5623	9.93187	10.2538	10.8018	9.17399	9.54481	9.61059	10.7165	8.91979	9.84345	9.43104	9.21625	9.68493	9.62588	9.35462	9.58436	10.2284	8.64041	9.27628	10.1977	9.54513	9.99948	9.71096	8.91598	9.49974	9.58437	9.94461	10.2312	8.59606	NA	8.34303	NA
P50462	NA	7.09841	NA	NA	NA	NA	NA	NA	NA	NA	NA	NA	NA	NA	NA	NA	8.24985	NA	NA	NA	NA	NA	NA	NA	NA	NA	NA	NA	NA	NA	NA	NA	NA	NA	NA	NA	6.90608	NA	NA	NA	NA	NA	NA	5.82973	NA	NA	NA	NA	NA
P50516	NA	8.06168	NA	NA	7.78957	NA	5.87272	7.04885	NA	6.11612	7.69232	7.59526	NA	NA	NA	NA	7.92181	8.22318	NA	6.65279	NA	8.78246	NA	NA	NA	NA	NA	NA	NA	NA	NA	NA	NA	5.37189	NA	NA	8.05555	NA	NA	NA	7.39127	NA	NA	7.47679	NA	NA	NA	7.72369	NA
P50518	NA	5.45885	NA	NA	NA	NA	NA	NA	7.5846	NA	NA	NA	NA	NA	9.79341	NA	NA	NA	NA	NA	NA	NA	NA	NA	NA	NA	NA	NA	NA	NA	NA	NA	8.37139	9.05456	NA	NA	NA	NA	NA	NA	NA	NA	NA	NA	NA	NA	NA	NA	NA
P50543	NA	NA	NA	NA	NA	NA	NA	NA	NA	NA	NA	NA	NA	NA	NA	NA	NA	NA	NA	10.024	NA	NA	NA	NA	NA	NA	NA	NA	NA	NA	8.6547	NA	NA	10.7706	NA	NA	NA	NA	NA	NA	7.49628	NA	NA	NA	NA	NA	NA	NA	NA
P50544	11.3058	11.678	11.8577	11.8334	11.3016	11.9961	12.1862	12.0754	11.7652	11.7775	11.7336	11.4628	11.1251	11.9274	11.9469	NA	11.7312	11.8216	11.5967	10.5367	11.6165	11.9623	11.8458	11.9018	11.6084	11.8484	11.7263	11.7474	11.6932	11.5526	11.3639	11.9127	12.0403	11.7817	11.5133	11.9158	11.7981	11.8138	11.8933	11.8973	12.0751	11.4678	12.1272	11.7407	12.1011	11.6391	11.5146	11.823	11.8824
P50580	10.9089	10.1859	10.2274	11.2686	10.5278	10.488	10.649	10.7494	9.9757	10.5328	10.8071	10.7141	8.11216	9.02336	10.866	NA	10.5222	10.4785	10.4978	12.0284	11.4716	10.3449	11.4336	10.6362	11.055	10.6739	10.5277	11.0396	9.90483	10.8152	10.3213	10.3022	10.3564	10.6699	10.2851	10.6738	10.2263	10.2193	10.5985	10.5688	10.0083	11.2788	10.4169	10.9597	10.8239	11.2702	9.04256	10.7057	10.7475
P51125-7	7.07927	NA	6.80632	NA	NA	NA	7.35123	NA	NA	NA	NA	NA	NA	NA	NA	NA	NA	NA	NA	NA	NA	NA	NA	NA	NA	NA	NA	NA	NA	NA	NA	NA	NA	NA	NA	NA	8.37389	8.80768	NA	NA	6.1284	NA	NA	7.08098	NA	NA	NA	NA	NA
P51150	10.9064	10.6761	10.3587	8.92217	10.3859	10.4827	10.8058	11.0865	10.3059	10.9444	9.07957	10.4242	11.1179	8.25366	10.9317	NA	10.8027	10.3734	10.9118	11.191	8.42269	10.9415	10.5413	10.458	11.2866	9.50851	10.0864	11.2213	11.0656	10.4337	10.3244	10.6131	9.66612	10.7142	10.6805	10.8354	10.4018	9.91284	11.008	9.39389	11.2828	9.75046	10.4774	10.7751	10.8947	10.3028	9.96136	10.3776	10.5546
P51410	12.123	12.0636	11.6035	12.2382	12.3699	12.377	12.1789	11.3983	12.0574	10.9479	11.7654	11.4073	11.0928	11.8378	11.8531	NA	11.4851	11.594	11.7333	11.2109	11.5085	11.7304	11.8588	12.3158	12.5301	12.0331	12.2512	12.3591	12.5983	12.1317	12.1207	11.6952	11.7319	11.7302	11.6117	11.9779	11.888	12.2193	12.418	11.8365	11.5539	12.2318	11.7127	12.1263	11.7887	12.1084	12.4418	12.4867	11.8733
P51658	11.0601	11.2489	10.8862	11.5551	11.0708	10.6607	10.9517	11.0449	11.0519	11.6632	11.364	11.2909	12.0149	11.1621	11.228	NA	11.3245	11.1479	11.1314	11.5078	11.5692	11.0826	10.3138	11.4577	9.03005	10.9248	11.9629	11.2722	10.9699	11.5381	11.5769	11.6009	10.6204	11.3206	11.7805	11.3945	11.3915	10.7529	11.1479	11.218	10.9479	11.3106	11.7638	11.2249	11.4938	11.602	12.1972	11.0425	11.8899
P51660	13.4532	14.0905	13.1866	13.4544	13.4299	13.4144	13.7591	13.2086	13.7169	14.4276	14.0601	13.5432	13.4352	13.468	14.0445	NA	14.1881	14.0616	14.4455	12.5655	13.4175	13.3846	12.9881	14.5673	14.1656	13.8919	14.0827	14.5166	13.6996	13.7416	13.77	14.5432	13.5235	14.0079	13.7962	13.8313	13.5762	14.1701	13.5402	13.9817	13.7745	14.3104	14.7638	13.8747	13.7678	13.8452	14.0793	14.0562	12.4438
P51807	NA	NA	NA	NA	NA	NA	NA	NA	NA	NA	NA	NA	NA	NA	NA	NA	NA	NA	NA	NA	NA	NA	NA	NA	NA	NA	NA	NA	NA	NA	NA	NA	NA	NA	NA	NA	NA	NA	NA	NA	NA	NA	NA	NA	NA	NA	NA	NA	NA
P51855	NA	7.08466	NA	NA	NA	NA	NA	NA	NA	6.58535	NA	6.97431	NA	NA	NA	NA	6.4464	7.57411	NA	NA	NA	6.93889	NA	NA	NA	NA	NA	NA	NA	8.42201	NA	NA	NA	7.22908	NA	NA	NA	6.23643	NA	NA	6.49277	8.4052	NA	4.33971	NA	NA	NA	8.77955	NA
P51859	NA	NA	NA	NA	8.23861	NA	NA	NA	NA	7.66402	NA	NA	NA	8.28221	NA	NA	NA	NA	NA	9.06107	10.4246	NA	NA	NA	NA	7.32117	NA	8.34226	NA	NA	NA	NA	NA	NA	NA	NA	NA	8.10803	NA	NA	NA	NA	NA	NA	NA	NA	NA	NA	NA
P51863	10.3893	9.70419	9.49183	NA	9.94401	11.1859	9.96594	9.37413	9.62018	9.1917	9.02411	9.52235	NA	NA	9.457	NA	9.72443	10.1785	9.34717	10.4721	10.6437	9.23347	NA	10.5413	9.61784	9.45811	10.6229	10.0594	9.55618	8.42279	11.4849	9.8556	9.8125	9.44883	10.2493	10.8341	9.68693	9.91479	10.0414	10.0513	10.8799	10.5421	9.37473	9.39247	NA	NA	8.41975	9.52161	NA
P51881	14.8559	14.7736	15.0627	14.6699	15.0306	15.1754	14.9574	14.6798	14.7963	14.4416	14.7908	14.5736	13.6736	14.8675	14.4005	NA	14.5482	14.373	13.9807	14.5045	14.0291	14.8334	14.7093	14.4556	13.9196	14.7336	14.7009	14.9752	14.9645	14.864	14.5842	14.5978	15.2413	14.4742	14.9903	14.5698	14.9365	14.59	14.9257	15.0687	15.2733	14.6653	14.6012	14.8011	15.2723	15.1442	14.1273	14.471	15.2716
P51885	NA	NA	9.93044	NA	NA	NA	NA	NA	NA	NA	NA	6.78234	NA	NA	NA	NA	NA	NA	NA	10.521	NA	NA	NA	NA	NA	NA	8.91903	8.76904	NA	NA	11.774	10.9039	NA	NA	NA	NA	NA	NA	NA	NA	NA	NA	NA	NA	NA	NA	NA	10.7633	NA
P52019	7.91056	9.71932	NA	NA	9.53954	9.92718	7.75338	9.18986	8.79069	NA	NA	NA	NA	7.84329	NA	NA	7.01567	NA	NA	NA	NA	9.14145	NA	NA	NA	NA	NA	9.51344	9.9031	NA	NA	NA	8.39418	NA	9.70056	NA	7.29016	NA	9.8362	7.29238	NA	8.35952	7.89152	7.61952	NA	7.99013	NA	9.83526	NA
P52196	11.8806	12.9117	12.6382	12.8412	12.3876	12.6303	12.3762	12.7411	13.0758	12.8112	12.7251	13.0882	12.4212	12.5299	12.7271	NA	12.6278	12.8463	12.6416	12.3126	12.8203	12.5178	12.4935	12.3874	11.9051	12.6192	12.3061	12.8072	12.6211	12.7638	13.2857	12.7503	12.8162	13.0192	12.7935	13.211	13.1896	13.1976	13.0674	12.9348	12.8794	12.339	12.8778	13.1986	12.7114	12.196	12.3138	12.9874	12.2756
P52430	9.61218	12.2097	10.0358	11.9031	9.20422	10.259	10.153	11.0639	11.9311	13.2598	11.9983	11.2096	10.1309	6.30914	12.5227	NA	13.0512	12.5074	13.2444	9.85922	11.6061	10.7508	10.7873	13.3415	12.2546	11.7227	12.9193	12.8681	10.6887	12.3625	10.7035	12.8628	9.41054	12.3996	11.1418	10.9614	11.2173	12.2056	11.1117	10.8504	9.71709	11.7284	13.4173	11.2148	11.5984	10.6349	12.8502	11.9814	9.4824
P52480	10.4444	9.08528	10.5985	9.06341	8.20204	NA	NA	9.32223	NA	8.48762	NA	NA	10.0176	NA	8.88294	NA	8.87816	NA	9.08268	13.1751	NA	10.3518	11.1451	10.6082	NA	NA	NA	8.82836	8.70052	NA	NA	9.75501	NA	10.6309	8.06752	8.98218	8.17829	NA	NA	NA	8.82813	NA	7.5356	8.979	NA	9.79814	10.5857	8.30476	NA
P52623	NA	NA	NA	NA	NA	NA	NA	NA	NA	NA	NA	NA	NA	NA	NA	NA	NA	NA	NA	NA	NA	NA	NA	NA	NA	NA	NA	NA	NA	NA	NA	NA	NA	NA	NA	7.9442	NA	NA	NA	NA	NA	NA	8.19092	6.86902	NA	NA	NA	NA	NA
P52760	13.5559	13.1351	13.9545	13.7602	14.1028	13.3829	14.3227	14.0852	13.4171	12.621	13.031	13.1883	13.6698	13.8275	12.9719	NA	13.1321	13.0358	12.5486	12.8828	12.9931	14.2891	13.7527	12.8114	13.0066	13.1089	11.1983	12.0694	13.4579	12.18	13.021	12.4659	13.9755	12.7603	14.0103	13.5181	13.3691	12.2243	13.3785	13.9445	13.7979	12.3136	12.3009	13.5552	12.8254	11.8459	11.9215	12.5095	13.5871
P52825	11.6899	11.9958	11.7463	11.41	12.0106	11.9775	11.7463	11.9071	11.8213	11.8017	11.852	11.6116	10.9801	11.1342	11.8157	NA	12.1736	11.2963	10.9577	10.8013	12.4244	12.1543	12.0561	12.0146	11.5349	11.8947	11.6987	11.8258	11.8452	10.7632	11.6358	11.8917	12.2461	11.7846	11.7041	11.4747	11.8695	11.8803	11.4156	12.05	11.9626	10.7286	11.9068	11.8739	12.2895	11.9613	11.927	11.8359	11.0244
P53395	11.6602	11.5542	11.1837	11.7779	11.2745	11.6022	11.4153	11.2591	11.4613	11.8895	11.0062	11.6465	11.7041	11.3718	11.7521	NA	11.0443	11.6738	11.1279	10.3689	10.3537	11.7634	11.6322	11.414	11.5511	11.6281	10.1757	10.9934	10.7254	11.7591	10.338	11.673	11.5407	11.9408	11.4411	10.9427	11.8141	11.8325	11.5736	10.5566	11.4551	11.4542	11.5858	11.5612	10.2684	11.3342	11.6289	11.6648	11.248
P53810	NA	NA	NA	NA	NA	NA	NA	NA	NA	7.00879	NA	NA	NA	NA	NA	NA	NA	NA	NA	NA	NA	NA	NA	NA	NA	NA	NA	NA	NA	NA	NA	NA	NA	NA	NA	NA	NA	NA	NA	NA	NA	NA	NA	6.77612	NA	NA	NA	NA	NA
P53811	NA	8.71339	8.58691	NA	8.00498	NA	7.02228	7.15379	8.39681	7.38992	NA	8.13689	NA	NA	NA	NA	7.72601	7.90654	NA	7.08497	NA	7.46852	8.78152	NA	NA	9.27207	NA	NA	7.83696	NA	NA	8.89129	7.61173	NA	NA	8.08669	7.18778	8.59007	NA	8.64189	7.97231	7.95502	8.65811	8.4143	NA	NA	NA	8.65303	NA
P53986	10.109	7.99259	7.259	9.05378	8.00606	9.45613	9.08624	7.98112	8.85906	9.75469	NA	8.14792	NA	4.25795	9.61732	NA	9.8167	8.82509	7.88995	6.86596	NA	9.29868	NA	NA	NA	8.26152	6.52053	9.95846	9.15072	NA	NA	9.04748	7.46018	8.76934	9.35915	9.1895	6.4914	NA	10.388	9.94762	9.22358	NA	8.50604	9.03154	NA	8.33678	9.18676	7.06302	NA
P53994	7.7491	8.39935	8.60763	8.76801	7.42808	NA	8.60377	5.83212	8.79575	8.78652	8.75713	9.82347	10.8622	8.12855	8.62572	NA	8.15368	9.30186	9.43327	9.71135	NA	8.81992	NA	9.08395	10.3215	8.95212	NA	6.45612	8.58086	NA	9.97098	9.66314	9.0336	8.92378	9.13334	8.85352	8.7905	9.71473	9.67164	9.93569	9.05711	9.13502	8.30807	7.08637	8.13435	8.50572	NA	7.60557	9.76849
P54071	10.1324	10.5243	10.8518	9.21659	9.98446	10.6724	10.6174	9.03984	9.89219	11.0888	10.4925	9.91913	NA	10.8255	10.3365	NA	10.0597	10.7005	11.4176	10.9673	10.3404	10.1492	10.0771	10.5996	9.77081	10.6216	10.6387	10.6036	11.5246	10.7423	10.2541	10.513	10.2356	10.0112	9.95724	9.89793	9.59177	9.6574	8.50428	11.1384	9.95616	11.0622	10.528	9.9912	10.2456	10.8366	12.0546	10.4569	10.7937
P54103	NA	NA	NA	NA	NA	NA	8.1238	NA	NA	NA	NA	6.01866	NA	NA	NA	NA	NA	NA	NA	NA	NA	NA	NA	NA	NA	NA	6.83402	NA	NA	NA	NA	NA	NA	NA	NA	NA	NA	NA	NA	NA	NA	NA	NA	NA	NA	NA	NA	NA	NA
P54116	8.18754	9.51297	9.17283	NA	10.0058	8.87564	9.60877	9.90611	NA	9.20354	10.3794	8.78671	NA	9.99602	8.90904	NA	9.45567	NA	8.22463	10.5061	NA	9.12968	NA	8.22063	NA	9.79445	9.76031	10.0867	10.5323	NA	NA	NA	9.06133	8.76859	9.75481	9.35412	8.19948	9.03859	NA	9.63601	9.8397	9.44386	NA	9.98108	9.16159	10.9328	9.93872	10.3476	NA
P54320	NA	NA	10.8853	NA	NA	NA	NA	NA	NA	NA	NA	NA	NA	NA	NA	NA	NA	NA	NA	NA	NA	NA	NA	NA	NA	NA	NA	NA	NA	NA	10.871	11.9494	NA	NA	NA	NA	NA	NA	NA	NA	NA	NA	NA	NA	NA	NA	NA	9.33785	NA
P54728	8.34799	7.73673	8.17223	NA	7.83673	NA	NA	NA	8.15366	NA	9.43756	NA	9.52328	9.02869	NA	NA	NA	7.64571	NA	11.4506	NA	NA	NA	NA	NA	8.38479	NA	NA	NA	NA	NA	NA	7.30394	6.04593	NA	7.75075	NA	NA	NA	NA	6.89305	NA	NA	NA	NA	NA	NA	NA	NA
P54775	NA	9.6081	8.87338	NA	10.1132	NA	9.27502	9.55012	8.22556	9.56374	8.51195	7.76189	9.53408	NA	9.28676	NA	9.22748	9.41174	8.60317	10.5484	NA	9.39281	NA	NA	NA	NA	NA	8.83186	8.35369	NA	NA	9.98788	NA	9.4507	8.95372	10.0761	8.89199	9.58088	8.95484	NA	9.61035	NA	8.4651	9.63178	NA	NA	10.8316	9.85652	9.8767
P54822	NA	NA	NA	NA	NA	NA	7.88559	7.85874	NA	7.80959	NA	NA	NA	NA	6.96229	NA	7.79983	6.66741	7.60474	NA	NA	NA	NA	10.2033	NA	NA	NA	NA	8.15271	NA	NA	NA	8.0432	7.63037	6.46745	7.41396	7.00675	9.58143	NA	NA	NA	NA	NA	8.27266	8.63924	NA	NA	NA	NA
P54823	NA	NA	NA	NA	NA	NA	NA	6.50615	NA	NA	NA	NA	NA	NA	6.84716	NA	NA	NA	NA	8.33887	NA	NA	NA	NA	NA	NA	NA	7.51204	NA	NA	NA	NA	NA	NA	7.63041	NA	NA	NA	NA	NA	NA	NA	6.86385	7.50376	NA	NA	NA	NA	NA
P54869	15.1173	15.3835	14.9203	14.7783	15.132	15.0412	15.2358	15.1081	14.9596	15.1292	15.2265	14.9807	14.8265	15.1279	14.999	NA	14.9885	14.9854	15.3584	14.1664	14.9231	15.1891	14.6344	14.6389	14.8535	15.1108	14.522	14.8151	14.8939	15.0466	15.2038	14.8531	15.0558	15.0724	15.0227	15.0906	15.0046	15.0173	14.7039	15.01	14.7335	14.922	14.9323	15.0259	14.5726	14.2095	14.7156	14.7	14.4121
P55096	10.4994	11.5863	10.1543	9.84554	10.1919	10.0459	10.9276	10.7723	10.9622	11.7697	11.2761	10.6311	NA	11.7188	10.8193	NA	11.7196	11.252	11.5554	9.4014	9.4959	10.2361	9.74005	11.6535	11.7216	11.3841	11.3036	11.5488	10.9419	11.9927	10.3996	10.7773	10.5242	11.1176	10.6934	10.5829	10.6997	10.7724	11.7588	10.5532	10.7329	11.3257	11.8823	10.7768	11.3114	9.94167	10.0347	11.4852	11.1817
P55258	NA	7.58811	NA	NA	NA	NA	NA	NA	NA	NA	NA	6.19742	NA	NA	NA	NA	NA	NA	NA	NA	NA	NA	NA	8.68681	NA	NA	NA	NA	9.26678	NA	NA	NA	NA	NA	NA	NA	6.53619	7.42773	NA	NA	NA	NA	NA	7.55078	NA	NA	NA	NA	NA
P55264-2	10.157	9.89195	NA	NA	NA	NA	9.1236	7.27873	7.69906	9.25319	6.44408	NA	NA	7.51317	NA	NA	8.48265	9.2247	8.42308	NA	NA	6.65591	9.90002	NA	8.21745	8.44182	NA	NA	NA	NA	NA	NA	NA	NA	6.8574	6.98501	NA	6.63023	8.94192	9.16604	NA	NA	NA	6.48374	NA	NA	NA	NA	NA
P55292	NA	7.20519	NA	NA	NA	NA	7.2633	NA	NA	NA	NA	NA	NA	NA	NA	NA	NA	NA	NA	NA	NA	NA	NA	NA	NA	NA	NA	NA	NA	NA	NA	NA	NA	NA	NA	NA	NA	NA	NA	NA	NA	NA	NA	7.22439	NA	NA	NA	NA	NA
P55302	NA	NA	NA	NA	NA	9.42581	NA	8.42741	NA	6.90788	NA	7.46748	NA	NA	NA	NA	5.41956	7.72202	NA	NA	NA	7.58221	NA	NA	NA	NA	NA	NA	NA	NA	NA	7.25197	NA	7.68328	NA	NA	NA	NA	NA	NA	NA	NA	8.17307	5.83354	8.77014	NA	NA	NA	NA
P56135	13.2503	13.1828	13.3425	12.9686	13.8948	13.6128	13.7052	13.7185	13.3079	13.1813	13.088	13.6931	12.3796	13.6091	13.6458	NA	13.3895	13.5349	12.9731	12.8407	12.4893	13.9905	13.4919	12.8648	12.1614	14.048	13.2113	14.1957	12.9436	11.8681	14.0303	12.9124	14.0083	13.5497	14.0962	14.0068	13.8288	13.5139	13.8985	13.7525	14.4318	13.0278	12.9555	14.2474	14.3517	14.0591	12.9714	13.5855	13.9591
P56371	NA	NA	NA	NA	NA	NA	NA	8.27806	NA	7.02074	NA	5.73593	NA	NA	NA	NA	NA	NA	7.78393	NA	NA	NA	NA	NA	NA	NA	NA	NA	NA	NA	NA	NA	NA	NA	NA	NA	7.21099	8.17127	NA	NA	6.61809	NA	8.41599	5.91344	NA	NA	NA	NA	NA
P56379	11.7018	9.60139	9.22058	9.60627	9.64012	9.47408	10.3602	11.1777	8.69656	8.8406	10.3737	9.94979	NA	9.1345	10.1915	NA	9.43242	10.6264	10.4568	9.75763	NA	10.1621	10.6126	10.1759	NA	11.0806	NA	11.3391	9.81282	9.33537	10.2285	NA	11.0432	10.3705	9.99152	10.9857	8.16872	8.5095	NA	9.40969	11.0558	9.81342	9.71178	8.45359	11.0628	NA	NA	NA	NA
P56380	NA	NA	NA	NA	NA	NA	NA	NA	NA	NA	NA	NA	NA	NA	NA	NA	NA	NA	NA	NA	NA	NA	NA	NA	NA	NA	NA	NA	NA	NA	NA	NA	NA	NA	NA	NA	NA	NA	NA	NA	NA	NA	NA	NA	NA	NA	NA	NA	NA
P56391	12.2248	12.2524	13.1991	12.4814	12.7369	12.5579	13.015	12.9191	12.7147	12.3392	12.1044	12.6223	12.4776	12.9911	11.8362	NA	12.6773	12.1481	11.6271	11.3263	11.7662	12.5533	12.8053	11.4695	12.8406	11.8783	12.1985	11.7662	13.4438	12.3677	12.3981	12.9704	13.0779	12.2356	12.7452	12.9078	12.9445	11.8952	13.3742	12.8644	13.1805	12.2647	12.2151	12.8627	12.4861	12.6725	12.2691	12.2708	11.7364
P56395	14.1985	15.0653	13.8691	13.5647	13.9039	14.4025	14.0634	14.2818	14.3159	15.6523	14.8283	14.3649	13.811	12.9508	15.3082	NA	15.5615	15.1961	15.6127	13.0082	14.6459	14.0053	13.6502	15.3899	15.0588	14.4697	15.3183	15.0596	14.1974	14.9097	13.3762	15.9159	13.6785	15.1751	13.9177	14.296	14.5388	15.0338	14.3055	14.3274	13.9859	15.2623	15.7702	14.1051	15.1952	13.9824	15.3914	14.675	13.3907
P56399	8.40985	NA	8.25702	NA	NA	NA	NA	NA	NA	7.70285	NA	7.63662	NA	NA	NA	NA	NA	NA	NA	10.2723	NA	NA	NA	NA	NA	NA	NA	NA	NA	7.11959	NA	NA	7.30147	NA	NA	NA	6.36546	NA	NA	NA	NA	NA	NA	NA	NA	NA	NA	NA	NA
P56480	16.6687	16.3395	16.9274	16.8262	16.9667	16.9421	16.7424	16.8443	16.7393	16.2273	16.426	16.7362	16.9298	16.6711	16.2668	NA	16.5302	16.5544	16.087	16.2465	16.8276	17.1739	16.9098	16.3219	15.926	16.5564	16.0677	16.4303	16.7345	16.5647	17.0695	16.5056	17.0774	16.4906	17.1643	16.7737	17.0663	16.6331	16.9079	17.1958	17.2824	16.4253	16.1747	17.1412	17.0764	17.1812	16.1721	16.8021	17.1017
P56542	NA	NA	10.0188	NA	11.2668	11.3661	NA	NA	11.1171	11.2758	9.49868	10.8608	NA	NA	NA	NA	9.7014	10.9236	9.86492	NA	NA	NA	NA	NA	NA	8.09205	NA	NA	NA	NA	NA	NA	11.0663	NA	NA	NA	10.9633	5.8665	NA	11.084	NA	11.6893	NA	10.8631	NA	NA	NA	NA	11.1319
P56593	13.9424	12.2313	13.8301	14.2006	14.2696	14.2589	14.2981	14.1109	14.0894	12.4201	12.276	12.9874	13.8038	14.0534	12.2909	NA	12.3891	12.1419	12.6917	13.119	12.3949	14.2088	14.1114	12.0535	11.6327	13.677	12.2216	13.9979	14.1964	13.0479	14.1339	12.8392	14.3452	11.9261	14.3025	14.0437	14.264	12.553	14.0338	14.3845	14.1133	12.0498	13.06	13.8038	14.5196	14.3542	12.5974	12.2692	14.6459
P56654	NA	12.2818	NA	NA	NA	NA	NA	NA	9.74202	12.9181	10.5029	11.7345	NA	NA	12.6307	NA	12.5748	12.34	13.4627	10.9529	10.4755	NA	NA	13.1338	11.4323	9.20851	12.1229	11.9889	8.79567	12.5303	NA	13.3095	NA	12.031	NA	NA	8.90143	11.6315	10.5078	NA	NA	11.8784	13.2587	9.47738	9.99512	NA	13.319	11.8803	NA
P56873	NA	NA	NA	NA	NA	NA	NA	NA	NA	NA	NA	NA	NA	NA	NA	NA	NA	NA	NA	NA	NA	NA	NA	NA	NA	NA	NA	NA	NA	NA	NA	NA	NA	NA	NA	NA	NA	NA	NA	NA	NA	NA	NA	NA	NA	NA	NA	NA	NA
P56959	NA	9.85434	9.24972	8.33649	9.2337	NA	8.06867	8.55695	8.76738	9.78183	9.14262	9.60689	NA	NA	8.53475	NA	6.8595	8.10829	7.19171	11.3518	NA	9.53008	NA	8.84738	10.8727	9.71827	NA	8.07857	9.05663	NA	8.60399	8.07718	7.87877	8.43592	9.16547	8.99401	8.97415	9.0172	10.3639	NA	9.32699	NA	8.27291	6.41722	NA	NA	9.76582	8.96736	NA
P57746	NA	NA	NA	NA	NA	NA	NA	NA	NA	NA	NA	NA	NA	NA	NA	NA	NA	NA	NA	NA	NA	NA	NA	NA	NA	NA	NA	NA	NA	NA	NA	NA	NA	NA	NA	NA	NA	NA	NA	NA	NA	NA	NA	NA	NA	NA	NA	NA	NA
P57759	NA	NA	NA	NA	NA	NA	NA	NA	NA	NA	NA	NA	NA	NA	NA	NA	NA	NA	NA	NA	NA	NA	NA	NA	NA	NA	NA	NA	NA	NA	NA	NA	NA	NA	NA	NA	NA	NA	NA	NA	NA	NA	NA	NA	NA	NA	NA	NA	NA
P57776	NA	7.97772	10.4295	9.97648	7.11916	8.64149	8.20818	8.56407	6.60761	7.23461	9.50156	7.85957	10.5523	9.75936	8.92579	NA	9.05129	9.58877	8.593	NA	NA	9.03536	NA	NA	NA	8.66983	NA	9.37829	NA	8.35174	NA	7.67798	7.24618	8.80466	8.91066	9.71402	8.42532	NA	10.3425	9.32158	8.8951	NA	7.45039	8.50556	8.8485	8.70096	NA	8.44782	NA
P57780	10.253	9.14326	10.3335	NA	9.03463	9.92397	9.71932	9.52749	9.45648	9.9563	9.36905	9.1349	9.81677	8.8563	8.8559	NA	9.54028	8.84103	8.69423	10.163	10.6356	9.63306	10.1612	10.2709	9.6912	9.41963	10.3165	10.1857	9.68292	7.97828	10.2206	9.44401	9.40194	10.1214	9.91853	10.1088	9.98195	9.97197	10.0133	10.0838	9.82242	10.2575	9.11882	10.4291	10.0225	9.37312	9.49379	10.3612	9.90184
P57784	NA	8.1907	NA	NA	7.63697	NA	NA	8.94845	8.37596	8.713	NA	6.59663	NA	NA	6.99737	NA	NA	7.46958	6.32421	9.58901	NA	NA	NA	NA	NA	NA	NA	NA	NA	NA	NA	NA	8.20342	8.12253	9.34298	7.37354	NA	NA	8.28472	NA	NA	NA	NA	NA	NA	NA	NA	NA	NA
P58044	NA	NA	NA	NA	NA	NA	NA	7.99689	NA	NA	NA	NA	NA	NA	NA	NA	NA	NA	NA	NA	NA	NA	NA	NA	NA	NA	NA	NA	NA	NA	NA	NA	NA	NA	NA	NA	NA	NA	NA	NA	NA	NA	NA	NA	NA	NA	NA	NA	NA
P58059	NA	NA	6.33868	NA	NA	NA	NA	NA	NA	NA	NA	8.94989	NA	NA	NA	NA	NA	6.97327	NA	NA	NA	NA	NA	6.76789	NA	NA	NA	NA	NA	NA	NA	NA	NA	NA	8.12427	NA	7.04279	NA	NA	NA	6.73099	NA	NA	7.94333	NA	NA	NA	NA	NA
P58137	NA	8.34406	NA	NA	NA	NA	NA	8.5854	7.59629	8.77097	NA	NA	NA	NA	7.61846	NA	8.8023	7.81203	7.85017	NA	NA	NA	NA	8.59992	NA	8.26217	NA	8.05237	8.72224	9.52852	NA	NA	7.62524	6.70246	NA	NA	7.8474	NA	NA	NA	NA	9.29285	8.95318	8.83482	9.0997	NA	NA	NA	NA
P58252	12.9308	13.1023	12.6843	12.6353	12.6919	12.7363	12.8858	12.9279	12.8757	13.0125	12.943	12.9479	11.8586	12.9077	13.1549	NA	12.8479	13.0594	12.751	13.7045	12.722	13.0146	12.3939	12.524	12.9555	12.9072	12.2024	12.9634	12.8949	13.0586	12.9232	12.7098	12.8824	13.1191	12.7498	12.8978	12.8704	12.9964	13.0515	12.7884	12.8767	12.9228	12.7798	12.9499	12.3092	12.2243	11.7332	12.9389	12.3164
P58281-2	9.71551	9.98477	10.3224	12.1791	10.156	10.7037	9.97575	9.21883	9.31629	9.97768	10.3367	9.37892	9.74584	9.95426	10.4921	NA	9.88644	9.88339	9.93839	11.1723	NA	9.98058	10.2941	10.5267	NA	9.71957	10.261	10.3821	9.97724	9.35754	10.2727	10.6883	9.69214	9.42319	9.36002	9.62589	9.74471	9.97669	9.87355	9.63675	9.48579	9.77437	9.47191	9.80517	10.2195	9.54317	NA	9.20615	10.115
P58389	NA	NA	NA	NA	NA	NA	NA	NA	NA	NA	NA	NA	NA	NA	NA	NA	NA	NA	NA	NA	NA	NA	NA	NA	NA	NA	NA	NA	NA	NA	NA	NA	NA	NA	NA	NA	NA	NA	NA	NA	NA	NA	NA	NA	NA	NA	NA	NA	NA
P58710	NA	11.8937	NA	NA	NA	NA	NA	9.24986	11.1561	13.1808	11.2224	11.4194	NA	NA	11.9124	NA	12.2265	12.3003	13.3568	NA	12.0235	10.1568	NA	12.9844	11.3977	9.90074	13.1293	13.0896	9.1925	12.5941	10.4848	12.6755	NA	11.9547	10.2293	8.50716	10.0808	11.5623	9.61098	12.4221	NA	12.2152	13.5052	11.2179	10.6638	NA	12.7408	12.473	NA
P58735	NA	8.8234	10.3941	15.1412	9.49054	8.51478	9.1315	8.88752	9.56134	9.78086	9.00876	8.52199	8.33661	NA	8.71867	NA	10.0819	9.06893	7.47199	NA	11.5789	10.2767	10.5447	10.8418	NA	8.66081	NA	8.0875	4.62525	9.22681	10.3874	8.29416	8.64931	NA	8.40106	8.30773	8.79994	9.52123	9.88972	11.7727	10.8679	8.97977	7.86372	9.14322	9.43948	11.2268	NA	NA	NA
P58774	NA	NA	9.6548	NA	NA	NA	NA	NA	NA	NA	NA	NA	NA	NA	NA	NA	NA	NA	NA	NA	NA	NA	NA	NA	NA	NA	NA	NA	NA	NA	NA	NA	NA	NA	NA	NA	NA	NA	NA	NA	NA	NA	NA	NA	NA	NA	NA	NA	NA
P58871	NA	NA	NA	NA	NA	NA	NA	NA	NA	NA	NA	NA	NA	NA	NA	NA	NA	NA	NA	NA	NA	NA	NA	NA	NA	NA	NA	NA	NA	NA	NA	NA	NA	NA	NA	NA	NA	NA	NA	NA	NA	NA	NA	NA	NA	NA	NA	NA	NA
P59016	NA	NA	NA	NA	NA	NA	NA	NA	NA	NA	NA	NA	NA	NA	NA	NA	NA	NA	NA	NA	NA	NA	NA	NA	NA	NA	NA	NA	NA	NA	NA	NA	NA	NA	NA	NA	NA	NA	NA	NA	NA	NA	NA	NA	NA	NA	NA	NA	NA
P59017	7.14773	9.609	9.30608	NA	8.04992	7.7711	NA	NA	8.33313	8.6956	9.28021	7.35089	NA	8.40201	6.98507	NA	6.17002	9.4571	8.82475	NA	NA	8.87589	9.48555	8.70187	NA	6.04258	8.58171	8.21127	7.90486	9.48695	NA	9.42264	8.84941	9.39818	8.24934	8.72191	8.36396	NA	7.77672	NA	8.77145	8.26881	8.40126	8.66187	9.70422	NA	NA	NA	9.067
P59266	NA	NA	NA	NA	NA	NA	NA	NA	NA	8.64975	NA	NA	NA	NA	NA	NA	NA	NA	NA	NA	NA	NA	NA	NA	NA	NA	NA	NA	NA	NA	NA	NA	5.69444	NA	NA	NA	4.10747	NA	NA	NA	NA	NA	8.91075	7.08415	NA	NA	NA	NA	NA
P59325	NA	7.58613	NA	NA	NA	NA	NA	NA	6.52507	8.71789	NA	9.17371	NA	NA	9.62898	NA	NA	8.08389	NA	10.0611	NA	5.49209	NA	9.45993	NA	NA	NA	NA	NA	9.5214	7.58208	7.90684	9.44246	8.56615	9.3102	NA	9.29496	7.99961	8.5893	7.80865	NA	NA	9.00363	9.46696	NA	NA	NA	NA	NA
P59708	NA	NA	NA	NA	NA	NA	NA	NA	NA	NA	NA	NA	NA	NA	NA	NA	NA	NA	NA	8.41945	NA	NA	NA	NA	NA	NA	NA	NA	NA	NA	NA	NA	NA	NA	NA	NA	NA	NA	NA	NA	NA	NA	NA	NA	NA	NA	NA	NA	NA
P59764-2	11.8753	NA	NA	NA	NA	NA	NA	NA	12.2795	NA	NA	NA	NA	NA	NA	NA	NA	NA	NA	NA	13.6527	NA	NA	NA	NA	NA	NA	NA	NA	NA	NA	NA	NA	12.6499	13.5302	NA	NA	NA	NA	NA	NA	NA	NA	12.7493	NA	NA	NA	14.3883	NA
P59999	11.6999	11.613	11.8141	11.5513	11.294	11.4307	11.371	10.6996	11.3192	11.3721	10.7681	11.0272	11.8572	10.8518	11.2592	NA	10.6969	11.3032	11.2728	10.8186	11.9639	10.7401	12.1695	11.1308	11.1604	9.98452	11.3915	11.5752	11.7283	11.1125	11.2699	11.9903	10.7571	11.9673	11.6102	12.0268	11.369	11.0159	10.0565	11.5293	11.7412	11.3092	11.2341	11.7938	11.3715	11.2789	11.401	12.1995	10.2128
P60060	8.14265	NA	NA	NA	NA	NA	NA	NA	NA	7.34261	NA	NA	NA	NA	NA	NA	NA	7.3589	NA	NA	NA	NA	NA	NA	NA	NA	NA	NA	NA	NA	NA	8.84732	7.8154	8.3866	7.25314	NA	8.67056	NA	NA	NA	NA	NA	7.02682	NA	NA	NA	NA	NA	NA
P60122	NA	10.2086	6.49412	NA	9.79927	NA	NA	8.70311	7.97382	9.01542	NA	8.11278	NA	9.17306	8.99717	NA	7.81087	7.05903	9.52436	12.4069	10.1701	7.61918	NA	10.1542	NA	5.81546	NA	8.63898	NA	9.29294	NA	NA	NA	8.5346	NA	8.88653	8.0058	8.42952	NA	8.36465	NA	NA	8.99315	8.76006	NA	NA	NA	NA	NA
P60229	NA	8.92855	9.16065	9.88886	8.90415	8.8579	8.97599	8.97992	8.50712	8.47952	10.1236	9.04698	NA	9.41593	8.23909	NA	9.09207	9.47762	8.93163	9.98467	11.2738	8.92962	8.89259	8.50925	9.71592	8.80514	10.724	9.46685	NA	8.48397	10.0486	8.79978	9.19374	9.65526	9.64535	9.5287	9.19866	8.07147	10.432	9.93441	9.98724	9.29039	9.23849	9.35058	NA	NA	NA	9.31522	10.5989
P60335	10.6694	10.4796	10.9882	10.6103	11.3892	10.3277	10.773	10.8803	10.8296	10.6879	11.0169	11.3799	10.764	11.5343	11.1647	NA	10.6058	11.3003	10.815	12.5312	11.564	10.8724	10.4862	10.7395	11.2551	10.4728	10.8711	11.3248	9.97905	10.5368	11.1298	10.7408	10.7094	11.367	10.8114	11.4001	10.8237	11.2631	11.5098	10.9103	11.0415	9.34279	10.7257	10.6945	11.9834	9.87104	10.4191	10.8722	10.6277
P60670	NA	NA	NA	NA	7.38414	8.74329	NA	NA	5.29646	8.41582	NA	7.70721	NA	NA	8.8943	NA	8.7811	9.25821	NA	NA	NA	8.02508	NA	NA	NA	NA	NA	NA	NA	NA	NA	NA	NA	6.69063	NA	NA	6.30975	NA	NA	NA	NA	9.65317	NA	NA	NA	NA	NA	NA	NA
P60710	15.1824	15.0529	15.791	15.3174	14.852	15.2403	15.2749	14.9055	14.874	15.3315	15.0101	14.8223	14.6364	15.2086	15.1831	NA	15.0855	15.0025	14.9323	16.8488	15.4685	15.212	15.3644	15.5031	14.9919	15.1488	15.1739	15.2318	15.1164	14.8494	15.5208	15.3333	14.9168	15.7379	15.0913	15.4144	15.2931	15.2242	15.2909	15.4043	15.239	15.1955	15.3082	15.3754	15.0394	15.1534	15.5607	15.5773	14.8076
P60766	9.58099	9.81963	9.58427	10.0789	10.6028	9.01372	10.0849	9.33978	10.5653	10.1489	9.78722	9.15846	10.0381	8.68694	10.7379	NA	10.3031	9.41134	9.5754	11.1353	NA	9.9998	10.0772	9.51348	NA	10.3816	9.91347	NA	9.17387	NA	8.59966	9.90064	8.55823	8.43883	9.99834	10.0861	8.47588	10.1676	NA	10.0874	10.2023	9.2505	7.83038	9.88116	10.2796	NA	10.3995	NA	NA
P60824	NA	NA	NA	NA	NA	NA	NA	NA	NA	NA	NA	NA	NA	NA	NA	NA	NA	NA	NA	10.4808	NA	NA	NA	NA	NA	NA	NA	NA	NA	NA	NA	NA	NA	NA	NA	NA	NA	NA	NA	NA	NA	NA	NA	NA	NA	NA	NA	NA	NA
P60840-2	NA	NA	NA	NA	NA	NA	NA	NA	NA	NA	NA	NA	NA	NA	NA	NA	NA	NA	NA	NA	NA	NA	NA	NA	NA	NA	NA	NA	NA	NA	NA	NA	NA	NA	NA	NA	NA	NA	NA	NA	NA	NA	NA	NA	NA	NA	NA	NA	NA
P60843	12.9344	12.6685	12.8488	12.8909	12.62	12.6652	12.4752	12.8098	12.4858	12.6448	12.6873	12.72	12.5434	12.6151	13.8879	NA	12.9599	13.2589	13.2671	14.0346	12.8427	12.8516	12.7512	12.946	12.2683	13.3655	12.6221	13.0231	13.0929	12.3855	12.6517	13.2484	13.1103	13.6443	13.0762	13.1125	12.8318	12.7399	12.8689	12.9081	12.6729	13.002	13.1845	13.021	12.3849	12.2636	12.1016	13.8736	13.1593
P60867	NA	6.82919	8.40707	NA	9.13161	NA	8.9718	8.23035	8.25402	6.13851	NA	NA	NA	NA	NA	NA	NA	NA	7.70337	7.99436	NA	NA	NA	NA	NA	NA	NA	7.27421	8.21403	NA	NA	7.99481	NA	NA	NA	NA	8.90665	7.84092	NA	NA	NA	9.29677	NA	5.62368	NA	NA	NA	NA	NA
P61021	NA	8.89727	8.57963	NA	10.5759	10.5612	8.51053	8.14586	9.10369	NA	8.11373	8.112	NA	NA	NA	NA	9.76911	7.89244	NA	NA	NA	10.4245	NA	10.1635	NA	9.06323	NA	8.59571	9.87975	NA	NA	9.62174	9.23383	8.84526	7.69668	10.4222	10.0658	NA	7.25539	NA	8.13664	NA	9.0544	9.95415	NA	NA	NA	10.9637	NA
P61022	NA	NA	8.81131	NA	NA	NA	NA	NA	NA	NA	8.36974	8.81048	NA	NA	7.95517	NA	NA	7.26195	NA	NA	NA	NA	NA	NA	NA	9.28674	NA	NA	NA	NA	NA	9.46055	NA	7.3339	NA	NA	NA	NA	NA	NA	7.57875	NA	NA	NA	NA	NA	NA	NA	NA
P61027	7.79487	NA	NA	NA	NA	NA	NA	NA	8.90749	8.86044	6.36798	NA	NA	NA	8.32594	NA	NA	NA	NA	NA	NA	9.52877	NA	NA	NA	NA	NA	NA	NA	NA	NA	9.42456	8.34613	8.76998	6.39308	NA	8.57026	NA	NA	NA	6.34263	NA	NA	NA	8.14559	NA	NA	NA	10.0309
P61079	9.6231	9.53244	10.3984	NA	8.8674	NA	9.31905	9.5707	10.6816	NA	7.39227	9.07676	NA	8.93452	7.74416	NA	7.60047	9.6052	NA	NA	NA	8.94515	10.5514	8.68177	NA	7.96377	10.6528	8.12347	10.3242	NA	9.62786	NA	8.38982	9.84423	9.24529	10.4789	9.23893	9.29882	8.21262	NA	NA	9.04869	9.7507	9.46274	9.03202	NA	NA	NA	NA
P61087	NA	NA	NA	NA	NA	NA	NA	NA	NA	NA	NA	NA	NA	NA	NA	NA	NA	NA	NA	NA	NA	NA	NA	NA	NA	NA	NA	NA	NA	NA	NA	NA	NA	NA	NA	NA	NA	NA	NA	NA	NA	NA	NA	NA	NA	NA	NA	NA	NA
P61089	11.1936	10.3197	10.4205	9.90985	10.512	10.2422	10.7339	10.4366	11.067	10.5716	9.10776	10.9783	10.3271	10.8017	11.5866	NA	10.0476	10.4394	10.0039	12.929	NA	10.026	10.9025	9.77855	11.1636	11.1263	9.09383	9.54789	10.6454	9.94999	9.01203	10.5654	9.94927	10.4617	9.92804	10.3247	10.309	10.3583	10.2712	10.303	10.3911	10.6854	10.1716	10.7168	9.21226	8.85952	NA	9.96872	9.01143
P61161	10.6615	10.2332	9.70774	NA	10.4833	10.2429	10.6595	10.6562	9.88702	10.0432	10.368	9.99086	10.6247	10.2984	10.4854	NA	9.5785	9.31242	10.7069	11.5476	11.0898	9.95527	8.32097	11.1877	10.8215	10.7931	9.14785	10.7332	10.7693	10.2022	10.0235	10.8723	10.3409	10.5192	10.3107	11.1637	10.8194	11.2799	10.0959	10.614	11.299	11.5234	9.92021	11.0054	10.3377	NA	10.2419	11.3165	NA
P61164	NA	8.40506	NA	NA	NA	NA	NA	NA	NA	NA	NA	NA	NA	NA	NA	NA	6.76922	8.15365	NA	9.54217	NA	8.28243	NA	NA	NA	NA	NA	NA	NA	NA	NA	NA	NA	9.23962	NA	NA	7.12029	NA	NA	NA	NA	NA	NA	8.08444	NA	NA	NA	NA	NA
P61202	NA	NA	NA	NA	NA	NA	NA	NA	NA	NA	NA	NA	NA	NA	NA	NA	NA	NA	NA	NA	NA	NA	NA	NA	NA	NA	NA	NA	NA	NA	NA	NA	NA	NA	NA	NA	NA	NA	NA	NA	NA	NA	NA	NA	NA	NA	NA	NA	NA
P61205	10.8664	11.1099	11.3683	10.6421	11.1572	10.1663	11.4731	11.4455	11.0682	11.214	11.082	11.4188	10.5957	10.1539	13.1148	NA	11.4821	10.8632	10.9086	12.4972	12.3678	11.7496	10.8427	10.8683	10.5162	11.7213	10.7357	11.3506	12.3255	10.7029	11.0111	11.73	11.8878	12.4443	11.4763	11.5611	11.6184	11.321	10.9446	11.8852	12.0045	11.3167	11.2146	11.2805	11.6779	12.2942	11.9307	10.8377	11.9972
P61211	8.85659	7.71509	NA	NA	NA	NA	9.21228	9.9238	9.42262	8.2031	8.65514	9.2585	NA	9.55894	9.3554	NA	9.57784	9.47037	9.55376	NA	NA	9.42585	NA	NA	NA	NA	9.32665	7.72741	NA	NA	NA	7.46105	NA	9.86138	9.48345	9.12444	9.48462	NA	9.0148	10.2831	7.67828	NA	9.25925	10.1285	NA	9.41685	NA	8.59982	NA
P61222	8.34891	9.82254	3.72288	9.2067	9.64487	NA	9.42385	9.01267	9.15496	8.54875	9.34289	9.20519	NA	9.80219	9.7181	NA	8.32263	9.28969	9.98023	10.3082	NA	8.31424	9.36785	9.07112	9.38019	9.20873	8.30039	8.78395	9.55462	8.33696	8.65351	8.66384	8.89219	9.26766	9.11271	9.29002	8.47269	9.64706	NA	9.58027	9.31417	9.01134	9.94983	10.0198	NA	NA	NA	7.15836	11.015
P61226	NA	NA	NA	NA	NA	NA	NA	NA	NA	NA	NA	NA	NA	NA	NA	NA	NA	NA	NA	NA	NA	NA	NA	NA	NA	NA	NA	NA	NA	NA	NA	NA	NA	NA	NA	NA	NA	NA	NA	NA	NA	NA	NA	NA	NA	NA	NA	NA	NA
P61255	12.7125	13.2257	13.3491	13.1345	13.5466	12.5827	13.6096	13.5497	13.4352	13.6973	13.5874	13.8121	12.9544	12.8794	13.6421	NA	13.2784	13.1736	13.6131	13.9651	13.2371	13.4681	12.6152	13.3094	11.5408	13.427	12.8765	13.6598	13.4341	13.0354	12.9438	13.1814	13.4664	13.6316	13.1078	13.1815	13.4487	13.3258	13.3956	12.9715	13.2209	12.9971	13.7725	13.4822	13.2067	12.705	12.3576	13.4094	13.0479
P61290	NA	NA	NA	NA	7.62322	NA	8.73448	NA	7.94828	6.38526	NA	7.59255	NA	NA	NA	NA	NA	7.44852	NA	9.72564	NA	NA	NA	NA	NA	NA	NA	NA	8.6096	NA	NA	NA	7.31939	NA	NA	NA	NA	NA	NA	NA	NA	NA	NA	7.34404	NA	NA	NA	NA	NA
P61327	8.84764	NA	8.51122	8.60825	8.53841	9.59983	NA	NA	7.02512	8.10977	8.53988	9.37917	NA	NA	NA	NA	NA	9.22764	NA	11.0761	NA	8.31911	NA	NA	NA	NA	NA	5.98029	9.12563	NA	NA	NA	9.5758	8.76928	NA	NA	4.57719	NA	NA	NA	NA	NA	8.39326	7.95403	8.31562	NA	NA	7.12289	NA
P61358	12.7451	13.554	13.0938	11.5083	13.312	12.8065	12.7868	12.8225	13.1675	12.8782	13.0915	13.3299	12.5192	13.1466	13.4819	NA	13.0659	13.1274	13.4663	13.1859	11.4039	13.2015	12.2989	13.4807	13.0519	13.2443	12.8337	13.4835	13.3467	12.5538	13.4466	13.3014	13.0515	13.3292	12.8281	13.1223	13.251	13.5797	13.384	12.9735	13.2252	12.6084	13.448	12.8453	12.8267	13.3993	12.5349	13.5932	13.281
P61458	NA	8.46094	8.79375	NA	9.22841	9.29486	9.87989	8.65488	9.22353	8.86191	8.90345	10.1675	NA	NA	NA	NA	NA	9.28475	9.90407	NA	NA	9.27084	NA	6.56577	10.1323	NA	8.75544	7.91968	9.08047	10.0499	8.21178	7.57748	8.96779	9.12952	7.48339	8.90638	9.74812	9.68747	NA	NA	8.26894	9.40814	8.6719	8.77076	NA	NA	NA	NA	NA
P61514	10.541	6.89475	9.80169	9.06308	9.85937	8.97354	8.94795	7.14258	8.93342	8.30257	9.90316	NA	NA	8.41754	8.6255	NA	NA	7.40026	8.29293	7.31049	7.61075	7.55177	7.72184	NA	7.92887	8.55253	NA	9.06631	9.72611	NA	NA	NA	9.35488	7.51835	7.92775	8.19334	6.20793	8.80591	9.32853	8.48066	9.36953	8.98938	9.56954	8.35946	NA	9.05878	NA	NA	8.5534
P61620	11.535	11.9458	11.8129	11.7002	11.5831	10.6304	11.6507	11.6327	11.6618	11.0277	10.3003	11.7497	12.1837	11.367	11.4735	NA	11.3036	10.8974	10.8244	11.6243	11.1398	11.5506	11.7244	11.2038	10.4028	10.0935	11.7006	11.8719	11.1875	11.2911	11.9603	10.7368	11.2096	11.965	10.3468	11.468	11.6539	11.5509	11.1158	11.7874	11.1897	10.676	11.3261	11.2784	11.7276	11.9298	11.142	10.9804	11.683
P61750	9.73276	10.1265	10.4956	9.42441	9.75293	9.69251	10.2237	10.374	10.0857	10.0226	9.77849	10.7701	10.5564	9.87231	10.3684	NA	10.317	9.82724	10.3566	9.43854	NA	9.35702	9.31274	9.38768	6.76971	10.5999	7.4472	8.87994	9.81262	9.30582	7.11139	10.2172	8.88678	10.3398	10.2499	9.90801	9.93894	8.70424	9.54384	7.99966	9.31239	7.39874	8.97175	9.69978	10.2262	8.49559	NA	8.63491	10.0792
P61804	12.155	11.8229	12.5115	12.3514	11.4023	11.657	11.8835	12.2644	12.1961	11.7087	11.5408	11.754	12.2505	11.2678	11.8555	NA	11.6772	12.1032	11.2974	10.8767	11.6569	11.9014	11.7044	10.396	11.3284	11.873	11.2429	12.4822	11.2723	11.7778	11.1667	11.4384	11.8955	11.5412	11.5755	12.0024	12.4585	11.2797	10.7805	11.5424	11.9603	10.2357	11.3572	11.5182	12.1899	12.0176	11.0331	11.8851	10.7373
P61922	10.6866	10.9423	10.8455	11.0748	11.0909	11.0837	11.0088	11.1359	11.2155	10.6387	11.0113	10.9041	11.8319	11.2969	10.665	NA	10.6963	10.959	11.0713	9.97222	8.12561	11.0884	8.81205	11.2281	11.5273	10.3081	10.5908	9.70892	11.3024	10.9361	10.4088	10.7166	11.2162	11.5461	11.3735	10.4838	11.0237	10.6453	11.0242	11.1575	11.9934	10.8243	10.9878	10.9617	8.55065	NA	NA	10.8957	NA
P61924	NA	NA	9.17819	9.0931	6.88028	9.45979	8.60913	7.79321	8.67158	NA	8.59403	8.50833	NA	NA	NA	NA	8.25261	7.79312	6.51851	NA	NA	9.46482	NA	NA	NA	NA	NA	NA	9.14286	8.52958	NA	5.37219	8.12711	NA	8.65788	6.11352	7.63348	7.07204	NA	NA	7.62078	NA	7.68267	8.32048	9.04862	NA	NA	NA	NA
P61957	NA	NA	NA	NA	7.86106	NA	6.39689	NA	7.27198	NA	NA	NA	NA	NA	NA	NA	NA	7.83105	NA	12.4468	NA	7.35133	NA	NA	NA	NA	NA	7.09946	NA	NA	NA	NA	NA	7.63678	NA	NA	NA	NA	8.60694	NA	NA	NA	NA	4.59848	NA	NA	NA	NA	NA
P61961	NA	NA	NA	NA	NA	NA	7.68777	NA	NA	6.63477	9.17034	9.51953	NA	NA	7.66022	NA	9.13263	8.6769	5.70029	10.5911	NA	9.26222	NA	NA	NA	NA	NA	NA	NA	6.81765	8.47932	NA	NA	7.2787	9.18225	7.45266	8.03415	7.85338	NA	NA	NA	NA	8.19928	9.25609	NA	NA	NA	NA	NA
P61965	NA	NA	NA	NA	NA	NA	NA	NA	NA	NA	NA	NA	NA	NA	NA	NA	NA	NA	NA	NA	NA	NA	NA	NA	NA	NA	NA	NA	NA	NA	NA	NA	NA	NA	NA	NA	NA	NA	NA	NA	NA	NA	NA	NA	NA	NA	NA	NA	NA
P61979-2	10.1779	10.1894	8.86223	10.2933	10.4493	7.94034	9.41754	10.2766	9.18624	10.436	10.1497	10.3785	11.7849	9.70827	10.1305	NA	9.66261	10.3848	10.0075	12.9493	11.1677	10.4358	10.1526	8.5671	10.6036	10.0965	10.0084	10.391	10.8075	10.4435	9.98185	9.31099	9.79232	10.4136	9.60773	10.1077	9.57213	9.94354	10.3325	7.51974	9.70313	9.78458	9.12846	9.85924	9.57913	9.34583	8.03943	10.3827	11.2095
P61982	10.5449	10.9584	10.6149	10.7019	10.217	9.34389	9.50417	9.38306	10.1497	10.8836	10.4068	10.058	NA	10.6184	11.1755	NA	9.96992	10.5697	9.88904	11.8577	11.6796	10.1944	10.7913	10.3445	10.2675	10.6717	11.001	9.4295	9.63807	10.0263	9.52386	10.7762	9.74711	10.2893	9.44528	10.4177	10.5801	10.2725	9.65662	11.0289	10.4261	10.2171	10.6767	10.4305	9.29868	9.57758	11.8485	9.40226	NA
P62046	NA	NA	NA	NA	NA	NA	NA	NA	NA	NA	NA	NA	NA	NA	NA	NA	NA	NA	NA	NA	NA	NA	NA	NA	NA	NA	NA	NA	NA	NA	NA	NA	NA	NA	NA	NA	NA	NA	NA	NA	NA	NA	NA	NA	NA	NA	NA	NA	NA
P62075	11.8149	11.442	11.4902	11.5586	11.1011	10.9883	10.9913	11.9096	11.483	11.9314	10.5124	11.4313	11.849	12.1862	10.6692	NA	10.6588	10.9287	12.3104	9.84001	12.2982	11.9823	10.9965	11.2266	10.1838	11.2153	11.4551	11.5982	10.9056	10.9628	11.3135	10.8936	11.2119	11.5788	11.9067	11.0077	11.963	10.8269	10.92	11.5001	11.4242	11.8413	11.688	11.3758	11.1618	10.8616	12.3682	12.5378	10.9461
P62077	8.94508	8.41963	8.69482	NA	9.07092	NA	8.50794	6.60074	6.89082	8.92828	NA	9.35902	NA	NA	8.94484	NA	10.4091	8.56889	8.58741	NA	NA	9.73737	9.1489	NA	NA	8.1451	NA	NA	9.07773	NA	NA	9.44729	9.48038	9.46121	7.31312	7.20217	9.04625	10.3041	9.08625	9.9225	9.10697	NA	6.77998	7.56713	6.65652	NA	7.26317	NA	NA
P62082	12.5919	12.6505	11.0173	12.4176	11.9132	12.2035	12.3132	12.3106	12.9483	12.9042	12.968	12.2388	10.5271	12.652	12.7623	NA	12.7489	12.6847	12.6287	13.0426	12.9635	12.7198	12.2601	12.3441	12.2358	11.9688	11.9142	12.3391	11.4108	12.1343	13.1253	12.5205	12.6825	12.8056	12.364	12.054	12.4472	12.5874	11.7655	12.6465	12.419	11.705	12.7894	12.6252	12.1804	12.6246	12.3828	12.5754	12.0717
P62137	NA	NA	NA	NA	NA	NA	NA	NA	NA	NA	NA	NA	NA	NA	NA	NA	NA	NA	NA	NA	NA	NA	NA	NA	NA	NA	NA	NA	NA	NA	NA	NA	NA	NA	NA	NA	NA	NA	NA	NA	NA	NA	NA	NA	NA	NA	NA	NA	NA
P62141	NA	NA	NA	NA	NA	NA	NA	NA	NA	NA	NA	NA	NA	NA	NA	NA	NA	NA	NA	NA	NA	NA	NA	NA	NA	NA	NA	NA	NA	10.9809	NA	NA	NA	NA	NA	NA	NA	NA	NA	NA	NA	NA	NA	6.49148	NA	NA	NA	NA	NA
P62192	8.90116	9.91371	9.57845	9.5763	9.86533	NA	9.06726	7.92101	9.8443	10.1685	10.2176	9.38785	9.51639	NA	11.2423	NA	NA	9.81275	9.331	11.0923	10.0155	9.95728	NA	9.35761	10.5524	9.01041	NA	9.74274	9.5347	10.2565	NA	10.1464	10.0401	9.04189	9.4441	10.0086	9.04496	9.68881	10.9211	NA	9.78095	NA	9.80353	7.92014	10.2771	10.4548	8.37087	NA	NA
P62196	10.6403	7.86563	NA	NA	9.6699	9.34086	NA	8.69205	9.95408	8.91655	7.3885	8.76831	12.1718	NA	8.7817	NA	NA	7.69051	8.88162	9.87057	NA	7.0119	9.82987	6.94174	10.5463	NA	NA	NA	8.28745	NA	NA	9.89848	8.17392	8.52999	8.68105	8.88284	8.93491	9.73472	NA	NA	4.29332	11.276	9.04524	6.87952	NA	NA	NA	NA	NA
P62242	13.9423	13.8974	14.2077	14.208	14.1201	13.678	14.1603	14.2054	13.8829	14.0051	13.6828	14.3029	12.7034	14.3462	13.9749	NA	14.1808	13.6096	12.9254	13.5597	13.0031	14.2745	13.6036	14.0924	13.1779	13.7914	13.881	14.1304	13.7464	13.6346	13.8383	13.9406	14.0659	14.0458	14.0545	14.3293	13.9828	14.2531	14.1816	13.116	14.1357	13.8056	14.2877	14.4344	14.4318	14.0292	12.8555	13.7784	14.1567
P62245	11.8397	12.4691	13.0105	12.409	12.3873	12.8423	12.5741	12.521	12.9286	12.8559	12.8866	12.8936	11.2322	12.3387	12.6833	NA	12.9227	12.2671	13.2814	13.1813	10.6924	13.1317	13.0911	12.8069	11.5588	13.21	13.0871	12.9389	12.4386	12.962	12.768	12.4781	12.949	13.3559	13.2022	13.0355	13.2536	12.8529	12.6711	12.0165	12.6713	12.604	12.7484	12.8711	12.812	13.055	12.0102	13.1816	13.3597
P62259	12.1264	12.191	11.2798	10.6308	11.3454	12.1152	11.8451	11.734	11.5897	12.5964	12.2069	11.3055	12.8363	12.0498	13.6044	NA	12.4057	12.1728	12.476	14.0527	11.6435	12.4019	11.6221	12.1758	12.1495	11.7772	11.7631	11.9162	11.0336	12.0492	12.4018	12.1655	12.0789	12.9225	12.4505	11.2137	11.9956	11.9987	12.2353	11.9664	11.9289	12.5634	12.1683	12.3455	12.0911	12.0267	12.6321	12.4095	12.0893
P62264	11.6546	11.7751	10.9083	11.8465	11.7862	10.834	11.7083	12.0795	11.7912	11.9317	11.5643	11.6735	12.3231	11.0774	12.5506	NA	12.0623	11.9643	11.5928	12.4906	11.3272	12.0145	10.8935	10.7967	10.3259	11.0285	11.4333	12.1962	11.8634	11.7139	11.9092	11.678	11.6113	12.2068	11.6402	11.3522	11.6413	11.6692	11.7399	10.7513	11.3459	10.7771	12.1527	11.7024	12.3757	12.0283	11.3696	11.2963	11.1776
P62267	8.87088	10.4556	10.9338	11.1253	9.93758	10.5428	10.6561	11.0472	10.8042	8.30895	10.6005	10.4418	NA	8.05035	10.4777	NA	10.0983	10.9284	10.4443	11.125	9.23225	9.1303	NA	9.6906	10.7908	10.3367	10.8914	11.6284	10.9121	7.99356	10.1135	11.088	10.4286	11.0097	11.0991	10.1986	10.8426	10.9384	11.0786	10.877	10.4331	NA	10.8011	10.48	10.8686	11.6286	9.22876	11.1372	NA
P62270	13.0408	12.8806	12.668	12.7584	13.2088	12.9449	13.152	13.0661	12.8952	12.9648	12.8192	12.9503	12.6397	12.4955	12.9835	NA	13.0574	12.8228	12.8443	12.9696	12.7112	12.856	12.8803	12.9029	12.2579	12.7213	12.6681	13.1836	12.8737	12.7195	12.8869	12.9548	12.9305	13.2303	12.7651	12.7417	12.8574	12.9525	13.0492	13.0098	13.1042	12.6404	13.0706	12.7982	12.8527	13.2539	13.2502	13.2797	12.5004
P62281	11.8468	11.494	11.7201	11.2318	11.7156	10.5433	12.0155	12.0671	10.9945	12.0524	11.9469	12.0727	12.2853	11.7654	12.1756	NA	11.623	11.6809	11.681	11.2	11.237	11.6533	10.8942	11.8532	8.79851	11.5818	12.6343	12.5061	12.009	10.6785	11.4338	11.3362	12.1039	12.329	11.9104	12.2811	11.8184	12.0662	12.138	11.688	12.0213	9.85959	12.3075	12.3827	10.4669	12.0136	11.9065	12.1746	12.138
P62301	12.7583	13.7101	13.1827	12.5288	13.0856	12.4854	13.2118	13.1226	13.0611	13.7446	13.3703	13.7488	13.9929	13.2234	13.9689	NA	13.5328	13.1835	14.0128	14.1542	12.9695	13.3579	13.4313	13.4314	12.4866	13.5877	13.0895	13.5925	13.6405	14.3875	13.8676	13.1789	13.6108	13.5729	13.2085	13.6831	13.3702	12.8067	13.2941	13.8139	13.9043	12.9147	13.4692	13.5572	13.9588	13.1625	13.4612	13.8697	11.8442
P62305	11.2515	6.03539	NA	NA	7.13223	NA	8.03917	NA	NA	9.3406	9.12472	8.7422	NA	NA	7.55326	NA	9.17724	8.5584	8.35441	12.8715	NA	8.84619	NA	NA	NA	NA	NA	NA	9.20244	NA	9.34147	NA	9.17127	9.25341	NA	9.74729	8.07821	NA	NA	NA	9.48582	NA	8.6766	8.08263	NA	NA	NA	9.66676	9.61997
P62307	NA	NA	NA	NA	NA	NA	NA	NA	NA	NA	NA	NA	NA	NA	NA	NA	NA	NA	NA	NA	NA	NA	NA	NA	NA	NA	NA	NA	NA	NA	NA	NA	NA	NA	NA	NA	NA	NA	NA	NA	NA	NA	NA	NA	NA	NA	NA	NA	NA
P62309	NA	NA	NA	NA	NA	NA	NA	NA	NA	NA	NA	NA	NA	NA	NA	NA	NA	NA	NA	NA	NA	NA	NA	NA	NA	NA	NA	NA	NA	NA	NA	NA	NA	NA	NA	NA	NA	NA	NA	NA	NA	NA	NA	NA	NA	NA	NA	NA	NA
P62315	NA	NA	NA	NA	NA	NA	NA	7.71612	NA	NA	NA	NA	NA	NA	7.82806	NA	NA	NA	NA	9.35217	NA	NA	NA	NA	NA	NA	NA	NA	NA	NA	NA	NA	NA	NA	NA	NA	NA	8.9842	NA	NA	NA	NA	NA	7.37742	NA	NA	NA	NA	NA
P62317	8.64653	8.36253	8.86437	10.143	9.82521	NA	7.85725	9.27493	7.83579	9.57337	8.1633	9.67636	9.85351	NA	10.3977	NA	8.03079	9.5931	9.18954	10.7002	NA	8.71415	NA	9.52055	NA	9.03774	NA	9.27591	9.8402	NA	7.31955	7.97889	9.1326	9.55491	7.1187	9.47776	NA	10.1389	9.82805	NA	9.71749	NA	8.89376	8.94859	9.87882	NA	NA	10.1235	10.9855
P62320	8.42916	8.53227	8.87598	10.1991	10.9433	9.68752	8.88532	9.62916	10.4877	8.68398	10.219	9.72721	NA	10.0023	10.1898	NA	8.98361	9.80891	8.92098	12.124	NA	8.94646	NA	NA	9.08669	9.76677	8.83402	10.5011	9.33611	10.1636	10.4733	10.2267	8.48459	10.2019	10.5082	9.72082	9.79024	10.3422	9.07521	9.36841	9.11731	NA	8.41184	9.54277	9.52206	NA	NA	10.2027	10.5089
P62331	9.81558	9.80017	9.14455	NA	9.33359	7.6876	8.94162	9.26396	9.67305	9.11253	10.2071	9.23327	NA	NA	9.40254	NA	9.13189	9.27089	10.655	NA	NA	9.47537	NA	NA	NA	9.52189	11.3644	10.0158	NA	8.92328	NA	10.4351	8.27684	9.92004	9.16264	9.70643	8.87103	9.092	9.66074	NA	8.62005	NA	9.97094	9.35893	10.1602	10.1131	NA	9.09022	NA
P62334	NA	7.66407	NA	NA	NA	NA	NA	7.8199	NA	7.49149	8.74308	NA	NA	NA	6.81931	NA	NA	8.51206	NA	9.35371	NA	6.63848	NA	8.51807	NA	NA	NA	NA	7.53294	9.37502	NA	7.16476	NA	8.08851	6.19966	6.26643	6.79051	5.94263	NA	NA	7.51831	NA	7.45898	7.80276	NA	NA	NA	8.62823	NA
P62342	NA	7.3284	NA	8.77874	NA	NA	8.00993	NA	NA	8.99377	NA	8.79357	10.2585	NA	NA	NA	NA	NA	5.6088	NA	NA	NA	8.95047	NA	NA	NA	NA	7.98772	NA	NA	NA	6.97458	NA	NA	NA	7.9929	7.71489	NA	8.90459	9.21211	7.44373	NA	6.39927	7.85869	NA	NA	NA	NA	NA
P62627	NA	NA	NA	NA	NA	NA	NA	NA	NA	NA	NA	NA	NA	NA	NA	NA	NA	NA	NA	9.15963	NA	NA	NA	NA	NA	NA	NA	NA	NA	NA	NA	NA	NA	NA	NA	NA	NA	NA	NA	NA	NA	NA	NA	NA	NA	NA	NA	NA	NA
P62702	12.7505	13.0238	12.2563	12.8764	12.6531	11.8173	13.0721	13.333	13.123	12.9517	12.7748	12.6952	13.2485	12.3902	12.5923	NA	12.0109	12.3035	12.2632	12.5688	13.2763	12.8339	12.6413	12.7586	12.8123	12.4558	12.4885	12.9414	12.4107	12.0973	13.3031	12.8579	13.1743	13.5151	12.6544	12.8316	13.1933	12.7758	12.8351	12.1471	12.3731	12.724	12.9836	13.3341	13.3477	12.5348	12.403	12.6365	13.2369
P62717	10.2158	9.09103	8.3046	NA	9.57163	8.39258	8.74277	8.86723	7.50302	8.84162	9.07835	8.99217	NA	8.86754	NA	NA	8.30165	6.85591	7.52198	8.86187	NA	7.83195	8.41179	NA	NA	9.50342	NA	9.08372	NA	NA	9.57539	9.12499	8.01473	8.58669	9.19889	NA	9.0582	8.29296	NA	10.025	9.13182	9.91989	8.99559	9.79609	NA	NA	NA	NA	NA
P62737	NA	NA	9.31871	NA	NA	NA	NA	NA	NA	NA	NA	NA	NA	NA	NA	NA	NA	NA	NA	9.25935	NA	NA	NA	NA	NA	NA	NA	NA	NA	NA	NA	NA	NA	NA	NA	NA	NA	NA	NA	NA	NA	NA	NA	NA	NA	NA	NA	NA	NA
P62751	13.9606	14.0571	13.8595	13.6041	14.0458	14.0197	14.2637	14.3356	14.0122	14.0352	14.0055	14.2465	13.0719	13.9209	14.1937	NA	14.2382	14.0591	14.3884	14.2431	13.9448	13.9501	14.1089	14.3641	14.3173	14.2343	13.8771	14.5837	14.2502	14.2367	14.355	14.3911	14.1495	14.2444	13.9255	14.2751	14.3126	14.447	14.1197	14.1445	14.2262	14.3962	14.1425	14.0947	14.4343	13.8893	13.9009	14.3651	14.3713
P62754	14.0978	14.024	13.7713	13.7205	13.9736	13.6965	14.0632	14.0652	13.7425	13.5034	13.8253	13.6876	13.6377	13.6271	14.0177	NA	14.0795	14.1669	14.1067	13.9993	13.4126	13.8277	13.2609	13.5416	13.2377	14.1612	14.0583	14.0308	14.0017	13.7909	13.4644	13.9067	13.7531	14.0839	13.9123	13.5313	13.8758	14.1297	13.9619	13.7149	13.8622	13.3403	13.9219	14.1049	14.8682	14.0256	13.4195	14.1613	13.9424
P62806	15.8283	14.7827	16.2002	15.773	15.3929	13.2013	14.7422	15.4174	15.0337	14.4825	15.3315	15.144	14.6536	13.6295	15.1557	NA	14.6918	15.1166	15.098	17.0021	12.0717	14.9968	13.7333	14.1122	15.0457	15.0546	14.4218	15.5929	15.7896	15.0131	14.9908	14.3341	15.0859	15.9906	15.2796	15.9806	15.5794	15.5383	16.1502	14.2021	15.6141	13.5611	14.1455	15.2879	15.7533	14.5303	15.2991	16.4678	16.4299
P62814	NA	NA	NA	NA	NA	NA	9.56096	NA	NA	8.66533	5.8049	NA	NA	NA	NA	NA	NA	NA	NA	8.17586	NA	NA	NA	NA	NA	NA	NA	NA	NA	NA	NA	NA	NA	8.87575	9.12577	NA	NA	NA	NA	NA	NA	NA	8.03868	8.44499	NA	NA	11.6552	NA	NA
P62821	10.7631	10.498	NA	NA	9.52533	NA	10.8927	10.2969	10.1722	10.6093	11.0202	8.65394	NA	7.31673	10.4409	NA	9.51808	9.84599	9.78483	10.8701	NA	9.80498	NA	9.71223	NA	9.14937	NA	9.13218	10.7303	10.6932	9.30825	9.58755	10.5686	10.6866	9.74964	11.158	8.56193	9.43289	10.4648	10.5387	9.91455	10.5262	10.1605	10.1196	9.69971	10.8688	10.667	9.54551	10.0866
P62827	11.4125	12.0059	11.551	10.7838	11.5749	10.55	11.183	11.5077	11.5426	10.9521	11.3183	10.9672	10.6224	11.2556	11.3158	NA	11.4705	11.417	11.209	13.8214	9.85907	11.4292	10.6504	10.841	11.8143	11.3474	10.9949	10.8859	11.3396	11.0973	11.1071	10.9016	10.8088	12.3481	11.3515	10.8241	11.0817	11.5731	10.6136	11.1538	10.78	10.8526	11.2481	11.2787	9.83112	9.3137	10.8683	10.9757	10.7917
P62830	12.8273	10.8715	9.01007	12.065	9.51945	12.716	11.3849	8.93941	7.91055	8.78325	10.2312	10.0829	12.8983	10.9168	9.23046	NA	8.27069	8.59629	10.3991	10.4713	11.4851	8.95924	8.59986	11.7959	10.6223	9.17829	9.00428	9.35064	NA	9.95878	10.4535	10.5294	8.43	8.43194	8.51686	8.76682	9.12457	9.75215	NA	7.58037	8.48029	9.09471	9.69339	8.81766	6.96069	9.57569	NA	10.7617	9.95136
P62835	NA	7.96355	NA	NA	9.548	NA	NA	9.35068	NA	9.95362	NA	NA	NA	9.32271	NA	NA	8.94984	9.13455	10.4006	NA	10.006	8.67589	NA	9.01317	NA	NA	NA	8.00497	NA	9.82666	8.95628	9.84556	NA	8.79925	9.35042	NA	9.6184	NA	8.75719	NA	7.76249	10.2062	8.56588	NA	10.5062	NA	NA	NA	NA
P62843	NA	NA	NA	NA	NA	NA	NA	NA	NA	7.7308	NA	8.10145	NA	NA	NA	NA	NA	7.28907	9.81555	9.67905	NA	7.74614	NA	NA	NA	NA	NA	NA	NA	NA	NA	6.93568	NA	NA	NA	NA	7.93368	7.66224	NA	NA	6.81881	NA	NA	NA	NA	NA	NA	NA	NA
P62849-2	10.1831	8.24144	8.56538	NA	9.73075	10.2726	9.90388	10.2323	9.6325	10.0393	11.0991	10.419	NA	8.31786	10.1391	NA	8.90303	10.4998	9.97052	11.2297	NA	10.0562	10.6308	9.87236	10.8134	10.7292	10.5485	10.4772	9.24824	10.2872	11.1501	10.6302	10.5946	9.74502	10.4976	9.43429	10.8824	9.66404	10.4355	11.3769	9.87895	11.3251	10.5232	10.6639	9.6833	10.1669	NA	10.5049	10.5698
P62852	12.7977	13.5864	13.0112	12.5854	13.0911	12.6389	12.4634	13.3004	13.4658	12.9172	13.1364	12.6842	11.5898	12.0503	13.5566	NA	13.0417	12.4883	12.5169	13.5161	10.6636	13.2203	12.6704	12.804	12.717	13.3047	12.6565	13.6152	12.9424	12.8253	11.6717	12.891	12.8248	13.3404	12.3265	12.1038	12.615	13.0758	12.6722	12.3581	13.0489	12.7263	13.2397	12.8713	13.3506	13.2492	12.8838	12.5459	13.1858
P62855	8.55594	NA	NA	NA	5.44435	NA	NA	NA	NA	7.43633	6.78316	NA	NA	NA	NA	NA	NA	NA	NA	8.36937	NA	5.55378	NA	NA	NA	NA	NA	NA	NA	NA	NA	6.3335	5.10062	NA	NA	NA	6.88297	NA	NA	NA	NA	NA	NA	7.33732	NA	NA	NA	NA	NA
P62858	9.63926	9.73972	10.1223	NA	NA	10.6039	9.71535	9.91647	10.3716	10.2023	9.64837	10.875	10.2248	8.7964	10.1488	NA	10.3738	10.0658	10.2174	12.5693	11.3505	10.79	6.6788	9.50927	10.8161	NA	8.94716	8.09019	8.58066	9.71206	9.59946	9.84348	10.2269	9.905	9.80486	10.3204	10.1696	10.9624	9.44008	10.3769	9.68882	9.40262	10.3852	11.006	NA	6.95103	NA	10.0653	11.1078
P62862	12.0096	11.6241	11.4156	11.5687	11.8864	10.5269	11.1421	11.5264	11.3941	11.9885	10.7545	10.6647	11.3946	10.5226	11.8612	NA	12.8347	11.4561	11.4247	13.1507	10.7767	11.4393	11.2311	10.2484	11.6648	11.3428	10.8128	11.5734	11.6904	10.0013	12.5772	11.3555	11.1641	11.6468	10.9791	11.0095	11.4697	11.428	13.1973	12.2176	11.6923	12.602	11.481	12.094	10.6935	10.0443	12.1505	12.4405	11.3996
P62869	NA	NA	NA	NA	NA	NA	NA	6.8297	NA	NA	NA	NA	NA	NA	NA	NA	NA	NA	NA	10.0358	NA	NA	NA	NA	NA	NA	NA	NA	NA	NA	NA	NA	NA	NA	NA	NA	NA	NA	NA	NA	NA	NA	NA	NA	NA	NA	NA	NA	NA
P62880	10.6635	10.5235	11.2203	11.0683	9.83998	10.3964	10.9118	10.0072	11.2166	10.2807	11.3021	9.42231	10.5845	10.5604	10.4807	NA	11.0001	9.968	10.913	11.5683	11.2249	NA	NA	11.5449	NA	10.672	10.657	10.4927	10.2241	11.3794	11.0192	11.3381	10.3755	10.2494	10.3851	11.1788	10.8594	10.9529	NA	10.7681	10.3241	10.4889	10.6194	9.94674	NA	NA	12.3853	9.82793	8.89955
P62889	NA	NA	NA	NA	NA	NA	NA	9.07402	9.28711	9.43417	NA	NA	NA	9.49518	NA	NA	NA	10.2636	8.96234	NA	NA	NA	NA	NA	NA	9.79728	NA	NA	NA	NA	NA	9.74252	8.93377	10.2022	9.75011	8.58956	NA	NA	NA	9.4271	8.56091	9.16038	NA	9.21124	NA	NA	NA	NA	NA
P62897	NA	8.15028	9.91395	10.5993	9.39143	9.94709	9.57899	9.43151	9.08946	8.18288	7.90567	8.80973	NA	NA	8.18063	NA	9.40785	8.1425	8.71552	NA	NA	9.19315	9.66035	9.0494	NA	9.25849	NA	8.86015	8.80463	9.45788	8.57678	10.3267	10.073	10.6915	9.20089	8.97363	8.21996	9.52807	9.63195	11.1137	10.4679	NA	9.25386	8.94808	7.75915	6.74545	NA	10.4084	NA
P62900	11.9563	11.2436	9.74071	7.66014	10.4731	10.2499	9.81406	11.3162	9.48285	10.9207	10.8073	10.8622	NA	10.0723	10.4708	NA	11.022	11.4849	9.81977	11.6412	8.7253	11.4187	10.7709	11.0217	10.6209	8.30049	10.7792	11.3527	10.6858	11.7634	10.3223	11.2243	11.2404	11.3282	10.757	11.8576	10.7859	10.1685	11.0741	10.0172	11.4586	10.9623	11.0788	10.1644	9.88158	10.2514	10.3724	10.9962	10.4478
P62908	13.2893	13.3162	13.3445	13.4973	13.2518	13.0826	13.3395	13.2217	13.5064	13.4818	13.2408	13.3634	13.431	13.0514	13.518	NA	13.4756	13.3967	12.9855	13.4672	13.1266	13.4836	12.8576	13.0328	13.307	13.3531	12.7081	13.4744	13.3712	13.405	13.1157	13.5098	13.4237	13.6516	13.6327	13.3849	13.5319	13.4804	13.3201	13.3496	13.4044	13.5589	13.586	13.4654	13.1542	13.3219	13.1175	13.3016	13.1896
P62911	10.6986	11.1887	11.1842	10.7387	11.0178	11.2851	10.7536	10.603	11.1093	11.7793	11.4207	11.7858	9.57012	11.7535	11.3494	NA	11.5359	11.0107	10.2534	13.0114	12.68	11.4088	12.0311	11.0894	11.3496	11.6861	8.90323	11.0451	11.6464	10.9202	11.8974	11.6928	11.119	11.5989	9.85846	11.4919	11.1309	10.3829	10.5711	11.4652	11.6146	10.6196	11.6508	11.321	11.4579	10.4171	11.2847	11.9469	12.4278
P62918	9.62585	10.6144	9.5061	8.89779	10.952	10.5252	10.1831	10.309	10.0707	9.72216	10.9651	9.67134	NA	9.54133	10.3784	NA	10.3443	9.79703	10.0082	11.1333	NA	9.54491	8.63445	9.44947	NA	9.62157	NA	10.4149	9.83034	10.3747	10.7584	10.5228	9.92688	10.0509	11.0643	9.43963	8.92462	10.2091	NA	10.2539	10.4371	10.4533	10.6525	10.4021	9.68267	10.3359	12.5163	10.7238	11.6058
P62960	9.29772	9.65048	9.90082	9.05098	9.2397	9.51273	8.96876	9.30682	9.5113	8.79237	8.37641	8.97259	10.4541	NA	9.2843	NA	8.99537	8.84836	7.75659	11.2514	NA	9.33391	8.98857	9.61988	9.78757	9.83365	9.71498	8.61196	9.20012	NA	9.69175	10.587	8.27979	9.10729	8.46329	7.92754	7.22635	8.87325	9.81787	8.72252	9.28586	9.78465	9.23551	8.99953	NA	9.10962	NA	9.37852	NA
P62962	11.3144	11.7687	10.9336	12.1026	11.1437	12.2955	11.8697	12.105	10.862	11.9065	11.519	11.8032	12.3174	11.4586	11.864	NA	11.4811	11.5903	11.5558	12.4795	10.9268	11.5649	11.3283	11.3198	12.0334	10.874	11.5293	10.5626	10.7307	10.9723	10.5365	11.0885	11.2625	11.0879	11.105	11.6518	11.1383	11.4779	11.2078	10.5711	11.3148	11.6547	11.5829	11.5658	9.88848	NA	NA	10.2998	10.9287
P62983	14.1128	14.1669	14.5927	15.1016	14.0794	13.9539	14.4324	13.6025	13.4936	13.8396	13.0504	13.7312	14.0001	14.4887	15.2586	NA	14.5205	13.5237	13.4465	14.6819	14.3508	14.5172	14.4203	14.748	14.2977	13.8166	13.3993	14.0566	13.1682	13.5873	15.7466	14.356	13.7403	14.8155	14.0193	13.5527	13.8844	14.1492	14.863	14.9864	13.9378	14.3767	14.1573	13.9319	14.4402	13.8941	15.7332	14.6128	14.5487
P62996	8.49241	NA	NA	NA	NA	NA	NA	8.36365	NA	7.53939	6.20113	7.66224	NA	NA	6.4562	NA	7.83589	5.27293	NA	NA	NA	6.798	NA	7.87901	NA	8.70581	NA	6.29402	NA	NA	NA	NA	8.37682	8.53787	7.9243	NA	4.26581	NA	NA	NA	7.37347	NA	NA	6.64417	NA	NA	NA	NA	NA
P63005	8.60468	9.23782	9.60981	NA	7.76337	NA	NA	NA	8.19601	7.31812	NA	8.41933	NA	8.95509	9.45739	NA	8.61887	7.63495	9.42837	8.88791	NA	8.32333	10.6536	7.63081	8.38377	NA	NA	7.65557	NA	NA	NA	8.55093	7.67723	7.55648	NA	NA	7.42413	NA	NA	NA	NA	NA	7.9282	8.88074	NA	NA	NA	NA	NA
P63017	14.2051	14.2451	14.118	13.789	14.3439	13.9199	13.703	14.0122	14.1944	14.4656	14.04	14.0497	14.5848	14.0789	14.0676	NA	14.1242	14.1546	14.4056	15.4108	13.5025	14.2853	13.884	14.1404	14.2807	14.2269	13.8286	14.1681	14.2073	14.1426	14.1148	14.3814	13.9575	14.6068	14.2747	14.1863	14.3385	14.3235	14.2739	13.8084	14.1531	13.9034	14.2802	14.2782	13.9638	13.2498	14.1853	14.0492	13.8571
P63028	NA	8.82949	NA	NA	NA	NA	NA	NA	7.06281	5.36992	NA	7.57555	NA	NA	7.54684	NA	NA	7.1222	6.4291	9.65871	NA	8.21942	NA	NA	NA	NA	NA	7.46748	NA	NA	NA	NA	8.39898	NA	5.72126	7.81594	6.49115	8.32055	NA	NA	NA	NA	7.72178	NA	NA	NA	NA	NA	NA
P63030	11.2631	12.0334	10.9745	10.2276	11.0853	11.1805	11.4143	11.6179	11.6738	11.3905	11.7151	11.8482	11.9558	11.4066	12.2754	NA	11.6881	11.7211	11.856	10.7321	10.448	11.0166	11.5553	12.0074	11.8285	11.953	11.8828	12.3258	11.6405	11.9506	11.0892	12.1416	11.3586	12.0084	11.0619	12.1099	11.9499	11.2099	11.5834	11.5516	11.3156	10.6469	12.1237	12.005	12.2217	11.9538	NA	12.256	12.0281
P63037	NA	8.20949	9.20911	6.89112	7.50654	7.91029	4.5899	9.02177	8.2176	7.41977	8.47191	NA	NA	NA	6.50748	NA	7.9517	8.38053	9.02689	9.33994	NA	7.31519	NA	8.77955	NA	8.75613	7.47149	5.44456	9.2808	9.40182	9.95734	8.14834	7.25564	7.49231	8.34429	8.4002	5.72785	6.52582	NA	NA	7.84142	6.28839	8.28556	7.66497	7.58483	NA	NA	8.5325	NA
P63038	12.7994	13.1461	12.9173	12.681	12.7156	13.0675	13.0033	12.9978	13.2622	12.9783	12.4759	13.1944	12.2213	13.1313	12.8402	NA	12.1693	13.1515	12.7602	14.1424	12.639	13.3575	12.5549	12.6621	12.6499	12.6767	11.9303	12.1051	12.7274	12.8404	12.294	12.2889	12.791	12.8893	12.7978	13.1075	12.9482	12.9088	12.3957	12.4476	12.953	12.6832	12.799	13.0185	12.0694	12.1867	11.3482	12.7129	11.027
P63073	8.81321	9.03559	9.81895	NA	10.2614	NA	9.47493	10.0941	8.70428	9.76424	9.62553	7.73042	NA	8.97497	9.29272	NA	8.79406	8.7436	9.02369	10.2496	NA	7.01265	NA	9.06245	NA	10.0753	NA	10.4609	8.45704	9.922	NA	7.16941	8.39302	NA	10.0841	9.16616	10.1672	9.73596	10.1884	NA	9.04366	NA	10.3221	7.82895	10.5471	NA	NA	NA	11.2011
P63082	NA	NA	NA	NA	NA	NA	NA	NA	6.58231	NA	NA	NA	NA	NA	NA	NA	NA	NA	8.35368	NA	NA	7.46819	NA	NA	NA	NA	NA	NA	NA	NA	NA	NA	NA	8.29024	NA	8.49595	6.90304	NA	NA	NA	NA	NA	NA	NA	NA	NA	NA	NA	NA
P63085	NA	NA	NA	NA	NA	NA	NA	NA	NA	NA	NA	NA	NA	NA	NA	NA	NA	NA	NA	NA	NA	NA	NA	NA	NA	NA	NA	NA	NA	NA	NA	NA	NA	NA	NA	NA	NA	NA	NA	NA	NA	NA	NA	NA	NA	NA	NA	NA	NA
P63094	NA	NA	7.55089	NA	9.26934	NA	NA	NA	9.15114	8.72268	NA	NA	NA	NA	9.83263	NA	NA	8.38111	10.6771	NA	NA	8.32286	NA	NA	NA	NA	NA	NA	8.89319	NA	10.0058	9.1295	9.12915	8.60009	NA	NA	8.612	8.91284	9.09364	NA	8.94984	NA	9.35338	NA	NA	NA	10.3456	NA	NA
P63101	11.3617	10.4474	10.8112	NA	9.31077	NA	10.3911	10.2866	10.8569	11.1923	11.4289	10.392	10.1535	8.59449	10.6188	NA	10.7439	10.0126	10.0802	12.1524	10.7059	10.8162	NA	10.1414	NA	9.90647	9.08888	10.3412	NA	9.15201	NA	11.2035	10.7704	10.6308	9.90061	10.6007	10.4625	10.2326	NA	10.6412	10.6795	11.0956	11.2457	10.0512	10.1029	NA	NA	9.79362	NA
P63158	7.44128	NA	NA	NA	NA	7.37645	NA	5.95106	NA	NA	NA	NA	NA	NA	8.5758	NA	NA	NA	6.78398	9.0006	NA	NA	NA	NA	NA	NA	NA	8.65102	6.08544	NA	NA	NA	8.31558	NA	NA	7.66666	NA	5.56779	9.34194	NA	6.90965	NA	NA	NA	NA	NA	NA	NA	NA
P63242	NA	NA	NA	NA	NA	NA	NA	NA	NA	NA	NA	NA	NA	NA	8.19554	NA	NA	6.66387	NA	11.3549	NA	NA	NA	NA	NA	NA	NA	NA	NA	NA	NA	NA	NA	NA	NA	NA	NA	NA	NA	NA	NA	NA	8.88551	NA	NA	NA	NA	NA	NA
P63260	10.9028	11.0972	11.7351	11.2965	9.93145	10.7699	11.4553	9.10477	10.1947	10.6644	10.5633	10.8997	10.3078	10.8419	11.0622	NA	10.6126	10.1123	10.2047	12.3357	11.3105	11.398	9.65295	11.4353	10.9448	11.1986	10.6848	10.7658	9.72604	10.3001	10.8379	10.6819	11.1858	11.5903	11.3697	11.8073	11.6549	11.0693	11.1737	10.9163	11.0852	10.8893	11.3475	11.6204	11.5642	11.094	12.5411	11.485	11.4792
P63271	NA	NA	NA	NA	NA	NA	NA	NA	NA	NA	NA	NA	NA	NA	NA	NA	NA	NA	NA	NA	NA	NA	NA	NA	NA	NA	NA	NA	NA	NA	NA	NA	NA	NA	NA	NA	NA	NA	NA	NA	NA	NA	NA	NA	NA	NA	NA	NA	NA
P63276	9.45619	NA	NA	NA	NA	NA	NA	NA	NA	9.90559	9.24904	8.39433	NA	NA	8.3952	NA	8.6922	8.7732	NA	11.4814	NA	7.49154	NA	NA	NA	NA	NA	NA	NA	8.5362	NA	5.15329	7.78873	NA	8.58062	7.60492	6.94161	8.75708	NA	NA	NA	NA	NA	8.19868	NA	NA	NA	NA	NA
P63325	8.65937	9.8744	9.98904	11.5675	9.81214	12.2406	10.3081	10.0343	10.3566	10.5745	9.75088	9.53089	10.3877	7.94004	9.86874	NA	10.3784	10.4775	9.74145	10.5278	10.3185	8.60043	10.6838	10.1987	10.1943	10.3865	10.8696	10.3058	10.421	10.9026	11.1287	8.97471	9.00683	10.1984	10.7073	8.30506	9.12968	9.63331	9.80212	10.4483	10.263	10.3624	10.6227	9.47042	10.5805	10.6401	NA	10.1556	10.1908
P63328-2	NA	NA	NA	NA	NA	NA	NA	NA	NA	NA	NA	NA	NA	NA	NA	NA	NA	NA	NA	NA	NA	NA	NA	NA	NA	NA	NA	NA	NA	NA	NA	NA	NA	NA	NA	NA	NA	NA	NA	NA	NA	NA	NA	NA	NA	NA	NA	NA	NA
P63330	NA	8.3844	NA	10.0181	NA	NA	8.75709	NA	9.1618	8.65503	NA	8.97537	NA	8.89528	8.71785	NA	8.20576	9.24583	8.187	9.712	8.89494	NA	NA	7.41944	NA	9.42893	10.0389	8.07357	9.46068	8.56681	NA	9.01855	7.45946	9.14446	9.10953	NA	9.36863	9.76991	NA	NA	NA	7.89831	NA	8.55122	NA	6.61802	9.85645	NA	NA
P67778	13.6737	13.9478	13.8724	13.3955	13.5128	13.6219	13.8473	13.7746	14.1282	13.737	13.7611	13.8028	13.8755	13.6713	13.7841	NA	14.1827	13.7108	13.703	13.4309	13.9366	13.6945	13.9294	13.6094	13.2471	13.6107	13.7395	14.0264	13.9456	13.7295	13.6821	13.7998	13.9459	13.8812	13.9226	13.9469	13.8641	13.6432	13.5132	13.4771	13.9193	13.7091	13.8666	14.0364	14.0888	13.9316	13.2989	13.5031	13.6279
P67984	11.6638	12.2991	11.7497	12.0076	12.0289	12.0353	12.0662	12.1556	12.2556	12.1396	12.2191	12.293	11.0539	12.0918	12.3062	NA	12.2249	11.7688	12.0162	12.9824	11.744	11.8088	11.1896	12.1374	11.6158	12.3007	11.8815	12.7473	12.2291	12.3194	12.3767	12.2736	12.4331	12.0998	12.2983	12.618	11.8839	11.9064	11.6746	11.7595	11.6594	11.7617	12.1071	12.326	11.5645	12.5087	12.0124	12.421	9.28785
P68033	11.0815	10.8495	10.5446	9.54327	10.0258	10.3399	11.7114	10.8701	10.7283	11.7604	11.6836	10.7415	NA	11.9533	11.0441	NA	10.6098	10.8985	10.0469	11.3634	NA	11.2765	12.0265	11.2006	9.22119	10.8528	11.1249	10.4191	10.0953	10.8916	11.3416	11.4524	11.6263	11.1059	10.5799	11.7576	11.5888	11.2628	7.29636	11.7899	11.7402	11.094	11.9953	11.0495	8.97944	9.60598	12.5905	8.62474	9.82856
P68037	NA	8.79519	7.948	NA	9.28417	NA	NA	8.98175	7.97702	9.39108	NA	7.99814	NA	NA	NA	NA	6.7888	NA	NA	NA	NA	8.84284	9.2212	7.75615	NA	NA	NA	9.1073	7.56656	NA	NA	8.52039	NA	NA	7.53941	8.70416	9.00746	7.05571	9.54317	NA	NA	NA	9.52041	8.28092	8.78234	NA	NA	NA	NA
P68040	13.4142	13.0419	12.9709	12.4945	13.1497	12.8524	13.1692	12.9719	13.0806	13.0976	12.5679	12.8173	12.8171	12.3422	13.1112	NA	12.8892	12.9428	12.8929	12.259	12.8788	12.7854	12.4297	12.5536	13.0231	13.19	12.6254	13.1607	12.8931	12.7126	12.7899	12.9384	12.5047	13.0138	12.7736	13.0035	12.8364	12.8754	12.5527	12.766	12.9118	13.0099	13.1166	12.724	12.4917	13.0298	12.0139	12.0237	12.2525
P68254	7.04538	5.50612	8.59681	NA	8.32996	NA	8.42039	7.37903	6.9021	8.01602	9.4554	7.74279	NA	NA	8.78622	NA	8.7137	8.0964	NA	11.2116	NA	2.27808	8.92167	6.98129	NA	5.77537	5.66184	8.93456	NA	NA	NA	7.83227	8.39803	8.21626	NA	7.75597	NA	6.39748	8.89225	NA	8.45575	NA	7.53292	NA	NA	NA	NA	8.18471	NA
P68368	11.5069	8.59465	8.71952	NA	7.99587	NA	9.16588	9.53299	7.84815	10.2922	10.3865	10.9118	NA	10.0992	8.59308	NA	10.2782	9.98184	10.205	10.4469	NA	10.9591	NA	10.3771	10.0092	NA	8.95032	NA	8.31715	10.2335	10.1262	11.0641	9.71945	10.3294	10.4571	NA	9.72904	10.5817	9.88215	9.53639	11.209	9.82945	10.1248	10.9009	9.79298	8.22842	7.29819	10.3479	10.3347
P68372	12.9527	12.9511	12.9166	11.8671	12.6266	12.8681	13.0774	12.9392	12.7642	13.3113	12.901	12.7859	12.7531	12.7143	12.8872	NA	12.9867	12.982	13.0094	15.4506	13.149	13.0357	13.2924	12.5319	13.1925	12.8718	12.9507	12.9363	12.3694	12.7538	12.5834	13.1243	12.5186	13.5203	12.9448	12.9378	12.872	13.2079	12.9331	12.7556	12.6208	13.4383	13.1758	13.213	12.6149	12.4353	12.9123	13.1351	12.5934
P68373	12.54	12.4289	12.4829	11.6744	11.299	12.3839	12.5623	12.4161	11.9921	12.4065	12.0175	12.2114	12.1203	12.4634	12.3929	NA	12.5514	12.312	11.8923	15.7906	12.5961	12.5968	11.6855	12.2225	12.06	11.7456	10.2348	11.5485	11.8029	12.5631	12.0497	12.6172	12.3751	12.8561	12.3745	11.854	12.1599	12.1966	11.965	11.8228	12.2874	13.0522	12.541	12.5882	11.2835	12.2365	11.723	12.5888	10.3997
P68510	6.61778	NA	NA	NA	8.13481	NA	7.54659	7.67768	7.64044	8.96712	NA	7.12509	NA	9.30531	NA	NA	NA	9.1776	NA	10.4477	NA	6.86188	NA	8.57693	NA	7.7986	10.0717	8.52889	8.40865	NA	NA	NA	8.73168	8.63199	7.33008	8.47764	NA	NA	NA	NA	7.6888	NA	8.38249	6.17986	NA	NA	NA	8.08846	NA
P70122	NA	NA	NA	NA	NA	NA	NA	NA	NA	NA	NA	NA	NA	NA	NA	NA	NA	7.37776	NA	NA	NA	NA	NA	NA	NA	NA	NA	NA	NA	NA	NA	NA	NA	NA	NA	NA	NA	NA	NA	NA	NA	NA	NA	NA	NA	NA	NA	NA	NA
P70168	8.88257	7.33325	8.64916	NA	9.49113	NA	7.89769	8.26583	8.49965	7.49653	8.41714	7.98025	9.50304	NA	10.1986	NA	8.666	6.69297	8.54425	11.9493	NA	7.73892	10.7056	NA	NA	NA	9.68875	6.78135	NA	9.78339	9.98547	8.40536	8.87709	8.48074	7.71682	6.58051	9.29107	7.40166	8.95777	NA	8.96244	9.03232	7.39479	8.49999	NA	NA	9.89907	NA	NA
P70194	NA	8.40367	NA	8.897	10.287	NA	9.56144	8.36656	7.22137	NA	NA	NA	NA	NA	NA	NA	7.49693	NA	6.28085	NA	10.7765	9.11753	8.66643	NA	NA	9.21229	NA	7.99206	10.0614	NA	NA	NA	NA	NA	9.38156	10.4837	8.64337	9.78526	10.5255	10.8011	10.968	NA	NA	9.80509	9.57592	NA	10.7841	NA	8.5412
P70195	NA	NA	NA	NA	NA	NA	NA	NA	NA	NA	NA	NA	NA	NA	NA	NA	NA	NA	NA	NA	NA	NA	NA	NA	NA	NA	NA	NA	NA	NA	NA	NA	NA	NA	NA	NA	NA	NA	NA	NA	NA	NA	NA	NA	NA	NA	NA	NA	NA
P70245	8.39831	NA	NA	NA	8.81728	NA	9.02218	8.08926	8.5333	7.33691	NA	NA	NA	NA	NA	NA	NA	8.32002	NA	NA	NA	NA	8.92073	NA	NA	8.41645	NA	7.92763	NA	NA	NA	NA	8.20103	8.54181	NA	7.96955	4.96222	NA	NA	6.91188	NA	NA	9.84448	5.38147	NA	NA	NA	NA	NA
P70266	NA	8.63216	NA	NA	NA	NA	NA	6.47251	7.3519	8.69251	NA	NA	NA	NA	6.70327	NA	7.6028	8.16989	8.76055	NA	NA	NA	NA	8.16991	NA	NA	8.91231	NA	NA	9.2687	NA	NA	NA	7.34036	NA	NA	7.30199	9.18267	NA	NA	NA	NA	8.4805	NA	NA	NA	NA	NA	NA
P70280	NA	NA	NA	NA	NA	NA	NA	NA	NA	NA	NA	6.405	NA	NA	NA	NA	NA	NA	NA	NA	NA	NA	NA	NA	NA	NA	NA	NA	NA	NA	NA	NA	7.82902	NA	NA	NA	NA	NA	NA	NA	NA	NA	NA	7.31774	NA	NA	NA	NA	NA
P70288	NA	NA	NA	NA	NA	NA	NA	NA	NA	NA	NA	NA	NA	NA	NA	NA	NA	NA	NA	NA	NA	NA	NA	NA	NA	NA	NA	NA	NA	NA	NA	NA	NA	NA	NA	NA	NA	NA	NA	NA	NA	NA	NA	NA	NA	NA	NA	NA	NA
P70296	8.00628	9.54863	10.2137	9.00467	9.46753	10.7009	9.19235	9.37229	8.52121	9.38977	9.48411	9.99649	NA	9.90185	9.81	NA	8.92127	9.03554	8.69068	12.1282	NA	9.1471	NA	9.74691	7.64936	9.76611	9.46562	8.55085	7.68672	7.94233	11.5949	8.0194	8.83723	8.93039	7.3981	8.6479	8.2581	7.5259	8.71054	NA	8.97772	8.58835	8.34147	8.1789	NA	NA	NA	NA	NA
P70302	NA	NA	8.84542	NA	NA	NA	8.12714	6.99141	NA	NA	NA	6.88682	NA	9.26111	NA	NA	NA	7.97965	NA	10.5602	NA	NA	NA	NA	NA	9.13399	NA	7.92679	8.36233	9.30195	NA	9.39361	8.59601	NA	7.34833	8.54134	5.6714	NA	7.86788	9.3891	NA	NA	NA	8.55047	9.17641	NA	NA	9.82733	NA
P70318	NA	NA	NA	NA	8.72465	NA	NA	NA	7.83518	NA	NA	NA	NA	NA	NA	NA	NA	NA	NA	NA	NA	NA	NA	8.57434	NA	NA	NA	NA	8.45926	NA	NA	NA	8.53624	NA	8.75125	NA	6.88078	NA	NA	NA	NA	NA	NA	NA	NA	NA	NA	NA	NA
P70333	8.42969	NA	NA	NA	NA	NA	NA	NA	NA	NA	NA	NA	NA	NA	NA	NA	NA	NA	NA	NA	NA	NA	NA	NA	NA	NA	NA	NA	NA	NA	NA	NA	7.15237	NA	NA	NA	NA	NA	NA	NA	NA	NA	NA	NA	NA	NA	NA	NA	NA
P70349	11.357	11.8284	10.9829	8.3576	11.1789	11.1692	11.09	9.90381	11.7226	11.1201	11.6047	11.8047	9.54843	10.5731	10.9816	NA	11.4167	11.3589	11.5392	10.3303	11.4406	11.0865	11.0767	11.1934	11.4772	10.5698	11.6701	9.10323	11.1739	11.1494	11.0404	10.9835	10.8935	11.0492	10.6748	10.9197	11.3199	11.1861	11.0622	10.3242	11.0144	11.182	11.4489	11.8726	10.1532	9.96819	NA	10.4403	11.3682
P70362	NA	7.55268	9.73985	NA	7.92586	NA	NA	8.69678	NA	NA	NA	8.93599	NA	NA	NA	NA	9.04078	8.04772	NA	10.3196	NA	NA	NA	9.31796	NA	6.46162	NA	9.89297	NA	NA	NA	NA	NA	8.85044	8.88934	9.88321	9.30358	NA	NA	NA	NA	NA	8.95256	8.04216	NA	NA	NA	9.20812	NA
P70372	NA	8.67411	8.31181	9.02029	NA	NA	NA	7.54299	7.06071	8.78738	NA	9.4482	NA	NA	8.50504	NA	7.61953	7.54059	8.40645	10.9917	NA	NA	NA	8.71889	NA	8.55185	NA	NA	8.66656	NA	NA	9.31069	7.85883	7.11484	NA	7.31963	6.7571	6.73197	8.70834	NA	NA	9.65537	NA	7.61124	NA	NA	NA	NA	NA
P70398	NA	7.12962	8.81414	NA	8.25634	NA	8.42473	7.63684	8.28682	NA	NA	NA	NA	NA	7.18488	NA	7.22363	7.22021	8.74688	NA	NA	NA	NA	NA	NA	7.65672	NA	NA	NA	8.88647	NA	NA	7.84442	NA	NA	7.66636	NA	NA	NA	NA	NA	NA	NA	NA	NA	NA	NA	NA	NA
P70441	10.8408	10.9514	10.4959	9.96137	10.4813	11.0308	10.9656	10.7113	10.5122	10.6051	10.8558	10.2582	11.104	10.71	10.4537	NA	10.9014	10.5505	10.7217	9.76126	10.2657	10.754	10.6141	10.6005	9.92871	11.0686	10.9057	10.3703	11.186	11.2539	11.5778	11.1255	10.5775	10.9178	11.1689	10.7497	11.0708	10.7006	11.4371	10.5164	11.0095	11.2465	10.7497	11.0819	10.1046	10.8922	12.4039	10.8392	11.0996
P70670	9.95875	10.4376	10.1432	9.92006	10.9497	10.393	10.3175	9.55066	10.709	10.5367	10.8397	10.6774	NA	9.87005	11.0315	NA	11.064	10.2533	10.8187	10.631	11.0685	10.9039	11.0926	11.0885	10.6949	10.1887	10.3972	10.695	10.0998	9.52936	11.1953	10.6539	9.5197	10.0207	10.8708	10.3426	9.65117	10.2207	10.8658	10.1937	10.6999	11.1713	10.6686	11.088	10.386	9.51158	11.3947	10.2306	10.8312
P70671	NA	7.91517	NA	NA	NA	NA	NA	NA	8.12794	NA	9.00744	8.7588	NA	9.401	NA	NA	NA	9.01682	NA	NA	NA	7.42816	8.7743	NA	8.95382	NA	NA	NA	NA	9.45165	NA	NA	NA	NA	NA	NA	NA	NA	NA	NA	8.13926	NA	7.97962	NA	8.12187	NA	NA	9.89398	NA
P70694	14.0839	14.9605	13.5226	13.5818	13.2531	12.4511	13.9036	13.9637	14.2945	15.2964	14.8404	14.7513	14.7028	13.6466	15.4005	NA	14.8378	15.2428	15.1372	11.9872	14.5637	13.6809	13.9739	15.1172	14.6823	14.5234	15.252	14.7599	14.6648	14.8704	14.5937	15.0369	13.8097	14.8006	14.0933	14.4507	14.28	15.0192	14.2532	13.5522	13.3232	15.0787	15.2636	14.4033	14.3385	13.627	14.8257	14.6974	13.6106
P70699	NA	NA	NA	NA	NA	NA	NA	NA	NA	NA	NA	NA	NA	NA	NA	NA	NA	NA	NA	NA	NA	NA	NA	NA	NA	NA	NA	NA	NA	NA	NA	NA	NA	NA	NA	NA	NA	NA	NA	NA	NA	NA	NA	NA	NA	NA	NA	NA	NA
P80313	9.59817	9.59739	8.69819	10.8216	8.73077	10.437	8.26671	9.50932	8.97334	8.88116	10.7919	7.41581	9.24123	9.55885	8.74097	NA	9.1483	9.12196	9.4607	11.3021	10.3732	8.66746	NA	9.85105	NA	8.87205	10.3725	9.23675	NA	9.09322	NA	9.6972	9.64607	7.90057	8.81354	8.97261	9.27748	9.09338	NA	11.8637	9.86221	9.76725	9.09471	9.35701	NA	NA	NA	9.76378	NA
P80314	10.351	10.1748	10.3816	10.6476	10.4427	10.4728	10.3649	10.6441	10.346	10.7478	10.3403	9.71426	10.2468	11.3874	10.6713	NA	8.99585	10.6701	9.97146	11.6331	11.7939	10.5041	10.7789	10.5587	11.2652	10.4829	9.64619	9.94829	10.3676	9.78555	NA	11.0826	10.4844	10.3434	9.94825	10.8225	9.97084	11.0498	10.4593	10.7188	9.80597	11.0228	10.1976	10.9475	10.7981	9.73765	11.1718	9.97931	9.01742
P80315	10.812	10.862	10.6298	8.99824	9.95135	8.65267	10.2092	10.0211	10.8516	10.8875	8.90605	11.063	11.1393	10.7197	11.2763	NA	10.5382	10.2069	10.2816	11.693	11.0375	10.7672	11.0501	9.89508	10.1706	10.827	10.5181	10.8422	10.6396	9.73709	11.5006	10.8508	10.8165	10.487	10.8962	9.99858	10.5725	9.85483	10.2663	9.06942	10.1217	10.7597	9.79559	10.3067	9.58604	NA	10.3671	8.85678	NA
P80316	8.23291	9.20236	8.75147	10.2807	8.7583	8.74151	8.42299	9.10417	9.09275	9.04062	9.87584	8.89905	9.20118	8.82455	9.55627	NA	9.91092	9.33483	9.12537	9.48266	11.0229	9.2571	10.0462	10.3865	8.65377	9.61095	8.40801	8.84647	9.65959	9.97325	10.9575	9.68834	8.86119	8.00917	9.01805	9.63647	9.70372	9.77915	10.2568	9.18006	9.38573	9.45075	9.47536	9.9644	NA	8.26284	9.00772	9.01163	NA
P80317	10.8551	10.352	10.5102	10.9118	10.3753	10.104	10.6916	10.3412	10.3483	10.0434	9.4	9.58719	8.51025	10.4077	10.9421	NA	10.1489	10.89	10.9538	11.2894	10.5197	9.97484	10.0079	10.6692	11.2363	9.93132	10.4068	10.4177	10.6489	11.1159	11.4318	10.3605	10.497	10.7528	9.98258	10.9489	10.6689	10.0061	10.7438	11.1363	10.0231	10.1128	10.2196	10.6433	10.4275	10.4839	11.7281	10.7661	10.5454
P80318	10.4993	10.4806	9.91093	10.3599	10.2688	10.5587	9.9613	9.8527	9.32496	10.5173	10.5902	9.32835	11.6019	10.7233	10.6197	NA	9.36292	10.1351	9.89048	10.5595	10.4323	10.0822	9.9485	10.9417	11.2766	9.97625	10.4969	10.6719	10.3646	9.92121	9.01447	10.6645	9.4452	10.0046	10.6232	9.78213	10.5201	9.88696	10.1068	11.0032	9.75622	9.94994	10.3997	10.4571	11.067	7.84748	10.9431	10.0744	11.3364
P83882	7.94482	9.42236	NA	NA	NA	NA	9.45798	8.9021	9.46283	9.36707	9.73269	NA	NA	NA	9.33635	NA	8.21995	8.96769	NA	NA	NA	NA	9.01432	NA	NA	8.20245	NA	8.72839	NA	NA	NA	8.34611	NA	NA	NA	9.06067	8.38377	NA	NA	NA	9.40753	NA	NA	NA	NA	NA	NA	NA	8.056
P84084	8.70352	9.51478	NA	8.92426	8.82073	8.13093	8.25004	8.18282	9.22045	9.17818	8.85349	9.40265	NA	NA	10.0848	NA	8.40627	8.86594	10.09	9.48278	NA	9.57234	NA	8.55806	NA	9.90587	8.15973	7.81174	NA	7.89185	NA	8.39156	7.96437	9.0732	9.09615	9.21719	9.01829	9.19393	NA	6.84328	8.78665	NA	8.57924	8.93049	NA	9.77674	9.33606	7.61394	NA
P84091	9.73204	10.3017	9.24588	10.1518	10.8609	11.6241	10.4178	10.1912	9.57154	10.7355	8.34718	10.111	NA	10.0957	10.415	NA	9.92694	10.2477	10.4747	10.423	10.1651	9.06837	11.4168	11.3777	9.629	9.77268	11.0535	10.5312	10.3462	NA	11.0396	10.9197	9.68299	10.6405	10.9534	10.7369	10.3994	10.3287	10.9458	9.96881	11.2096	11.3696	9.77714	10.9169	10.4771	11.0698	10.2064	10.1121	9.93203
P84096	NA	5.81785	NA	NA	NA	NA	NA	NA	NA	NA	NA	NA	NA	NA	NA	NA	NA	NA	NA	NA	NA	NA	NA	NA	NA	NA	NA	NA	NA	NA	NA	NA	NA	NA	NA	NA	NA	NA	NA	NA	NA	NA	NA	NA	NA	NA	NA	NA	NA
P84099	13.618	14.0112	11.9945	13.6952	13.7157	13.2485	13.5753	13.7031	13.1831	13.6001	13.5586	13.7568	12.5033	13.2174	13.2417	NA	13.8626	13.5597	13.5727	13.2442	12.9963	13.6308	13.5777	12.4865	12.3206	13.5712	13.494	13.7869	13.1062	13.6251	14.1293	13.5823	13.2947	13.0143	12.9449	12.6422	13.0522	12.714	13.7174	11.3153	12.1678	13.1676	13.3613	13.0655	13.7872	13.1319	13.3959	13.5381	13.5837
P84104-2	11.0945	10.6162	11.1934	8.05543	11.5723	10.9594	9.48711	11.37	11.1858	11.4216	11.1686	11.5465	NA	NA	10.853	NA	NA	10.7922	10.5804	13.4239	NA	11.4237	NA	NA	9.7464	11.0199	10.5405	NA	11.0836	11.2356	11.1234	10.3847	11.0092	10.6537	9.94486	10.3436	9.34974	11.3592	10.383	7.71694	11.0425	NA	10.7125	9.89949	9.78631	9.01311	NA	7.69934	9.82878
P97290	NA	NA	6.81881	NA	7.42285	NA	NA	8.29278	8.46074	8.53596	NA	NA	NA	NA	NA	NA	NA	NA	NA	NA	NA	7.68273	NA	NA	NA	NA	NA	8.70424	NA	NA	NA	NA	8.38012	6.72258	7.61258	NA	8.22297	NA	8.21156	NA	NA	NA	NA	7.29435	6.99955	9.41998	NA	NA	NA
P97298	NA	NA	NA	NA	NA	NA	NA	NA	NA	NA	NA	NA	NA	NA	NA	NA	NA	NA	NA	NA	NA	NA	NA	NA	NA	NA	NA	NA	NA	NA	NA	NA	NA	NA	NA	NA	NA	NA	NA	NA	NA	NA	NA	NA	NA	NA	NA	NA	NA
P97315	NA	NA	8.39399	NA	NA	NA	NA	NA	NA	NA	NA	NA	NA	NA	NA	NA	NA	NA	NA	NA	NA	NA	NA	NA	NA	NA	NA	NA	NA	NA	NA	NA	NA	NA	NA	NA	NA	NA	NA	NA	NA	NA	NA	NA	NA	NA	NA	9.44898	NA
P97351	12.5126	12.8005	12.4999	13.4166	12.562	12.6702	12.3821	12.8735	12.793	12.395	12.8191	12.8937	12.2309	12.5339	13.2775	NA	12.787	12.4681	12.8782	13.0467	13.06	12.5057	12.0348	13.0465	12.7734	12.4709	12.7302	13.228	12.6647	12.4587	11.8229	13.0666	12.7833	12.8034	12.4404	12.6503	12.6147	12.4532	12.592	12.4845	12.8976	12.4959	13.044	12.7957	12.3017	12.7255	13.4105	12.9831	12.8332
P97352	NA	8.46108	8.48442	NA	NA	NA	6.59753	NA	8.05326	8.42665	NA	6.81021	NA	9.01105	NA	NA	9.8233	7.66268	9.42816	NA	NA	8.37914	NA	NA	NA	NA	NA	5.91797	10.1995	NA	NA	NA	8.82579	NA	6.04712	NA	NA	NA	7.54321	9.88989	NA	NA	NA	9.36745	NA	NA	NA	NA	NA
P97364	9.99729	9.50431	NA	7.4791	9.19212	8.8113	9.15916	9.57101	7.30245	7.58015	7.9366	9.10873	NA	NA	9.24456	NA	7.14209	8.02421	4.9224	NA	NA	10.1516	NA	NA	NA	8.88249	NA	8.50912	8.70092	9.45453	NA	9.52997	NA	8.89962	7.62308	9.06919	8.47932	NA	8.74773	NA	8.43681	9.6492	8.99771	8.81031	NA	NA	NA	NA	9.27446
P97371	NA	10.5387	10.3323	11.6935	10.3561	9.32486	9.48492	10.403	10.4151	10.1738	10.4245	10.3226	10.1847	9.94579	9.57895	NA	10.3639	10.2178	10.1942	12.5602	9.79174	9.6144	12.1002	7.61184	NA	8.88416	9.06884	8.92333	9.45892	NA	10.0299	9.98917	9.38539	10.6933	6.52028	9.90247	9.41716	10.1514	9.75376	NA	10.1994	NA	10.1017	10.2295	9.9587	NA	NA	10.6723	NA
P97372	8.76934	6.99649	NA	NA	NA	8.99836	8.78517	NA	9.31235	7.47545	NA	7.86555	NA	NA	NA	NA	NA	8.17219	NA	10.0763	NA	8.01681	NA	NA	NA	8.03418	NA	NA	NA	6.91763	NA	NA	NA	8.75147	7.85778	7.64482	7.97986	6.22289	NA	NA	NA	NA	9.21111	NA	NA	NA	NA	NA	NA
P97377-2	NA	NA	NA	NA	NA	NA	NA	NA	NA	NA	NA	NA	NA	NA	NA	NA	NA	NA	NA	NA	NA	NA	NA	NA	NA	NA	NA	NA	NA	NA	NA	NA	NA	NA	NA	NA	NA	NA	NA	NA	NA	NA	NA	NA	NA	NA	NA	NA	NA
P97379	6.48276	NA	9.05586	NA	NA	9.49249	NA	NA	7.83136	7.07924	NA	NA	NA	NA	7.32694	NA	7.93206	7.96908	7.21407	8.18067	NA	7.99503	9.08391	6.7926	NA	8.57964	NA	7.90852	7.95516	NA	NA	9.32764	6.36719	8.21812	NA	7.81502	7.04384	8.58209	8.34156	NA	6.5251	NA	6.76206	9.60372	NA	NA	NA	NA	NA
P97384	8.45476	7.92977	NA	NA	NA	NA	NA	NA	NA	NA	NA	6.62653	7.1045	NA	9.07729	NA	8.89497	NA	NA	NA	NA	9.00271	9.58934	NA	NA	8.56618	NA	8.0224	NA	NA	NA	NA	NA	NA	7.30565	NA	NA	8.86736	NA	NA	NA	NA	9.29177	10.1502	NA	NA	NA	NA	10.7997
P97390	NA	NA	NA	NA	NA	NA	NA	NA	NA	NA	NA	NA	NA	NA	NA	NA	NA	NA	NA	NA	NA	NA	NA	NA	NA	NA	NA	NA	NA	NA	NA	NA	NA	NA	NA	NA	NA	NA	NA	NA	NA	NA	NA	NA	NA	NA	NA	NA	NA
P97429	8.28943	9.58355	9.35364	9.76917	8.99625	NA	9.09337	9.01333	8.31778	9.09831	8.86378	8.87952	NA	7.22494	8.74982	NA	8.7515	7.84718	NA	NA	NA	8.99555	NA	NA	NA	9.46845	NA	9.10445	9.31153	NA	10.6303	9.14577	9.37277	9.31117	9.51975	NA	7.84354	8.6471	NA	NA	8.03733	NA	NA	9.16489	10.0265	9.87251	NA	10.0479	NA
P97431	NA	NA	NA	NA	NA	NA	NA	NA	NA	NA	NA	NA	NA	NA	NA	NA	NA	NA	NA	NA	NA	NA	NA	NA	NA	NA	NA	NA	NA	NA	NA	NA	NA	NA	NA	NA	NA	NA	NA	NA	NA	NA	NA	NA	NA	NA	NA	NA	NA
P97449	8.83717	8.21668	9.06742	10.2977	9.32819	8.92477	9.04667	8.95758	7.958	8.72196	NA	7.64015	NA	NA	7.8789	NA	7.70062	9.00513	9.58218	9.0986	NA	9.27228	NA	6.60757	8.95943	9.25148	NA	9.42599	9.19427	NA	NA	9.97546	7.67951	8.51878	9.0629	8.87448	8.04585	NA	NA	9.24582	7.60284	NA	9.23167	8.11139	9.44563	9.76518	NA	9.26791	NA
P97450	12.8053	12.4668	12.851	12.762	12.4563	12.6642	12.7746	13.0152	13.1798	12.1633	12.6649	12.8967	12.1323	12.7994	11.8696	NA	12.2192	12.4108	12.2295	11.1376	12.172	12.6908	12.6129	12.0529	11.0782	13.1398	10.2008	12.0531	12.9341	12.4626	12.4627	12.2478	13.2222	12.2377	12.8458	13.008	12.9613	12.5671	13.2582	12.7992	12.6515	11.1277	11.3698	12.2445	12.102	12.3421	12.5099	11.1626	11.3653
P97470	NA	NA	NA	NA	NA	NA	NA	NA	NA	NA	NA	NA	NA	NA	NA	NA	NA	NA	NA	NA	NA	NA	NA	NA	NA	NA	NA	NA	NA	NA	NA	NA	NA	NA	NA	NA	NA	NA	NA	NA	NA	NA	NA	NA	NA	NA	NA	NA	NA
P97478	NA	4.6847	NA	NA	7.30151	NA	7.8305	8.72746	7.29469	7.10455	NA	8.16134	NA	NA	6.3973	NA	6.74902	NA	NA	NA	NA	8.83336	NA	NA	NA	NA	8.91487	8.0251	NA	NA	NA	5.56437	NA	7.25088	NA	NA	8.35308	NA	NA	NA	8.63355	NA	6.22263	9.50398	10.0612	NA	NA	NA	NA
P97493	NA	NA	NA	9.15394	NA	NA	8.61418	NA	NA	NA	NA	7.63178	NA	NA	NA	NA	NA	7.91607	NA	9.74624	NA	NA	NA	NA	NA	NA	NA	NA	NA	NA	NA	NA	NA	NA	6.6477	NA	6.34389	NA	NA	NA	NA	NA	NA	NA	NA	NA	NA	NA	NA
P97494	10.1797	10.4092	8.7358	NA	10.0081	9.7441	10.2182	9.74667	10.596	10.3506	10.32	10.4528	10.0688	10.4949	10.4323	NA	10.4668	10.1235	9.54105	10.7095	11.2281	10.3975	11.0791	10.0338	9.38227	9.0655	9.84752	10.4431	9.36687	10.0366	NA	10.033	10.4442	10.2799	10.3281	9.27875	9.73873	10.1007	10.475	7.03506	9.94272	10.1413	9.74917	9.94937	9.30726	10.0783	10.24	9.6554	NA
P97501	8.76236	NA	NA	NA	7.49442	NA	NA	7.97253	NA	9.49513	NA	NA	NA	NA	NA	NA	NA	NA	NA	NA	NA	NA	8.9073	NA	NA	NA	NA	NA	NA	NA	NA	NA	7.27651	NA	NA	NA	NA	NA	NA	NA	NA	8.25259	NA	NA	NA	NA	NA	NA	NA
P97742	7.97471	8.98554	10.3775	NA	9.0211	NA	9.06017	9.54674	8.87494	9.19341	NA	8.94768	NA	4.93541	8.93773	NA	9.26714	9.37306	10.0003	7.83292	NA	8.95353	9.71397	8.9966	9.79399	9.23396	10.7884	9.2479	9.86842	9.12549	8.8593	10.3699	9.32353	9.13572	8.80809	9.53666	9.81969	8.01194	9.64599	7.80045	9.84313	10.7278	8.94544	9.45122	10.6123	10.668	9.39223	10.2559	10.7213
P97792	NA	7.62262	7.66089	NA	8.83155	NA	NA	6.7451	8.945	9.39982	NA	NA	NA	NA	7.32729	NA	8.56278	7.91261	NA	NA	NA	NA	9.83423	NA	NA	NA	9.18585	8.88347	8.08451	NA	NA	8.24965	NA	8.14372	8.66056	5.21072	NA	NA	9.39818	NA	8.12168	NA	NA	6.89118	NA	NA	NA	NA	NA
P97807-2	12.4873	12.4063	12.4333	12.0143	12.5172	12.4929	12.5374	12.2945	12.6037	12.2568	12.5712	12.2436	12.0877	12.071	12.0091	NA	12.1127	11.8044	12.1446	11.9562	12.1001	12.7616	12.0671	11.8152	12.2148	12.4745	12.1841	12.5658	12.7269	11.9111	12.4387	11.548	12.67	11.8173	12.5307	12.5678	12.3352	12.1792	12.2455	12.8317	12.8592	12.0696	11.8259	12.6452	11.355	11.6267	11.5373	12.1917	12.4251
P97823	10.5448	10.2385	10.4729	10.0535	9.98301	8.64803	9.42147	10.7459	10.0411	10.2251	8.14304	9.45604	9.69118	10.0594	10.3871	NA	9.81784	12.6175	9.0886	NA	6.71984	8.97506	10.3216	10.0819	8.99905	9.77702	10.0466	8.1646	9.0235	9.58508	8.22997	9.86277	9.90283	9.52548	10.0712	10.6921	9.8861	9.53654	9.63549	10.0681	9.30342	NA	9.26711	8.94817	9.30958	11.8294	NA	10.3726	NA
P97855	8.17493	8.28525	8.75578	NA	8.93487	8.48406	9.49879	9.09764	8.61431	8.545	NA	10.0633	8.94322	9.64666	8.68774	NA	8.89807	9.58606	8.96071	10.7172	NA	8.73032	NA	9.57671	NA	8.6939	10.1854	9.76649	6.41197	9.98934	NA	9.27658	8.30468	8.701	8.83309	9.56422	8.28469	9.02745	10.5712	8.88627	8.73217	NA	8.97722	9.53344	9.02036	9.60151	NA	9.08353	NA
P97858	NA	7.33031	NA	NA	NA	NA	NA	NA	NA	NA	NA	NA	NA	NA	NA	NA	NA	7.96155	NA	NA	NA	NA	NA	NA	NA	NA	NA	NA	NA	NA	NA	NA	NA	NA	NA	NA	NA	NA	NA	NA	NA	NA	NA	NA	NA	NA	NA	NA	NA
P97872	13.2722	13.3464	13.3536	13.1636	13.4398	13.0708	13.4479	13.4032	13.2535	13.8439	13.2635	13.5277	12.9126	12.9698	13.5645	NA	13.6343	13.6266	13.8857	12.1487	13.2409	13.6424	13.041	13.7842	13.2898	13.299	13.9082	13.9249	13.3042	13.6361	12.4509	14.0318	13.6512	13.6389	13.3497	13.2236	13.3467	13.6432	13.4102	13.5758	13.4398	13.5883	14.0308	13.087	14.317	13.8739	13.052	13.5055	13.8673
P99024	12.0788	10.4642	NA	NA	8.953	NA	8.93134	8.0071	NA	9.39175	NA	9.93281	11.1359	9.49405	NA	NA	NA	9.58377	NA	14.1436	9.79309	9.57123	NA	NA	10.4148	NA	NA	NA	NA	NA	8.23118	10.1204	10.282	8.94939	NA	10.289	7.30222	NA	9.59746	9.73205	10.2482	9.65556	7.33948	9.57079	9.44295	NA	NA	NA	9.11315
P99025	7.92943	5.41009	7.84825	NA	NA	NA	NA	8.70639	7.59521	7.29035	NA	7.45631	NA	NA	NA	NA	NA	7.63006	NA	NA	NA	8.23606	8.91948	8.934	NA	NA	NA	NA	NA	NA	NA	8.33018	8.95188	6.94739	NA	NA	7.56799	7.87468	NA	9.17761	7.5058	NA	8.16003	7.43767	7.64231	NA	NA	NA	NA
P99026	8.66594	9.29289	9.86243	9.64898	9.20379	9.85603	9.42188	10.2409	9.32078	9.43415	8.62832	10.021	9.1661	NA	9.98158	NA	8.78704	8.49597	9.57742	10.5411	NA	9.31276	NA	9.9162	10.2305	9.54786	9.68823	9.38169	NA	9.01525	NA	7.73973	8.24189	9.84777	9.38689	9.29996	8.52699	8.80443	9.14295	NA	NA	NA	8.36699	9.17189	NA	NA	NA	9.51703	NA
P99027	11.6292	12.1496	12.1658	11.946	12.1212	11.5851	11.952	12.511	12.167	12.4153	12.7586	11.9525	12.0039	11.9938	11.7827	NA	12.3892	12.5492	11.6036	12.8652	11.812	12.2353	11.7258	12.3653	12.5784	12.176	11.9024	11.9428	11.2819	11.379	11.5167	12.3649	12.3619	12.4256	12.3842	12.1655	12.0663	12.0618	12.4236	12.3338	12.2507	11.7451	12.2793	12.2585	11.6013	10.996	11.2349	11.4768	12.838
P99029-2	13.0739	13.3251	12.3652	13.2939	12.8998	13.0683	13.3504	13.3759	13.1957	13.4161	13.6368	12.4271	12.1494	12.8392	13.4981	NA	12.9349	13.3466	13.3297	12.7632	13.7203	13.0988	12.0808	13.0277	13.603	13.2331	12.2544	12.4075	13.1253	13.2325	12.4723	12.7645	12.7647	13.1892	12.6042	13.266	13.0893	12.9342	12.8424	12.8673	13.0212	13.1566	13.2916	12.9651	12.3771	11.4758	12.5015	12.2752	12.9407
Q00519	9.4096	6.10318	9.91782	NA	NA	NA	8.9244	7.39405	8.69585	9.52625	8.84991	7.84864	NA	9.10269	8.02646	NA	9.44818	8.52576	8.7565	NA	NA	7.11142	NA	8.90147	NA	6.94358	8.49677	9.82492	8.01485	9.8159	NA	9.71785	7.22685	9.003	NA	NA	9.24316	8.47017	NA	NA	8.53553	8.65872	9.38679	7.01255	NA	NA	10.6484	NA	NA
Q00612	NA	NA	NA	NA	NA	NA	NA	NA	NA	NA	NA	NA	NA	NA	NA	NA	NA	NA	NA	NA	NA	NA	NA	NA	NA	NA	NA	NA	NA	NA	NA	NA	NA	7.50621	NA	NA	NA	NA	NA	NA	NA	NA	NA	NA	NA	NA	NA	NA	NA
Q00623	12.7763	12.3103	12.559	11.7813	12.2708	12.4614	12.8419	12.4808	12.7763	12.4298	12.1037	11.8431	12.9068	12.6116	12.4006	NA	12.3722	12.2046	12.4601	11.7675	13.0293	12.422	12.7896	12.7963	12.57	12.5609	12.5999	12.9019	12.1946	11.2452	12.0345	12.1909	11.3509	12.1857	12.2554	12.5766	12.1539	12.4306	12.5682	12.2475	12.2321	11.664	12.1642	11.8703	12.8631	13.5552	12.5759	13.3657	11.7437
Q00897	NA	6.28001	NA	NA	8.94676	NA	8.55576	9.00127	9.40005	9.26386	12.097	9.58035	NA	NA	9.69221	NA	10.0174	9.38693	8.46285	NA	NA	10.1652	9.35525	9.74889	NA	NA	10.0946	NA	9.42139	NA	9.6513	8.15486	8.75092	8.4104	NA	8.6503	8.27574	9.9549	NA	9.99052	9.70142	9.43151	8.95458	9.29882	NA	9.3711	NA	8.97928	NA
Q00898	NA	7.81123	NA	NA	6.66386	NA	8.86291	NA	NA	NA	NA	NA	NA	NA	NA	NA	NA	NA	NA	NA	NA	5.91502	NA	NA	NA	NA	NA	NA	NA	NA	7.98404	NA	NA	NA	NA	NA	7.13496	3.97095	NA	8.52662	NA	NA	NA	5.57985	NA	NA	NA	8.33723	NA
Q00PI9	NA	8.46731	7.22925	NA	9.22058	NA	8.02454	NA	NA	8.30155	NA	NA	NA	NA	8.13357	NA	NA	7.9168	NA	NA	NA	NA	NA	NA	NA	NA	NA	7.49514	8.40501	NA	NA	7.70641	NA	NA	NA	8.8617	NA	NA	NA	6.843	NA	NA	9.1348	7.63219	NA	NA	NA	NA	NA
Q01149	11.1614	9.97781	13.7628	11.867	10.5937	12.1628	9.43328	8.29239	8.72556	13.4995	NA	NA	NA	9.15446	NA	NA	8.84011	NA	12.3905	10.7181	12.3183	8.93467	NA	12.6841	NA	NA	14.4041	13.4192	8.70284	11.7205	16.0029	16.1719	NA	NA	8.7221	10.0662	NA	NA	NA	9.68107	10.9744	10.4287	12.5549	11.5951	NA	10.1575	13.8027	15.5525	10.0064
Q01279	11.707	11.6244	12.1036	11.8406	11.238	10.9715	11.3585	11.3663	11.6878	11.6214	10.9864	11.1655	NA	12.0385	11.528	NA	12.1753	11.0114	11.8062	10.5599	11.9743	11.3122	12.3946	12.2459	11.5699	11.7226	11.8649	12.2511	11.663	12.008	12.4172	11.9269	10.82	11.5274	11.7603	11.846	11.8852	11.2083	12.0018	11.8345	11.7884	10.7824	11.5147	11.35	12.4897	12.3477	11.6017	12.1588	11.311
Q01339	NA	NA	NA	NA	NA	NA	NA	NA	NA	NA	NA	NA	9.23014	NA	NA	NA	NA	NA	8.56715	NA	NA	NA	NA	NA	9.58867	NA	NA	8.93693	NA	NA	10.4869	NA	NA	NA	7.74343	NA	NA	NA	NA	NA	NA	NA	NA	NA	8.04897	NA	NA	NA	NA
Q01405	10.1499	11.2346	10.0594	11.2177	7.995	10.2978	10.8353	10.6593	10.6026	10.2671	9.03603	10.8806	10.4034	10.025	10.8146	NA	10.4744	10.683	10.5173	9.88711	10.5204	9.86188	NA	10.6683	NA	10.5214	10.8593	10.276	10.5905	10.4423	11.3214	10.2562	10.3889	9.67187	10.9309	9.69551	10.816	10.0699	10.1105	9.84453	10.1698	10.5918	10.6087	9.30661	11.0543	NA	NA	9.22495	NA
Q01853	11.9977	11.8576	10.9677	12.0515	11.248	11.1397	11.6509	11.5586	11.6842	12.5063	12.1652	11.9419	12.2342	11.3309	11.994	NA	11.8134	12.3079	12.0265	13.2877	11.7629	11.7929	12.0063	12.0827	12.1857	11.947	11.4658	11.713	11.3849	12.4496	11.5891	12.2938	11.4155	12.2476	11.5658	11.7452	11.4387	11.9426	10.8082	10.8591	11.5523	11.8152	12.1425	11.796	11.0027	12.2259	11.7803	11.8947	10.925
Q02013	NA	NA	NA	NA	NA	NA	NA	NA	NA	7.97254	NA	NA	NA	NA	NA	NA	5.3042	NA	NA	NA	NA	7.66736	NA	NA	NA	NA	7.81586	8.57807	NA	NA	NA	NA	6.45373	7.7485	NA	8.11324	NA	NA	9.3199	NA	NA	NA	NA	6.895	NA	NA	NA	NA	NA
Q02053	8.52016	8.49871	8.4043	9.14116	9.0135	NA	8.48968	7.80487	8.86999	9.01837	8.71879	9.02902	NA	8.8841	8.80512	NA	9.69788	9.23805	8.849	10.911	9.95718	9.67413	9.45185	8.44686	9.0627	9.18342	9.17387	8.12796	8.20183	NA	NA	9.35545	9.09904	8.43509	7.49517	8.98636	6.93699	9.47103	10.3818	10.3487	8.53903	9.53585	9.50781	9.03572	9.52734	NA	8.96007	9.43815	NA
Q02248	NA	7.61759	NA	NA	NA	10.0629	8.83499	9.38473	8.1924	8.52704	NA	9.03741	NA	9.96626	9.27683	NA	9.09962	8.96974	8.62565	10.2304	9.71034	8.56878	NA	8.12093	NA	9.75811	8.2709	8.7077	9.90675	NA	NA	9.67894	7.05539	8.81415	9.591	9.14933	8.39984	8.56386	9.65168	8.46928	9.12486	11.081	NA	8.91102	10.0917	9.7786	NA	9.03489	NA
Q02257	11.0473	9.73052	9.07919	14.1541	10.443	12.8622	NA	8.30203	8.16629	NA	NA	NA	NA	NA	11.2828	NA	10.2773	NA	NA	NA	NA	10.0784	NA	NA	10.6947	8.94131	NA	8.9629	10.0642	NA	11.1035	NA	7.72017	11.8759	8.59375	9.25301	7.79446	NA	8.69652	9.8725	11.641	NA	8.57374	9.28651	NA	NA	11.1829	8.06582	9.62736
Q02788	10.5254	NA	10.5535	NA	7.92453	NA	9.58876	7.49605	9.10099	11.1396	NA	NA	NA	NA	8.5734	NA	NA	NA	9.84536	10.3329	9.04623	7.58286	9.64995	11.029	NA	9.97523	11.639	10.9027	9.56315	8.84214	13.1414	13.8214	NA	8.46046	6.93806	NA	6.91433	NA	NA	10.7958	10.078	11.106	10.9283	9.48121	NA	11.3785	11.3328	13.8236	NA
Q02819	NA	8.75245	8.83604	NA	8.79152	NA	8.33093	8.2485	7.74072	8.20747	NA	8.26686	NA	NA	8.65525	NA	9.94785	8.02261	NA	9.93995	NA	9.62206	9.31013	NA	NA	9.3188	NA	7.71899	8.10874	9.67788	10.1775	7.94968	8.30073	9.01328	9.20966	8.49526	NA	8.87904	9.68149	NA	8.98327	NA	6.00459	8.09031	9.68539	NA	11.0851	9.19094	NA
Q03249	NA	9.36617	8.70984	NA	NA	8.43354	7.91612	NA	NA	NA	NA	8.58986	NA	NA	8.12372	NA	NA	8.64366	NA	NA	NA	NA	NA	NA	NA	NA	8.16037	8.19141	8.61386	NA	NA	NA	NA	9.04739	NA	9.49654	8.68341	NA	NA	NA	NA	NA	NA	8.77219	NA	NA	NA	NA	NA
Q03265	16.1329	16.2112	16.6902	16.3919	16.6768	16.8999	16.5703	16.6571	16.5998	15.801	16.3282	16.3977	16.696	16.4531	16.0849	NA	16.2533	15.9258	15.7103	15.8241	16.406	16.7508	16.7894	16.2104	16.0319	16.358	15.962	16.5784	16.8091	16.1679	16.5028	16.0174	16.677	16.3016	16.8049	16.7206	16.7545	16.3481	16.6716	16.7546	17.0528	15.9783	15.8999	16.7721	16.8819	16.8402	15.7818	16.275	16.7697
Q03958	NA	7.73486	NA	NA	NA	NA	NA	NA	NA	NA	NA	NA	NA	NA	NA	NA	6.66149	8.01565	NA	7.56514	NA	NA	NA	NA	NA	NA	NA	NA	NA	NA	NA	NA	NA	NA	NA	NA	NA	NA	NA	NA	NA	NA	NA	NA	NA	NA	NA	NA	NA
Q04447	NA	NA	9.31896	NA	NA	NA	NA	NA	NA	NA	NA	NA	NA	NA	NA	NA	NA	NA	NA	11.776	NA	NA	NA	NA	NA	NA	NA	NA	NA	NA	NA	NA	NA	7.25147	NA	NA	NA	NA	NA	NA	NA	NA	NA	NA	NA	NA	NA	NA	NA
Q04736	9.91068	NA	NA	NA	NA	NA	9.8799	9.69176	9.9397	8.01979	NA	10.2589	11.0372	NA	NA	NA	10.3001	10.0151	NA	NA	NA	NA	NA	NA	NA	NA	NA	NA	NA	11.6785	NA	NA	10.2605	NA	11.1589	NA	9.71624	NA	NA	NA	NA	11.0257	NA	NA	11.6381	NA	13.5683	NA	NA
Q04750	NA	7.68548	NA	NA	NA	NA	NA	NA	NA	NA	NA	NA	NA	NA	NA	NA	NA	NA	NA	NA	NA	7.528	NA	NA	NA	NA	NA	NA	NA	NA	7.10892	NA	NA	NA	NA	9.27763	NA	NA	NA	NA	NA	NA	NA	7.98942	NA	NA	NA	NA	NA
Q04857	9.43927	NA	11.8774	10.7709	9.39143	9.97709	10.0818	8.89621	9.34241	10.9944	NA	NA	10.7681	8.8828	9.72833	NA	9.25489	NA	10.9236	10.54	9.79009	NA	10.0641	11.5194	NA	9.78858	11.6363	11.7851	8.86044	11.4102	13.7542	13.9833	8.59909	NA	NA	9.66234	6.93656	NA	NA	9.94368	9.91513	10.6064	9.62964	9.93033	10.1523	NA	12.2082	13.913	NA
Q05117	NA	NA	NA	NA	NA	NA	NA	NA	NA	NA	NA	NA	NA	NA	NA	NA	NA	NA	NA	NA	NA	NA	NA	NA	NA	NA	NA	NA	NA	NA	NA	NA	NA	NA	NA	NA	NA	NA	NA	NA	NA	NA	NA	NA	NA	NA	NA	NA	NA
Q05186	NA	NA	NA	NA	NA	NA	NA	NA	NA	NA	NA	NA	NA	NA	NA	NA	NA	NA	NA	NA	NA	NA	NA	NA	NA	NA	NA	NA	NA	NA	NA	NA	NA	NA	NA	NA	NA	NA	NA	NA	NA	NA	NA	NA	NA	NA	NA	NA	NA
Q05421	NA	14.7056	NA	NA	NA	NA	NA	NA	13.2653	15.0662	13.843	13.788	12.2462	NA	14.9219	NA	14.5529	14.734	14.5675	NA	13.6954	11.1295	NA	14.7073	14.4292	13.595	14.7487	14.4987	11.8462	14.6584	12.0522	14.6867	NA	14.3878	9.42069	11.2731	12.0281	14.3207	11.4683	9.59718	NA	14.8048	15.3197	13.2839	12.3082	11.5267	14.8321	14.2928	NA
Q05512-3	11.1955	NA	NA	NA	NA	NA	NA	NA	NA	10.4395	NA	NA	12.4235	NA	NA	NA	NA	9.0953	NA	NA	NA	NA	NA	NA	NA	NA	NA	NA	NA	NA	NA	8.60282	9.95495	9.62638	NA	NA	9.82148	NA	NA	NA	9.9992	NA	9.77631	9.68389	NA	NA	NA	NA	NA
Q05816	10.9685	10.3047	9.89564	NA	9.33708	8.63281	10.3338	9.87052	10.5728	9.61662	9.651	8.98751	9.87623	8.69076	10.5226	NA	9.41481	9.65467	11.0218	NA	10.2355	9.80201	10.7323	10.3295	NA	11.4014	7.5839	7.51909	11.1778	9.2807	7.29403	9.25426	9.70222	10.7715	10.1535	9.56106	10.1549	9.62708	8.85513	9.89952	10.6123	NA	10.324	9.3145	9.60559	NA	NA	10.0916	NA
Q05915	NA	NA	NA	NA	NA	NA	NA	NA	NA	6.04049	NA	NA	NA	NA	NA	NA	NA	6.40815	6.35459	NA	NA	4.55459	NA	NA	NA	NA	NA	NA	NA	NA	NA	NA	NA	NA	NA	7.27232	7.28089	NA	NA	NA	NA	NA	NA	6.63508	NA	NA	NA	NA	NA
Q05D44	NA	NA	NA	NA	NA	NA	NA	NA	6.70884	6.34475	NA	6.52507	NA	NA	NA	NA	NA	NA	7.10954	9.12405	9.13277	6.80403	NA	NA	NA	NA	NA	8.29597	8.03203	8.91649	NA	8.45312	8.2556	NA	8.10856	6.27675	NA	9.49292	NA	NA	8.45871	NA	7.31711	6.16642	NA	NA	NA	NA	NA
Q06138	NA	NA	NA	NA	NA	NA	NA	NA	7.76717	NA	NA	NA	NA	NA	NA	NA	NA	NA	NA	NA	NA	7.82325	NA	NA	NA	NA	NA	NA	NA	NA	NA	NA	NA	NA	NA	NA	NA	10.4984	NA	NA	NA	NA	NA	NA	NA	NA	NA	NA	NA
Q06185	12.4787	12.74	12.2597	13.0585	12.9812	13.0562	12.1971	12.5808	12.8292	11.8344	12.6578	12.5817	11.0539	12.1827	12.168	NA	12.2055	12.3618	11.8702	12.1964	12.0326	12.7221	12.993	12.1528	11.7894	12.9292	11.7545	12.9583	13.3891	11.598	12.0255	12.3744	12.9481	12.3828	13.0732	12.579	13.278	12.3368	13.3299	12.8342	13.1357	12.6691	11.9183	12.9036	13.2664	13.0414	10.9978	12.3068	12.856
Q06890	7.12786	NA	8.13569	NA	6.02822	9.42256	NA	NA	6.99379	7.2752	NA	NA	NA	NA	NA	NA	7.08951	NA	7.99472	9.53682	NA	NA	NA	NA	NA	8.3203	NA	9.47023	NA	NA	NA	7.70381	NA	NA	7.72931	NA	NA	NA	8.39385	NA	NA	NA	NA	NA	NA	NA	NA	NA	NA
Q07076	NA	7.99616	NA	NA	7.02961	NA	NA	NA	6.58236	8.63878	NA	8.20462	NA	NA	8.12814	NA	7.84065	7.28593	8.73041	NA	10.1238	NA	NA	NA	7.73225	NA	7.92781	NA	7.26667	8.39196	NA	7.96167	7.68408	8.05859	8.01256	8.27734	6.23173	8.28315	NA	NA	6.93653	NA	8.17382	5.25756	NA	NA	NA	NA	NA
Q07417	11.1116	11.4765	10.6674	11.0361	10.8809	11.5792	10.7196	11.1337	11.3153	11.1578	11.8498	11.5254	11.7372	11.091	11.9175	NA	11.3681	11.4795	11.1236	10.6829	10.7645	11.82	11.162	11.211	10.6464	11.4439	10.8801	11.0683	10.9473	10.9484	11.2913	10.9182	11.6352	11.4462	11.533	11.1784	11.8299	11.9242	11.3967	11.1114	11.462	12.1158	10.7172	11.1218	11.7774	10.6184	11.5331	11.2	11.1597
Q11011	NA	NA	NA	NA	NA	NA	NA	NA	NA	NA	NA	NA	8.10202	NA	5.48862	NA	NA	NA	NA	8.84694	NA	NA	NA	NA	NA	NA	NA	NA	NA	NA	NA	NA	NA	NA	NA	NA	NA	NA	NA	NA	NA	NA	NA	NA	NA	NA	NA	NA	NA
Q11136	NA	NA	NA	NA	NA	NA	NA	NA	NA	NA	NA	NA	NA	NA	NA	NA	NA	NA	NA	7.78654	NA	NA	NA	NA	NA	NA	NA	NA	NA	NA	NA	NA	NA	NA	NA	NA	NA	NA	NA	NA	NA	NA	NA	NA	NA	NA	NA	NA	NA
Q14C51	8.80331	NA	6.88437	10.9527	9.5826	NA	8.66312	9.26176	NA	NA	NA	8.87413	NA	10.2223	8.36927	NA	8.22866	8.4993	9.80157	NA	NA	8.25976	NA	NA	10.6478	8.92903	NA	9.65623	7.06371	9.23509	NA	6.47613	NA	9.7484	8.57105	8.78661	NA	9.50837	8.49238	NA	7.52882	9.86489	8.75858	8.15294	9.57316	NA	NA	NA	NA
Q14DH7	NA	NA	NA	NA	NA	NA	NA	NA	NA	NA	NA	NA	NA	NA	NA	NA	NA	NA	NA	NA	NA	6.17057	NA	NA	NA	6.82528	NA	NA	NA	NA	NA	NA	7.57797	NA	NA	NA	NA	NA	NA	NA	NA	NA	NA	NA	NA	NA	NA	NA	NA
Q1HFZ0	NA	NA	NA	NA	NA	NA	NA	NA	NA	NA	NA	NA	NA	NA	NA	NA	NA	NA	NA	NA	NA	NA	NA	NA	NA	NA	NA	NA	NA	NA	NA	NA	NA	NA	NA	NA	NA	NA	NA	NA	NA	NA	NA	NA	NA	NA	NA	NA	NA
Q2TBE6	NA	NA	NA	NA	NA	NA	NA	NA	NA	NA	NA	NA	NA	NA	NA	NA	NA	NA	NA	NA	NA	NA	NA	NA	NA	NA	NA	NA	NA	NA	NA	NA	NA	NA	NA	NA	NA	NA	NA	8.46141	NA	NA	NA	NA	NA	NA	NA	NA	NA
Q2TPA8	9.29336	10.0533	9.6525	9.51715	9.61412	10.5965	8.96057	9.4886	9.33039	9.93675	9.91449	9.96891	10.5984	10.6266	10.1227	NA	10.0684	10.1024	10.0827	10.9692	11.542	9.85129	10.7082	10.7088	11.2464	10.3995	9.73022	9.19794	8.87441	9.19353	11.1443	10.531	9.08375	9.65696	9.68027	9.21195	9.36761	10.2362	8.64626	10.6077	9.14196	10.9281	10.0948	8.2565	9.18203	9.45126	11.5663	8.95391	NA
Q3KNM2	NA	NA	NA	NA	NA	NA	NA	NA	NA	NA	NA	NA	NA	NA	NA	NA	NA	NA	NA	NA	NA	NA	NA	NA	NA	NA	NA	NA	NA	NA	NA	NA	NA	NA	NA	NA	NA	NA	NA	NA	NA	NA	NA	NA	NA	NA	NA	NA	NA
Q3TCH7	NA	NA	NA	NA	NA	NA	6.75765	NA	NA	NA	NA	NA	NA	NA	NA	NA	NA	NA	NA	NA	NA	NA	NA	NA	NA	NA	NA	NA	NA	NA	NA	NA	NA	NA	NA	NA	NA	NA	NA	NA	NA	NA	NA	5.76017	NA	NA	NA	NA	NA
Q3TCJ1	NA	NA	NA	NA	NA	NA	NA	NA	NA	NA	NA	NA	NA	NA	NA	NA	NA	NA	NA	NA	NA	NA	NA	NA	NA	NA	NA	NA	NA	NA	NA	NA	NA	NA	NA	NA	7.30162	NA	NA	NA	NA	NA	NA	NA	NA	NA	NA	NA	NA
Q3TDD9	NA	NA	NA	NA	NA	NA	NA	NA	NA	NA	NA	NA	NA	NA	NA	NA	NA	NA	NA	NA	NA	NA	NA	NA	NA	NA	NA	NA	NA	NA	NA	NA	6.54558	NA	NA	NA	NA	NA	NA	NA	NA	NA	NA	NA	NA	NA	NA	NA	NA
Q3TDQ1	NA	7.41341	8.9911	8.5196	8.68665	7.89096	9.25288	8.27362	7.73686	8.36337	NA	8.89639	NA	NA	8.97946	NA	6.80173	8.47752	NA	NA	NA	6.53623	NA	NA	8.81586	8.28747	10.3072	7.58386	9.13389	9.55364	NA	8.68422	6.7171	8.49455	7.79142	9.14387	7.91684	8.46744	NA	8.04799	7.80598	NA	6.62987	8.48751	10.2851	NA	NA	9.71891	NA
Q3TE85	NA	NA	NA	NA	NA	NA	NA	NA	NA	NA	NA	NA	NA	NA	NA	NA	NA	NA	NA	7.89367	NA	NA	NA	NA	NA	NA	NA	NA	NA	NA	NA	NA	NA	NA	NA	NA	NA	NA	NA	NA	NA	NA	NA	NA	NA	NA	NA	NA	NA
Q3TH01	9.00084	6.12137	8.82365	NA	7.04853	9.65632	7.14256	8.2432	7.35224	8.76576	NA	9.46083	NA	9.61552	NA	NA	8.32647	8.97165	9.03131	NA	NA	9.19049	10.0657	NA	NA	9.18818	6.5302	8.1431	9.29272	NA	NA	7.39385	NA	8.85558	9.03654	9.15416	7.11819	8.56168	9.8404	NA	9.27683	NA	7.99728	7.13236	9.27303	9.05966	NA	7.36691	NA
Q3THE2	NA	NA	NA	NA	NA	NA	NA	NA	NA	NA	NA	NA	NA	NA	NA	NA	NA	NA	NA	NA	NA	NA	NA	NA	NA	NA	NA	NA	NA	NA	NA	NA	NA	NA	NA	NA	NA	NA	NA	NA	NA	NA	NA	NA	NA	NA	NA	NA	NA
Q3THK7	9.10813	NA	8.67132	NA	NA	NA	5.19484	NA	8.15355	8.62684	NA	9.74345	NA	NA	8.47548	NA	8.09967	8.78014	NA	9.50599	NA	NA	9.20523	NA	NA	NA	7.78281	6.01389	NA	NA	NA	NA	NA	NA	NA	NA	NA	10.0361	NA	NA	NA	NA	8.63298	NA	NA	NA	NA	NA	NA
Q3THS6	NA	NA	NA	NA	NA	NA	NA	NA	NA	NA	NA	NA	NA	NA	NA	NA	NA	NA	NA	NA	NA	NA	NA	NA	NA	NA	NA	NA	NA	NA	NA	NA	NA	NA	NA	NA	NA	NA	NA	NA	NA	NA	NA	NA	NA	NA	NA	NA	NA
Q3TJZ6	NA	NA	NA	NA	NA	NA	NA	NA	NA	5.4266	NA	NA	NA	NA	NA	NA	NA	NA	NA	NA	NA	NA	NA	NA	NA	NA	NA	NA	NA	NA	NA	NA	NA	NA	5.66388	NA	NA	NA	NA	8.63645	NA	NA	NA	7.08527	NA	NA	NA	NA	NA
Q3TLH4-5	8.11506	NA	7.45853	NA	NA	NA	NA	NA	NA	NA	NA	NA	NA	NA	NA	NA	NA	8.32859	NA	NA	NA	NA	NA	NA	NA	NA	NA	NA	NA	NA	NA	NA	NA	NA	7.55328	NA	NA	7.16705	NA	NA	NA	NA	NA	7.41215	NA	9.05295	NA	NA	NA
Q3TLP5	11.0391	9.05239	9.50783	NA	9.47995	8.73956	9.96787	9.56675	7.29264	8.87766	8.99221	9.63035	10.8204	10.0163	8.98165	NA	10.1957	9.47508	8.72618	9.41066	9.67384	9.99244	NA	8.9012	NA	8.87174	NA	9.24038	NA	8.84174	10.3799	9.02337	9.79915	9.62063	9.80406	8.30909	10.074	9.05829	10.535	10.7538	9.84531	9.15967	9.3202	10.0036	10.423	8.89536	NA	9.54426	9.94325
Q3TLP8	9.60957	9.5777	9.5738	NA	10.5949	NA	9.80493	9.67663	9.42516	10.4224	10.4443	9.3977	10.6804	10.1451	10.6265	NA	9.16972	10.5441	6.89005	10.6225	NA	NA	8.91932	NA	8.9699	10.6964	8.55425	10.8909	11.1421	10.3042	NA	9.9694	9.73608	9.84643	10.0013	9.70465	9.66534	9.33907	NA	9.03027	9.84196	9.32945	9.96701	10.3328	10.4324	11.2352	NA	9.57424	NA
Q3TMX5	NA	9.8744	10.054	NA	10.0388	9.62766	10.3561	9.945	10.7359	7.7281	9.42845	NA	10.3067	9.26504	10.2834	NA	10.534	10.4652	NA	NA	NA	9.72944	NA	NA	NA	9.47362	NA	8.74884	8.31759	9.16637	NA	9.64304	8.20313	9.19793	8.51754	9.28157	9.09008	9.39029	8.90707	NA	9.0271	10.0671	9.50818	8.70663	NA	NA	NA	8.45027	NA
Q3TNA1	9.58075	10.0153	10.285	9.68879	10.2755	9.83032	9.19521	10.2566	9.41289	10.7086	7.58254	10.5789	NA	9.19691	10.7049	NA	9.44151	10.2073	10.6657	NA	10.2895	10.2776	NA	9.9332	9.32815	10.6147	8.83991	9.71577	9.6812	9.90671	10.7672	9.94346	9.62591	10.1904	8.71068	8.7544	8.29616	10.2802	11.1409	10.5991	9.29578	10.4394	10.2975	9.7859	10.0143	9.89726	NA	10.3768	NA
Q3TUE1	8.22785	NA	9.17168	NA	NA	NA	NA	9.40564	8.67434	8.72374	NA	NA	8.62855	NA	NA	NA	6.97326	7.79454	NA	11.4352	NA	NA	NA	NA	NA	NA	NA	9.71051	NA	NA	NA	NA	NA	NA	NA	10.2128	NA	8.94688	NA	NA	NA	NA	6.68472	NA	NA	NA	NA	NA	NA
Q3TXS7	6.29607	8.25924	8.83879	NA	7.55632	NA	NA	8.94914	8.63753	9.01944	8.25838	7.95831	NA	NA	7.8527	NA	NA	7.6261	8.52918	10.5066	NA	7.59772	8.38466	9.04399	10.2221	8.85981	NA	6.54159	7.91289	7.79033	9.35811	9.28728	7.72708	9.18852	7.74666	8.51846	9.18324	9.42285	9.50722	9.12006	9.3728	NA	7.9612	9.06981	NA	NA	NA	NA	9.34592
Q3U0S6	NA	NA	NA	NA	NA	NA	NA	NA	8.15789	NA	NA	NA	NA	NA	NA	NA	NA	NA	NA	NA	NA	NA	NA	NA	NA	NA	NA	NA	NA	NA	NA	NA	NA	NA	NA	NA	NA	9.43033	NA	NA	NA	NA	NA	NA	NA	NA	NA	NA	NA
Q3U0V1	8.72003	8.7523	8.28929	8.95002	8.48367	NA	8.18015	8.52607	7.05182	8.82753	7.78171	8.53971	9.16933	NA	6.08225	NA	8.39108	8.21433	8.72732	11.0757	NA	8.59811	NA	8.13484	8.56738	7.44578	NA	7.8155	8.12706	8.20848	NA	9.3903	8.36758	8.29041	7.78703	9.43226	8.3644	8.32808	9.37836	9.81957	7.75158	NA	8.57302	8.43433	9.42531	NA	NA	8.17325	9.64247
Q3U1J4	10.4077	8.86935	8.49678	9.78297	8.6515	8.19135	8.90679	9.15883	9.06654	9.68794	NA	9.35571	NA	NA	9.16957	NA	11.1435	8.98093	7.5217	10.5402	NA	7.88138	7.17745	9.31544	9.00878	9.63808	NA	8.51996	9.14622	9.90701	10.0573	9.42152	8.767	9.20207	7.15066	10.1668	8.0466	9.26752	NA	8.51242	8.71488	8.67633	9.09182	7.74846	NA	11.2899	NA	NA	10.7048
Q3U2A8	NA	NA	NA	NA	NA	NA	NA	NA	NA	NA	NA	NA	NA	NA	NA	NA	NA	NA	NA	NA	NA	NA	NA	NA	NA	NA	NA	NA	NA	NA	NA	NA	NA	NA	NA	NA	NA	NA	NA	NA	NA	NA	NA	NA	NA	NA	NA	NA	NA
Q3U2G2	9.17462	9.80694	8.70375	NA	9.07832	9.78161	7.65074	8.34274	8.60652	9.30958	8.57386	8.92887	NA	10.3748	8.25886	NA	8.85977	9.02911	8.93051	9.94498	10.3362	7.44319	10.7475	NA	10.0275	NA	9.8696	7.6426	9.47489	9.95976	9.97782	8.29947	8.99569	8.69884	9.27023	8.80256	8.51374	9.62301	NA	NA	NA	10.2183	8.62756	8.26954	10.6652	NA	NA	9.7178	NA
Q3U2P1	NA	10.5594	10.1108	NA	10.2607	NA	10.4636	10.2104	9.21998	9.5097	10.0093	10.1446	10.596	10.9644	10.5094	NA	9.35773	10.7682	8.49546	NA	NA	10.1439	NA	NA	10.5389	10.2975	8.7314	9.79961	10.5681	10.1943	11.0211	10.4619	10.4103	9.93339	9.0668	9.10737	9.92616	10	NA	10.0805	9.39575	10.1941	9.80224	8.54669	8.77358	9.81386	10.7958	7.90017	NA
Q3U3J1	9.83733	10.5594	9.06251	9.7703	10.0635	10.0656	10.0867	9.90128	9.65691	10.6747	10.8009	9.99512	11.5471	10.5501	10.5019	NA	10.4462	10.7518	10.6022	9.55599	NA	10.4898	10.7795	10.6422	10.5001	10.7881	10.3455	9.49862	10.072	10.8652	9.90693	10.5195	10.5045	10.715	10.5467	10.4802	10.5783	10.9237	10.473	10.7355	10.9961	10.6338	10.9329	10.2188	9.4499	10.3893	11.4573	10.9427	11.5602
Q3U741	9.07554	NA	8.01531	NA	8.86041	NA	6.8636	8.7835	7.85513	5.76868	NA	NA	NA	NA	NA	NA	8.26018	NA	8.75782	10.9131	NA	9.18231	NA	NA	NA	8.12106	NA	7.95384	NA	NA	NA	NA	7.0346	7.81799	NA	8.61885	NA	9.18561	NA	NA	6.46016	NA	NA	7.22692	NA	NA	NA	9.39458	NA
Q3U7R1	NA	NA	9.16973	NA	NA	NA	7.94085	NA	6.28932	8.06411	NA	NA	NA	NA	8.08023	NA	4.3408	NA	NA	10.1092	NA	NA	NA	NA	9.25647	NA	NA	NA	NA	NA	NA	8.27303	NA	8.36372	9.17335	NA	NA	NA	NA	NA	NA	NA	8.0165	8.60307	NA	NA	NA	8.60166	NA
Q3U9N9	NA	NA	NA	NA	NA	NA	NA	NA	NA	8.81293	NA	NA	NA	NA	NA	NA	6.26755	NA	6.30572	NA	NA	NA	NA	NA	NA	NA	NA	NA	NA	NA	NA	NA	NA	NA	NA	NA	NA	8.40759	NA	NA	NA	NA	NA	6.71706	NA	NA	NA	NA	NA
Q3UBX0	10.2419	10.288	10.8956	9.60534	10.2037	NA	9.96633	10.1123	10.4692	8.80247	10.5753	9.47944	NA	NA	9.53766	NA	11.5759	7.23925	11.0212	NA	10.6154	9.05926	9.83909	9.62194	10.4908	10.2679	10.7091	9.92834	9.88512	10.522	8.96703	10.7643	9.811	10.4072	8.90872	10.4648	9.7366	10.9915	9.33873	10.249	9.35106	7.4957	10.0036	10.5062	7.68985	10.6731	NA	9.59507	NA
Q3UDE2	NA	NA	NA	NA	NA	NA	NA	NA	NA	NA	NA	NA	NA	NA	NA	NA	NA	NA	NA	NA	NA	NA	NA	NA	NA	NA	NA	NA	NA	NA	NA	NA	NA	NA	NA	NA	NA	NA	NA	NA	NA	NA	NA	NA	NA	NA	NA	NA	NA
Q3UE92	NA	NA	NA	NA	NA	NA	NA	NA	NA	NA	NA	NA	NA	NA	NA	NA	NA	NA	NA	9.29349	NA	NA	NA	NA	NA	NA	NA	NA	NA	NA	NA	NA	7.19938	NA	NA	NA	NA	NA	NA	NA	NA	NA	NA	NA	NA	NA	NA	NA	NA
Q3UEB3-2	NA	NA	8.74356	NA	NA	NA	NA	NA	NA	NA	NA	6.73245	NA	NA	NA	NA	NA	7.92513	8.9845	NA	NA	NA	NA	NA	NA	NA	NA	NA	NA	NA	NA	NA	NA	NA	NA	NA	NA	8.76914	NA	NA	NA	NA	NA	NA	NA	NA	NA	NA	NA
Q3UEG6	11.2972	11.3341	10.1558	10.3586	10.4548	10.3381	11.087	10.5932	11.0065	10.7965	11.4803	10.1253	NA	11.5919	11.155	NA	9.39028	10.4222	9.74563	11.0469	10.072	9.97519	NA	10.5049	10.2477	11.1743	11.2386	7.26333	9.55694	10.4141	10.8066	10.8506	10.3171	9.44261	10.6754	10.8553	10.5756	10.7936	11.2338	10.1462	10.7778	11.449	10.0583	9.45569	NA	10.1483	NA	10.8129	10.8437
Q3UEL5	11.3871	10.4496	11.276	11.9717	11.3218	11.7848	11.4942	11.3572	10.9678	8.97489	9.93926	10.55	10.9272	11.866	8.19026	NA	10.1259	9.51443	8.63195	10.9931	9.93888	12.0751	11.5688	9.27053	9.75966	10.8375	NA	8.66522	11.1233	10.5406	10.0785	10.2293	11.784	10.0921	11.3863	11.4675	11.2581	10.3955	11.4574	11.7993	11.8913	8.4245	9.01967	11.4833	10.6421	11.0409	NA	NA	11.5137
Q3UEP4	13.2297	13.2411	12.4686	12.3933	14.4203	13.5299	13.8576	13.2209	13.032	13.5667	12.673	13.1708	13.0509	11.1048	13.2903	NA	14.4101	13.0684	13.6499	11.168	13.1491	13.607	12.5139	13.7727	12.7972	12.3722	13.2184	13.7209	13.179	12.9	12.6428	13.5402	13.0797	13.5478	12.421	13.0217	12.9876	13.0985	12.7144	13.0455	13.2861	12.7698	13.8974	12.5392	12.9793	12.5182	12.3971	12.469	12.89
Q3UER8	12.0391	11.6171	11.7711	11.0091	11.3808	11.0321	11.7746	11.1629	11.5564	11.4846	11.7167	11.901	11.2536	11.9777	11.2444	NA	12.1375	11.0136	12.066	10.6388	11.3478	11.0312	12.1577	12.0134	10.5725	11.0415	12.7793	12.0022	11.3133	11.979	12.0923	12.0388	10.8161	11.1969	11.6348	11.3402	11.4138	11.8119	10.5607	11.8414	11.1809	12.5308	11.4607	10.972	12.6586	12.7237	11.7228	12.1307	12.5603
Q3UGC7	10.4031	9.93248	10.7094	10.8675	10.0221	NA	8.51775	10.0173	8.50931	10.7633	11.1372	10.3929	10.9551	10.4613	8.46165	NA	NA	9.32937	9.58284	10.8674	NA	10.1293	NA	8.63217	9.19702	11.1837	10.9727	10.2835	8.45488	10.7437	7.8545	11.1838	10.7561	9.9563	10.2405	9.5461	7.95961	10.1813	8.72316	10.0703	8.72294	9.20053	10.5583	10.7402	NA	NA	NA	8.91015	NA
Q3UH60	NA	NA	NA	NA	NA	NA	NA	NA	NA	NA	NA	NA	NA	NA	NA	NA	NA	NA	NA	NA	NA	NA	NA	NA	NA	NA	NA	NA	NA	NA	NA	NA	NA	NA	NA	NA	NA	NA	NA	NA	NA	NA	NA	NA	NA	NA	NA	NA	NA
Q3UHD6-2	NA	NA	NA	NA	NA	NA	NA	NA	NA	NA	NA	NA	NA	NA	NA	NA	NA	NA	NA	NA	NA	NA	NA	NA	NA	NA	NA	NA	NA	NA	NA	NA	NA	NA	NA	NA	NA	NA	NA	NA	NA	NA	NA	NA	NA	NA	NA	NA	NA
Q3UHX2	8.92553	7.43663	9.33542	NA	9.12171	NA	9.24346	8.55768	8.90557	7.81506	8.6393	9.37138	10.5134	NA	8.07509	NA	7.78092	7.68821	7.34205	9.70727	NA	7.22528	NA	NA	NA	7.34693	9.11405	8.98897	9.91878	NA	NA	9.47522	7.74632	8.40007	9.07323	8.42576	9.14306	8.8843	7.04619	8.14239	8.78134	6.58085	8.76612	8.80567	8.10863	NA	NA	9.40097	NA
Q3UIR3	NA	7.25485	NA	NA	8.07292	NA	NA	NA	6.45621	7.35338	NA	8.7567	NA	NA	8.62041	NA	6.86482	7.15333	7.45305	NA	NA	NA	NA	NA	NA	8.04903	NA	7.67173	NA	NA	NA	8.53962	7.11361	8.33583	NA	8.90743	7.80983	NA	8.3653	NA	7.57238	NA	9.22759	8.76498	NA	NA	NA	10.0398	NA
Q3UIU2	10.9903	9.16547	NA	NA	10.7535	NA	9.6606	10.5318	10.62	NA	9.12399	8.73308	NA	NA	NA	NA	9.90647	10.2477	9.96304	9.44501	9.18404	10.5321	NA	10.0119	NA	9.36951	10.6735	11.086	11.3769	NA	NA	11.0555	11.0485	10.008	10.6198	8.26314	9.64219	9.46046	10.78	10.2029	11.0485	NA	9.93405	11.2055	NA	9.77002	NA	9.93012	NA
Q3UJB0	NA	8.06087	7.68586	NA	5.89002	10.1929	NA	7.8777	8.07892	9.44445	NA	9.39135	NA	10.5104	NA	NA	5.55884	NA	NA	NA	NA	NA	NA	NA	8.48701	9.53479	NA	NA	8.90345	9.06433	NA	9.51616	8.06207	8.69997	7.54299	7.14936	NA	8.9216	NA	NA	9.13697	NA	8.73021	NA	NA	NA	NA	NA	7.5385
Q3UJU9	9.93227	11.1283	9.90815	9.65808	9.93354	10.3977	10.2572	10.1712	10.5374	10.0856	10.1115	10.4478	9.03196	10.3597	10.8	NA	10.6234	10.3053	11.0757	10.378	10.0559	10.0924	10.3792	10.225	10.2609	10.8757	10.4574	10.9788	11.147	10.7127	NA	9.8743	9.81245	10.8547	9.86668	10.6973	10.6273	10.7263	6.97529	10.1983	9.58937	10.1257	10.2661	10.5497	10.9417	9.86661	11.9823	10.8466	NA
Q3UKJ7	7.5553	NA	NA	NA	11.4348	NA	9.32747	NA	NA	12.3639	NA	11.5674	NA	NA	NA	NA	11.6149	11.6092	12.4914	12.4018	NA	10.428	NA	11.7387	NA	NA	12.0567	10.5718	NA	10.379	NA	NA	10.3028	NA	NA	11.469	NA	NA	NA	NA	10.6778	NA	NA	NA	NA	NA	NA	NA	NA
Q3ULD5	10.4798	10.0619	10.5457	8.66381	9.54977	9.47184	9.87739	10.2495	10.3836	9.83269	10.2607	9.7055	NA	9.15152	9.36007	NA	9.13205	9.7951	9.6615	NA	10.1389	9.91848	10.3629	9.90087	9.76368	9.73963	9.70597	9.90831	10.1934	10.2098	9.55979	8.9269	9.69834	10.0264	9.82288	9.94847	10.0018	9.69623	10.219	10.1373	10.3394	9.9248	9.5034	9.46833	NA	10.9553	10.689	10.1942	11.0495
Q3UMF0-3	9.76285	7.92967	NA	NA	NA	9.42974	8.85519	7.93116	8.27743	8.34478	9.41554	8.24399	NA	9.43609	9.04724	NA	8.95409	8.71876	NA	NA	NA	9.52301	NA	8.53074	NA	8.94695	8.66857	8.90412	6.80034	9.18632	NA	8.94191	NA	8.44855	8.36241	8.57492	6.36336	9.26819	8.80409	NA	10.7213	NA	8.50046	8.48659	NA	NA	10.4555	9.85618	NA
Q3UNX5-2	NA	8.46223	7.31828	NA	7.4581	NA	8.36842	8.09638	8.19985	7.87503	9.24263	8.55343	9.91934	NA	8.98502	NA	8.92641	8.61976	NA	NA	NA	8.7139	9.36626	NA	NA	9.50972	NA	8.50602	10.3303	10.1087	NA	NA	7.59637	8.88451	8.59905	9.15042	8.63255	9.09977	9.268	NA	8.30249	9.55054	8.45826	8.72076	NA	NA	NA	8.68152	NA
Q3UP75	NA	8.38738	8.50971	NA	NA	NA	NA	NA	7.83971	8.53068	10.0487	9.35475	NA	NA	NA	NA	NA	8.85374	8.92815	NA	NA	NA	NA	NA	NA	NA	6.32834	9.38123	NA	9.06825	NA	9.48835	8.91865	NA	NA	NA	NA	9.50779	NA	NA	NA	NA	10.1667	8.83357	NA	NA	NA	NA	NA
Q3UPH1	NA	5.98269	6.71944	NA	NA	NA	9.03539	NA	7.77016	NA	8.93247	7.45162	NA	NA	NA	NA	7.24662	NA	NA	NA	NA	7.6072	NA	NA	NA	NA	NA	NA	NA	NA	NA	NA	9.52624	6.64549	8.20826	8.50605	6.91145	9.12782	NA	NA	NA	7.72688	7.71003	8.44095	NA	7.01213	NA	NA	NA
Q3UPH7	NA	NA	NA	NA	NA	NA	NA	NA	NA	NA	NA	NA	NA	13.5797	NA	NA	NA	11.8234	NA	NA	NA	11.3505	14.2465	NA	10.0433	10.4099	NA	13.063	8.46566	NA	14.3979	8.63176	NA	10.1863	9.15575	12.4511	12.1796	9.77659	11.0784	NA	NA	NA	NA	9.60219	12.3639	14.9656	12.2794	14.3604	NA
Q3UPL0	9.92188	6.96071	8.20829	NA	7.07093	8.70964	9.55605	8.69562	7.44992	8.50391	8.84514	7.13366	NA	NA	8.00035	NA	9.47869	8.86757	8.38894	9.6542	NA	8.25571	NA	7.05482	NA	8.32257	9.17076	8.32895	NA	NA	9.31605	9.16205	9.18709	9.67902	8.94083	8.75333	8.96352	8.36877	NA	NA	9.08394	NA	8.27152	8.91744	9.61221	NA	NA	7.88858	9.41414
Q3UQ44	9.52146	11.0462	10.3466	11.485	10.5736	11.0116	10.0743	10.3282	10.2585	11.3751	10.1303	10.4552	10.839	10.4524	10.8131	NA	11.577	10.6286	10.8637	10.6413	11.8383	10.6434	10.7923	11.6203	10.7014	10.2243	11.1788	11.2882	10.8084	11.1241	11.019	11.2876	10.183	10.7652	10.8113	11.0305	10.9069	11.2824	10.927	10.3392	10.3915	11.6828	11.2078	11.147	10.71	11.0939	11.4412	11.4568	10.6288
Q3UQN2	NA	NA	NA	NA	NA	NA	NA	NA	NA	NA	NA	NA	NA	NA	NA	NA	NA	NA	NA	NA	NA	NA	NA	NA	NA	NA	NA	NA	NA	NA	NA	NA	NA	NA	NA	NA	NA	NA	NA	NA	NA	NA	NA	6.98851	NA	NA	NA	NA	7.93064
Q3URE1	NA	NA	NA	NA	NA	NA	NA	NA	NA	NA	NA	7.91218	NA	NA	7.27101	NA	NA	7.44416	8.24995	NA	NA	5.13804	NA	NA	NA	NA	NA	NA	NA	NA	NA	NA	6.41461	NA	6.09176	NA	8.05197	6.66812	NA	8.18129	6.88007	NA	NA	7.06251	NA	NA	NA	NA	NA
Q3URS9-2	NA	NA	NA	NA	7.68647	NA	NA	7.06142	NA	NA	NA	NA	NA	NA	NA	NA	7.9558	NA	NA	NA	NA	NA	NA	NA	NA	NA	NA	8.52299	NA	NA	NA	7.75503	8.05089	NA	NA	NA	7.9133	NA	NA	NA	7.71455	NA	7.33663	NA	NA	NA	NA	NA	NA
Q3UTJ2-2	NA	7.64347	11.0738	NA	7.55988	10.315	9.37332	NA	NA	NA	NA	8.47485	NA	9.78628	9.38276	NA	9.36492	9.00561	9.05287	NA	NA	8.15079	NA	NA	NA	6.58934	9.23909	NA	9.27339	NA	NA	9.13121	9.01099	9.80697	9.05782	NA	8.76877	NA	9.71321	6.04613	8.21087	NA	9.08263	8.47412	NA	NA	NA	9.12437	NA
Q3UUI3	NA	NA	8.70137	NA	8.66704	NA	8.17366	6.42091	NA	NA	8.80208	NA	NA	NA	9.01653	NA	6.82089	6.59203	8.66427	NA	NA	NA	NA	6.5806	NA	9.02793	NA	7.13448	NA	NA	NA	6.33612	8.2491	NA	NA	6.94047	7.659	4.52462	NA	NA	NA	NA	NA	8.2793	10.0582	NA	NA	NA	NA
Q3UV17	13.121	NA	NA	NA	10.1569	11.91	12.5648	10.8539	NA	NA	NA	NA	NA	NA	11.4548	NA	NA	NA	11.3303	NA	12.0919	12.082	10.7592	NA	12.5092	NA	NA	NA	10.387	NA	NA	NA	NA	NA	11.8931	10.3319	NA	11.7305	NA	NA	NA	11.1829	NA	11.671	NA	NA	11.8761	NA	NA
Q3UVK0	NA	NA	NA	NA	NA	NA	NA	NA	NA	NA	NA	NA	NA	NA	NA	NA	NA	NA	NA	NA	NA	NA	NA	NA	NA	NA	NA	NA	NA	NA	NA	NA	NA	NA	NA	NA	NA	NA	NA	NA	NA	NA	NA	NA	NA	NA	NA	NA	NA
Q3UYV9	NA	NA	NA	NA	NA	NA	NA	NA	NA	NA	NA	NA	NA	NA	NA	NA	NA	NA	NA	NA	NA	NA	NA	NA	NA	NA	NA	NA	NA	NA	NA	NA	NA	NA	NA	NA	NA	NA	NA	NA	NA	NA	NA	NA	NA	NA	NA	NA	NA
Q3V117	11.2774	10.2513	11.4376	10.6459	10.7506	10.1463	11.149	10.9779	10.9786	9.61251	10.4278	10.2362	10.7618	11.4334	10.0316	NA	9.46921	10.0531	9.49496	11.7155	NA	11.036	11.3979	9.03421	9.69899	10.1529	9.77908	10.4173	11.015	9.30866	10.3064	9.43545	11.3232	9.94248	11.4436	11.1466	10.7916	10.4717	10.7921	10.9394	11.3403	10.9485	8.92437	11.2301	10.5152	10.616	NA	9.69395	9.94385
Q3V1L4	NA	NA	NA	NA	NA	NA	NA	NA	NA	NA	NA	NA	NA	NA	NA	NA	NA	NA	NA	NA	NA	NA	NA	NA	NA	NA	NA	NA	NA	NA	NA	NA	NA	NA	NA	NA	NA	NA	NA	NA	NA	NA	NA	NA	NA	NA	NA	NA	NA
Q3V3R4	NA	NA	NA	NA	NA	NA	NA	7.57524	NA	NA	NA	NA	NA	NA	NA	NA	4.40233	NA	NA	NA	NA	NA	NA	NA	NA	NA	NA	NA	NA	NA	NA	NA	NA	NA	NA	7.28184	NA	NA	NA	NA	NA	NA	NA	6.9972	NA	NA	NA	8.34707	NA
Q4FK66	12.363	13.3857	13.0979	NA	12.3012	NA	13.8062	NA	12.9623	13.561	NA	NA	NA	NA	NA	NA	NA	14.0691	NA	12.6989	NA	13.7624	NA	NA	14.9549	14.2244	14.7127	13.8238	NA	NA	NA	13.9975	NA	13.339	NA	13.9755	14.143	NA	NA	NA	NA	NA	14.0372	NA	NA	NA	NA	NA	NA
Q4LDG0	9.26234	9.92733	10.4618	10.0154	9.43514	8.70734	8.74796	10.0994	10.1781	9.68186	10.545	10.0714	NA	10.9708	9.14792	NA	9.31664	9.86547	9.95144	9.59661	12.0592	9.78739	10.9512	9.16668	9.29636	9.89579	NA	9.95782	8.08668	9.19991	10.8421	8.74887	10.4977	9.51218	10.1968	10.0099	10.619	8.53327	10.0808	7.90536	10.5221	9.39032	9.3698	9.70733	11.0241	10.5769	NA	10.8111	11.0196
Q4PJX1	NA	7.35105	NA	NA	NA	NA	NA	NA	NA	NA	NA	NA	NA	NA	NA	NA	NA	NA	NA	NA	NA	NA	NA	NA	NA	NA	NA	NA	NA	NA	NA	NA	NA	NA	NA	NA	NA	NA	NA	NA	NA	NA	NA	NA	NA	NA	NA	NA	NA
Q4VAA2	NA	NA	NA	NA	NA	NA	NA	NA	NA	NA	NA	NA	NA	NA	NA	NA	NA	NA	NA	NA	NA	NA	NA	NA	NA	NA	NA	NA	NA	NA	NA	NA	NA	NA	NA	NA	NA	NA	NA	NA	NA	NA	NA	NA	NA	NA	NA	NA	NA
Q505F5	9.22604	NA	6.91623	NA	7.80223	NA	8.34614	6.55297	NA	8.66885	NA	NA	NA	NA	NA	NA	7.83672	7.57052	8.05519	NA	NA	7.12745	NA	NA	NA	NA	NA	NA	7.80143	NA	NA	NA	NA	7.40702	NA	7.53314	NA	6.982	NA	NA	7.51942	8.27172	6.515	7.52805	8.43931	NA	NA	10.1073	NA
Q52KI8	NA	NA	NA	NA	NA	NA	NA	NA	NA	NA	NA	NA	NA	NA	NA	NA	NA	NA	NA	NA	NA	NA	NA	NA	NA	NA	NA	NA	NA	NA	NA	NA	NA	NA	NA	NA	NA	NA	NA	NA	NA	NA	NA	NA	NA	NA	NA	NA	NA
Q569X9	NA	12.2937	NA	NA	NA	NA	NA	11.4272	11.5915	13.6108	11.5678	11.0397	9.93707	NA	12.1094	NA	13.2948	12.854	13.6266	NA	10.8664	NA	11.8127	12.9854	12.2823	12.4342	13.1014	13.2163	11.4005	12.9014	12.0457	13.7378	7.83458	11.5548	9.24712	11.6479	10.6681	11.684	11.1513	NA	NA	11.833	13.9608	11.4544	11.7628	NA	12.9475	12.8748	NA
Q569Z5	NA	NA	NA	NA	NA	NA	NA	NA	NA	NA	NA	NA	NA	NA	NA	NA	NA	NA	NA	NA	NA	NA	NA	NA	NA	NA	NA	NA	NA	NA	NA	NA	NA	NA	NA	NA	NA	NA	NA	NA	NA	NA	NA	NA	NA	NA	NA	NA	NA
Q569Z6	NA	6.55178	NA	NA	NA	NA	NA	NA	6.35365	NA	NA	NA	NA	NA	NA	NA	NA	NA	NA	NA	NA	NA	NA	NA	NA	NA	NA	8.16643	NA	7.94016	NA	NA	NA	8.02115	NA	6.87714	NA	NA	NA	NA	7.16525	NA	NA	NA	NA	NA	NA	NA	NA
Q571F8	10.5971	9.4759	10.4372	NA	8.22262	10.3537	10.1302	9.5119	9.67519	NA	NA	8.44317	8.10336	10.7991	NA	NA	9.00402	NA	NA	10.9394	NA	10.437	10.7414	NA	NA	9.36135	NA	9.22241	9.72454	NA	10.2027	NA	10.2057	NA	10.5384	9.49231	10.165	NA	10.1102	10.2851	10.5275	NA	NA	9.74092	8.62999	10.2914	NA	8.81061	10.2179
Q571I9	8.32724	NA	7.83407	NA	NA	NA	5.25519	NA	7.74611	7.48062	NA	6.05781	NA	NA	NA	NA	NA	7.51577	NA	NA	NA	NA	NA	NA	NA	7.01564	NA	NA	9.6251	9.3469	NA	NA	NA	7.66696	9.20835	NA	NA	7.55701	NA	NA	NA	NA	NA	NA	NA	NA	NA	NA	NA
Q58A65	NA	NA	NA	NA	NA	NA	NA	NA	NA	NA	NA	NA	NA	NA	NA	NA	NA	NA	NA	NA	NA	NA	NA	NA	NA	NA	NA	NA	NA	NA	NA	NA	NA	NA	NA	NA	NA	NA	NA	NA	NA	NA	NA	NA	NA	NA	NA	NA	NA
Q5BL07	7.92897	9.8896	NA	NA	9.5688	9.69672	8.11115	7.79543	NA	NA	7.82038	NA	NA	10.1796	NA	NA	NA	7.02906	NA	NA	NA	9.17475	NA	NA	NA	NA	7.4136	8.27003	NA	NA	NA	NA	NA	9.53987	7.63983	7.03934	NA	9.10471	NA	8.43028	NA	NA	8.03648	7.18472	NA	NA	NA	NA	NA
Q5BLK4	NA	NA	NA	NA	NA	NA	NA	NA	NA	NA	NA	NA	NA	NA	NA	NA	NA	NA	NA	NA	NA	NA	NA	NA	NA	NA	NA	NA	NA	NA	NA	NA	NA	NA	NA	NA	NA	NA	NA	NA	NA	NA	NA	NA	NA	NA	NA	NA	NA
Q5D073	9.2646	9.20932	9.6661	NA	8.40005	7.68772	9.48761	NA	10.6141	9.28084	NA	8.30298	9.69548	8.69145	9.94464	NA	10.2976	7.91787	8.5649	NA	NA	7.44361	NA	8.51373	NA	9.62641	NA	7.10453	9.58452	8.21811	9.73958	10.1658	9.24662	8.7585	9.68042	9.35726	8.79595	8.26213	9.92891	NA	8.77676	NA	8.40257	7.50791	8.98372	8.69685	NA	8.81898	NA
Q5DTT3	9.95367	9.30925	NA	NA	9.52115	8.37137	NA	NA	NA	NA	9.64321	9.26964	NA	NA	NA	NA	NA	6.42745	NA	NA	10.8215	NA	NA	NA	NA	NA	NA	NA	NA	NA	NA	7.97736	9.34169	9.36429	8.88961	9.11224	10.4293	NA	NA	NA	10.4729	NA	NA	9.76353	8.63282	NA	NA	NA	NA
Q5F2E7	NA	4.08524	6.32147	NA	NA	8.83763	NA	7.72371	NA	NA	NA	NA	NA	NA	8.30242	NA	6.31233	NA	NA	11.1897	NA	NA	NA	9.68007	NA	7.35894	NA	NA	NA	NA	NA	NA	NA	NA	NA	NA	7.75757	NA	NA	NA	NA	NA	NA	5.79613	NA	NA	NA	NA	NA
Q5FW57	10.9978	11.2478	10.869	10.8086	11.1763	10.9239	10.8146	11.6985	10.9212	10.5283	10.8955	11.0897	10.6822	9.69023	11.0926	NA	11.3353	10.629	10.1855	10.5696	10.9676	10.9743	11.5049	10.4631	9.86746	10.6565	10.6904	10.8704	11.0696	10.9906	11.3694	10.0827	11.2764	11.0748	11.5325	11.4797	11.5674	11.5661	10.9073	10.5616	11.1345	11.366	10.6602	11.2646	11.0939	9.80073	10.4971	9.69107	11.0626
Q5FWK3	NA	NA	NA	NA	NA	NA	NA	NA	NA	NA	NA	NA	NA	NA	NA	NA	NA	NA	NA	NA	NA	NA	NA	NA	NA	NA	NA	NA	NA	NA	NA	NA	NA	NA	NA	NA	5.86632	NA	NA	NA	NA	NA	NA	NA	NA	NA	NA	NA	NA
Q5RJG7	NA	NA	NA	NA	7.2437	NA	NA	8.12607	9.53448	NA	NA	NA	NA	NA	NA	NA	NA	NA	NA	NA	NA	NA	NA	NA	NA	NA	NA	NA	9.08093	NA	NA	NA	9.10938	NA	8.20567	NA	NA	NA	NA	NA	8.41439	NA	NA	NA	NA	NA	NA	NA	NA
Q5RKN9	NA	NA	NA	NA	NA	NA	NA	8.77813	NA	NA	NA	NA	NA	8.3257	NA	NA	NA	5.4998	NA	6.78788	NA	7.87833	NA	NA	NA	NA	NA	NA	NA	NA	NA	7.8249	NA	7.48138	NA	NA	NA	7.54207	NA	NA	5.82616	NA	NA	8.11393	NA	NA	NA	NA	NA
Q5RKZ7	NA	NA	9.44923	NA	7.79649	9.09924	7.88522	8.7953	7.83219	NA	7.28637	8.01477	NA	NA	NA	NA	8.0078	8.19478	NA	NA	NA	8.09599	NA	NA	NA	8.24491	NA	6.9402	NA	NA	NA	NA	NA	NA	NA	NA	8.33928	NA	8.93478	NA	8.80477	NA	NA	6.6647	NA	NA	NA	11.0888	NA
Q5RL20	NA	NA	NA	NA	6.25183	NA	NA	7.01978	7.72809	NA	NA	NA	NA	NA	7.47232	NA	NA	NA	NA	NA	NA	NA	NA	NA	NA	8.10759	NA	5.9511	NA	NA	NA	NA	NA	NA	NA	NA	NA	NA	NA	NA	8.89945	8.67733	NA	NA	NA	NA	NA	NA	NA
Q5RL79	6.67056	7.72963	6.91314	NA	NA	NA	7.65675	7.70027	6.22129	4.58822	NA	NA	NA	NA	NA	NA	7.07683	8.66011	NA	NA	NA	6.55085	NA	NA	NA	NA	NA	7.431	NA	NA	NA	NA	5.08782	NA	NA	6.41749	6.51105	5.74346	NA	NA	6.81138	NA	6.62703	6.86375	NA	NA	NA	7.62317	NA
Q5SQX6	NA	NA	NA	NA	NA	NA	NA	NA	NA	NA	NA	NA	NA	NA	NA	NA	NA	NA	NA	NA	NA	NA	NA	NA	NA	NA	NA	NA	NA	NA	NA	NA	NA	NA	NA	NA	NA	NA	NA	NA	NA	NA	NA	NA	NA	NA	NA	NA	NA
Q5SSK3	NA	NA	NA	NA	NA	NA	NA	NA	NA	10.9695	NA	NA	NA	NA	NA	NA	NA	NA	NA	NA	NA	NA	NA	NA	NA	NA	NA	NA	NA	NA	NA	10.6251	NA	7.31503	NA	NA	NA	NA	NA	NA	NA	NA	NA	5.94479	NA	NA	NA	NA	NA
Q5SUF2-2	NA	NA	NA	NA	NA	NA	NA	NA	NA	NA	NA	NA	NA	NA	NA	NA	NA	NA	NA	9.44186	NA	NA	NA	NA	NA	NA	NA	NA	NA	NA	NA	NA	NA	NA	NA	NA	NA	NA	NA	NA	NA	NA	NA	NA	NA	NA	NA	NA	NA
Q5SUH6	NA	8.93064	NA	NA	8.00951	NA	7.99335	NA	8.89319	8.98335	NA	7.75057	NA	9.13181	NA	NA	NA	8.11401	7.86052	NA	NA	7.50998	NA	8.39902	NA	NA	10.2181	8.23868	7.86551	9.37545	10.5719	8.19936	8.49317	7.43834	7.43544	9.05004	5.40807	6.80443	NA	NA	8.39673	7.95082	6.09031	7.46275	NA	NA	NA	NA	NA
Q5SV41	NA	7.85519	6.29529	NA	5.83598	NA	8.83365	NA	NA	8.91191	7.83246	NA	NA	NA	NA	NA	NA	8.62193	NA	NA	NA	NA	NA	6.52832	10.0844	7.64631	NA	6.53337	NA	10.0438	NA	NA	9.26978	6.57232	NA	7.9401	NA	8.36937	NA	NA	NA	8.71764	NA	NA	NA	NA	NA	NA	NA
Q5SW88	12.5328	12.1334	12.5534	12.4926	12.5725	12.2166	11.9977	12.2904	12.4265	11.9294	12.4164	11.0923	10.6211	12.1038	13.2112	NA	12.4158	10.5852	12.4372	12.539	11.654	12.0915	11.711	12.3049	10.2732	12.0316	12.5481	12.2421	12.6678	12.0817	11.957	12.0349	12.3165	12.1966	12.5627	12.4247	12.4947	12.4724	11.6211	12.0787	12.2329	12.5681	12.3475	12.3845	12.7525	11.8097	11.3403	12.0759	12.6756
Q5SWU9	9.32387	9.66537	10.3417	9.43709	9.38058	10.8656	10.17	9.89409	9.59087	9.23476	10.3102	10.1779	10.2521	10.3339	9.51523	NA	9.32966	8.66919	9.13866	9.58307	10.0459	9.77172	NA	9.54277	7.42976	9.99489	10.4045	9.9861	9.19225	10.388	10.1443	8.96478	10.2885	9.96263	9.40375	9.28946	9.35888	9.59974	10.0673	10.3389	9.87633	10.5623	9.1077	9.87199	9.30266	10.7554	NA	10.5548	NA
Q5SWZ5	10.7201	10.8248	11.3727	NA	NA	NA	11.1483	NA	NA	NA	NA	10.1143	NA	NA	NA	NA	8.44778	NA	10.257	NA	8.31361	10.7873	11.3854	8.39094	NA	9.39666	NA	4.40368	NA	NA	NA	9.89212	10.2869	NA	NA	8.87092	NA	NA	8.9918	NA	10.6709	NA	NA	NA	NA	NA	NA	NA	NA
Q5SYD0	NA	NA	NA	NA	NA	NA	NA	NA	NA	NA	NA	NA	NA	NA	NA	NA	NA	NA	NA	NA	NA	NA	NA	NA	NA	NA	NA	NA	NA	NA	NA	NA	NA	NA	NA	NA	NA	NA	NA	NA	NA	NA	NA	NA	NA	NA	NA	NA	NA
Q5U3K5	11.9644	11.5959	10.189	13.861	NA	12.3498	11.7314	11.8525	11.4197	11.2148	NA	NA	NA	13.3774	13.1608	NA	NA	11.2305	13.0773	10.4016	NA	NA	14.6743	12.1946	11.7273	13.634	14.3175	NA	NA	12.7558	14.7098	11.6072	11.9472	NA	12.7086	12.8726	NA	NA	NA	NA	NA	13.7096	NA	10.4876	13.6344	NA	NA	NA	NA
Q5U5V2	NA	NA	NA	NA	NA	NA	NA	NA	NA	NA	NA	NA	NA	NA	NA	NA	NA	NA	NA	NA	NA	NA	NA	NA	NA	NA	NA	NA	NA	NA	NA	NA	NA	NA	NA	NA	NA	NA	NA	NA	NA	NA	NA	NA	NA	NA	NA	NA	NA
Q5XG73-2	11.2293	10.8715	9.84888	11.0185	10.6071	10.0232	11.7166	11.3301	10.5865	10.4219	11.2927	11.0842	10.2003	10.5874	11.0893	NA	11.035	10.8702	10.2942	10.0079	10.3904	10.9619	10.3297	10.7999	11.1718	11.5499	10.7384	11.8607	10.2343	11.2065	11.2347	10.6237	9.54275	10.8054	11.0793	11.1686	10.9164	10.8285	11.5825	11.0754	10.6183	9.76891	11.7084	11.2278	10.7983	10.6383	NA	11.1537	NA
Q5XJY5	10.38	9.65186	9.88341	11.0486	10.2625	10.0199	10.0824	10.4328	9.42132	9.45135	10.5167	10.4786	9.64256	9.69091	10.0379	NA	8.82239	10.2248	10.203	11.4204	NA	10.2435	11.007	8.88903	10.9236	10.5314	10.8724	10.4136	9.78075	10.7355	10.3182	9.70158	10.4745	9.61001	10.3053	10.3545	10.1489	10.5912	9.85844	9.93278	10.1948	9.42569	10.0668	10.0448	10.8453	10.4759	NA	10.9201	NA
Q5YD48-2	8.4099	10.0936	9.1349	NA	8.73584	NA	9.45602	9.57819	9.39119	9.8749	9.91439	8.58694	NA	9.61458	9.86874	NA	9.06331	8.90998	9.33847	NA	NA	8.5459	10.3672	10.212	9.88048	9.30073	NA	8.47209	9.39094	10.0265	10.0648	8.95998	9.43519	9.0268	10.2717	9.11005	8.76669	9.81732	10.2656	7.7956	8.72136	9.35824	8.85051	8.7967	NA	10.07	10.3047	8.81063	10.3363
Q60597	10.1664	9.81015	9.35263	9.40851	10.3634	10.5365	9.85515	9.91206	9.74464	9.74255	9.52637	9.33623	10.6005	10.9366	9.36554	NA	9.41717	9.54957	10.6467	9.57654	10.9756	10.8072	10.605	10.4506	10.4895	10.8678	9.36406	9.25324	10.2208	8.00911	10.4148	9.17332	10.1831	10.2066	10.4914	9.87895	9.83907	9.4654	9.5353	10.4811	10.4833	11.3311	9.09229	10.2141	9.87966	9.75141	10.7899	10.8366	NA
Q60598	9.16101	6.37048	8.8728	NA	4.97743	NA	NA	NA	8.4902	6.8884	NA	NA	NA	NA	NA	NA	7.57529	8.96605	6.95907	NA	NA	NA	NA	6.62403	NA	8.51982	NA	NA	NA	NA	9.09229	7.49275	6.81876	NA	6.21736	8.23663	6.61211	NA	8.63548	9.58327	8.79228	9.50954	8.56979	7.93184	NA	9.59772	NA	NA	NA
Q60605-2	8.4755	9.02513	11.0768	8.78124	9.40009	10.6946	9.75984	9.90524	10.192	9.22134	10.6969	9.46254	NA	10.1913	9.43248	NA	8.77971	9.18975	8.2114	11.8135	NA	10.3466	11.1223	9.59486	10.2081	8.86609	9.63729	10.1794	9.89683	9.49913	10.5503	9.51844	10.1338	10.4074	10.534	9.73231	8.74727	9.53834	9.95371	9.04378	10.2366	7.43409	9.46763	9.07981	10.1699	10.2742	9.3834	9.77466	NA
Q60631	NA	NA	NA	NA	NA	NA	NA	NA	NA	NA	NA	NA	NA	NA	NA	NA	NA	NA	NA	NA	NA	NA	NA	NA	NA	NA	NA	NA	NA	NA	NA	NA	NA	NA	NA	NA	NA	NA	NA	NA	NA	NA	NA	NA	NA	NA	NA	NA	NA
Q60649	8.24787	7.75367	NA	NA	NA	NA	NA	NA	8.19526	8.31853	NA	NA	NA	NA	NA	NA	NA	NA	NA	NA	NA	NA	NA	NA	NA	NA	NA	7.74948	NA	NA	NA	NA	NA	NA	NA	7.53148	6.12475	8.95184	8.1821	NA	6.32065	NA	NA	NA	NA	NA	NA	NA	NA
Q60668-3	NA	NA	8.06141	NA	8.76166	10.4348	9.02348	9.10602	8.21226	9.10463	8.89262	9.34193	NA	7.02836	8.37484	NA	10.2584	8.26593	10.3406	11.3275	NA	9.40104	NA	NA	9.75661	8.85126	8.91026	8.1006	8.74779	NA	7.45111	NA	8.48137	8.8374	9.37404	9.0951	8.46158	8.73555	9.15044	NA	8.56474	NA	NA	8.7244	NA	NA	NA	10.4608	NA
Q60692	9.82197	10.4521	7.63515	NA	10.2149	8.05756	10.0323	9.4652	10.3392	10.2718	11.5615	8.90604	9.61792	7.91139	10.2144	NA	9.89722	10.2537	10.1301	10.5858	NA	10.7989	10.1953	10.1721	9.87729	8.29816	9.36457	8.02027	10.4239	7.69792	10.581	9.87097	8.94635	9.39503	9.50092	9.60332	10.5031	9.8223	9.91132	NA	8.51293	10.9938	9.77615	9.40242	8.91772	NA	NA	10.2414	9.32408
Q60737	NA	NA	NA	NA	NA	NA	NA	NA	NA	7.79206	NA	7.92694	NA	NA	NA	NA	7.373	7.6537	5.79009	10.7625	NA	7.82683	NA	6.42398	NA	NA	NA	NA	NA	NA	NA	NA	6.90513	NA	7.12233	7.97535	NA	NA	NA	NA	NA	NA	7.76548	2.91535	NA	NA	NA	NA	NA
Q60749	NA	NA	NA	NA	9.02915	NA	NA	6.07274	NA	9.07388	NA	8.93361	NA	NA	8.49456	NA	NA	9.69939	NA	11.381	NA	NA	NA	NA	NA	9.26249	NA	NA	NA	NA	NA	NA	NA	9.05456	NA	9.3436	8.10593	NA	NA	NA	NA	NA	NA	NA	NA	NA	NA	NA	9.18389
Q60759	12.5065	12.7448	12.9307	12.6182	12.8352	12.5288	13.1461	13.2522	13.2811	12.8866	12.2723	13.0553	12.4431	12.3805	12.8099	NA	12.725	13.3897	12.3792	12.1593	12.5033	13.1204	12.5622	12.4395	12.7633	12.7039	12.3062	12.7394	12.7767	12.9286	12.3659	12.1901	13.0034	12.9962	13.3427	13.2476	13.3276	12.8359	13.0476	13.0146	13.2867	12.9195	12.7498	12.773	12.3881	12.4643	12.2913	12.3372	11.6136
Q60766-2	7.72402	9.55222	9.0465	NA	9.55841	9.28664	9.20635	9.24176	8.22098	9.33831	NA	8.4284	NA	9.2511	9.30986	NA	9.50009	8.80462	9.01808	NA	11.8303	9.47737	NA	9.91369	NA	8.3532	NA	8.97708	8.32016	8.33498	10.8306	9.83528	9.16455	8.99089	9.55899	8.66259	9.35814	8.62231	9.60519	9.58594	9.16197	9.36693	9.2584	9.23183	9.02695	10.3326	10.9504	9.60785	NA
Q60823	NA	NA	NA	NA	NA	NA	NA	NA	NA	NA	NA	NA	NA	NA	NA	NA	NA	NA	NA	NA	NA	NA	NA	NA	NA	NA	NA	NA	NA	NA	NA	NA	NA	NA	NA	NA	NA	NA	NA	NA	NA	NA	NA	NA	NA	NA	NA	NA	NA
Q60864	9.75234	9.87364	10.2819	NA	9.38582	NA	10.1824	10.1548	10.0717	9.77201	8.24009	9.05719	10.6541	9.00052	10.4077	NA	9.58881	9.28824	8.66667	11.62	10.8414	10.1135	8.58198	9.68213	10.8024	10.2605	9.94349	9.85626	10.4469	9.6649	10.9644	9.49285	9.41701	9.92434	9.26049	10.7684	9.79053	10.3862	9.61355	9.27891	9.44345	10.4741	9.625	8.77995	10.0089	9.54561	8.45753	10.0413	10.2511
Q60865	10.7317	9.23807	8.91574	NA	9.03038	9.22113	8.98908	9.26376	8.58255	9.00095	8.58855	9.92927	9.70227	9.33096	9.85975	NA	8.93517	8.78214	9.33276	9.99609	NA	8.89565	8.71275	8.30374	9.68352	8.84309	7.16074	9.36033	9.62917	8.49727	9.66207	9.05791	9.57425	9.66956	8.26392	9.20653	9.17267	9.03986	7.61891	10.0578	9.36289	9.78033	10.0667	9.73229	10.8448	NA	10.483	9.2146	NA
Q60866	NA	NA	NA	NA	6.39402	NA	8.2894	NA	NA	NA	NA	NA	NA	NA	NA	NA	NA	NA	NA	NA	NA	NA	NA	NA	NA	7.50507	NA	NA	NA	NA	NA	NA	NA	NA	NA	NA	NA	NA	NA	NA	NA	NA	NA	6.78454	NA	NA	NA	NA	NA
Q60902	NA	NA	NA	NA	10.639	NA	NA	NA	NA	4.26922	NA	6.98515	NA	NA	NA	NA	8.59855	NA	NA	7.06284	NA	NA	NA	NA	NA	NA	9.23	NA	NA	NA	NA	NA	NA	NA	NA	NA	NA	NA	NA	NA	NA	NA	8.18657	7.26445	NA	NA	NA	NA	NA
Q60930	10.5763	10.5704	11.5775	11.1204	11.2005	10.3535	10.8151	10.9946	10.7744	10.315	10.1056	10.826	NA	10.2065	10.9404	NA	11.0063	9.79671	9.67247	12.3098	NA	11.6279	10.7813	9.49609	9.72921	10.628	11.0135	11.2054	10.4103	9.66138	11.8369	10.2277	11.2274	10.9744	10.8599	11.2624	11.0703	9.65346	11.0802	11.2906	11.4475	9.82396	10.3422	10.9509	11.4794	11.5283	9.98448	10.8613	10.7886
Q60931	11.9372	11.7287	11.95	10.6757	11.4792	10.9308	11.344	11.1854	11.8738	10.8162	11.5794	11.4147	NA	12.1471	11.9995	NA	11.8244	11.5341	11.1966	13.0003	9.166	11.8152	10.5239	10.5882	10.9452	11.296	11.3694	12.0928	11.7807	11.4217	11.6198	12.1459	12.2095	11.8978	11.5765	11.3454	12.0427	11.5819	12.0774	11.5118	12.2819	11.4397	11.8592	12.1578	12.0464	12.0518	11.3838	11.9756	11.8302
Q60932-2	12.1659	11.8278	12.4715	11.4096	12.2923	12.3531	12.1248	12.0288	12.1297	11.8874	11.3541	12.1215	11.5427	11.6727	11.2724	NA	11.9388	11.0611	11.733	12.319	11.0991	12.0632	11.7882	11.2292	11.5776	12.3129	11.6888	12.4685	12.3473	12.102	12.417	11.8345	12.0124	11.9969	11.9112	12.3469	12.0656	11.3067	11.7896	12.5672	12.7046	10.4076	12.1036	12.2321	12.5525	12.4358	11.9857	12.1318	12.722
Q60936	10.3734	10.3346	11.1187	NA	10.3237	10.8479	10.4029	10.1317	10.0921	10.6115	10.4874	10.9685	8.58081	9.54138	11.0808	NA	9.94719	10.9128	10.2946	10.4592	10.9422	10.1859	11.0212	10.7343	9.5898	10.3081	11.3764	8.99435	11.199	9.93754	10.8221	10.0347	10.2669	10.9484	10.6358	11.4111	10.5902	10.4372	9.92499	10.2773	10.6491	10.9716	10.3045	11.0642	9.68345	10.8287	NA	10.008	9.68756
Q60967	NA	NA	NA	NA	NA	NA	NA	NA	NA	NA	NA	NA	NA	NA	NA	NA	NA	NA	NA	NA	NA	NA	NA	NA	NA	NA	NA	NA	NA	NA	NA	NA	NA	NA	NA	NA	NA	NA	NA	NA	NA	NA	NA	NA	NA	NA	NA	NA	NA
Q60972	NA	NA	NA	NA	NA	NA	NA	NA	NA	NA	NA	NA	NA	NA	NA	NA	NA	NA	NA	10.2122	NA	7.19493	NA	NA	NA	NA	NA	NA	NA	NA	NA	NA	NA	NA	NA	NA	NA	NA	NA	NA	NA	NA	7.79591	NA	NA	NA	NA	NA	NA
Q60991	10.1493	9.74826	8.61485	NA	9.4387	9.75895	9.35074	9.98385	9.52719	9.72108	10.914	10.0766	10.0647	NA	10.4724	NA	9.82675	10.3657	10.3648	10.6224	NA	10.3869	10.6221	9.75661	10.5488	10.8928	7.43323	10.4423	10.6098	10.0357	11.0691	9.17456	9.99815	9.80088	9.93298	10.2765	10.0004	10.5757	10.606	7.64119	10.1103	10.6095	10.2739	9.36982	10.6136	10.3688	12.2197	9.59361	10.603
Q61001	NA	NA	9.68743	NA	NA	NA	NA	NA	NA	NA	NA	NA	NA	NA	NA	NA	NA	NA	NA	NA	NA	NA	NA	NA	NA	NA	NA	NA	NA	NA	NA	NA	NA	NA	NA	NA	NA	NA	NA	NA	NA	NA	NA	NA	NA	NA	NA	NA	NA
Q61009	10.4536	9.337	10.3941	NA	9.56994	NA	10.7905	10.2454	10.1204	10.7391	8.85042	8.98954	10.7119	9.68953	9.88588	NA	10.9883	9.1025	9.96803	NA	NA	9.87479	10.643	10.5603	NA	9.92077	10.0535	11.1855	10.7371	8.72418	11.2819	11.0909	9.05889	10.7506	9.40771	10.4414	9.9812	10.4477	10.7658	10.9875	9.88356	10.5351	9.37716	11.048	11.5055	10.6222	NA	9.61437	NA
Q61024	NA	NA	NA	NA	NA	NA	NA	NA	NA	NA	NA	NA	NA	NA	NA	NA	NA	NA	NA	9.17478	NA	NA	NA	NA	NA	NA	NA	NA	NA	NA	NA	NA	NA	NA	NA	NA	NA	NA	NA	NA	NA	NA	NA	NA	NA	NA	NA	NA	NA
Q61029	NA	7.66098	7.8709	NA	6.22393	NA	NA	NA	8.59081	8.15473	NA	NA	NA	8.48725	8.14147	NA	7.41313	6.91522	NA	NA	NA	NA	NA	6.78775	NA	7.39514	NA	7.49125	NA	NA	NA	NA	NA	9.31123	NA	NA	NA	8.17936	6.6747	NA	NA	NA	7.96097	8.69256	NA	NA	NA	NA	NA
Q61033	NA	8.59465	8.77655	NA	NA	NA	8.00716	NA	4.95752	NA	NA	NA	NA	NA	NA	NA	9.32433	8.21573	8.73584	12.0956	NA	NA	NA	NA	NA	NA	NA	9.18621	9.28534	NA	NA	8.61713	7.88632	8.26823	8.21208	8.595	7.63641	NA	NA	8.18301	8.62245	NA	8.66812	7.85095	NA	NA	NA	8.89301	10.6835
Q61035	NA	NA	7.66794	NA	NA	NA	NA	NA	NA	NA	NA	NA	NA	NA	NA	NA	NA	NA	NA	6.74545	NA	NA	NA	NA	NA	NA	NA	NA	NA	NA	NA	NA	NA	NA	NA	NA	NA	NA	NA	NA	6.9027	NA	NA	NA	NA	NA	NA	NA	NA
Q61081	NA	8.13956	NA	NA	NA	NA	NA	7.53208	NA	8.1285	NA	8.03609	NA	NA	NA	NA	NA	NA	NA	9.2109	NA	NA	NA	NA	NA	NA	NA	NA	7.96706	NA	NA	NA	NA	NA	7.94441	NA	NA	NA	NA	NA	8.28905	NA	7.20195	NA	NA	NA	NA	NA	NA
Q61102	NA	NA	8.61877	NA	NA	NA	8.16599	8.48249	7.46542	8.76814	NA	7.16273	NA	NA	NA	NA	7.52366	6.40794	NA	8.53224	NA	7.69379	NA	8.87535	NA	NA	NA	NA	NA	7.99164	NA	NA	7.42004	7.73107	NA	NA	6.11018	8.82606	NA	NA	NA	NA	NA	6.63621	NA	NA	NA	NA	NA
Q61133	NA	8.8461	6.90292	10.8113	8.45681	8.54174	NA	8.66312	8.81568	9.17247	NA	6.40428	NA	10.5589	9.53779	NA	9.74381	9.33012	10.2116	8.04419	NA	8.5119	NA	9.69235	9.88791	NA	9.82733	7.55888	NA	6.99417	7.59612	8.88564	8.48802	7.8041	9.31912	9.16486	8.87871	9.45638	9.41728	NA	8.72083	9.04319	8.52749	8.90051	NA	NA	NA	9.36292	NA
Q61147	8.57875	8.79558	4.25861	NA	NA	NA	7.5716	7.09027	7.81846	NA	NA	NA	NA	NA	NA	NA	NA	8.27873	8.29301	NA	NA	6.76382	NA	8.4782	NA	8.42263	NA	9.06965	8.03939	NA	NA	8.47435	NA	7.69416	7.08827	NA	7.86943	6.44901	NA	8.77129	NA	NA	8.24754	8.57841	NA	NA	NA	8.94924	NA
Q61151	NA	NA	NA	NA	NA	NA	NA	NA	NA	NA	NA	NA	NA	NA	NA	NA	NA	NA	NA	NA	NA	NA	NA	NA	NA	NA	NA	NA	NA	NA	NA	NA	NA	NA	NA	NA	NA	NA	NA	NA	NA	NA	NA	NA	NA	NA	NA	NA	NA
Q61166	NA	7.42185	8.9281	NA	NA	NA	8.37706	NA	NA	NA	NA	NA	NA	NA	8.15386	NA	NA	NA	8.98615	NA	NA	7.70566	NA	NA	NA	NA	NA	NA	NA	NA	NA	8.52023	NA	NA	6.71729	NA	7.38745	NA	NA	NA	NA	NA	NA	7.9269	NA	NA	NA	5.22866	NA
Q61171	8.66995	10.4979	10.264	11.5223	9.4678	NA	9.78246	9.94072	10.615	10.5741	10.9572	9.79228	NA	10.8266	10.1742	NA	9.4807	9.58398	10.8309	9.73045	11.0294	9.69706	NA	8.80316	10.5114	10.515	8.96689	10.15	8.1643	10.0622	8.3255	10.0709	10.6341	9.32853	9.4035	9.91946	9.70912	10.0694	10.4498	9.60421	8.80367	9.57281	10.2596	9.87464	NA	NA	9.96213	9.88607	NA
Q61176	16.0438	15.2212	16.1001	15.829	15.8547	15.9056	16.0327	16.0651	15.8003	11.3372	15.1894	15.5101	15.5165	16.0452	14.6322	NA	14.588	14.2714	12.2934	14.9571	15.2791	16.0824	15.9953	11.8837	14.3178	15.7707	11.898	15.2348	16.1589	14.3712	16.1097	13.4418	16.3859	15.1516	16.1934	16.0507	16.024	15.5112	16.1712	16.4286	16.1665	14.2264	11.3148	15.9788	15.8603	16.0068	11.7206	15.4481	16.1353
Q61187	NA	NA	NA	NA	NA	NA	NA	NA	NA	NA	NA	NA	NA	NA	NA	NA	NA	NA	NA	NA	NA	NA	NA	NA	NA	NA	NA	NA	NA	NA	NA	NA	NA	NA	NA	NA	NA	NA	NA	NA	NA	NA	NA	NA	NA	NA	NA	NA	NA
Q61194	NA	NA	NA	NA	NA	NA	NA	NA	NA	10.0296	NA	12.2751	NA	NA	11.1036	NA	NA	12.3156	NA	10.2066	NA	11.1497	NA	11.1877	NA	11.2875	NA	11.5766	NA	NA	NA	NA	11.3357	NA	11.7368	NA	11.7099	NA	NA	NA	NA	NA	NA	11.5097	NA	NA	NA	NA	NA
Q61206	NA	NA	NA	NA	8.16287	NA	NA	NA	7.28242	7.62283	NA	7.15677	NA	NA	NA	NA	NA	NA	8.49043	11.1751	NA	7.17512	NA	NA	NA	NA	NA	NA	NA	8.65914	NA	7.73788	NA	NA	9.41359	NA	8.3753	NA	NA	NA	NA	NA	NA	NA	NA	NA	NA	NA	NA
Q61233	NA	8.12874	NA	NA	9.4317	NA	9.22129	9.50442	7.5729	8.46287	NA	8.59715	NA	NA	9.87839	NA	8.39704	8.71754	8.97961	12.5341	NA	NA	NA	7.76393	NA	NA	9.67338	8.02593	9.55679	NA	NA	10.0613	NA	8.63813	6.23408	9.73403	8.64599	9.88743	NA	NA	9.09818	7.90622	NA	7.52358	10.2	NA	NA	NA	NA
Q61235	NA	NA	8.19474	NA	NA	NA	7.01603	NA	NA	NA	NA	NA	NA	NA	NA	NA	NA	NA	NA	NA	NA	NA	NA	NA	NA	NA	NA	NA	NA	NA	NA	10.0674	NA	NA	NA	NA	NA	NA	NA	NA	NA	NA	NA	NA	NA	NA	NA	NA	NA
Q61268	NA	NA	7.09013	NA	NA	NA	8.02992	7.57474	6.67983	7.61329	NA	7.69095	NA	NA	NA	NA	NA	NA	NA	NA	NA	7.31742	NA	NA	NA	8.1764	NA	9.00044	NA	NA	NA	NA	NA	8.34309	NA	NA	6.94432	7.08323	NA	7.92272	7.70457	NA	NA	NA	NA	NA	NA	8.28903	NA
Q61285	NA	NA	NA	NA	NA	NA	NA	NA	NA	NA	NA	NA	NA	NA	NA	NA	NA	NA	NA	NA	NA	NA	NA	NA	NA	NA	NA	NA	NA	NA	NA	NA	NA	NA	NA	NA	NA	NA	NA	NA	NA	NA	NA	NA	NA	NA	NA	NA	NA
Q61292	NA	8.94903	11.0009	NA	NA	NA	NA	NA	NA	NA	NA	NA	NA	NA	NA	NA	NA	6.44626	NA	NA	NA	8.76312	8.66786	7.90153	NA	NA	10.7147	8.58767	8.91388	NA	10.8208	9.89752	NA	NA	NA	NA	NA	NA	NA	NA	NA	NA	NA	NA	NA	NA	NA	9.69127	NA
Q61335	10.6316	10.8906	10.4458	10.3694	10.5383	10.04	9.90145	10.6313	11.0139	11.1787	11.4619	10.9335	10.1783	10.8353	11.2305	NA	11.2036	11.0629	10.968	10.4631	10.7621	10.3839	10.7873	11.2996	11.3041	10.5751	11.194	11.3636	10.395	10.9691	10.2617	11.1731	10.3597	11.0056	10.2631	10.5095	10.3915	11.0876	9.18251	10.6483	10.1119	11.2898	11.348	10.7304	11.0864	10.2976	9.31134	9.71397	12.1463
Q61387	NA	8.49482	NA	NA	6.80153	NA	NA	9.09172	6.57197	NA	NA	5.77078	NA	NA	NA	NA	NA	NA	5.35971	NA	NA	8.46139	NA	NA	NA	8.71561	NA	7.0508	NA	NA	NA	NA	7.33409	NA	8.31136	NA	NA	NA	NA	NA	NA	9.42162	NA	NA	NA	9.96978	NA	NA	NA
Q61409	NA	NA	NA	NA	NA	NA	NA	NA	NA	NA	NA	NA	NA	NA	NA	NA	NA	NA	NA	NA	NA	NA	NA	NA	NA	NA	NA	NA	NA	NA	NA	NA	NA	NA	NA	NA	NA	NA	NA	NA	NA	NA	NA	NA	NA	NA	NA	NA	NA
Q61419	NA	9.31447	NA	NA	NA	NA	NA	NA	NA	NA	NA	NA	NA	NA	6.07117	NA	NA	NA	NA	NA	NA	6.97601	NA	NA	NA	NA	NA	NA	NA	NA	NA	NA	NA	NA	NA	NA	NA	7.70823	NA	NA	NA	NA	NA	NA	NA	NA	NA	NA	NA
Q61425	13.4212	12.3931	11.4896	NA	11.3083	10.0382	11.6335	12.0267	10.0728	12.9382	12.8482	11.9948	NA	12.2708	12.2865	NA	11.8983	13.3503	12.8237	12.5958	11.9611	12.4703	11.9442	13.0685	12.414	11.7623	9.96081	13.0347	11.2079	12.7421	13.2109	12.2237	12.6067	12.9585	12.66	11.8513	12.247	12.9557	12.8949	12.9412	12.5091	13.0577	12.4525	12.4908	12.8509	10.8911	11.8023	12.8802	12.4957
Q61490	NA	NA	8.66322	NA	8.6078	NA	9.28285	NA	8.5114	8.85664	NA	NA	8.9129	9.19012	8.5642	NA	8.30606	9.51238	9.08031	NA	NA	9.58866	9.68666	NA	NA	6.68647	10.6886	6.83128	NA	NA	NA	NA	8.37023	9.67009	8.38771	9.39387	8.63669	8.43244	9.55768	9.77048	9.54057	NA	8.49171	8.1421	10.2452	NA	9.43049	10.0386	NA
Q61510	NA	7.92165	NA	NA	8.22901	NA	NA	NA	7.47451	9.02364	NA	9.2222	NA	NA	NA	NA	7.80866	6.61825	NA	NA	NA	NA	NA	NA	NA	NA	8.18492	NA	8.30525	NA	NA	NA	NA	8.29542	7.88334	NA	6.2031	NA	NA	NA	NA	NA	NA	NA	NA	NA	NA	NA	NA
Q61545	NA	NA	NA	NA	7.8595	NA	NA	NA	7.5606	7.6017	NA	8.40755	NA	NA	5.24284	NA	7.25884	8.72221	9.33194	8.79685	NA	NA	NA	NA	NA	7.94112	NA	NA	NA	NA	NA	6.60842	NA	8.06057	NA	8.1936	NA	NA	NA	NA	8.55821	NA	NA	7.25599	NA	NA	NA	NA	NA
Q61553	NA	NA	NA	NA	NA	NA	NA	NA	NA	NA	NA	NA	NA	NA	NA	NA	NA	NA	NA	NA	NA	NA	NA	NA	NA	NA	NA	NA	NA	NA	NA	NA	NA	NA	NA	NA	NA	NA	NA	NA	NA	NA	NA	NA	NA	NA	NA	NA	NA
Q61578	NA	8.64301	9.29822	NA	8.30632	NA	8.99776	NA	8.55973	NA	8.98418	8.41902	NA	NA	NA	NA	7.53662	8.65839	NA	NA	NA	9.11581	NA	NA	NA	8.75889	NA	NA	8.48882	8.85713	NA	NA	NA	NA	8.26439	NA	8.19103	NA	NA	NA	8.65853	NA	8.65943	8.76843	NA	NA	NA	NA	NA
Q61586	NA	8.20047	9.12814	NA	7.50917	NA	7.94359	NA	6.05479	NA	NA	9.02965	NA	8.38683	7.67963	NA	7.72481	6.15974	NA	NA	NA	8.46101	NA	7.19401	NA	NA	NA	NA	NA	8.46362	9.23735	9.59454	NA	8.98103	9.27887	NA	9.17234	6.53531	NA	9.09628	NA	NA	8.05162	9.06228	NA	8.96186	NA	8.35582	NA
Q61598	11.7585	11.5927	11.5717	11.2772	11.9925	11.8298	11.857	11.6073	11.665	11.8224	11.2888	11.5086	10.9717	11.5228	11.8052	NA	11.817	11.7325	11.626	12.1121	11.4657	11.7992	11.6229	11.7313	11.6849	12.133	11.9069	11.0097	12.0322	11.5781	10.4928	11.7323	12.0384	11.8638	11.8852	12.036	11.8545	11.921	11.8256	11.914	12.1742	11.1589	11.6362	11.9505	11.8866	11.5063	11.8108	11.1727	11.4944
Q61599	NA	NA	NA	NA	NA	NA	NA	NA	NA	NA	NA	NA	NA	NA	NA	NA	NA	NA	NA	NA	NA	NA	NA	NA	NA	NA	NA	NA	NA	NA	NA	NA	NA	NA	NA	NA	NA	NA	NA	NA	NA	NA	NA	NA	NA	NA	NA	NA	NA
Q61635	NA	NA	7.03915	NA	NA	NA	NA	NA	NA	NA	NA	NA	NA	NA	NA	NA	NA	NA	NA	NA	NA	NA	NA	NA	NA	NA	NA	NA	NA	NA	NA	NA	NA	NA	NA	NA	6.73655	NA	NA	NA	NA	NA	NA	NA	NA	NA	NA	NA	NA
Q61646	NA	9.11434	NA	NA	8.58142	NA	10.1014	9.8601	9.91762	9.01274	10.2276	9.15305	9.23121	8.49231	9.58097	NA	8.77943	9.36683	NA	NA	NA	9.1362	NA	NA	NA	NA	NA	NA	9.19249	NA	NA	9.5568	NA	8.35391	9.49131	NA	10.0507	8.31182	8.83993	NA	8.43453	NA	NA	10.4881	10.1492	NA	NA	8.88321	NA
Q61656	10.5954	10.5379	10.2584	10.8249	11.7164	7.60335	10.1067	11.4406	11.1139	9.6306	8.91969	11.4589	11.3814	NA	10.1541	NA	9.61105	10.8902	11.153	12.9947	NA	11.3166	NA	NA	10.7959	11.0431	10.5628	10.5745	10.5118	11.0185	9.85463	10.9576	10.3177	10.4806	10.3809	10.9824	10.3893	11.2281	11.1969	9.57719	11.1394	NA	10.1956	10.7053	10.7426	NA	NA	11.1621	11.527
Q61694	9.59828	11.0361	10.9403	11.9204	11.7466	11.0111	10.7903	12.1802	11.997	11.3505	12.2425	11.8353	11.308	NA	11.594	NA	11.7134	12.1476	10.4518	NA	10.9243	10.5649	10.9018	11.4998	9.95816	12.293	9.31628	11.8615	10.9202	11.7616	12.0821	12.0614	10.5237	11.701	11.4875	11.5632	11.1634	11.6814	11.4642	11.1089	10.928	11.0779	11.444	12.2163	11.6846	11.1011	9.78677	11.8376	11.1321
Q61699	9.76748	7.90342	7.97865	NA	NA	NA	NA	NA	NA	5.71608	NA	8.31941	NA	NA	NA	NA	NA	7.09397	NA	10.9747	NA	NA	NA	NA	NA	NA	NA	NA	NA	NA	NA	NA	7.93705	6.00281	NA	NA	8.22981	6.91173	9.50627	NA	NA	NA	8.29082	7.92243	NA	NA	NA	NA	NA
Q61703	9.79574	8.89787	NA	NA	8.83164	NA	8.86433	NA	8.42253	8.29902	NA	NA	NA	NA	8.56607	NA	8.60278	7.45155	NA	7.66633	NA	5.63307	NA	NA	NA	5.58196	NA	7.79697	NA	NA	8.79917	8.88322	NA	6.94623	NA	NA	8.10492	NA	7.63776	NA	6.96613	NA	7.67151	7.05255	NA	NA	9.36168	NA	NA
Q61712	NA	NA	NA	NA	NA	NA	NA	NA	NA	NA	NA	NA	NA	NA	NA	NA	NA	NA	NA	NA	NA	NA	NA	NA	NA	NA	NA	NA	NA	NA	NA	NA	NA	NA	NA	NA	NA	NA	NA	NA	NA	NA	NA	NA	NA	NA	NA	NA	NA
Q61733	NA	NA	NA	NA	NA	NA	NA	NA	NA	NA	NA	NA	NA	NA	NA	NA	NA	NA	NA	NA	NA	NA	NA	NA	NA	9.07183	NA	NA	NA	NA	NA	NA	NA	NA	6.71585	8.57044	NA	NA	NA	NA	NA	NA	NA	NA	NA	NA	NA	NA	NA
Q61753	NA	NA	NA	NA	NA	NA	NA	NA	NA	NA	NA	NA	NA	NA	NA	NA	NA	NA	NA	10.3029	NA	NA	NA	NA	NA	NA	NA	NA	NA	NA	NA	NA	NA	NA	NA	NA	NA	NA	NA	NA	NA	NA	NA	NA	NA	NA	NA	NA	NA
Q61768	9.19128	6.51413	NA	NA	NA	NA	7.62921	NA	8.89347	8.4549	NA	8.68617	NA	NA	6.75562	NA	7.13078	7.11009	NA	9.30678	NA	8.4293	NA	NA	NA	NA	9.12238	NA	8.33607	NA	NA	8.28944	5.56245	8.65523	7.97657	NA	NA	7.65603	NA	NA	NA	NA	7.63302	7.35218	NA	NA	NA	NA	NA
Q61781	NA	NA	10.1052	13.6559	12.1755	6.19137	9.20861	NA	NA	NA	NA	NA	NA	NA	8.18075	NA	8.20128	NA	NA	NA	NA	10.8098	NA	NA	NA	NA	NA	NA	NA	NA	NA	NA	NA	7.73476	NA	NA	NA	NA	NA	NA	7.29895	NA	NA	NA	NA	NA	NA	NA	NA
Q61792	9.58197	9.72996	10.3068	9.94993	10.4176	10.3221	9.95859	9.39899	9.45852	9.61216	10.7502	9.0965	9.82497	9.92425	9.25128	NA	9.50337	9.46885	9.26194	11.4025	11.739	9.6391	10.6699	9.92884	10.4753	9.94244	9.91182	9.60879	10.257	9.85102	10.8013	9.50201	9.86949	10.0816	10.1356	9.61156	9.90823	10.1021	10.4976	10.0452	10.046	10.7905	10.9241	9.98773	9.98192	10.3799	9.53177	9.75451	10.4952
Q61830	8.14286	8.25641	NA	NA	9.18526	11.2801	10.1433	9.44687	NA	10.1274	11.2457	9.97762	9.15751	11.281	9.78502	NA	10.4498	10.3785	10.9274	NA	NA	NA	NA	NA	NA	10.3001	NA	11.5732	7.37034	11.215	10.5953	10.1916	8.81789	10.382	8.43996	11.0211	10.2567	NA	NA	10.928	9.56036	NA	10.5101	10.0456	11.7685	NA	NA	NA	NA
Q61838	10.5547	10.6922	10.4558	10.5694	10.3052	10.5789	10.5214	10.2667	10.4605	10.1132	10.6614	10.4333	11.0014	10.8634	10.4302	NA	10.6526	9.86538	10.0571	11.0827	10.6247	10.3121	11.0329	10.0864	10.7725	10.5301	11.4098	10.5713	10.7986	10.3285	10.7495	10.1187	10.1628	10.0633	9.68079	10.8711	10.6351	10.6472	9.9434	10.7962	10.1428	10.7687	9.56	10.3015	11.35	10.8863	NA	11.2097	11.108
Q61879	NA	NA	NA	NA	7.49026	NA	7.02536	NA	NA	NA	NA	NA	NA	NA	NA	NA	NA	NA	NA	NA	NA	6.36508	NA	NA	NA	NA	NA	NA	NA	NA	NA	NA	NA	NA	NA	NA	NA	NA	NA	NA	NA	NA	5.1655	NA	NA	NA	NA	NA	NA
Q61937	9.2714	9.41533	7.78082	9.806	10.192	9.55604	8.98649	8.79124	8.44013	9.50524	9.49439	8.41998	NA	9.36767	9.71411	NA	8.93228	9.02541	9.44654	13.5288	NA	9.39512	NA	8.75695	NA	8.88566	NA	9.43614	9.79882	10.2444	9.43817	8.63795	9.211	9.31997	10.1804	8.55524	6.89189	9.65385	10.7432	NA	8.45818	NA	8.85318	8.51152	10.2281	7.94474	NA	9.8118	NA
Q61990	8.60136	9.16336	8.98074	8.4546	9.1216	8.05472	8.89893	10.1014	10.0933	8.62875	9.59818	8.78584	NA	9.67283	9.24029	NA	10.1443	10.3853	9.80511	12.4591	NA	9.67856	NA	10.4551	8.84364	9.49564	8.86589	10.0901	9.0863	9.86574	11.1232	10.1944	9.23028	9.64316	7.8012	9.51459	10.1557	9.04111	9.74776	NA	10.0981	10.3689	9.79483	9.67649	8.03956	NA	8.72836	10.7831	10.6925
Q62048	NA	NA	NA	NA	NA	NA	NA	NA	NA	NA	NA	NA	NA	NA	NA	NA	NA	NA	NA	NA	NA	NA	NA	NA	NA	NA	NA	NA	NA	NA	NA	NA	NA	NA	NA	NA	NA	NA	NA	NA	NA	NA	NA	NA	NA	NA	NA	NA	NA
Q62074	NA	NA	NA	NA	NA	NA	NA	NA	NA	NA	NA	NA	NA	NA	NA	NA	NA	NA	NA	NA	NA	NA	NA	NA	NA	NA	NA	NA	NA	NA	NA	NA	NA	NA	NA	NA	NA	NA	NA	NA	NA	NA	NA	NA	NA	NA	NA	NA	NA
Q62077	NA	NA	NA	NA	NA	NA	NA	NA	NA	NA	NA	NA	NA	NA	NA	NA	NA	NA	NA	NA	NA	NA	NA	NA	NA	NA	NA	NA	NA	NA	NA	NA	NA	NA	NA	NA	NA	NA	NA	NA	NA	NA	NA	NA	NA	NA	NA	NA	NA
Q62086	10.8879	8.80408	NA	NA	9.78967	8.69972	8.2548	NA	9.06889	9.33227	NA	8.42182	NA	NA	9.07186	NA	10.1531	8.58993	9.26212	NA	NA	9.51679	NA	NA	NA	8.9067	NA	6.15737	9.02418	10.1789	NA	9.61605	8.56335	9.70632	NA	9.59735	8.82937	8.46314	NA	9.08378	7.21462	NA	8.73619	9.07167	NA	10.5961	NA	NA	NA
Q62087	9.88202	10.4414	9.37741	9.27447	10.2041	10.9785	10.262	10.6081	10.4868	10.8578	10.1354	10.8563	NA	9.9424	10.5378	NA	10.7178	10.0456	11.5995	10.7145	9.93259	10.4392	10.6475	11.2236	NA	10.4301	10.7974	11.606	10.165	11.1729	11.1065	10.8675	10.0434	10.778	9.83418	10.3346	10.1558	10.2154	10.4233	10.059	10.5665	8.81897	10.88	10.4465	10.53	11.0493	11.3499	9.97908	10.5955
Q62165	NA	6.99534	6.01743	NA	NA	NA	NA	NA	NA	NA	NA	NA	NA	NA	NA	NA	NA	NA	NA	NA	NA	NA	NA	NA	NA	NA	NA	NA	NA	NA	NA	NA	7.95907	NA	NA	NA	NA	NA	NA	8.33619	NA	8.33235	NA	NA	NA	NA	NA	NA	NA
Q62167	10.0275	10.2443	9.79985	10.3548	10.041	10.526	10.4156	9.56607	10.7961	10.2336	10.0428	10.5905	NA	10.8713	10.5358	NA	10.4806	10.1188	10.3685	12.0517	8.39496	10.3941	10.4461	10.4047	11.8643	10.1212	9.74917	10.941	10.9852	9.87358	11.2136	10.0174	10.5689	10.7803	10.6566	10.3453	10.5849	10.7292	10.9388	10.8363	10.5747	10.6666	10.673	10.5853	10.9021	10.8882	10.3613	11.2281	11.6736
Q62186	9.89432	10.0558	9.6114	10.7782	10.0118	10.1492	8.86316	10.3995	9.32758	9.80566	10.2817	9.72485	NA	9.08651	9.98033	NA	9.65641	10.3929	10.696	9.11943	10.6861	10.6584	8.21613	10.202	10.3953	10.3674	11.1255	11.1354	9.64369	10.3006	10.2913	10.3118	9.05472	9.58766	10.1024	10.3691	10.3801	10.2742	9.82448	10.0007	10.408	10.5358	8.63282	10.3088	10.2836	11.2671	12.1055	9.33351	10.8898
Q62261	10.4372	9.59643	10.8514	NA	9.68774	9.5656	9.78359	9.79379	9.60235	9.99472	8.80989	9.72358	9.65135	9.45026	9.65453	NA	10.3598	9.37918	10.2862	10.9003	NA	9.7331	NA	9.83459	10.4979	9.25004	10.4109	10.6584	9.57163	8.56519	10.4786	10.4691	9.79865	9.91351	9.83793	9.49618	8.66546	10.3145	10.8402	10.637	10.3552	11.1564	8.845	10.1444	10.3412	11.079	11.5693	9.90159	9.63511
Q62318	NA	NA	9.15392	NA	8.19302	NA	8.33834	8.71793	NA	8.47468	9.51369	8.54466	NA	NA	9.0994	NA	7.87107	9.58506	NA	11.6633	NA	9.55117	NA	NA	10.7916	7.96898	8.52502	NA	8.34757	NA	NA	NA	8.47452	7.16908	8.48832	9.0626	8.27518	9.28231	8.28659	NA	9.4655	NA	8.4594	7.07725	NA	NA	NA	NA	NA
Q62348	NA	6.29293	NA	NA	NA	NA	NA	NA	NA	NA	NA	7.7794	NA	NA	NA	NA	NA	NA	NA	10.451	NA	NA	NA	NA	NA	NA	NA	NA	NA	NA	NA	NA	NA	NA	7.9423	NA	NA	7.87631	NA	NA	NA	NA	9.59977	NA	NA	NA	NA	NA	NA
Q62351	NA	NA	NA	NA	NA	NA	NA	NA	NA	NA	NA	NA	NA	NA	NA	NA	NA	NA	8.76772	10.685	NA	NA	NA	8.9522	7.82128	NA	NA	NA	NA	NA	NA	NA	NA	NA	9.96844	NA	NA	NA	NA	NA	NA	NA	NA	NA	NA	NA	NA	NA	NA
Q62392	NA	NA	NA	NA	NA	NA	NA	NA	6.70102	NA	NA	NA	NA	NA	NA	NA	NA	NA	NA	NA	NA	NA	NA	NA	NA	NA	8.94487	NA	NA	NA	NA	NA	NA	NA	NA	NA	7.86626	NA	NA	NA	7.66168	NA	NA	NA	NA	NA	NA	NA	NA
Q62393	NA	NA	NA	NA	NA	NA	NA	NA	NA	NA	NA	NA	NA	NA	NA	NA	NA	NA	NA	NA	NA	NA	NA	NA	NA	NA	NA	NA	NA	NA	NA	NA	NA	NA	NA	NA	NA	NA	NA	NA	NA	NA	NA	NA	NA	NA	NA	NA	NA
Q62418	NA	NA	NA	NA	NA	NA	NA	NA	NA	NA	NA	NA	NA	NA	NA	NA	NA	NA	NA	NA	NA	NA	NA	NA	NA	NA	NA	NA	NA	NA	NA	NA	NA	NA	NA	NA	NA	NA	NA	NA	NA	NA	NA	NA	NA	NA	NA	NA	NA
Q62419	NA	NA	NA	NA	NA	NA	NA	NA	NA	NA	NA	NA	NA	NA	NA	NA	NA	NA	NA	NA	NA	NA	NA	NA	NA	NA	NA	NA	NA	NA	NA	9.28921	NA	NA	NA	NA	NA	NA	NA	NA	NA	NA	NA	NA	NA	NA	NA	NA	NA
Q62422	NA	NA	NA	NA	NA	NA	NA	NA	NA	NA	NA	NA	NA	NA	NA	NA	NA	NA	NA	NA	NA	NA	NA	NA	NA	NA	NA	NA	NA	NA	NA	NA	NA	NA	NA	NA	7.6392	NA	NA	NA	NA	NA	NA	NA	NA	NA	NA	NA	NA
Q62425	13.2969	13.4729	13.7163	13.8045	14.0695	12.0341	12.9635	13.77	13.1574	13.2822	13.4257	13.4648	12.3469	12.3653	12.935	NA	13.4906	13.5014	13.0596	12.8148	12.6045	13.4399	13.7297	13.3966	13.1483	13.5631	13.3091	13.9432	13.8121	13.2588	13.8207	13.6586	13.6189	13.446	13.7836	14.0861	13.0685	13.4975	14.1219	14.3891	14.1422	12.6834	13.0976	13.9186	14.2734	13.7497	12.8074	12.8751	13.8503
Q62426	NA	7.36777	NA	NA	NA	NA	NA	6.82852	NA	NA	NA	NA	NA	NA	NA	NA	NA	NA	9.06174	NA	NA	7.92985	NA	NA	NA	NA	NA	NA	NA	NA	NA	NA	7.38851	NA	NA	NA	NA	8.04232	NA	NA	NA	NA	NA	NA	NA	NA	NA	NA	NA
Q62433	NA	NA	NA	NA	NA	NA	NA	NA	NA	NA	NA	NA	NA	NA	NA	NA	NA	NA	NA	NA	NA	NA	NA	NA	NA	NA	NA	NA	NA	NA	NA	NA	NA	NA	NA	NA	NA	NA	NA	NA	NA	NA	NA	NA	NA	NA	NA	NA	NA
Q62452	10.6028	8.85629	8.96331	10.6947	10.232	10.153	10.4577	10.8433	8.79372	9.78137	9.27517	NA	NA	11.6956	7.54165	NA	9.19015	9.05879	9.97226	9.10383	NA	10.8991	11.1377	9.82984	NA	9.34253	NA	9.65853	11.2391	NA	9.16779	9.11658	11.5489	10.2558	10.1356	9.00428	11.0134	8.84712	9.75774	10.6623	10.4289	NA	9.74922	9.70484	10.7062	10.8482	NA	9.09605	11.337
Q62465	9.29573	6.3092	7.6323	NA	5.73765	9.41407	8.2638	NA	7.22671	9.25619	NA	NA	NA	8.7643	6.91603	NA	6.864	7.74307	8.49901	9.33001	NA	8.60612	NA	NA	NA	7.01557	NA	NA	7.574	NA	8.088	NA	7.32427	8.83199	NA	8.13873	7.57056	NA	NA	NA	8.7476	NA	6.56767	7.27464	NA	NA	NA	NA	NA
Q63836	7.39093	NA	9.3665	9.80695	9.6732	9.31317	9.67642	9.9066	NA	8.44126	NA	11.4693	10.835	9.61467	9.79364	NA	10.9412	10.42	9.34841	9.03246	11.0042	11.3725	NA	9.7248	NA	9.24768	NA	NA	NA	NA	9.70487	9.72241	10.8572	10.2098	10.4454	9.93838	10.4235	10.1383	10.7927	11.049	10.6278	10.3701	10.0473	9.67087	9.14941	9.54248	NA	8.88421	10.5227
Q63880-2	13.2436	13.5535	12.1441	11.8326	12.3462	12.6121	12.763	12.707	12.9351	13.3572	13.3213	13.2584	13.005	12.3136	13.2545	NA	13.2485	13.5174	13.4069	11.9554	12.3591	12.7939	12.4657	12.8336	13.2708	13.1036	13.0186	12.7061	11.6751	12.7236	12.611	13.0438	12.7768	13.0744	12.7457	12.449	12.8674	12.9412	12.6991	12.4705	12.6866	13.1629	12.9919	13.0417	12.4518	11.3535	12.0614	12.0665	12.5009
Q63886	14.4669	16.1687	14.893	14.8544	14.5477	15.0751	14.7389	14.9821	15.2719	15.953	15.6325	15.0897	14.8253	14.7275	15.8847	NA	16.1856	15.721	15.9628	13.8316	14.6336	14.5493	15.1745	16.0669	15.5122	15.3825	16.2139	15.7498	14.6054	15.5612	14.7601	16.1604	14.8614	15.5532	14.7936	15.1123	14.8694	15.5569	14.9378	14.7969	14.7411	15.3521	16.2539	15.0237	15.3504	15.1024	15.5264	15.4641	14.8205
Q63918	NA	NA	9.3949	NA	NA	NA	NA	NA	NA	NA	NA	NA	NA	NA	NA	NA	NA	NA	NA	NA	NA	NA	NA	NA	NA	NA	NA	NA	NA	NA	NA	NA	NA	NA	NA	NA	NA	NA	NA	NA	NA	NA	NA	NA	NA	NA	NA	NA	NA
Q63932	NA	NA	12.2561	NA	11.9603	12.0791	NA	12.2113	12.5255	13.0066	NA	NA	NA	12.7832	NA	NA	NA	NA	NA	11.4841	NA	NA	NA	11.6889	10.9517	NA	NA	NA	NA	NA	NA	NA	NA	NA	NA	NA	NA	NA	10.5262	NA	11.9091	NA	NA	12.5624	11.6517	NA	NA	NA	NA
Q64010	NA	NA	NA	NA	NA	NA	NA	NA	NA	NA	NA	NA	NA	NA	NA	NA	NA	NA	NA	NA	NA	NA	NA	NA	NA	NA	NA	NA	NA	NA	NA	NA	NA	NA	NA	NA	NA	NA	NA	NA	NA	NA	NA	NA	NA	NA	NA	NA	NA
Q64012-2	NA	7.62712	7.87865	NA	8.39192	NA	NA	8.39352	6.92517	NA	NA	7.34623	NA	NA	7.40152	NA	NA	7.12233	NA	NA	NA	8.92413	NA	NA	NA	NA	NA	6.806	8.76762	NA	9.47561	NA	NA	8.59211	8.5115	6.18707	7.75863	7.31109	NA	NA	8.03288	NA	7.45502	NA	NA	NA	NA	NA	NA
Q64133	NA	NA	NA	NA	NA	NA	NA	NA	NA	NA	NA	NA	NA	NA	NA	NA	NA	NA	NA	NA	NA	NA	NA	NA	5.43839	NA	NA	NA	NA	NA	NA	NA	NA	NA	NA	NA	NA	NA	NA	NA	NA	NA	NA	NA	NA	NA	NA	NA	9.50536
Q64152-2	NA	NA	NA	NA	NA	NA	7.17865	NA	7.09622	6.91511	NA	NA	NA	NA	NA	NA	NA	NA	NA	NA	NA	8.08211	7.63602	NA	NA	NA	NA	7.20003	NA	NA	NA	8.90961	7.57921	NA	8.2844	8.43673	NA	7.9946	NA	NA	7.59601	NA	7.05518	NA	NA	NA	NA	NA	NA
Q64176	NA	6.94581	NA	NA	NA	NA	7.28508	8.12531	7.08537	NA	NA	6.85736	NA	NA	NA	NA	5.39236	NA	NA	NA	NA	NA	9.69169	NA	NA	8.35392	NA	5.33861	8.20279	NA	NA	NA	NA	7.18554	7.96511	NA	6.99459	5.85092	7.11188	NA	5.95344	NA	7.04701	7.20283	NA	NA	NA	NA	NA
Q64191	NA	NA	NA	NA	10.5735	7.64503	9.44012	NA	NA	NA	9.59917	NA	NA	NA	10.6686	NA	8.2674	NA	8.71639	9.84074	NA	10.6308	NA	NA	NA	NA	NA	NA	NA	NA	11.3513	NA	NA	9.59646	6.99543	NA	NA	NA	NA	NA	NA	12.1003	NA	NA	NA	NA	NA	NA	NA
Q64310	10.9061	10.7852	9.74214	11.7732	10.7044	10.0463	10.6707	11.4791	10.9528	11.0803	10.957	11.3069	9.65957	10.3165	12.2239	NA	10.5756	12.1612	11.8744	11.2202	9.22304	11.9339	11.5241	11.7657	11.068	11.9706	9.807	11.4779	10.5098	10.958	11.3482	11.8599	11.424	12.0383	11.3852	12.386	11.8394	10.5784	12.4305	11.2515	12.3276	11.2896	11.0241	11.2654	10.8417	12.1408	11.484	11.2645	9.6624
Q64337	NA	NA	NA	NA	NA	NA	NA	NA	NA	6.26509	NA	NA	NA	NA	NA	NA	NA	NA	NA	NA	NA	NA	NA	NA	NA	NA	NA	NA	NA	NA	NA	8.41466	NA	NA	NA	NA	NA	7.3473	NA	NA	NA	NA	NA	6.33653	NA	NA	NA	NA	NA
Q64374	8.47948	11.9726	8.6332	9.82633	9.17445	10.6023	8.94169	10.9304	11.5429	12.6509	12.1939	11.4863	12.0404	NA	12.3382	NA	12.0075	12.4669	12.0981	NA	11.1365	9.24936	11.1102	11.8855	12.2179	11.1226	11.8826	11.318	10.5811	11.7225	10.0753	11.8772	8.34755	11.7231	9.68756	11.112	10.5623	11.5842	10.4245	10.4666	8.20162	11.2363	12.6188	11.3901	10.0786	NA	12.3785	10.8224	7.93452
Q64433	12.5319	12.6417	11.6992	12.1901	12.6636	12.7182	12.8518	12.5725	13.0121	12.5671	12.7825	12.8524	12.7928	12.3613	11.8248	NA	11.021	12.4425	12.4669	12.0803	12.1469	12.7227	12.6175	12.0397	12.0314	12.3395	11.8334	11.0201	11.8479	11.3347	11.4357	11.8236	12.3484	12.3512	12.2899	12.3177	12.3439	12.6765	12.7923	11.546	12.1433	12.0354	11.6979	11.9552	10.2149	10.9408	10.2174	12.2114	11.9075
Q64435	7.57515	9.49844	8.17664	NA	NA	NA	9.74513	8.50567	9.32018	9.10677	9.22006	8.36311	NA	8.8391	7.75775	NA	9.3519	9.28116	8.50011	10.7354	NA	9.0271	9.39141	9.69461	NA	10.4348	NA	10.3627	8.50636	9.936	9.43032	9.31603	8.90723	8.77655	9.17832	8.40446	8.98117	9.8447	9.33865	10.0185	9.31416	10.3385	10.0274	8.86456	NA	NA	10.3397	8.88003	NA
Q64442	14.407	15.5852	14.5557	13.9352	14.0069	14.3859	14.3907	14.4575	14.6456	15.9347	15.2901	15.0675	15.0147	14.4264	14.9991	NA	14.9523	15.3217	15.2489	12.813	14.8942	14.8496	13.9887	15.0992	15.0855	14.377	15.1242	14.3057	14.2161	14.7357	13.1435	15.0014	14.2174	14.9302	14.3489	14.6479	14.2608	15.2785	14.6143	14.454	13.8046	15.1822	15.4985	14.6932	13.7922	13.8234	13.5517	13.7025	13.9047
Q64458	NA	13.8117	NA	NA	NA	NA	NA	NA	12.5981	13.9832	14.1788	12.4903	11.1072	NA	13.8046	NA	14.5295	14.1425	13.9905	12.3232	12.7299	10.315	NA	14.2978	13.5575	12.0674	13.5256	13.2845	10.1829	14.3186	NA	14.2305	NA	14.1201	NA	11.2634	9.69519	14.1933	11.5112	NA	NA	13.7281	14.502	12.2168	NA	NA	13.6526	13.4159	NA
Q64459	13.1072	14.7756	12.8305	12.9538	13.244	14.5538	13.9613	13.9871	14.2704	15.3893	14.6403	14.8987	13.8196	13.9081	15.1741	NA	15.2561	14.9593	15.3976	12.9577	13.9918	13.6965	13.332	15.6249	14.825	14.5269	14.9975	14.6707	14.189	15.1721	12.6325	15.4727	14.1332	14.9848	13.8954	14.1068	14.0461	15.0472	14.211	13.4499	12.3782	14.5304	15.5537	14.3463	13.6912	13.8683	14.6111	14.3847	14.3695
Q64462	NA	NA	NA	NA	NA	NA	NA	NA	NA	NA	NA	NA	NA	NA	NA	NA	NA	NA	NA	NA	NA	NA	NA	NA	NA	8.42861	NA	NA	NA	NA	NA	NA	NA	NA	8.53855	NA	NA	NA	NA	NA	NA	NA	NA	6.37434	NA	NA	NA	NA	NA
Q64464	10.8862	11.1019	11.2588	11.6638	11.2151	10.8925	11.3011	11.3401	11.4346	10.6504	10.989	11.3568	9.60855	11.5028	10.6439	NA	10.8578	10.6104	10.6932	10.3694	11.4833	10.999	11.4783	10.2875	11.6335	10.6002	10.4342	10.7881	10.649	10.3303	11.1231	10.9289	10.9966	11.015	11.064	10.9515	11.2066	10.4016	11.5975	10.3349	10.6015	10.0578	10.8447	10.8934	11.2031	11.5035	11.1238	11.1118	10.834
Q64471	8.25793	10.663	11.0698	NA	9.72154	NA	9.49501	8.86837	10.2633	11.4078	9.00387	9.27614	NA	10.3036	10.9096	NA	10.4031	10.9671	10.1536	NA	10.6727	10.3044	10.9732	10.8252	10.6517	10.1784	11.0029	11.0229	9.05866	11.0877	8.7518	10.8158	9.8797	9.91196	11.0376	9.4756	10.5282	10.7457	10.2231	11.2715	9.69322	11.0447	10.7955	9.89627	9.601	9.02509	NA	10.4826	NA
Q64487-10	NA	9.54557	9.41786	10.1184	7.32705	NA	NA	9.39906	8.54576	NA	NA	NA	NA	NA	8.7686	NA	9.01183	NA	NA	NA	NA	NA	NA	NA	NA	NA	NA	NA	NA	NA	NA	NA	NA	8.69888	7.99763	9.5538	NA	NA	NA	NA	NA	NA	7.85784	9.62658	NA	10.1053	NA	9.06845	NA
Q64505	NA	NA	NA	NA	NA	NA	NA	NA	NA	NA	NA	NA	NA	NA	NA	NA	NA	7.92555	NA	NA	NA	NA	NA	NA	NA	7.30149	NA	NA	NA	8.89051	NA	6.98371	NA	NA	NA	NA	7.22077	NA	NA	NA	NA	NA	NA	7.77145	NA	NA	NA	NA	NA
Q64511	NA	NA	NA	NA	NA	NA	NA	NA	NA	5.90619	NA	NA	NA	NA	NA	NA	NA	8.70144	NA	9.78321	NA	NA	NA	NA	NA	NA	8.39366	NA	NA	NA	NA	NA	7.97119	NA	NA	NA	NA	NA	NA	NA	NA	NA	NA	NA	NA	NA	NA	NA	NA
Q64514-2	NA	8.22491	NA	NA	8.29716	NA	8.14792	9.3083	6.84219	8.19005	NA	NA	NA	NA	8.53445	NA	NA	8.52177	8.01073	9.2868	NA	8.86602	NA	NA	NA	8.31386	NA	7.53188	NA	NA	NA	7.1511	7.85694	8.26766	NA	7.32531	7.11037	7.65312	NA	NA	8.41005	8.62233	7.40036	7.44826	NA	NA	NA	8.1714	NA
Q64521	9.92195	10.466	9.27669	9.91631	9.07111	10.1315	9.50678	9.37101	9.36047	10.7635	10.7747	9.9929	8.81008	9.79023	10.3448	NA	10.7121	9.95885	10.3592	9.52822	10.402	9.48556	8.68295	11.4161	10.2937	9.86978	10.8858	10.6179	8.9705	10.0847	10.1099	10.6137	9.13516	10.3965	9.01188	9.69825	9.91242	9.92472	9.44194	8.89581	9.3492	10.7491	10.9061	9.25461	10.1002	11.1378	10.1572	10.3241	9.15733
Q64522	NA	NA	NA	NA	NA	NA	NA	NA	NA	NA	NA	NA	NA	NA	NA	NA	NA	NA	NA	11.2533	NA	NA	NA	NA	NA	NA	NA	NA	NA	NA	NA	NA	NA	NA	NA	NA	NA	NA	NA	NA	NA	NA	NA	NA	NA	NA	NA	NA	NA
Q64674	NA	NA	8.10784	NA	NA	NA	NA	7.22124	NA	8.37088	NA	NA	NA	NA	NA	NA	NA	NA	NA	9.52671	NA	NA	NA	NA	NA	NA	NA	NA	NA	NA	NA	NA	NA	NA	NA	NA	NA	NA	NA	NA	NA	NA	NA	NA	NA	NA	NA	NA	NA
Q64685	NA	NA	NA	NA	NA	NA	NA	NA	NA	NA	NA	NA	NA	NA	NA	NA	NA	NA	NA	NA	NA	NA	NA	NA	NA	NA	NA	NA	NA	NA	NA	NA	NA	NA	NA	NA	NA	NA	NA	NA	NA	NA	NA	7.98646	NA	NA	NA	NA	NA
Q64727	10.8008	10.0988	10.9645	10.5809	10.2164	10.9882	10.1611	9.65707	9.67889	10.0278	10.7079	8.91558	10.4591	9.60835	10.2691	NA	10.5606	10.0252	9.84897	11.4453	10.3145	10.0773	11.3984	10.3747	9.20862	9.97011	10.5127	10.1907	9.39696	9.75715	11.28	10.5588	9.66307	10.3252	9.98338	9.93384	9.64077	10.2183	9.8935	10.0327	10.4807	10.5066	9.19149	10.1621	10.5513	11.1343	11.6235	10.3965	8.27433
Q64735-2	NA	NA	NA	NA	NA	NA	NA	NA	NA	NA	NA	NA	NA	NA	NA	NA	NA	NA	NA	NA	NA	NA	NA	NA	NA	NA	NA	NA	NA	NA	NA	NA	7.59459	NA	NA	NA	NA	NA	NA	NA	NA	NA	NA	8.19275	NA	NA	NA	NA	NA
Q64737	NA	NA	NA	NA	NA	NA	NA	NA	NA	NA	NA	NA	NA	NA	NA	NA	NA	NA	NA	NA	NA	8.55239	NA	NA	NA	NA	NA	NA	NA	NA	NA	NA	NA	NA	NA	NA	NA	NA	NA	NA	NA	NA	NA	NA	NA	NA	NA	NA	NA
Q64FW2	NA	7.80179	NA	NA	NA	NA	NA	NA	NA	7.16301	8.30174	6.98024	NA	NA	NA	NA	7.31724	6.87619	NA	NA	NA	6.68539	NA	7.76738	NA	NA	NA	NA	NA	7.89638	NA	7.71055	7.86277	7.28796	7.23292	NA	7.65735	NA	NA	NA	6.6811	NA	7.73265	7.09979	NA	NA	NA	NA	NA
Q66JZ4	13.959	NA	11.8164	NA	NA	NA	12.7374	NA	12.2602	NA	NA	NA	NA	NA	NA	NA	NA	11.5553	13.7654	11.9456	15.023	NA	NA	13.8891	NA	NA	NA	NA	12.9492	NA	NA	12.816	NA	NA	13.6218	NA	NA	14.3218	NA	NA	NA	NA	13.0426	12.6574	NA	NA	NA	NA	NA
Q68FD5	11.3014	11.2127	11.049	11.3436	11.3444	11.4029	11.3284	11.3857	11.4132	11.6894	11.1951	11.0379	11.3629	11.7635	11.1843	NA	11.2784	11.2469	11.1273	11.6425	11.8373	11.3705	11.3591	11.7955	11.2757	11.1155	11.8694	11.6429	11.656	11.7233	11.609	11.7712	11.4851	11.7996	11.8954	11.7165	11.8436	11.9996	11.3832	11.6333	11.8281	11.9241	11.4006	11.6943	11.5901	11.8083	12.0553	11.7144	11.9143
Q68FG2	9.84321	8.76146	9.2338	10.18	9.48431	10.2286	9.49546	7.81137	9.07739	9.40747	9.71729	8.46027	NA	10.1516	8.73617	NA	9.6386	8.89118	8.65028	10.6491	NA	9.20102	9.42237	9.0644	NA	8.80486	10.1057	9.41022	9.24968	8.34696	10.1296	9.25346	8.56389	8.94698	8.45853	10.06	8.53983	9.29888	9.96721	9.37861	8.79957	8.74562	7.94876	8.70302	10.5875	NA	10.5707	9.62591	NA
Q69ZS7	NA	8.65323	NA	NA	NA	10.8703	NA	NA	NA	NA	9.97022	NA	NA	NA	10.1388	NA	NA	NA	NA	NA	NA	9.43766	NA	NA	NA	NA	NA	NA	10.2006	10.6434	NA	9.04732	NA	NA	NA	10.1467	NA	9.64788	NA	NA	NA	11.9331	9.77577	9.67725	NA	NA	NA	NA	11.0848
Q6A026	NA	NA	NA	NA	NA	NA	NA	NA	NA	NA	NA	NA	NA	NA	NA	NA	NA	NA	NA	NA	NA	NA	NA	NA	NA	NA	NA	NA	NA	NA	NA	NA	NA	NA	NA	NA	NA	NA	NA	NA	NA	NA	NA	NA	NA	NA	NA	NA	NA
Q6A068	NA	NA	NA	NA	NA	NA	NA	NA	NA	NA	NA	NA	NA	NA	NA	NA	NA	NA	NA	11.4099	NA	NA	NA	NA	NA	NA	NA	NA	NA	NA	NA	NA	NA	9.54814	NA	8.58739	NA	8.70005	NA	NA	NA	NA	NA	NA	NA	NA	NA	NA	NA
Q6A0A2	8.10012	NA	NA	NA	6.8774	8.45658	8.06442	7.6407	NA	NA	NA	NA	NA	8.73462	NA	NA	7.053	NA	NA	NA	NA	8.7686	NA	NA	NA	8.87956	NA	NA	NA	NA	NA	NA	8.5176	NA	NA	7.18642	NA	NA	NA	8.83639	NA	NA	NA	NA	NA	NA	NA	9.38658	NA
Q6A0A9	8.02979	9.3191	8.67658	NA	8.21511	10.2432	7.92946	8.89152	9.29727	8.78748	9.04672	8.23195	8.05348	9.30349	9.14809	NA	7.42967	8.20664	7.74371	9.13944	NA	8.44072	NA	8.77907	9.84774	9.04142	NA	9.74697	8.61849	9.77488	8.48715	9.17984	8.49243	8.45603	8.14008	10.1884	8.79468	8.18248	8.96788	10.3005	9.56783	9.93833	9.11434	8.68584	9.60165	NA	NA	9.42838	NA
Q6DFW4	NA	6.86289	7.34411	NA	7.00121	NA	NA	8.43582	NA	6.42146	NA	6.78699	NA	NA	7.71187	NA	NA	8.19691	9.16414	NA	NA	NA	NA	NA	NA	8.11978	NA	5.90289	8.19526	NA	NA	7.32253	8.24875	8.66559	NA	NA	NA	NA	NA	NA	NA	NA	NA	7.46875	8.39645	NA	NA	9.78205	NA
Q6GQT9	9.87845	9.48296	10.1399	NA	9.86205	10.8061	9.61029	8.72315	9.19488	10.065	9.52952	9.73646	NA	9.5662	9.50599	NA	9.33819	9.18028	9.68284	9.75503	NA	9.34422	10.571	9.63039	10.7436	9.77439	9.42283	10.2674	9.07955	10.0016	9.72994	9.81121	8.82912	9.5598	9.47075	9.99722	9.34037	9.31193	9.63876	8.51289	9.60891	NA	9.86474	9.73687	9.1237	11.0476	8.17948	10.3418	NA
Q6GT24	12.2625	13.1463	12.6476	12.8264	12.6949	12.2969	12.241	12.9922	12.8441	13.2289	13.0655	12.8342	13.452	12.2653	13.257	NA	12.4614	13.1833	12.6767	13.0468	13.0989	12.3526	11.694	12.1458	11.7933	12.6849	12.4776	12.0542	12.7862	12.213	12.8993	12.4295	12.5494	12.5973	12.0959	12.5225	12.2056	12.5894	12.312	12.3221	11.8531	12.5417	13.0057	12.2138	11.2414	11.2399	11.9096	12.5942	10.7268
Q6IRU5	NA	7.73712	NA	NA	8.7913	7.76444	9.23129	8.25098	8.62872	9.76086	9.71337	8.93984	10.3935	NA	NA	NA	9.31092	8.9571	8.07387	10.7692	NA	8.19785	NA	NA	NA	8.62808	NA	8.90783	8.79609	NA	NA	NA	7.37661	8.61324	NA	8.75137	8.18561	NA	NA	8.57558	8.87442	10.1073	9.39157	9.08329	NA	NA	NA	NA	NA
Q6NSR8	8.66175	8.28836	7.50001	NA	NA	NA	NA	NA	NA	NA	NA	7.93337	NA	NA	9.60422	NA	NA	5.78038	NA	NA	NA	NA	NA	NA	NA	NA	NA	NA	4.23505	NA	NA	NA	NA	NA	8.97707	7.55022	7.51178	NA	NA	NA	NA	NA	NA	NA	NA	NA	NA	NA	NA
Q6NV83-2	NA	NA	NA	NA	NA	NA	NA	NA	NA	NA	NA	NA	NA	NA	NA	NA	NA	NA	8.36681	NA	NA	NA	NA	NA	NA	NA	NA	NA	NA	NA	NA	NA	NA	NA	NA	NA	NA	NA	NA	NA	NA	NA	NA	NA	NA	NA	NA	NA	NA
Q6NXH8	10.2995	7.98536	12.8095	NA	NA	10.2394	10.6967	10.6023	9.47131	9.71511	11.0067	NA	9.13109	NA	NA	NA	7.50819	NA	NA	NA	NA	10.0121	14.0468	11.8151	14.2056	NA	13.9102	NA	8.91955	12.4424	NA	12.8395	10.5781	NA	12.6218	10.8395	9.32058	11.2929	12.988	NA	11.0144	NA	NA	10.3172	NA	NA	NA	12.3169	14.8758
Q6NXL1	NA	9.45636	NA	NA	NA	NA	8.55346	9.18303	8.20947	7.26441	8.79725	8.39456	NA	6.27993	8.09268	NA	9.4563	7.94778	NA	NA	NA	8.05862	NA	5.90413	NA	9.55277	NA	NA	NA	NA	NA	NA	8.91706	8.36138	7.97128	NA	7.81224	9.28287	10.2346	NA	8.18087	NA	8.87177	9.54494	NA	9.59329	NA	NA	NA
Q6NZD2	NA	NA	8.67167	NA	NA	NA	7.79496	NA	NA	NA	NA	NA	NA	NA	NA	NA	9.09321	NA	NA	NA	NA	NA	NA	NA	NA	NA	NA	NA	NA	NA	NA	NA	6.20339	NA	7.45006	NA	NA	7.92752	6.18317	NA	4.50172	NA	NA	NA	NA	NA	NA	9.93181	NA
Q6NZJ6	9.78356	9.8355	9.45776	10.2315	9.62965	9.39288	10.5577	9.33487	9.48738	10.0009	9.82662	10.2844	NA	10.639	9.42942	NA	9.73888	9.76812	10.118	10.4408	11.7799	9.72722	10.3881	9.51489	10.7	10.1179	10.4861	9.47218	9.68308	10.1742	11.1683	9.00565	9.58819	9.5989	9.31467	9.82203	9.75829	9.62672	9.68227	9.70385	9.81604	9.63642	8.95796	9.74298	10.0486	10.2096	NA	9.49803	9.50283
Q6NZR5	NA	NA	NA	NA	NA	NA	NA	NA	NA	NA	NA	NA	NA	NA	NA	NA	NA	NA	NA	NA	NA	NA	NA	NA	NA	NA	NA	NA	NA	NA	NA	NA	NA	NA	NA	NA	NA	NA	NA	NA	NA	NA	NA	NA	NA	NA	NA	NA	NA
Q6P069-2	7.64592	7.73083	9.21291	9.21569	9.26068	8.91179	7.30745	6.50733	8.64514	9.37858	7.76295	8.9523	NA	9.92013	NA	NA	8.09812	8.68404	9.57587	9.93279	NA	9.40519	NA	NA	NA	9.08509	NA	NA	8.43054	9.69478	NA	9.11584	8.28141	9.15033	8.08794	7.94564	7.24302	8.90693	8.32242	8.83572	8.61354	NA	6.81458	9.28069	NA	NA	NA	9.43306	NA
Q6P1F6	NA	NA	NA	NA	7.2047	NA	NA	NA	NA	NA	NA	NA	NA	NA	NA	NA	NA	NA	NA	NA	NA	NA	NA	NA	NA	NA	NA	NA	NA	NA	NA	NA	NA	8.05987	NA	NA	NA	NA	NA	NA	NA	NA	NA	NA	NA	NA	NA	NA	NA
Q6P2B1	NA	NA	NA	NA	NA	NA	NA	NA	NA	NA	NA	NA	NA	NA	NA	NA	NA	NA	NA	NA	NA	NA	NA	NA	NA	NA	NA	NA	NA	NA	NA	NA	NA	NA	NA	NA	NA	NA	NA	NA	NA	NA	NA	NA	NA	NA	NA	NA	NA
Q6P3A8	9.88138	10.8023	10.34	10.7157	10.0629	NA	10.6936	10.8535	11.1409	10.7059	10.4334	10.9723	11.4147	9.0659	10.9658	NA	10.1649	10.2429	10.702	9.83901	9.81207	9.95033	10.7442	9.682	10.8448	9.9064	10.1372	11.3479	8.46647	10.346	NA	11.2793	10.4401	10.9283	10.3913	10.9259	10.6795	10.1618	11.2326	9.15855	10.5036	9.55232	10.3459	10.1827	10.8739	NA	9.22672	11.0207	10.0755
Q6P4T2	3.81809	6.93665	8.68042	7.72846	8.73062	NA	NA	8.09159	6.4019	NA	NA	NA	NA	NA	5.77181	NA	NA	7.87018	9.19748	10.0532	NA	8.56552	NA	NA	NA	6.31704	NA	NA	NA	NA	NA	NA	NA	7.99696	NA	NA	7.63292	8.90603	NA	NA	8.11659	NA	NA	7.20075	NA	NA	NA	NA	10.7755
Q6P542	9.46141	NA	NA	NA	7.85853	NA	8.85279	8.53804	8.33608	8.02738	NA	NA	NA	7.05285	NA	NA	7.9681	7.89858	7.43039	9.52979	NA	7.90869	7.10364	8.25551	NA	NA	NA	6.06598	8.30475	8.61789	NA	NA	8.16481	5.55609	7.20392	NA	6.06313	6.40781	8.53804	NA	7.75567	NA	NA	7.86071	8.06476	NA	NA	8.267	NA
Q6P5E4	9.92301	8.71179	8.66231	NA	7.57743	10.7296	8.37621	9.12562	8.05572	8.86411	8.49067	9.0302	8.90682	9.84774	8.90219	NA	7.83231	8.78787	9.0498	NA	10.1188	8.85235	NA	7.69834	NA	9.07596	NA	9.55751	7.74696	9.35078	9.33113	8.95796	9.07057	8.9209	8.75296	9.42584	9.20557	9.73197	8.15987	8.09287	8.16385	10.7451	8.81743	8.39459	10.0785	9.39999	NA	9.39688	NA
Q6P5F9	NA	NA	NA	NA	NA	NA	NA	NA	NA	NA	NA	NA	NA	NA	NA	NA	NA	NA	NA	9.40776	NA	NA	NA	NA	NA	NA	NA	NA	NA	NA	NA	NA	8.37102	NA	NA	NA	NA	NA	NA	NA	NA	NA	NA	NA	NA	NA	NA	NA	NA
Q6P6J9	NA	8.2246	NA	9.15937	NA	8.76861	9.36995	NA	9.34776	9.32535	NA	9.08349	10.7804	NA	8.86896	NA	9.01972	9.19043	9.73681	NA	NA	9.38856	NA	10.1088	NA	NA	8.85983	8.89615	NA	NA	NA	9.27716	7.50496	9.12838	NA	9.26995	NA	7.5585	10.7434	8.77481	7.39665	NA	NA	8.71573	NA	NA	NA	NA	NA
Q6P6M5	NA	8.63181	8.641	NA	8.76309	NA	NA	6.0282	8.27037	7.47208	NA	8.04448	NA	NA	8.20433	NA	9.69219	8.29443	7.87453	NA	NA	6.66317	NA	NA	NA	7.60015	8.62042	9.12677	NA	NA	NA	4.40546	NA	7.90722	7.94673	NA	8.89599	8.41587	NA	NA	8.07736	NA	NA	NA	NA	NA	NA	NA	NA
Q6P6M7	NA	NA	NA	NA	NA	NA	NA	NA	NA	7.96904	NA	9.20506	NA	6.61858	NA	NA	NA	7.64816	NA	NA	NA	NA	NA	NA	NA	8.2448	NA	NA	NA	NA	NA	NA	9.37135	7.06172	NA	NA	NA	7.82492	NA	NA	NA	NA	NA	NA	NA	NA	NA	NA	NA
Q6P8X1	NA	NA	NA	NA	NA	NA	NA	NA	NA	NA	NA	NA	NA	NA	NA	NA	NA	NA	NA	NA	NA	NA	NA	NA	NA	NA	NA	NA	NA	NA	NA	NA	NA	NA	NA	NA	NA	NA	NA	NA	NA	NA	NA	NA	NA	NA	NA	NA	NA
Q6P9R2	NA	NA	NA	NA	NA	NA	NA	NA	NA	NA	NA	NA	NA	NA	NA	NA	NA	NA	NA	NA	NA	NA	NA	NA	NA	NA	NA	NA	NA	NA	NA	NA	NA	NA	NA	NA	NA	NA	NA	NA	NA	NA	NA	NA	NA	NA	NA	NA	NA
Q6PA06	9.57403	10.3129	9.99567	9.44966	9.79386	NA	9.32766	8.53779	9.07705	9.8113	9.33299	9.34569	8.70701	9.99796	9.01074	NA	9.75191	8.76665	9.37828	11.0244	NA	10.1612	NA	9.35523	9.47132	9.51497	9.62424	8.77515	9.25431	9.80496	NA	9.83167	8.95397	8.84611	9.85093	8.37081	8.10775	9.41058	NA	9.1504	10.0518	9.72441	9.76685	9.23793	NA	8.33205	NA	NA	NA
Q6PAJ1	NA	NA	NA	NA	NA	NA	NA	NA	NA	NA	NA	NA	NA	NA	NA	NA	NA	NA	NA	NA	NA	NA	NA	NA	NA	NA	NA	NA	NA	NA	NA	NA	NA	NA	NA	NA	NA	NA	NA	NA	NA	NA	NA	NA	NA	NA	NA	NA	NA
Q6PAR5	NA	NA	NA	NA	NA	NA	NA	NA	NA	NA	NA	NA	NA	NA	NA	NA	NA	NA	NA	NA	NA	NA	NA	NA	NA	NA	NA	NA	NA	NA	NA	NA	NA	NA	NA	NA	NA	NA	NA	NA	NA	NA	NA	NA	NA	NA	NA	NA	NA
Q6PAV2-2	NA	11.628	12.522	NA	10.3472	NA	12.3421	12.0003	10.0783	NA	12.8371	11.761	12.9552	NA	NA	NA	NA	10.7875	NA	11.2408	NA	11.6828	13.3645	11.0259	NA	NA	NA	NA	11.0084	NA	NA	NA	NA	NA	12.1292	NA	10.8641	NA	NA	NA	11.5618	NA	12.085	10.9153	NA	NA	NA	NA	14.6319
Q6PB44-2	13.4427	NA	NA	NA	NA	NA	NA	NA	10.4828	10.3882	NA	NA	NA	10.3156	11.4971	NA	NA	NA	NA	NA	NA	NA	NA	NA	12.2221	NA	NA	NA	NA	NA	NA	NA	NA	12.6851	NA	11.8626	NA	12.0194	9.63138	NA	NA	NA	NA	NA	16.0669	NA	17.7361	NA	NA
Q6PB66	9.93296	9.99681	9.7061	11.2354	10.1316	11.0165	10.3431	9.65529	10.2251	9.72499	9.80576	10.3651	10.8669	10.5549	9.71971	NA	9.47792	9.83587	10.2037	11.3759	NA	9.71906	10.334	9.78983	NA	10.134	10.0234	10.1854	9.83895	10.7526	13.3785	9.74424	10.0626	10.1934	10.2801	10.1233	10.071	10.3095	10.3	10.1018	10.1623	9.87521	9.65383	9.96875	10.2318	12.4712	NA	10.529	10.424
Q6PD03	NA	NA	NA	NA	NA	NA	NA	NA	NA	6.40588	NA	NA	NA	NA	NA	NA	NA	NA	NA	NA	NA	NA	NA	NA	NA	NA	NA	NA	NA	NA	NA	NA	NA	NA	NA	NA	NA	NA	NA	NA	NA	NA	NA	NA	NA	NA	NA	NA	NA
Q6PDG8	NA	NA	NA	NA	NA	NA	8.92138	NA	8.67552	6.48988	NA	NA	NA	NA	NA	NA	8.57595	NA	NA	NA	8.79542	NA	NA	10.2127	12.3496	NA	NA	9.19423	NA	NA	8.57066	NA	NA	NA	9.48697	NA	10.0258	NA	NA	NA	NA	NA	NA	8.00457	9.51948	NA	10.1919	NA	NA
Q6PDI5	NA	7.38328	NA	NA	NA	NA	NA	NA	NA	7.92373	NA	NA	NA	NA	NA	NA	NA	NA	NA	8.65244	NA	NA	NA	NA	NA	NA	NA	NA	NA	NA	NA	8.54993	7.83337	NA	NA	NA	NA	NA	NA	NA	NA	NA	7.50304	NA	NA	NA	NA	NA	NA
Q6PDL0	NA	NA	NA	NA	NA	NA	NA	NA	NA	NA	NA	NA	NA	NA	NA	NA	NA	NA	NA	NA	NA	NA	NA	NA	NA	NA	NA	NA	NA	NA	NA	NA	NA	NA	NA	NA	NA	NA	NA	NA	NA	NA	NA	NA	NA	NA	NA	NA	NA
Q6PDM2	NA	8.29881	8.05935	NA	8.79085	9.58634	NA	6.01819	NA	6.82092	NA	NA	NA	NA	NA	NA	NA	6.83507	9.46464	NA	NA	6.63399	NA	NA	NA	9.23085	NA	8.92988	9.91702	NA	NA	NA	NA	NA	NA	6.12757	NA	8.80918	NA	NA	NA	NA	NA	9.15511	NA	NA	NA	NA	NA
Q6PDQ2	NA	NA	NA	NA	NA	NA	NA	NA	NA	NA	NA	NA	NA	NA	NA	NA	NA	NA	NA	NA	NA	NA	NA	NA	NA	NA	NA	NA	NA	NA	NA	NA	NA	NA	NA	NA	NA	NA	NA	NA	NA	NA	NA	NA	NA	NA	NA	NA	NA
Q6PE01	NA	NA	NA	NA	NA	NA	NA	NA	NA	NA	NA	NA	NA	NA	NA	NA	NA	NA	NA	NA	NA	7.03293	NA	NA	NA	7.01586	NA	NA	NA	NA	NA	NA	5.33413	NA	NA	NA	NA	NA	NA	NA	8.25205	NA	NA	NA	NA	NA	NA	6.72327	NA
Q6PFR5	NA	NA	NA	NA	NA	NA	NA	NA	NA	NA	NA	NA	NA	NA	NA	NA	NA	NA	NA	NA	NA	NA	NA	NA	NA	NA	NA	NA	NA	NA	NA	NA	NA	NA	NA	NA	NA	NA	NA	NA	NA	NA	NA	NA	NA	NA	NA	NA	NA
Q6PGH2	NA	NA	NA	NA	NA	NA	NA	NA	NA	NA	NA	NA	NA	NA	NA	NA	NA	NA	NA	NA	NA	NA	NA	NA	NA	NA	NA	NA	NA	NA	NA	NA	NA	NA	NA	NA	NA	NA	NA	NA	NA	NA	NA	NA	NA	NA	NA	NA	NA
Q6PHN9	NA	4.4284	7.36269	NA	8.47076	8.52525	7.54829	6.92385	7.11456	8.44169	NA	NA	NA	NA	8.07508	NA	NA	NA	NA	NA	NA	6.40347	9.39608	NA	NA	NA	NA	8.06608	8.86609	NA	NA	8.53991	NA	NA	NA	NA	7.92285	8.0651	NA	9.85808	NA	NA	NA	6.86074	NA	NA	NA	NA	NA
Q6PHZ2-2	NA	NA	NA	NA	NA	NA	NA	NA	NA	NA	NA	NA	NA	NA	NA	NA	NA	NA	NA	NA	NA	NA	NA	NA	NA	NA	NA	NA	NA	NA	NA	NA	NA	NA	NA	NA	NA	NA	NA	NA	NA	NA	NA	NA	NA	NA	NA	NA	NA
Q6Q899	NA	NA	NA	NA	NA	NA	NA	NA	NA	NA	NA	NA	NA	NA	NA	NA	NA	NA	NA	NA	NA	NA	NA	NA	NA	NA	NA	NA	NA	NA	NA	NA	NA	NA	NA	NA	NA	NA	NA	NA	NA	NA	NA	NA	NA	NA	NA	NA	NA
Q6QD59	9.49062	7.6441	NA	NA	9.95971	NA	7.89697	9.11541	7.72952	8.93485	NA	8.6692	NA	NA	NA	NA	9.2075	NA	9.71141	NA	NA	9.41666	NA	9.70893	NA	9.30124	8.71639	9.00988	NA	9.15103	NA	NA	7.34916	NA	NA	NA	NA	NA	NA	NA	NA	NA	8.55114	NA	NA	NA	9.31759	NA	NA
Q6TCG2	NA	9.06728	8.31386	NA	7.53208	NA	9.05422	NA	8.64236	NA	8.56129	NA	NA	NA	10.0141	NA	NA	8.78299	7.68152	NA	NA	NA	NA	NA	9.82427	8.00113	8.87361	9.59279	8.6447	9.59725	NA	9.54786	NA	8.30345	9.57927	9.19717	9.28769	NA	NA	NA	NA	NA	9.02534	NA	9.72898	NA	NA	9.95306	NA
Q6URW6-2	NA	7.04457	NA	NA	NA	NA	NA	NA	NA	NA	NA	NA	NA	NA	NA	NA	NA	NA	NA	NA	NA	NA	NA	7.08506	NA	NA	NA	NA	NA	NA	NA	NA	NA	6.96612	NA	NA	NA	NA	NA	NA	NA	NA	7.61023	NA	NA	NA	NA	NA	NA
Q6VVW5-2	NA	NA	NA	NA	NA	NA	NA	NA	NA	NA	NA	NA	NA	NA	NA	NA	NA	NA	NA	NA	NA	NA	NA	NA	NA	NA	NA	NA	NA	NA	NA	NA	NA	NA	NA	NA	NA	NA	NA	NA	NA	NA	NA	NA	NA	NA	NA	NA	NA
Q6XVG2	NA	9.97294	NA	NA	NA	NA	NA	NA	8.76068	10.5544	9.711	9.0692	NA	NA	10.4372	NA	11.2415	10.2202	10.5213	NA	NA	NA	NA	10.9175	10.5375	NA	10.3302	10.1578	7.16043	10.7682	9.89098	11.0837	NA	10.2058	6.63491	NA	8.06203	10.1141	8.85639	NA	NA	9.59285	11.6632	8.611	NA	NA	10.0999	9.40217	NA
Q6ZPE2	NA	NA	NA	NA	NA	NA	NA	NA	7.4631	NA	NA	NA	NA	NA	NA	NA	NA	6.21724	NA	NA	NA	NA	NA	NA	NA	NA	NA	NA	NA	NA	NA	NA	NA	NA	NA	NA	NA	NA	NA	NA	NA	NA	NA	NA	NA	NA	NA	NA	NA
Q6ZQ08-4	NA	NA	NA	NA	NA	NA	NA	NA	NA	NA	NA	NA	NA	NA	NA	NA	NA	NA	NA	NA	NA	NA	NA	NA	NA	NA	NA	NA	NA	NA	NA	NA	NA	NA	NA	NA	NA	NA	NA	NA	NA	NA	NA	NA	NA	NA	NA	NA	NA
Q6ZQ38	10.5169	9.5308	8.54146	8.92661	9.2896	NA	8.31722	9.24035	8.68927	9.10432	9.69234	7.91836	NA	9.20706	9.35562	NA	8.67162	8.48839	9.85202	10.3372	NA	9.24657	9.51989	9.30957	NA	8.57966	8.65135	9.18603	9.25832	9.71243	NA	8.35976	8.82074	9.15986	8.94635	9.5891	8.96737	9.36089	8.38765	9.76405	8.84373	9.40982	9.56907	9.83519	10.027	9.39035	NA	9.05388	8.75042
Q6ZQ58	8.02973	9.47833	9.12283	10.2854	9.20837	NA	9.32573	9.60024	8.73511	9.06853	8.9123	9.46168	8.63914	8.72823	8.95835	NA	9.55729	8.4534	8.74096	10.772	NA	9.82413	10.6523	NA	NA	9.01861	NA	8.58839	7.89752	7.33632	10.9677	8.21893	9.11321	8.54704	9.12109	8.92392	9.02989	9.54499	9.72081	9.644	9.15628	9.13487	9.58323	8.80374	NA	10.4733	NA	8.60312	NA
Q6ZQI3	11.6359	10.2552	10.7496	12.214	11.564	12.3968	11.0245	11.1643	10.3204	11.9268	11.5273	11.326	11.722	11.7281	12.1528	NA	11.2933	11.5255	11.3379	11.0865	11.4076	11.5793	11.9401	11.0787	9.69054	10.7086	12.231	11.636	11.9535	11.932	12.2062	12.1783	10.7533	11.6779	10.8022	10.4141	11.4716	10.9687	12.6485	12.4625	11.271	10.7674	11.6374	10.398	11.119	12.1243	11.7355	11.6474	12.183
Q6ZQK5	NA	NA	NA	NA	NA	NA	NA	NA	NA	NA	NA	NA	NA	NA	NA	NA	NA	NA	NA	NA	NA	NA	NA	NA	NA	NA	NA	NA	NA	NA	NA	NA	NA	NA	NA	NA	NA	NA	NA	NA	NA	NA	NA	NA	NA	NA	NA	NA	NA
Q6ZQL4	NA	NA	NA	NA	NA	NA	NA	NA	NA	NA	NA	NA	NA	NA	NA	NA	NA	NA	NA	NA	NA	NA	NA	NA	NA	NA	NA	NA	NA	NA	NA	NA	7.62281	NA	NA	NA	NA	NA	NA	NA	NA	NA	NA	NA	NA	NA	NA	NA	NA
Q6ZWM4	NA	NA	NA	NA	NA	NA	NA	NA	NA	NA	NA	NA	NA	NA	NA	NA	NA	NA	NA	NA	NA	NA	NA	NA	NA	NA	NA	NA	NA	NA	NA	NA	NA	NA	NA	NA	NA	NA	NA	NA	NA	NA	NA	NA	NA	NA	NA	NA	NA
Q6ZWN5	13.5453	13.6876	13.6112	13.7194	13.7258	13.5027	13.6716	13.9671	13.7074	13.4847	13.2907	13.0798	11.7768	13.6655	13.8588	NA	13.586	13.5596	14.0714	13.5944	13.4785	13.5594	13.5787	13.3324	12.6389	13.567	13.1295	14.0585	13.8013	13.9282	13.8906	13.6866	13.6896	13.766	13.7684	13.8959	13.7731	13.788	13.5573	13.5754	13.6598	12.4143	13.6535	12.9794	13.9247	13.346	13.306	13.8111	13.9314
Q6ZWQ7	NA	NA	NA	NA	NA	NA	NA	NA	NA	NA	8.67811	NA	NA	NA	NA	NA	NA	NA	NA	NA	NA	NA	NA	NA	NA	NA	NA	NA	NA	NA	NA	NA	NA	NA	NA	NA	NA	NA	NA	NA	NA	NA	NA	NA	NA	NA	NA	NA	NA
Q6ZWQ9	10.0247	8.79267	9.80652	10.4011	8.5971	10.6578	9.67714	7.09993	9.26264	7.75124	NA	8.46207	10.8698	9.57018	9.95967	NA	10.032	9.62167	9.22628	11.3122	NA	9.77918	NA	9.13183	NA	8.90442	9.72527	9.81077	10.145	9.01214	10.6025	9.19948	8.92441	9.21049	9.43948	7.7165	9.02249	8.69518	8.5985	9.60742	10.6414	NA	7.98331	9.0973	9.45475	10.1635	NA	9.3426	10.1748
Q6ZWU9	NA	NA	NA	NA	NA	NA	NA	7.13809	NA	NA	NA	NA	NA	NA	NA	NA	NA	NA	NA	NA	NA	NA	NA	NA	NA	NA	NA	NA	NA	NA	NA	NA	7.12015	NA	NA	NA	NA	NA	NA	NA	NA	NA	NA	NA	NA	NA	NA	NA	NA
Q6ZWV3	9.17948	7.80097	9.26486	9.46163	8.40123	NA	9.13321	10.1768	7.283	9.01791	NA	7.15863	NA	NA	NA	NA	7.49344	5.26945	6.71825	NA	NA	NA	NA	NA	NA	NA	9.63952	NA	NA	NA	NA	NA	6.42039	NA	NA	NA	NA	NA	NA	NA	6.54152	NA	NA	8.43055	NA	NA	NA	NA	NA
Q6ZWV7	11.6375	11.8513	11.8675	11.9381	11.4742	11.3921	12.1206	12.0362	11.3335	11.5486	11.8405	11.9677	10.8808	10.8534	11.9212	NA	12.1747	11.2415	11.9993	12.5089	8.81226	11.6711	11.2453	11.0939	12.1337	11.1667	11.3942	12.2852	11.8872	11.9064	11.171	12.2502	12.1038	11.5522	11.7094	11.8046	11.8212	11.161	11.4531	12.6409	11.6904	11.7277	11.7454	12.1883	10.9254	11.7224	11.0834	10.7455	11.7025
Q6ZWX6	9.32342	10.2168	9.21146	9.9855	10.3	8.99505	9.60767	10.7864	10.1259	10.1547	9.30873	9.03406	9.66066	8.02082	8.95885	NA	9.87082	9.74671	9.36587	10.1027	9.56329	9.89274	8.37152	8.74614	NA	9.20475	10.5708	9.91268	9.70229	10.629	9.76573	10.4747	9.56896	9.49153	9.53039	9.91999	10.0855	10.1325	9.82789	10.0043	9.89174	10.3924	10.1659	10.1758	9.45906	11.1294	NA	10.284	9.61576
Q6ZWZ4	11.5823	14.1448	11.6533	13.1898	12.4872	12.6882	12.9908	12.3214	11.9126	11.9608	12.5438	12.2529	NA	13.815	12.6391	NA	12.405	12.1165	12.348	12.2129	10.382	12.4589	14.6178	13.6712	13.3555	14.7463	12.802	14.0235	12.7854	12.2219	15.1412	10.0065	13.0458	12.6997	12.9734	11.6976	12.9271	12.4054	12.2732	12.8655	12.2562	NA	12.7265	12.2655	14.9203	15.0504	11.9841	14.5057	15.9574
Q71KT5	8.78339	4.2669	NA	NA	8.86278	NA	7.77146	NA	7.48097	NA	NA	5.23632	NA	NA	3.64738	NA	NA	NA	NA	NA	NA	7.09011	NA	NA	NA	NA	NA	NA	NA	NA	NA	NA	6.67758	NA	NA	NA	7.49042	NA	NA	NA	NA	NA	NA	NA	NA	NA	NA	NA	NA
Q71RI9-2	NA	10.6625	NA	9.55253	11.2157	11.7554	10.1941	9.36304	9.88456	9.31081	11.2095	9.95299	NA	10.809	NA	NA	10.0215	9.43013	9.07422	9.42411	NA	9.9285	12.0071	9.06015	9.48683	11.0665	NA	NA	9.02988	9.09807	NA	6.89534	10.95	9.41527	10.7937	10.1415	10.1503	10.5609	10.2255	7.98681	10.1038	NA	8.24882	10.2886	10.8216	NA	NA	8.52704	9.98496
Q76LS9-2	NA	NA	NA	NA	NA	NA	8.97394	6.0889	NA	8.27882	NA	NA	NA	NA	NA	NA	NA	NA	NA	NA	NA	NA	NA	8.6733	NA	NA	NA	NA	NA	NA	NA	NA	8.24131	8.63603	6.31034	NA	NA	NA	NA	NA	NA	NA	NA	NA	NA	NA	NA	NA	8.43629
Q76MZ3	9.47536	9.22573	10.0719	14.4375	NA	NA	8.4242	8.72946	9.64413	9.54802	9.07851	8.88691	NA	NA	8.87855	NA	NA	8.99903	8.5682	11.3886	10.0632	9.2501	NA	8.83903	NA	9.55089	9.65673	9.93448	9.13779	9.84337	NA	8.56734	9.98671	10.114	NA	9.16989	9.02145	9.98435	8.03146	9.99125	NA	9.80896	8.98112	9.10907	NA	NA	9.42356	NA	NA
Q78IK2	9.5734	10.5455	11.6967	12.0885	11.8868	10.8163	11.556	11.6471	11.9546	11.2213	10.1084	11.3007	8.36496	11.5715	10.8659	NA	10.8158	11.1595	10.6761	10.7565	11.2271	11.0799	9.73565	11.4972	10.5407	11.5081	11.4046	11.6488	11.454	10.1751	11.6979	11.1867	11.938	11.1714	11.3756	11.5687	12.2513	11.3299	10.6925	11.4621	12.2561	10.8043	10.7426	12.0219	12.6377	10.7383	10.5515	9.53172	12.132
Q78IK4	10.2781	9.97276	10.3598	10.1638	9.91703	9.34974	10.2186	8.84323	10.4187	9.6674	10.3141	9.90037	10.2169	9.36837	10.4475	NA	10.4008	8.79429	9.97044	NA	NA	8.63161	11.6086	10.4329	NA	9.54903	10.4542	10.3368	10.697	8.81123	10.0285	9.8413	9.77883	10.6395	9.33162	9.24659	10.8842	10.7575	10.7187	10.6896	10.1778	8.49926	10.1608	9.87346	9.44971	8.95887	9.9691	10.4645	NA
Q78IS1	NA	NA	NA	NA	NA	NA	NA	NA	NA	NA	NA	NA	NA	NA	NA	NA	NA	NA	NA	NA	NA	NA	NA	NA	NA	NA	NA	NA	NA	NA	NA	NA	NA	NA	NA	NA	NA	NA	NA	NA	NA	NA	NA	NA	NA	NA	NA	NA	NA
Q78JT3	10.62	11.1593	10.9228	10.0851	10.2456	10.6547	10.6069	10.8159	10.9671	11.4015	10.7034	10.1301	9.67258	11.0691	10.6369	NA	10.8758	11.1957	10.0299	9.59478	10.8454	11.2564	10.7041	10.2051	11.1903	11.7784	9.91261	9.99158	10.0041	10.9005	11.1311	10.0715	11.4625	10.4805	11.2187	11.2287	10.9253	10.4893	10.7583	11.1449	10.5685	10.4853	10.2364	11.0654	9.82512	9.13726	10.6752	11.0888	10.6582
Q78KK3	NA	8.37934	9.55282	NA	NA	NA	8.83081	NA	NA	7.44975	NA	8.73408	NA	9.49194	9.4742	NA	9.00347	9.86888	9.85654	7.73568	NA	9.04884	NA	9.62906	NA	NA	NA	NA	NA	10.4444	9.48766	10.5307	7.14633	8.64379	8.0946	NA	8.88149	10.0148	NA	9.77941	9.41585	9.37908	10.515	9.56253	NA	NA	9.72952	9.72115	NA
Q78PY7	11.9999	12.3423	11.819	12.0372	12.2405	11.1348	12.3842	12.2021	12.0857	12.4012	12.3709	12.2203	11.9248	11.9259	12.1802	NA	12.0375	12.1147	12.0234	11.4572	12.0828	12.2527	12.3512	12.0154	12.0047	12.4177	11.9773	12.5465	12.2842	12.142	12.0097	12.1662	12.1865	12.5003	12.1468	12.2076	12.3946	12.2947	11.6596	11.707	12.1313	11.2818	12.4981	12.329	12.4086	12.1419	11.2326	12.3969	12.2713
Q78ZA7	NA	NA	NA	NA	NA	NA	NA	7.52851	NA	NA	8.83947	NA	NA	NA	NA	NA	NA	8.11831	NA	NA	NA	NA	NA	NA	NA	NA	NA	NA	NA	NA	NA	NA	NA	8.46627	NA	NA	8.30272	NA	NA	NA	NA	NA	NA	NA	NA	NA	NA	NA	NA
Q791T5-2	NA	NA	NA	NA	7.71737	NA	8.59433	9.15127	7.15551	NA	NA	NA	NA	NA	NA	NA	8.5586	NA	NA	NA	NA	NA	NA	9.08191	NA	NA	8.53848	9.21395	8.89373	8.40642	NA	8.19374	8.01983	8.92261	NA	NA	8.67157	7.35236	NA	6.96097	NA	NA	8.90927	NA	10.1296	NA	NA	NA	NA
Q791V5	10.4687	10.7705	10.3562	NA	10.0223	NA	10.7798	8.98998	10.5493	10.07	10.8021	10.6895	NA	9.30522	11.2219	NA	11.1002	11.1811	10.9817	10.5912	10.6783	11.2255	NA	10.0115	10.5815	11.4353	12.3435	11.1411	10.8567	11.5903	11.0112	10.6545	10.5992	9.70926	11.186	11.4127	10.0541	10.9904	NA	10.0944	11.3676	11.4794	11.2221	10.4542	12.0429	11.373	NA	10.7511	11.6786
Q792Z1	11.4379	8.99812	8.64486	11.6526	10.4637	11.2267	10.4934	11.3023	9.86822	13.4857	10.5807	10.5245	12.4919	13.805	11.5107	NA	10.7202	11.8886	13.6875	9.93008	14.1253	11.136	13.6016	13.0724	10.7642	9.53022	11.4314	11.1642	12.2976	10.3198	12.534	12.6463	10.3846	10.3175	11.1397	10.8937	9.97785	10.86	12.413	11.9726	14.1013	16.566	10.2352	10.3247	12.6215	12.4116	15.3493	11.8844	13.2063
Q7M6Y3-5	10.0276	9.13065	9.98871	NA	8.85915	10.6358	8.44697	9.52928	9.1705	9.77469	9.0909	9.83599	NA	8.64124	9.22992	NA	9.62032	8.12731	9.76282	9.58066	NA	6.75447	11.3179	9.65376	NA	8.90032	8.92572	9.81719	9.94244	NA	NA	7.96732	9.52946	9.4513	8.42222	8.77235	9.54765	8.6139	10.2308	9.10781	8.9075	10.4389	9.16593	8.21956	NA	8.603	NA	10.8212	NA
Q7M739	NA	NA	NA	NA	NA	NA	NA	NA	NA	NA	NA	NA	NA	NA	NA	NA	NA	NA	NA	NA	NA	NA	NA	NA	NA	NA	NA	NA	NA	NA	NA	NA	NA	NA	NA	NA	NA	NA	NA	NA	NA	NA	NA	NA	NA	NA	NA	NA	NA
Q7TMB8	7.84222	7.90368	8.66043	NA	NA	7.37793	8.66691	6.07455	8.73867	7.59643	NA	NA	NA	NA	NA	NA	NA	8.95719	NA	9.9807	NA	NA	NA	NA	NA	8.21433	NA	9.16096	8.06884	NA	NA	NA	NA	7.18742	NA	NA	9.18711	NA	NA	NA	8.58453	NA	NA	7.45097	NA	NA	NA	NA	9.47206
Q7TMF3	11.3558	10.25	11.7301	10.7626	11.1274	10.6697	11.3392	10.0796	11.0817	10.0783	NA	10.7746	NA	11.5719	9.81472	NA	11.3614	10.9416	10.5567	9.88047	12.1841	10.9078	11.5694	9.91309	NA	10.9333	10.039	10.9793	11.5182	10.4798	10.9541	11.1677	10.6088	9.87568	11.0211	9.65097	10.8807	10.0078	11.3091	9.90337	11.2201	10.5504	10.4647	10.4935	11.7285	NA	NA	9.27105	11.3307
Q7TMK9-2	10.2694	9.50425	10.7644	9.8751	9.91685	9.88407	9.35814	10.5337	9.37306	10.0034	9.9901	10.4981	10.5653	10.0301	9.81655	NA	9.07132	10.0344	10.0349	12.7512	NA	9.92879	8.96823	9.36849	11.001	9.72296	7.86639	9.51752	9.07917	9.48225	NA	10.0936	10.3422	10.1018	9.3266	9.95303	9.56591	9.59704	7.62043	9.23102	9.98732	10.4623	10.1153	10.0026	10.1804	6.77408	10.9539	10.2822	9.53213
Q7TMM9	11.7015	11.1272	12.3508	12.0277	11.6378	12.2947	12.2693	11.9871	11.4175	11.3033	10.2597	11.6319	12.7968	12.5179	11.7824	NA	12.1325	10.5353	10.9715	14.0081	12.109	12.5953	12.6066	11.8059	12.2745	11.9835	10.9425	11.642	11.0249	11.0026	11.8569	11.9321	11.9292	12.1876	11.6161	12.2554	12.4092	11.2114	12.5129	12.1883	11.9665	11.2634	11.7537	12.2778	12.133	11.6725	12.6571	12.5048	11.8072
Q7TMS5	NA	9.79236	9.48809	NA	9.28144	NA	9.33599	7.89526	8.56982	10.4911	10.6117	9.99193	NA	NA	8.88484	NA	9.50285	9.59403	9.63664	NA	NA	9.43298	NA	8.91289	NA	9.43304	10.0296	9.27951	9.95193	9.66015	10.875	10.0024	9.50652	9.96216	9.68656	8.40478	9.22547	10.3691	8.07258	NA	9.09096	10.7945	9.28272	10.0895	NA	NA	NA	9.14826	NA
Q7TMY8	NA	NA	NA	NA	NA	NA	NA	5.60917	NA	NA	NA	NA	NA	NA	NA	NA	NA	NA	NA	NA	NA	NA	NA	NA	NA	NA	NA	NA	NA	NA	NA	NA	NA	NA	NA	5.90568	NA	NA	NA	NA	NA	NA	NA	NA	NA	NA	NA	NA	NA
Q7TNC4-2	NA	5.75084	NA	8.54709	9.11518	NA	NA	8.91503	5.58681	7.30307	NA	NA	NA	NA	NA	NA	7.56187	NA	NA	9.30316	NA	7.85571	9.59538	4.38345	10.0114	7.64233	NA	NA	NA	NA	NA	NA	NA	7.49589	NA	NA	NA	9.51467	NA	NA	7.93319	NA	NA	NA	NA	NA	NA	NA	NA
Q7TNF4	NA	NA	NA	NA	NA	NA	NA	NA	NA	NA	NA	NA	NA	NA	NA	NA	NA	NA	NA	NA	NA	NA	NA	NA	NA	NA	NA	NA	NA	NA	NA	NA	NA	NA	NA	NA	NA	NA	NA	NA	NA	NA	NA	NA	NA	NA	NA	NA	NA
Q7TNG5-2	NA	8.16602	6.82036	NA	7.02777	NA	NA	NA	NA	10.2325	10.1067	NA	NA	NA	10.2862	NA	9.55656	8.3952	8.26371	NA	9.62927	NA	NA	NA	NA	NA	9.62767	9.86827	NA	NA	NA	9.25099	NA	9.54062	8.43885	9.60597	8.93824	9.34711	7.88535	NA	NA	10.1051	10.2046	NA	NA	10.6278	10.0946	7.91719	NA
Q7TNG8	NA	6.51709	4.58114	NA	7.65625	NA	7.97915	NA	8.94329	7.66307	NA	7.6956	NA	NA	7.31395	NA	9.126	7.83468	8.17187	NA	NA	8.27479	NA	NA	NA	8.53978	8.6001	NA	8.8915	8.52888	NA	7.44574	6.93608	6.55025	8.77616	6.57141	7.11364	7.91617	6.91599	NA	9.02274	NA	8.29317	6.93056	9.08536	NA	NA	8.38993	NA
Q7TNL5	NA	NA	NA	NA	NA	NA	NA	NA	NA	6.26652	NA	NA	NA	NA	NA	NA	NA	NA	NA	NA	NA	NA	NA	NA	NA	NA	NA	NA	NA	NA	NA	NA	NA	NA	6.48994	NA	NA	NA	NA	NA	NA	NA	NA	NA	NA	NA	NA	NA	NA
Q7TNV0	NA	NA	NA	NA	NA	NA	NA	NA	NA	NA	NA	8.23581	NA	NA	NA	NA	NA	NA	NA	10.9367	NA	NA	NA	NA	NA	NA	NA	NA	NA	NA	NA	NA	NA	NA	NA	NA	NA	NA	NA	NA	NA	NA	NA	NA	NA	NA	NA	NA	NA
Q7TPR4	8.60304	NA	9.85183	12.26	8.02908	9.9866	9.15508	9.2449	9.34962	8.3901	7.63804	NA	NA	9.87671	7.53183	NA	8.0425	9.69071	NA	10.3151	10.9739	9.20421	NA	9.68142	7.69317	NA	10.0118	7.8911	10.0539	9.71978	NA	9.2392	8.21531	9.12848	8.99653	9.13724	9.09566	9.64538	NA	10.5241	8.15001	9.51038	8.49281	9.56629	9.03525	9.4043	NA	9.14376	NA
Q7TPV4	8.3798	8.91781	8.08439	NA	9.0063	NA	8.99406	8.66548	8.23668	8.13936	8.09652	9.14373	NA	NA	8.88522	NA	8.54119	8.73759	8.95892	NA	NA	8.72994	NA	7.86039	NA	6.82107	8.45541	8.4126	8.78007	9.30159	8.70115	9.4375	8.447	8.5057	8.69825	9.55081	7.53928	8.88785	NA	9.6018	8.85384	NA	NA	7.98488	NA	NA	NA	9.48645	NA
Q7TQ95	NA	NA	NA	NA	NA	NA	NA	NA	NA	7.50543	NA	NA	NA	NA	7.35097	NA	NA	4.47584	NA	NA	NA	6.41042	NA	NA	NA	8.92872	NA	7.5515	7.54783	8.58155	NA	5.96024	NA	7.06033	NA	NA	NA	7.21163	NA	NA	NA	NA	NA	7.37962	NA	NA	NA	NA	NA
Q7TQD2	NA	7.40927	NA	NA	NA	NA	NA	NA	NA	NA	NA	NA	NA	NA	NA	NA	NA	NA	NA	NA	NA	NA	NA	NA	NA	NA	NA	NA	NA	NA	NA	NA	NA	5.83524	NA	NA	7.14816	NA	NA	NA	NA	NA	NA	NA	NA	NA	NA	NA	NA
Q7TQH0-2	NA	NA	NA	NA	NA	NA	NA	NA	7.0003	NA	NA	NA	NA	NA	NA	NA	NA	NA	NA	NA	NA	NA	NA	NA	NA	NA	NA	NA	NA	NA	NA	NA	NA	NA	NA	NA	6.36605	8.55939	NA	NA	NA	NA	NA	NA	NA	NA	NA	NA	NA
Q7TQI3	NA	NA	NA	NA	NA	NA	NA	NA	NA	NA	NA	NA	NA	NA	NA	NA	NA	NA	NA	9.29927	NA	NA	NA	NA	NA	NA	NA	NA	NA	NA	NA	NA	NA	NA	NA	NA	NA	NA	NA	NA	NA	NA	NA	NA	NA	NA	NA	NA	NA
Q7TS72	NA	NA	NA	NA	NA	NA	NA	NA	NA	NA	NA	NA	NA	NA	NA	NA	NA	NA	NA	NA	NA	NA	NA	NA	NA	NA	NA	NA	NA	NA	NA	NA	NA	NA	NA	NA	NA	NA	NA	NA	NA	NA	NA	NA	NA	NA	NA	NA	NA
Q7TSH2	NA	NA	NA	NA	NA	NA	9.85243	NA	NA	NA	7.64717	NA	NA	NA	NA	NA	NA	NA	NA	NA	NA	NA	NA	NA	NA	NA	8.66572	9.20183	9.72022	NA	NA	NA	NA	NA	8.97664	NA	9.14573	NA	NA	NA	NA	9.81595	NA	NA	9.55598	NA	NA	NA	NA
Q7TSV4	NA	NA	NA	NA	NA	NA	NA	NA	NA	NA	NA	NA	NA	NA	NA	NA	NA	NA	NA	NA	NA	NA	NA	NA	NA	NA	NA	NA	NA	NA	NA	NA	NA	NA	NA	NA	NA	NA	NA	NA	NA	NA	NA	NA	NA	NA	NA	NA	NA
Q80SW1	NA	NA	NA	NA	NA	NA	NA	NA	NA	NA	NA	NA	NA	NA	NA	NA	NA	NA	NA	NA	NA	NA	NA	NA	NA	NA	NA	NA	NA	NA	NA	NA	NA	NA	NA	NA	NA	NA	NA	NA	NA	NA	NA	NA	NA	NA	NA	NA	NA
Q80SY4	NA	NA	NA	NA	NA	NA	8.5159	NA	7.95355	NA	NA	NA	NA	NA	NA	NA	NA	NA	NA	NA	NA	NA	NA	NA	NA	NA	NA	NA	NA	NA	NA	NA	NA	8.8433	NA	NA	NA	NA	NA	NA	NA	NA	NA	NA	NA	9.45082	NA	NA	NA
Q80T06	10.7979	11.3488	10.5923	11.5369	11.3755	11.4661	11.1112	11.1272	11.2929	11.127	10.9863	10.9481	12.2599	10.6	11.1844	NA	10.9058	11.3405	10.5404	11.6637	10.6269	11.3052	11.1722	11.1509	11.0578	10.7899	10.9388	11.4707	11.4988	11.0721	10.572	11.3268	10.7261	10.9524	10.628	10.577	10.5685	10.8415	11.6449	11.7049	10.9482	10.481	11.3664	10.1174	11.1638	10.5372	10.4088	10.3655	10.8814
Q80TL7-2	NA	NA	NA	NA	NA	NA	NA	NA	NA	NA	NA	NA	NA	NA	NA	NA	NA	NA	NA	NA	NA	NA	NA	NA	NA	NA	NA	NA	NA	NA	NA	NA	NA	NA	NA	NA	NA	NA	NA	NA	NA	NA	NA	NA	NA	NA	NA	NA	NA
Q80TR8-4	NA	NA	NA	NA	NA	NA	NA	NA	NA	NA	NA	NA	NA	NA	NA	NA	NA	NA	NA	NA	NA	NA	NA	NA	NA	NA	NA	NA	NA	NA	NA	7.64626	NA	NA	NA	NA	NA	NA	NA	NA	NA	NA	NA	NA	NA	NA	NA	NA	NA
Q80U95	NA	NA	NA	NA	NA	NA	NA	NA	NA	NA	NA	NA	NA	NA	NA	NA	NA	NA	NA	NA	NA	NA	NA	NA	NA	NA	NA	NA	NA	NA	NA	NA	NA	NA	NA	NA	NA	NA	NA	NA	NA	NA	NA	NA	NA	NA	NA	NA	NA
Q80UG5-3	8.91623	8.59183	9.12804	NA	8.07065	9.76761	8.94702	8.59384	7.33216	8.87579	8.60618	8.38197	NA	5.80007	9.31253	NA	9.17064	7.83941	9.41052	11.2797	11.3814	8.86169	NA	NA	NA	7.26698	9.44662	9.96505	8.33398	NA	NA	8.40573	8.20399	9.1935	7.79242	9.27066	8.76356	9.84893	9.94917	8.96747	9.2222	9.67118	6.21016	9.31098	NA	NA	NA	7.99384	10.1417
Q80UM7	11.7238	10.8048	11.2587	11.7201	11.4136	12.2194	12.2995	11.3158	11.3467	11.1318	11.342	10.977	13.7211	12.0843	11.0416	NA	11.3202	10.3949	11.8418	11.1063	12.1894	11.9433	14.0446	10.9029	11.6742	11.5028	11.7126	11.4658	12.082	12.119	12.1143	11.2561	11.3162	11.0432	10.953	11.6424	11.3111	11.7723	12.5298	11.7571	10.8994	13.2949	11.6969	11.1217	12.2492	11.3758	11.7215	11.8472	13.1808
Q80UP5	NA	NA	NA	NA	NA	NA	NA	NA	NA	NA	NA	NA	NA	NA	NA	NA	NA	NA	NA	NA	NA	NA	NA	NA	NA	NA	NA	NA	NA	NA	NA	NA	NA	NA	NA	NA	NA	NA	NA	NA	NA	NA	NA	NA	NA	NA	NA	NA	NA
Q80UU9	NA	8.25101	NA	NA	NA	NA	NA	8.92933	NA	9.36431	7.96503	5.35789	NA	NA	NA	NA	NA	8.37334	7.5601	NA	NA	8.83489	NA	9.48855	NA	8.19448	NA	9.43854	NA	NA	NA	NA	8.94684	NA	NA	NA	9.70261	NA	NA	NA	6.62388	NA	8.55066	9.59049	NA	9.16148	NA	NA	NA
Q80UW8	NA	NA	NA	NA	NA	NA	NA	NA	NA	NA	NA	NA	NA	NA	NA	NA	NA	NA	NA	8.83436	NA	NA	NA	NA	NA	NA	NA	NA	NA	NA	NA	NA	NA	NA	NA	NA	NA	NA	NA	NA	NA	NA	NA	NA	NA	NA	NA	NA	NA
Q80W21	NA	8.10328	NA	NA	7.33299	NA	NA	7.49512	NA	NA	NA	NA	NA	NA	5.82865	NA	7.52315	7.76316	NA	NA	NA	NA	8.87965	NA	NA	NA	NA	NA	NA	NA	NA	NA	NA	NA	NA	NA	NA	NA	NA	NA	NA	NA	NA	6.14975	NA	NA	NA	NA	11.0038
Q80W22	8.72611	9.44626	NA	NA	NA	NA	7.47708	NA	9.0732	10.4279	NA	7.53747	NA	8.1391	8.97284	NA	8.57821	9.53319	10.4698	NA	NA	NA	NA	NA	NA	NA	NA	NA	7.99264	NA	9.14929	9.30893	6.60755	9.7273	NA	NA	7.44448	10.0693	NA	NA	NA	10.7877	9.75979	NA	NA	NA	NA	NA	NA
Q80W47	NA	NA	NA	NA	NA	NA	NA	NA	NA	NA	NA	NA	NA	NA	NA	NA	NA	NA	NA	NA	NA	NA	NA	NA	NA	NA	NA	NA	NA	NA	NA	NA	NA	NA	NA	NA	NA	NA	NA	NA	NA	NA	NA	NA	NA	NA	NA	NA	NA
Q80W54	NA	NA	NA	NA	NA	NA	NA	NA	NA	8.36825	NA	NA	NA	NA	NA	NA	NA	NA	NA	NA	NA	NA	NA	NA	NA	NA	NA	NA	NA	NA	NA	NA	7.84402	NA	NA	7.49359	7.40024	7.90538	NA	NA	NA	NA	NA	NA	NA	NA	NA	9.99825	NA
Q80WC7	NA	NA	NA	NA	7.90897	NA	NA	NA	6.26872	6.98267	NA	NA	NA	NA	NA	NA	NA	7.05954	5.37579	NA	NA	NA	NA	NA	NA	NA	NA	7.57759	NA	NA	NA	NA	NA	5.87088	7.30615	7.81805	NA	8.20206	NA	NA	NA	NA	7.41413	NA	NA	NA	NA	NA	NA
Q80WJ7	10.6473	10.6033	10.7133	11.2923	9.69038	9.0658	10.4253	10.5783	10.3022	10.735	10.7755	9.79011	10.8069	9.39284	10.2628	NA	11.0847	10.4669	11.0574	10.7088	12.0963	10.7737	10.9781	10.8334	10.713	10.2437	10.8048	10.2077	10.7302	11.2029	9.95133	10.2104	10.2478	10.5691	10.7377	10.4295	10.1434	10.7564	9.86922	10.7273	9.35753	11.1877	10.4325	10.4534	10.8494	10.482	10.66	10.3918	NA
Q80WQ2	NA	NA	NA	NA	NA	NA	NA	NA	NA	NA	NA	NA	NA	NA	NA	NA	NA	NA	NA	NA	NA	NA	NA	NA	NA	NA	NA	NA	NA	NA	NA	NA	NA	NA	NA	NA	NA	NA	NA	NA	NA	NA	NA	NA	NA	NA	NA	NA	NA
Q80WW9	NA	NA	NA	NA	NA	NA	NA	NA	7.60939	NA	NA	NA	NA	NA	NA	NA	NA	7.59844	NA	NA	NA	NA	NA	NA	NA	NA	NA	NA	NA	NA	NA	NA	NA	NA	NA	NA	NA	NA	NA	NA	NA	NA	NA	6.40267	NA	NA	NA	NA	NA
Q80X73	NA	NA	NA	NA	NA	NA	NA	NA	NA	NA	NA	NA	NA	NA	NA	NA	NA	NA	NA	NA	NA	NA	NA	NA	NA	NA	NA	NA	NA	NA	NA	NA	NA	NA	NA	NA	NA	NA	NA	NA	NA	NA	NA	NA	NA	NA	NA	NA	NA
Q80X81	13.0761	12.9711	13.5112	12.9278	13.0219	13.299	13.1294	13.3217	13.1512	12.953	13.2152	13.3505	12.8308	13.1829	12.9333	NA	12.6914	12.3721	12.9995	12.3053	10.9437	13.0751	12.7783	13.0474	12.7141	12.1444	11.8308	12.7813	12.9228	12.6538	12.3671	12.8739	13.2698	12.9904	12.5706	12.9116	12.7985	13.0724	13.0449	12.9755	13.1509	12.5143	12.8044	12.7568	12.4325	12.1247	11.6154	12.1716	12.6873
Q80X82	NA	NA	NA	NA	NA	NA	NA	NA	NA	NA	NA	NA	NA	NA	NA	NA	NA	NA	NA	NA	NA	NA	NA	NA	NA	NA	NA	NA	NA	NA	NA	NA	NA	NA	NA	NA	NA	NA	NA	NA	NA	NA	NA	NA	NA	NA	NA	NA	NA
Q80X85	NA	NA	NA	NA	NA	NA	NA	7.60377	7.70084	NA	NA	NA	NA	NA	NA	NA	6.45755	NA	NA	NA	NA	NA	NA	NA	NA	NA	NA	7.64885	NA	NA	NA	NA	NA	7.41545	6.98436	NA	NA	NA	NA	NA	6.12306	NA	NA	7.05815	NA	NA	NA	NA	NA
Q80X90	10.532	9.90498	10.8514	10.2361	9.87594	10.7155	10.2954	9.01917	9.88938	10.3662	10.6652	9.58288	NA	10.7914	10.1233	NA	10.4689	9.78032	10.5144	10.8033	12.1456	10.1552	11.7305	10.4191	10.8927	9.94502	11.0501	10.0321	9.48986	9.73557	10.8764	10.317	9.54466	10.6147	10.3707	9.28236	10.0381	10.5703	10.8868	10.2924	9.88565	10.5683	10.1622	9.86991	11.3495	11.1462	10.8988	10.6508	10.781
Q80XL6	11.9824	12.3408	11.0271	12.0187	11.5789	11.7604	11.544	11.8273	11.7466	12.0717	11.7355	11.816	11.9249	11.6516	11.5601	NA	12.0517	11.9712	12.0677	10.1855	12.6088	11.8175	12.1608	12.3116	11.6404	11.9065	11.5255	11.8947	12.0421	11.4817	11.1593	12.0599	11.706	11.5165	11.7626	11.9649	11.3221	11.8705	12.0578	12.112	11.3898	11.6169	12.2363	11.9509	12.2194	11.5967	10.9109	12.0768	9.9216
Q80XN0	12.3157	12.7324	12.7654	12.3118	12.2554	12.4545	12.7687	12.6223	12.9679	13.0441	13.1069	12.6169	12.3962	12.3834	13.0167	NA	13.014	13.3064	13.2822	11.9337	10.6271	12.6064	12.9045	13.2247	13.2487	13.2434	13.3584	13.3371	12.8331	12.9298	12.2534	12.8338	12.5601	12.7264	12.4943	13.1334	12.8248	13.1618	12.8614	12.555	12.6468	12.6778	12.7671	13.2776	12.4049	13.058	13.0678	13.0876	11.937
Q80YD1	NA	5.68747	7.64838	NA	7.66494	NA	NA	7.93544	7.88193	NA	NA	7.79517	NA	NA	NA	NA	NA	NA	NA	7.36613	NA	NA	NA	NA	NA	7.89337	NA	7.64282	NA	NA	NA	NA	6.62557	NA	NA	NA	6.44686	8.32971	NA	NA	NA	NA	NA	6.83909	NA	NA	NA	NA	NA
Q80YQ8	NA	NA	NA	NA	NA	NA	NA	NA	NA	NA	NA	NA	NA	NA	NA	NA	NA	NA	NA	NA	NA	NA	NA	NA	NA	NA	NA	NA	NA	NA	NA	NA	NA	NA	NA	NA	NA	NA	NA	NA	NA	NA	NA	NA	NA	NA	NA	NA	NA
Q80ZS3	NA	6.63834	6.41453	NA	NA	NA	6.27513	NA	NA	NA	NA	7.2132	NA	NA	NA	NA	NA	NA	NA	NA	NA	NA	NA	3.06785	NA	NA	NA	NA	NA	NA	NA	NA	8.45825	NA	NA	NA	2.86882	NA	7.21723	NA	NA	NA	NA	NA	NA	NA	NA	NA	NA
Q810A7	NA	NA	NA	NA	NA	NA	NA	NA	NA	NA	NA	NA	NA	NA	NA	NA	NA	NA	NA	NA	NA	NA	NA	NA	NA	NA	NA	NA	NA	NA	NA	NA	NA	NA	NA	NA	NA	NA	NA	NA	NA	NA	NA	NA	NA	NA	NA	NA	NA
Q810J8	NA	NA	NA	NA	NA	NA	NA	NA	NA	NA	NA	NA	NA	NA	NA	NA	NA	NA	NA	NA	NA	NA	NA	NA	NA	NA	NA	NA	NA	NA	NA	NA	NA	NA	NA	NA	NA	NA	NA	NA	NA	NA	NA	NA	NA	NA	NA	NA	NA
Q8BFR5	11.0282	10.5816	11.5242	11.5932	11.4538	10.6324	10.6736	11.5946	11.1745	10.4642	10.9383	11.2728	11.8571	11.0003	10.665	NA	10.675	10.6556	10.8335	11.1708	11.7587	11.5097	11.4709	10.4389	10.8672	11.3813	10.0479	10.7544	11.1332	10.0252	11.2931	9.78292	11.5571	11.0748	11.5489	11.9156	11.0805	10.8092	10.1794	11.4331	11.4212	10.5621	10.4312	11.4336	10.91	10.9893	11.4558	11.6157	10.8712
Q8BFW7	NA	8.05212	9.68651	8.9175	7.68672	NA	NA	7.35651	NA	5.62529	NA	NA	NA	NA	NA	NA	8.49957	NA	NA	NA	NA	5.72043	NA	8.30955	NA	NA	NA	NA	8.82786	NA	NA	NA	NA	7.86824	NA	NA	NA	NA	NA	NA	NA	NA	NA	NA	8.39447	NA	NA	NA	NA
Q8BFY6	NA	NA	NA	NA	NA	NA	NA	NA	NA	9.758	NA	NA	NA	NA	NA	NA	NA	NA	NA	NA	NA	NA	NA	NA	NA	NA	NA	NA	NA	NA	NA	NA	NA	NA	NA	NA	NA	NA	NA	NA	NA	NA	NA	NA	NA	NA	NA	NA	NA
Q8BFY9-2	8.22712	7.26116	5.78689	9.13069	6.87995	8.00338	8.4482	NA	6.12468	NA	NA	7.88749	NA	NA	7.72831	NA	NA	NA	NA	8.39673	NA	NA	NA	NA	NA	NA	NA	NA	7.85446	NA	NA	NA	NA	7.41633	7.94766	6.01429	7.04672	8.29899	NA	NA	7.49209	NA	6.67872	NA	NA	NA	NA	9.11929	NA
Q8BFZ3	12.8108	12.3731	12.1762	NA	12.1718	12.6638	12.2649	10.8839	11.8869	NA	12.6082	NA	12.108	NA	12.8447	NA	12.6535	12.1172	12.0741	NA	12.8474	12.6998	12.8269	11.7708	11.998	12.7112	13.4105	12.5746	11.9151	11.6264	11.2202	NA	12.5355	NA	12.2022	12.883	12.591	12.5207	11.7555	12.4477	12.5937	12.5141	12.8722	11.8356	12.1261	11.8203	13.5734	13.2459	12.9172
Q8BFZ9	NA	8.18693	NA	NA	9.27948	NA	9.47562	7.97494	7.16463	8.94852	9.28277	NA	8.68284	9.61362	8.55199	NA	9.81713	8.11077	NA	8.462	NA	7.88659	9.93189	8.29553	10.4699	7.94982	7.72723	10.0787	9.42227	8.76222	8.56578	8.74452	6.53797	8.20083	7.96297	9.32995	8.86805	7.63357	NA	9.13192	8.17595	5.83579	9.76422	7.72734	9.17283	6.97985	9.5908	NA	NA
Q8BG32	9.50942	8.42886	8.57119	NA	5.74395	9.86391	8.03761	8.50449	8.98745	8.44753	NA	8.4217	NA	NA	9.29815	NA	8.86898	9.22066	8.60829	10.3998	NA	9.19602	NA	9.98294	10.049	9.42985	8.41883	9.13583	9.64953	9.13625	NA	9.11143	7.56039	9.05871	8.59962	9.36607	8.57455	9.10511	9.53919	8.31455	8.34192	9.2976	8.57627	8.66867	NA	NA	9.72665	9.7029	NA
Q8BG51	7.05236	8.98975	9.56633	NA	8.82613	8.82677	7.7459	7.95199	NA	7.55084	NA	7.12225	NA	NA	8.83853	NA	NA	7.91328	NA	NA	NA	8.81888	NA	8.7258	NA	7.64484	NA	8.10549	NA	NA	NA	9.36188	9.7796	8.57529	7.21775	9.17044	6.93164	NA	NA	10.0589	7.61189	NA	7.13351	8.64252	10.1141	9.6223	NA	NA	8.66311
Q8BG81	NA	6.30348	NA	NA	NA	NA	NA	NA	NA	NA	NA	NA	NA	NA	NA	NA	NA	NA	NA	NA	NA	NA	NA	NA	NA	NA	NA	NA	NA	NA	NA	NA	NA	NA	NA	NA	NA	NA	NA	NA	NA	NA	NA	NA	NA	NA	NA	NA	NA
Q8BG94	NA	6.68201	NA	NA	7.84432	NA	8.40335	6.75909	NA	5.97077	NA	NA	NA	NA	NA	NA	NA	NA	NA	NA	NA	NA	NA	NA	NA	NA	NA	NA	NA	NA	NA	NA	NA	NA	NA	NA	NA	NA	NA	NA	NA	NA	NA	NA	NA	NA	NA	9.23123	NA
Q8BGA8	9.16807	11.2668	10.5231	9.7062	10.5243	9.25563	10.3462	10.4684	10.8074	10.3912	10.7487	10.5644	10.8053	11.1573	10.4978	NA	9.58672	10.6781	10.6621	9.40096	10.3968	10.0923	9.62719	10.415	10.7142	10.0271	10.9514	10.4574	10.1965	10.3545	11.6258	10.7409	10.375	10.5538	9.95145	10.7072	10.3123	10.2694	10.9766	10.2312	10.0992	10.0643	10.601	10.0615	9.96405	NA	NA	10.6484	11.4419
Q8BGC0	NA	NA	NA	NA	NA	NA	NA	NA	NA	NA	NA	NA	NA	NA	NA	NA	NA	NA	NA	NA	NA	NA	NA	NA	NA	NA	NA	NA	NA	NA	NA	NA	NA	NA	NA	NA	NA	NA	NA	NA	NA	NA	NA	NA	NA	NA	NA	NA	NA
Q8BGC4	NA	8.77973	NA	NA	NA	NA	NA	NA	9.00479	8.21215	NA	NA	NA	NA	6.45375	NA	NA	8.26301	8.51907	NA	NA	6.92376	NA	NA	NA	5.2351	NA	NA	NA	NA	NA	NA	NA	NA	7.72209	9.56633	7.72899	7.10161	NA	NA	8.68372	NA	7.25425	NA	NA	NA	NA	NA	NA
Q8BGD9	NA	9.69623	9.04505	NA	9.69742	NA	8.99594	NA	8.62562	8.9988	NA	NA	NA	NA	NA	NA	7.16879	NA	NA	8.68776	NA	8.20988	11.2863	NA	NA	9.32393	NA	NA	7.16631	8.65212	NA	8.75635	NA	8.66895	8.01947	8.36208	8.79844	NA	NA	NA	NA	9.39505	8.04284	8.59119	NA	NA	NA	NA	NA
Q8BGG9-2	8.94403	9.01526	8.77287	NA	8.41831	9.53671	9.14082	8.30716	7.98916	8.94809	NA	8.52684	NA	7.78209	9.01303	NA	8.71439	7.41988	9.56992	NA	NA	8.92499	8.94849	9.52088	NA	8.516	NA	8.20527	NA	8.42996	9.96858	7.96346	7.69347	9.59091	8.92441	8.69963	8.68534	8.71579	9.22393	NA	7.41697	NA	8.80227	8.84511	10.4315	NA	NA	NA	NA
Q8BGH2	10.99	10.1489	10.5285	10.1178	10.0266	9.95418	10.7275	10.4059	10.2963	9.88143	10.345	9.94004	11.6411	10.2365	10.2325	NA	10.2083	10.92	10.4523	11.1556	9.72551	10.2783	10.2809	10.0128	7.74168	10.0053	9.66283	10.644	10.5111	10.0634	9.49021	10.5851	10.2989	10.762	10.1898	9.25135	10.2197	9.54897	10.9061	11.0619	9.99026	10.9081	10.512	9.41701	10.9727	10.7987	NA	8.89627	9.85221
Q8BGJ5	10.749	10.3616	9.68664	11.8946	9.73796	NA	9.20044	9.39434	10.8879	9.75031	10.2117	9.32487	NA	6.99642	10.1321	NA	10.2093	10.4629	9.20392	12.4167	NA	9.64661	NA	9.43204	9.84676	9.68359	7.27786	10.4477	10.6174	10.2765	10.4629	9.95139	9.84694	9.78012	9.28078	9.79079	9.8675	10.4034	10.2633	8.94649	9.05432	10.3077	10.6574	10.2473	10.3584	NA	NA	8.64694	NA
Q8BGL3	10.4666	10.6365	8.93293	NA	6.94145	NA	9.58788	9.69002	10.6312	10.7373	9.84722	10.7559	10.459	NA	10.7422	NA	10.231	10.9926	9.53624	8.13681	10.3288	9.19096	NA	9.26101	10.0148	9.6935	10.8169	8.53156	11.4588	10.3878	9.50858	10.2814	8.22418	9.76959	9.40483	8.62205	8.83241	10.0439	9.52805	8.78525	7.85875	9.28386	9.95292	10.1172	6.38049	NA	NA	10.4078	NA
Q8BGQ1	NA	NA	NA	NA	NA	NA	NA	NA	NA	NA	NA	NA	NA	NA	NA	NA	NA	NA	NA	NA	NA	NA	NA	NA	NA	NA	NA	NA	NA	NA	NA	NA	NA	NA	NA	NA	NA	NA	NA	NA	NA	NA	NA	NA	NA	NA	NA	NA	NA
Q8BGQ7	9.03991	8.85912	7.68741	NA	6.95183	8.46613	6.70309	7.18865	7.78558	8.4044	8.88069	8.85922	NA	NA	9.95433	NA	8.9355	8.9853	8.71561	10.5427	10.0287	9.90731	10.3544	10.1195	9.73932	NA	8.81828	8.30054	7.24292	NA	9.66944	9.07675	6.25801	8.52161	8.34228	NA	9.19263	7.12881	NA	9.38932	NA	9.90153	5.37671	9.04216	NA	NA	NA	10.0307	NA
Q8BGS0-2	NA	NA	NA	NA	NA	NA	NA	NA	NA	NA	NA	NA	NA	NA	NA	NA	NA	NA	NA	NA	NA	NA	NA	NA	NA	NA	NA	NA	NA	NA	NA	NA	NA	NA	NA	NA	NA	NA	NA	NA	NA	NA	NA	NA	NA	NA	NA	NA	NA
Q8BGS1-2	NA	NA	NA	NA	NA	NA	NA	NA	NA	NA	NA	NA	NA	NA	NA	NA	NA	NA	NA	NA	NA	NA	NA	NA	NA	NA	NA	NA	NA	NA	NA	NA	NA	NA	NA	NA	NA	NA	NA	NA	NA	NA	NA	5.50211	NA	NA	NA	NA	NA
Q8BGS7-2	9.27014	9.77084	8.89507	9.21005	9.97324	10.2882	11.1606	10.4828	7.34523	10.9105	NA	11.2651	NA	10.4832	10.3605	NA	10.6425	10.4518	10.0695	11.0186	NA	10.071	NA	11.5567	NA	10.5253	8.7401	10.4198	NA	11.1274	NA	10.7945	8.94898	10.3876	10.4984	7.6005	10.9323	11.0012	NA	8.39865	10.9571	NA	11.3911	10.7655	11.1568	9.85785	NA	11.1963	9.45241
Q8BGT5	8.10184	7.71532	8.04147	8.58745	7.99025	9.80134	7.18124	9.02033	8.21352	7.86648	9.79444	7.61359	8.39163	9.49067	7.70363	NA	8.88905	6.82213	NA	NA	10.0398	7.72701	10.2755	7.41881	NA	7.56397	NA	6.37096	8.95175	8.39666	NA	NA	8.10039	7.41394	8.39685	9.8168	9.76711	7.04515	9.53954	NA	6.80103	NA	8.75348	9.41131	8.56782	NA	NA	NA	NA
Q8BGX2	NA	NA	NA	NA	NA	NA	NA	NA	NA	NA	NA	NA	NA	NA	NA	NA	NA	NA	NA	NA	NA	7.59939	NA	NA	NA	NA	NA	NA	NA	NA	NA	NA	NA	NA	NA	NA	4.99338	NA	NA	NA	NA	NA	NA	NA	NA	NA	NA	NA	NA
Q8BGZ7	13.8386	11.318	15.4486	19.8366	18.0874	18.6694	16.103	NA	8.11124	12.39	9.85703	10.0796	9.5102	12.0763	17.6317	NA	18.0577	9.68074	11.0897	10.1123	12.1915	17.7238	14.4183	9.69442	13.1756	NA	NA	NA	NA	12.3099	17.414	13.5215	9.93855	17.2127	9.86169	11.3483	12.0145	12.5621	15.2307	13.578	18.035	15.0996	9.93055	14.0729	11.4074	8.23503	15.8733	14.033	15.9355
Q8BH00	12.2569	12.264	11.5521	11.3883	11.8459	11.6874	11.7879	11.6876	11.9033	11.8614	11.7376	11.8631	11.9238	11.3967	11.8116	NA	11.5792	11.9104	11.5571	10.8733	11.4474	12.0279	12.2367	11.1916	12.0025	11.6591	11.7203	11.4656	11.9547	11.8049	11.0157	11.3283	11.7586	11.5622	12.0256	11.7167	11.8151	11.8645	11.4707	11.4801	11.7887	11.6215	11.3136	11.8065	11.2007	10.5583	9.92421	11.5299	11.5821
Q8BH24	NA	NA	NA	NA	NA	NA	NA	NA	NA	NA	NA	8.24022	NA	NA	NA	NA	NA	NA	NA	NA	NA	NA	NA	NA	NA	NA	NA	NA	NA	NA	NA	NA	NA	NA	7.07596	NA	NA	NA	NA	NA	NA	NA	NA	NA	NA	9.85509	NA	NA	NA
Q8BH59	12.3247	10.5061	10.6623	10.1127	11.0306	12.1995	11.5867	10.9353	10.6344	12.1945	11.6658	11.896	NA	11.1772	11.6317	NA	12.6323	11.7806	12.0659	11.8713	10.8204	11.69	11.3957	11.9007	11.8881	8.85217	NA	12.1585	10.4395	12.0252	12.7874	12.1235	11.9824	11.7867	12.6986	12.4187	12.0544	11.9219	11.8454	12.0931	11.8554	12.208	12.1636	12.1458	12.2563	11.5325	12.1393	12.5459	12.7074
Q8BH69	6.74622	7.10118	NA	NA	NA	NA	8.35298	NA	8.03412	7.34338	7.25905	7.21728	NA	NA	9.11832	NA	6.69278	8.30679	NA	NA	NA	NA	NA	NA	NA	NA	NA	NA	NA	6.32108	NA	8.56014	NA	NA	8.95321	NA	8.17329	NA	NA	NA	NA	9.21539	6.46286	8.12582	NA	10.0264	NA	9.63196	7.62556
Q8BH74	NA	NA	NA	NA	NA	NA	NA	NA	NA	NA	NA	NA	NA	NA	NA	NA	NA	NA	NA	NA	NA	NA	NA	NA	NA	NA	NA	NA	NA	NA	NA	NA	NA	NA	NA	NA	NA	NA	NA	NA	NA	NA	NA	NA	NA	NA	NA	NA	NA
Q8BH79-2	NA	NA	NA	NA	NA	NA	NA	NA	NA	NA	NA	NA	NA	NA	NA	NA	NA	NA	NA	NA	NA	NA	NA	NA	NA	NA	NA	NA	NA	NA	NA	NA	NA	NA	NA	NA	NA	NA	NA	NA	NA	NA	NA	NA	NA	NA	NA	NA	NA
Q8BH86	NA	9.21831	8.38558	NA	8.52515	9.76732	9.02746	8.93854	9.04972	7.23547	9.01108	8.50321	NA	NA	8.8015	NA	9.6386	8.82113	8.65556	NA	NA	9.26405	NA	8.76335	NA	9.23334	NA	8.1914	9.49796	8.80275	NA	8.77254	9.4177	8.78108	9.25569	10.387	8.57246	10.2967	6.63075	9.75645	8.76382	11.2596	NA	9.06689	NA	NA	NA	9.21086	NA
Q8BH95	11.6593	12.1728	11.7033	12.2039	11.8702	11.8675	12.0086	12.153	12.0935	11.7919	11.7727	11.9396	11.064	12.1831	12.0628	NA	12.174	12.1329	12.3367	11.3992	12.3827	12.5942	12.4607	12.3423	11.752	12.8339	12.3203	12.8593	12.0598	12.0025	12.4709	12.1366	12.2889	12.1223	12.5695	12.6479	12.6388	12.0549	12.3015	12.1748	12.7185	11.9584	11.7711	12.4092	12.2473	12.2632	11.8973	11.7078	12.1252
Q8BHC4	NA	NA	NA	NA	NA	NA	6.01354	NA	NA	NA	NA	7.44073	NA	NA	8.12962	NA	NA	6.99646	NA	NA	NA	7.88371	NA	NA	NA	NA	NA	NA	NA	NA	NA	NA	NA	NA	7.07693	NA	7.94796	NA	NA	NA	NA	NA	9.31286	NA	NA	NA	NA	NA	NA
Q8BHD7	NA	NA	NA	NA	NA	NA	NA	NA	NA	NA	NA	NA	NA	NA	NA	NA	NA	NA	NA	NA	NA	NA	NA	NA	NA	NA	NA	NA	NA	NA	NA	NA	NA	NA	NA	NA	NA	NA	NA	NA	NA	NA	NA	NA	NA	NA	NA	NA	NA
Q8BHG1	NA	NA	NA	NA	NA	NA	NA	NA	NA	NA	NA	NA	NA	NA	NA	NA	NA	NA	NA	NA	NA	NA	NA	NA	NA	NA	NA	NA	NA	NA	NA	NA	NA	NA	NA	NA	NA	NA	NA	NA	NA	NA	NA	NA	NA	NA	NA	NA	NA
Q8BHN3	10.3345	10.0197	9.29761	11.1256	9.72395	9.62	10.3612	10.0705	9.9993	9.88322	10.6401	9.67839	NA	10.6579	9.16449	NA	10.1426	10.2103	9.8431	10.9854	10.3155	10.0933	10.8077	11.0214	10.5774	9.45543	NA	9.55162	10.6714	9.42633	11.1131	9.44794	10.0094	10.4332	9.48435	10.3612	9.62626	8.97404	9.58316	10.6077	9.43731	11.2609	10.2558	9.30574	10.1659	11.8217	NA	10.2519	10.6336
Q8BHN3-2	NA	NA	7.3868	NA	NA	NA	NA	8.63093	9.18498	NA	NA	7.75151	NA	NA	8.94314	NA	6.92023	7.89039	NA	NA	NA	NA	NA	NA	NA	NA	NA	NA	NA	NA	NA	8.28084	NA	NA	NA	8.46185	7.97909	NA	NA	NA	NA	NA	NA	7.84755	NA	NA	NA	NA	NA
Q8BI08	9.6727	7.21804	9.87097	10.3063	11.4813	11.0785	7.67313	10.424	10.1355	8.35493	9.95532	10.2431	10.6638	NA	9.45398	NA	9.0557	9.60784	NA	9.4693	NA	11.5379	9.50445	9.43313	NA	9.268	9.06211	7.76855	NA	NA	9.41652	10.2295	11.727	10.0919	10.5071	10.9276	10.5022	10.8803	10.571	10.1758	10.9418	NA	9.60377	11.4986	10.9192	11.1038	NA	10.0973	10.1177
Q8BIJ6	NA	8.16559	NA	NA	NA	NA	8.35623	NA	8.84397	7.19077	7.22147	6.33175	NA	NA	6.83391	NA	8.60865	8.16202	5.45755	NA	NA	7.8729	NA	9.05693	NA	8.36839	NA	6.42593	NA	NA	9.12386	8.49294	NA	6.6301	8.32997	5.39583	7.21233	6.99174	NA	NA	6.8272	NA	7.6312	9.11552	NA	NA	NA	NA	NA
Q8BIQ5-2	NA	NA	NA	NA	8.87997	NA	7.46028	8.93167	NA	NA	NA	6.25487	8.47515	NA	7.22221	NA	NA	7.6588	NA	9.35514	NA	NA	NA	NA	NA	NA	NA	NA	NA	NA	NA	NA	NA	NA	NA	NA	NA	6.96028	9.17506	NA	8.74538	NA	NA	NA	NA	NA	NA	NA	9.78248
Q8BJ64	11.1429	11.8424	11.784	NA	12.0304	12.1404	11.7476	11.463	11.2888	11.8156	11.973	11.3103	10.4197	11.8286	11.801	NA	12.3295	11.9144	11.4331	10.566	10.881	11.8724	9.54004	12.2019	11.1452	11.0385	11.0824	12.4284	11.0195	11.7801	11.7065	11.9392	11.4664	12.5562	12.1017	11.4331	11.78	11.8896	12.4331	11.2801	12.0967	11.8371	12.0402	12.1443	11.187	12.0083	11.4633	10.2137	10.612
Q8BJ71	NA	NA	NA	NA	7.93679	NA	NA	NA	NA	NA	NA	NA	NA	NA	NA	NA	NA	NA	NA	9.71219	NA	NA	NA	NA	NA	NA	NA	NA	NA	NA	NA	NA	NA	NA	NA	8.25482	NA	NA	NA	NA	NA	NA	NA	NA	NA	NA	NA	NA	NA
Q8BJF9	NA	NA	NA	NA	NA	NA	NA	NA	NA	NA	NA	NA	NA	NA	NA	NA	NA	NA	NA	NA	NA	NA	NA	NA	NA	NA	NA	NA	NA	NA	NA	NA	NA	NA	NA	NA	NA	NA	NA	NA	NA	NA	NA	NA	NA	NA	NA	NA	NA
Q8BJL9	11.3726	11.1977	9.15344	9.5549	8.0339	8.82975	10.9458	10.07	10.2907	12.327	10.6065	10.8114	9.48212	NA	11.2923	NA	11.1534	10.9787	12.0268	NA	10.8699	10.4692	7.75848	11.7962	12.1549	10.2657	11.8998	11.7474	10.4954	10.6165	11.5767	11.321	8.99875	10.9959	9.87941	10.6136	9.99531	11.1642	10.8354	9.51781	8.94148	11.424	11.9331	10.1769	11.099	10.0978	11.6331	11.0332	NA
Q8BJW6	7.34635	9.01071	9.01581	9.05611	9.10632	NA	8.52478	10.0395	8.05648	8.8312	6.48132	9.58956	NA	NA	8.9846	NA	9.19268	8.41518	9.40867	8.59519	NA	8.33894	NA	9.12015	NA	9.64081	NA	9.11603	8.87568	9.76306	10.8087	9.18287	9.71954	9.32554	9.22034	NA	9.2261	9.24923	9.48872	NA	9.38346	NA	8.76511	8.91166	NA	10.4118	NA	9.83398	NA
Q8BJY1	NA	7.91682	NA	NA	NA	NA	NA	NA	6.94316	NA	NA	7.74912	NA	NA	7.37599	NA	8.90347	NA	NA	NA	NA	6.60953	NA	NA	NA	NA	NA	NA	NA	NA	NA	NA	7.09148	NA	8.12076	NA	NA	NA	NA	NA	NA	NA	4.87146	NA	NA	NA	NA	NA	NA
Q8BK30	NA	NA	7.26238	9.34764	7.67265	6.59994	NA	7.61866	7.2137	8.66709	9.15843	NA	NA	NA	NA	NA	8.52975	NA	NA	NA	NA	NA	NA	NA	NA	NA	NA	7.40853	4.17365	NA	NA	9.228	NA	NA	NA	NA	NA	NA	NA	NA	NA	NA	7.49132	NA	NA	NA	NA	7.59852	NA
Q8BK48	NA	NA	NA	NA	NA	NA	NA	NA	9.9123	10.5532	NA	8.59794	NA	NA	10.493	NA	10.9322	10.9231	10.1359	8.92072	NA	NA	NA	11.0236	NA	10.9835	9.48248	NA	NA	NA	9.70229	10.47	NA	8.60806	9.6535	9.88292	8.13895	11.0881	NA	NA	9.93975	NA	10.4144	NA	NA	NA	NA	NA	NA
Q8BK63	NA	NA	NA	NA	NA	NA	NA	NA	NA	8.90226	7.58757	NA	NA	NA	NA	NA	NA	NA	NA	NA	NA	NA	NA	NA	NA	NA	NA	NA	NA	NA	NA	NA	NA	NA	NA	NA	NA	NA	NA	NA	NA	NA	NA	NA	NA	NA	NA	NA	NA
Q8BK64	NA	NA	NA	NA	NA	NA	NA	6.96954	9.16728	8.6522	NA	6.59909	NA	NA	15.5935	NA	NA	7.15243	NA	NA	NA	NA	NA	NA	NA	8.51325	NA	NA	NA	NA	NA	NA	NA	NA	6.69711	NA	8.17755	9.08246	NA	NA	NA	NA	NA	9.46642	NA	NA	NA	NA	NA
Q8BK67	NA	NA	NA	NA	NA	NA	NA	NA	NA	NA	NA	NA	NA	NA	NA	NA	NA	NA	NA	NA	NA	NA	NA	NA	NA	NA	NA	NA	NA	NA	NA	NA	NA	NA	NA	NA	NA	NA	NA	NA	NA	NA	NA	NA	NA	NA	NA	NA	NA
Q8BKC5	NA	NA	NA	NA	NA	NA	NA	NA	NA	NA	NA	NA	NA	NA	NA	NA	NA	NA	NA	8.48955	NA	NA	NA	7.94318	NA	NA	NA	NA	NA	NA	NA	NA	NA	NA	NA	NA	NA	NA	NA	NA	NA	NA	NA	NA	NA	NA	NA	NA	NA
Q8BKX1-2	NA	NA	NA	NA	NA	NA	7.74552	NA	NA	NA	7.60403	NA	NA	NA	7.70655	NA	NA	NA	NA	NA	NA	NA	NA	NA	NA	NA	NA	NA	NA	NA	NA	NA	NA	8.66108	NA	4.79831	NA	NA	NA	NA	NA	7.25202	NA	NA	NA	8.19915	NA	7.07235	NA
Q8BKZ9	8.60392	9.76991	NA	NA	NA	NA	NA	9.39394	8.96582	10.2479	10.0542	8.97726	9.26753	8.12738	9.19979	NA	10.3929	10.0072	10.2916	NA	10.7185	9.26845	NA	9.7592	10.6404	10.1606	10.594	9.99417	NA	10.2113	8.82265	10.1718	NA	9.19508	9.66373	9.65747	9.55343	9.6163	NA	9.76481	NA	10.8107	8.26798	9.4643	NA	NA	NA	NA	9.08627
Q8BL66	NA	NA	7.75875	NA	5.63062	NA	7.87649	NA	NA	NA	NA	6.6275	NA	NA	NA	NA	NA	6.89512	8.18821	NA	NA	7.11602	NA	NA	NA	8.78845	NA	NA	NA	NA	NA	NA	NA	NA	NA	NA	NA	NA	NA	NA	7.38358	NA	NA	NA	NA	NA	NA	NA	NA
Q8BL97-2	7.3872	8.98004	9.35288	NA	10.6269	10.5154	9.42572	9.93282	9.03637	9.47837	9.75641	10.4331	NA	9.06071	9.75709	NA	8.7564	10.2243	10.3612	12.6145	10.2897	9.3047	NA	NA	NA	9.85434	8.04842	10.0297	9.81574	NA	10.2492	8.75686	9.29215	8.56566	8.86564	NA	9.07904	9.74789	8.27346	10.1146	9.66152	NA	8.66318	9.20846	9.74284	9.65411	NA	9.85538	NA
Q8BLN5	8.55015	NA	NA	NA	NA	NA	NA	8.01288	8.23421	7.64502	NA	9.10656	NA	NA	NA	NA	NA	7.70057	NA	NA	NA	9.75905	8.26879	NA	NA	NA	NA	NA	NA	NA	NA	NA	6.41441	NA	8.01785	NA	7.36636	NA	NA	NA	NA	NA	8.54034	8.69352	9.17586	NA	NA	NA	NA
Q8BM55	8.87387	7.10002	9.01845	NA	8.69848	10.1229	8.01814	9.10286	8.58055	8.91087	9.58417	8.60798	NA	NA	8.14557	NA	9.47141	8.57154	8.74265	11.2254	NA	7.57444	NA	8.71498	NA	7.87393	8.34655	7.21298	8.79199	8.14039	9.83256	8.75016	7.63844	8.66782	7.88696	8.78695	8.31349	8.81095	8.84028	NA	7.97043	NA	8.25165	7.06646	NA	9.87592	NA	8.81568	10.1683
Q8BM72	8.59491	NA	NA	NA	9.18724	8.2325	7.29239	9.75333	NA	5.28145	NA	6.21642	NA	NA	NA	NA	9.44657	7.62062	NA	8.54766	NA	8.42753	NA	8.0331	NA	NA	NA	7.28199	NA	NA	NA	NA	7.81835	NA	7.95664	NA	7.2283	NA	NA	NA	9.13942	NA	NA	8.53158	7.09005	NA	NA	NA	NA
[truncated: 1,072 more rows]
[truncated: 184 more columns]

## Sheet: PCs
sample	PC1	PC2	PC3	PC4	PC5	PC6	PC7	PC8	PC9	PC10	PC11	PC12	PC13	PC14	PC15	PC16	PC17	PC18	PC19	PC20	PC21	PC22	PC23	PC24	PC25	PC26	PC27	PC28	PC29	PC30	PC31	PC32	PC33	PC34	PC35	PC36	PC37	PC38	PC39	PC40	PC41	PC42	PC43	PC44	PC45	PC46	PC47	PC48	PC49
[truncated: 204 more rows]
[truncated: 155 more columns]
