# Supplementary material for: Spatial single-cell mass spectrometry defines zonation of the hepatocyte proteome
Source: Nat Methods. 2023 Oct 2;20(10):1530–6. doi: 10.1038/s41592-023-02007-6 (PMC10555842; doi:10.1038/s41592-023-02007-6)
Supplement: Supplementary file 4 — Statistics and functional enrichment of five-shape proteomes. [file 41592_2023_2007_MOESM4_ESM.xlsx]

## Sheet: meta
Suppplementary Table S2: Five Shape Experiment, Statistics
scDVP, Rosenberger et al.
Table	Column	Description
ANOVA	Genes	ID column
ANOVA	UNIPROT	ID column
ANOVA	ENSEMBL	ID column
ANOVA	Protein description	ID column
ANOVA	logFC	log2 fold change across four k-means clusters from portal to central vein samples. Up: protein elevated in central areas; down: protein elevated in portal areas.
ANOVA	AveExpr	Average expression as log2(MS Intensity)
ANOVA	t	t-statistics
ANOVA	P.Value	non-adjusted P value after two-sided ANOVA using the limma R package
ANOVA	adj.P.Val	adjusted P value (FDR) after ANOVA using the limma R package
ANOVA	B	B-statstics, log-odds that that protein is differentially expressed
ORA	EnrichedAt	PV: portal vein; CV: central vein
ORA	geneSet	Wikipathway ID
ORA	description	Name of geneSet
ORA	size	Number proteins in geneSet (total)
ORA	overlap	Number of proteins in geneSet (detected)
ORA	enrichmentRatio	Enrichment Ratio
ORA	FDR	False Discovery Rate
ORA	overlapId	ENTREZ ID of detected proteins that constitute geneSet
ORA	userId	UNIPROT ID that was used as an input

## Sheet: ANOVA
Genes	UNIPROT	ENSEMBL	Protein description		logFC	AveExpr	t	P.Value	adj.P.Val	B
Asl	Q91YI0	ENSMUSG00000025533	Argininosuccinate lyase		-0.629349	12.9191	-21.0431	6.81272e-53	1.12546e-49	109.798
Otc	P11725	ENSMUSG00000031173	Ornithine transcarbamylase, mitochondrial		-0.502168	14.1556	-20.8614	2.27476e-52	1.87895e-49	108.603
Hsd11b1	P50172	ENSMUSG00000016194	Corticosteroid 11-beta-dehydrogenase isozyme 1		-0.667487	12.8695	-18.5443	1.50028e-45	8.26156e-43	93.0252
Aldob	Q91Y97	ENSMUSG00000028307	Fructose-bisphosphate aldolase B		-0.353285	15.8009	-17.0553	4.80536e-41	1.98461e-38	82.726
Ftcd	Q91XD4	ENSMUSG00000001155	Formimidoyltransferase-cyclodeaminase		-0.599673	11.2028	-16.5105	2.23646e-39	7.1967e-37	78.9126
Acaa1b	Q8VCH0	ENSMUSG00000010651	3-ketoacyl-CoA thiolase B, peroxisomal		0.71104	12.893	16.4885	2.61381e-39	7.1967e-37	78.7578
Ass1	P16460	ENSMUSG00000076441	Argininosuccinate synthase		-0.937486	16.2912	-16.4053	4.70612e-39	1.11064e-36	78.1738
Acly	Q3V117	ENSMUSG00000020917	ATP-citrate synthase		-0.493074	10.4369	-16.0506	5.81163e-38	1.2001e-35	75.6777
Por	P37040	ENSMUSG00000005514	NADPH--cytochrome P450 reductase		0.604123	12.1467	16.0073	7.90311e-38	1.45066e-35	75.3724
Uroc1	Q3UEL5	ENSMUSG00000034456	Imidazolonepropionate hydrolase		-0.648673	10.7869	-15.9631	2.09063e-37	3.45372e-35	74.4172
Acaa1a	Q921H8	ENSMUSG00000036138	3-ketoacyl-CoA thiolase A, peroxisomal		0.490471	11.813	15.6367	1.10175e-36	1.65463e-34	72.7558
Cps1	Q8C196	ENSMUSG00000025991	Carbamoyl-phosphate synthase [ammonia], mitochondrial		-0.781142	16.4909	-15.614	1.29471e-36	1.78238e-34	72.5955
Cyp2a12	P56593	ENSMUSG00000060407	Cytochrome P450 2A12		-0.681131	13.3736	-15.3287	9.88795e-36	1.25653e-33	70.5765
Arg1	Q61176	ENSMUSG00000019987	Arginase-1		-0.785201	15.6992	-15.0332	8.14382e-35	9.60971e-33	68.4825
Fmo1	P50285	ENSMUSG00000040181	Dimethylaniline monooxygenase [N-oxide-forming] 1		0.480441	10.4941	15.0111	1.19396e-34	1.31494e-32	68.1068
Cyp3a11	Q64459	ENSMUSG00000056035	Cytochrome P450 3A11		0.532523	14.3791	14.7378	6.72161e-34	6.94007e-32	66.3864
Atp5f1b	P56480	ENSMUSG00000025393	ATP synthase subunit beta, mitochondrial		-0.229027	16.8432	-14.6548	1.21665e-33	1.1823e-31	65.7971
Cyp1a2	P00186	ENSMUSG00000032310	Cytochrome P450 1A2		1.03721	11.0298	15.6021	1.98011e-33	1.8173e-31	65.4297
Aass	Q99K67	ENSMUSG00000029695	Alpha-aminoadipic semialdehyde synthase, mitochondrial		-0.356244	11.4483	-14.5238	3.10552e-33	2.70017e-31	64.8666
Dhrs1	Q99L04	ENSMUSG00000002332	Dehydrogenase/reductase SDR family member 1		0.528509	11.7711	14.1523	4.42861e-32	3.65803e-30	62.2276
Aldh1a1	P24549	ENSMUSG00000053279	Aldehyde dehydrogenase 1A1		0.622026	13.4082	14.0637	8.3488e-32	6.56772e-30	61.598
Prdx1	P35700	ENSMUSG00000028691	Peroxiredoxin-1		0.23499	15.5073	14.0562	8.80931e-32	6.61499e-30	61.5447
Cyb5a	P56395	ENSMUSG00000024646	Cytochrome b5		0.520746	14.4314	13.9772	1.55065e-31	1.11377e-29	60.9832
Cyp2d10	P24456	ENSMUSG00000094806	Cytochrome P450 2D10		0.248859	14.2784	13.9041	2.61624e-31	1.80084e-29	60.4638
Atp5f1a	Q03265	ENSMUSG00000025428	ATP synthase subunit alpha, mitochondrial		-0.219041	16.6813	-13.8977	2.73818e-31	1.80939e-29	60.4186
Ugt1a1	Q63886	ENSMUSG00000089960	UDP-glucuronosyltransferase 1A1		0.426237	15.0344	13.7259	9.3617e-31	5.94828e-29	59.1979
Ugt2b1	Q8R084	ENSMUSG00000035836	UDP-glucuronosyltransferase		0.370359	13.487	13.6394	1.73722e-30	1.06292e-28	58.5841
Hsd17b4	P51660	ENSMUSG00000024507	Peroxisomal multifunctional enzyme type 2		0.25488	13.8492	13.6193	2.00632e-30	1.18373e-28	58.4411
Pon1	P52430	ENSMUSG00000002588	Serum paraoxonase/arylesterase 1		0.881447	11.2736	13.354	2.03519e-29	1.15936e-27	56.1497
Pck1	Q9Z2V4	ENSMUSG00000027513	Phosphoenolpyruvate carboxykinase, cytosolic [GTP]		-0.554685	10.518	-13.3551	2.39733e-29	1.32013e-27	56.0044
Rida	P52760	ENSMUSG00000022323	2-iminobutanoate/2-iminopropanoate deaminase		-0.422142	13.5616	-13.1413	6.10604e-29	3.25393e-27	55.0501
Ephx1	Q9D379	ENSMUSG00000038776	Epoxide hydrolase 1		0.331007	12.7696	13.1139	7.42559e-29	3.83346e-27	54.8559
Atp5po	Q9DB20	ENSMUSG00000022956	ATP synthase subunit O, mitochondrial		-0.257675	13.8941	-13.016	1.49317e-28	7.47489e-27	54.1625
Uqcrc2	Q9DB77	ENSMUSG00000030884	Cytochrome b-c1 complex subunit 2, mitochondrial		-0.251085	12.4802	-12.9909	1.78524e-28	8.67417e-27	53.9851
Cyp2e1	Q05421	ENSMUSG00000025479	Cytochrome P450 2E1		1.15779	13.0578	13.8214	3.08261e-28	1.45499e-26	53.6047
Aldh3a2	P47740	ENSMUSG00000010025	Aldehyde dehydrogenase family 3 member A2		1.50851	12.2641	13.8803	5.9216e-28	2.71736e-26	52.9778
Atp5f1c	Q91VR2	ENSMUSG00000025781	ATP synthase subunit gamma, mitochondrial		-0.27627	13.4729	-12.6952	1.46821e-27	6.55536e-26	51.8937
Agxt	O35423-2	NA	Isoform Peroxisomal of Serine--pyruvate aminotransferase, mitochondrial		-0.574508	11.1851	-12.5392	5.12174e-27	2.22661e-25	50.6634
Gstm1	P10649	ENSMUSG00000058135	Glutathione S-transferase Mu 1		0.472835	15.4213	12.3682	1.4995e-26	6.35174e-25	49.5876
Gsta3	P30115	ENSMUSG00000025934	Glutathione S-transferase A3		0.39031	16.6562	12.2131	4.50182e-26	1.85925e-24	48.4967
Ugt2b35	Q8BJL9	ENSMUSG00000035811	UDP-glucuronosyltransferase		0.629517	10.3289	12.1991	1.2865e-25	5.18364e-24	47.4914
Gpd2	Q64521	ENSMUSG00000026827	Glycerol-3-phosphate dehydrogenase, mitochondrial		0.417808	9.88223	12.0353	2.31987e-25	9.12481e-24	46.8858
Prodh	Q9WU79	ENSMUSG00000003526	Proline dehydrogenase 1, mitochondrial		0.435113	10.1531	11.8336	6.98138e-25	2.68215e-23	45.78
Atp5pd	Q9DCX2	ENSMUSG00000034566	ATP synthase subunit d, mitochondrial		-0.283596	12.9149	-11.7994	8.37479e-25	3.14435e-23	45.5964
Ugt2b34	Q8K154	ENSMUSG00000029260	UDP-glucuronosyltransferase		0.49185	12.7159	11.6798	1.94344e-24	7.13458e-23	44.7614
Cyp2c69	E9PXC3	ENSMUSG00000092008	Cytochrome P450, family 2, subfamily c, polypeptide 69		0.722243	10.6945	12.1227	2.77139e-24	9.95292e-23	44.5439
Acox1	Q9R0H0-2	NA	Isoform 2 of Peroxisomal acyl-coenzyme A oxidase 1		0.259149	14.3574	11.4694	8.51064e-24	2.9914e-22	43.2966
Eci2	Q9WUR2-2	NA	Isoform 2 of Enoyl-CoA delta isomerase 2		0.542077	10.781	11.4463	1.39275e-23	4.79337e-22	42.8226
Gulo	P58710	ENSMUSG00000034450	L-gulonolactone oxidase		1.03661	11.2843	11.9547	2.64431e-23	8.9151e-22	42.3571
Cyp2c29	Q64458	ENSMUSG00000003053	Cytochrome P450 2C29		1.12598	12.9763	12.312	5.1584e-23	1.70434e-21	41.7839
Atp5pb	Q9CQQ7	ENSMUSG00000000563	ATP synthase F(0) complex subunit B1, mitochondrial		-0.22171	13.6979	-11.0501	1.58964e-22	5.14919e-21	40.3941
Sdha	Q8K2B3	ENSMUSG00000021577	Succinate dehydrogenase [ubiquinone] flavoprotein subunit, mitochondrial		-0.211417	12.3888	-11.0257	1.88414e-22	5.90548e-21	40.2256
Cyp27a1	Q9DBG1	ENSMUSG00000026170	Sterol 26-hydroxylase, mitochondrial		0.334188	13.3667	11.0249	1.89462e-22	5.90548e-21	40.2201
Ehhadh	Q9DBM2	ENSMUSG00000022853	Peroxisomal bifunctional enzyme		0.277471	13.5462	10.9388	3.4431e-22	1.05333e-20	39.628
Slco1b2	Q9JJL3-2	NA	Isoform 2 of Solute carrier organic anion transporter family member 1B2		0.786936	10.2119	11.0862	4.7802e-22	1.4358e-20	39.3682
Sfxn1	Q99JR1	ENSMUSG00000021474	Sideroflexin-1		-0.818856	11.4868	-11.0772	1.60542e-21	4.736e-20	38.3009
Akr1c6	P70694	ENSMUSG00000021210	Estradiol 17 beta-dehydrogenase 5		0.427894	14.0244	10.646	2.60597e-21	7.55274e-20	37.6221
Uox	P25688	ENSMUSG00000028186	Uricase		-0.270957	15.9628	-10.5424	5.31492e-21	1.5071e-19	36.916
Ugt1a6b	K9J7B2	ENSMUSG00000090145	UDP-glucuronosyltransferase		0.357861	12.7329	10.5406	5.38249e-21	1.5071e-19	36.9035
Suclg2	Q9Z2I8	ENSMUSG00000061838	Succinate--CoA ligase [GDP-forming] subunit beta, mitochondrial		-0.199464	12.1349	-10.5354	5.57746e-21	1.53566e-19	36.8682
Atp5pf	P97450	ENSMUSG00000022890	ATP synthase-coupling factor 6, mitochondrial		-0.299761	12.6227	-10.5239	6.03521e-21	1.63445e-19	36.7901
Rgn	Q64374	ENSMUSG00000023070	Regucalcin		0.773621	10.8202	10.291	4.28965e-20	1.14298e-18	34.8701
Cs	Q9CZU6	ENSMUSG00000005683	Citrate synthase, mitochondrial		0.232251	13.379	10.1198	9.53042e-20	2.49909e-18	34.057
Tkfc	Q8VC30	ENSMUSG00000034371	Triokinase/FMN cyclase		-0.274216	12.3151	-10.0949	1.12809e-19	2.91189e-18	33.89
Cyp2c50	Q91X77	ENSMUSG00000054827	Cytochrome P450 2C50		1.13203	12.4557	10.5404	1.89985e-19	4.82854e-18	33.5916
Cyp2c54	Q6XVG2	ENSMUSG00000067225	Cytochrome P450 2C54		0.780491	9.68211	10.9347	2.84464e-19	7.01395e-18	33.3213
Abcd3	P55096	ENSMUSG00000028127	ATP-binding cassette sub-family D member 3		0.29575	11.0604	9.97052	2.6189e-19	6.55517e-18	33.0562
Mtarc2	Q922Q1	ENSMUSG00000073481	Mitochondrial amidoxime reducing component 2		0.420447	11.8631	9.94699	3.06979e-19	7.4578e-18	32.8989
Uqcrc1	Q9CZ13	ENSMUSG00000025651	Cytochrome b-c1 complex subunit 1, mitochondrial		-0.209848	13.3954	-9.87417	5.01625e-19	1.20099e-17	32.4128
Gstm3	P19639	ENSMUSG00000004038	Glutathione S-transferase Mu 3		0.738831	9.9573	9.99211	6.12498e-19	1.4455e-17	32.2734
Rrbp1	Q99PL5	ENSMUSG00000027422	Ribosome-binding protein 1		-0.207691	11.9229	-9.80988	7.73063e-19	1.79873e-17	31.9847
Ndufs1	Q91VD9	ENSMUSG00000025968	NADH-ubiquinone oxidoreductase 75 kDa subunit, mitochondrial		-0.175829	12.353	-9.55074	4.3757e-18	1.00398e-16	30.2695
Cyp2c37	P56654	ENSMUSG00000042248	Cytochrome P450 2C37		0.978538	11.1111	10.2639	1.44537e-17	3.15704e-16	29.4668
Vps37c	Q8R105	ENSMUSG00000048832	Vacuolar protein sorting-associated protein 37C		-0.442122	13.1156	-10.2145	1.54175e-17	3.30776e-16	29.3861
Keg1	Q9DCY0	ENSMUSG00000024694	Glycine N-acyltransferase-like protein Keg1		-0.355013	12.6677	-9.39278	1.24856e-17	2.80048e-16	29.2324
Ugdh	O70475	ENSMUSG00000029201	UDP-glucose 6-dehydrogenase		0.315427	10.647	9.39207	1.25445e-17	2.80048e-16	29.2278
Stbd1	Q8C7E7	ENSMUSG00000047963	Starch-binding domain-containing protein 1		0.376633	10.8781	9.4024	1.45239e-17	3.15704e-16	29.1004
Hpd	P49429	ENSMUSG00000029445	4-hydroxyphenylpyruvate dioxygenase		0.279667	14.4266	9.35136	1.64197e-17	3.4776e-16	28.9616
Slc38a3	Q9DCP2	ENSMUSG00000010064	Sodium-coupled neutral amino acid transporter 3		-0.550502	10.7673	-9.30153	3.49836e-17	7.31557e-16	28.2758
Gstp1	P19157	ENSMUSG00000060803	Glutathione S-transferase P 1		-0.197932	15.3868	-9.22344	3.8144e-17	7.87673e-16	28.1282
Tufm	Q8BFR5	ENSMUSG00000073838	Elongation factor Tu, mitochondrial		-0.238609	11.1241	-9.21066	4.14839e-17	8.46066e-16	28.0452
Gnmt	Q9QXF8	ENSMUSG00000002769	Glycine N-methyltransferase		-0.288228	13.0033	-9.04692	1.21148e-16	2.44069e-15	26.9859
Acsl1	P41216	ENSMUSG00000018796	Long-chain-fatty-acid--CoA ligase 1		0.168039	13.7069	9.01869	1.45627e-16	2.8985e-15	26.804
Sucla2	Q9Z2I9	ENSMUSG00000022110	Succinate--CoA ligase [ADP-forming] subunit beta, mitochondrial		-0.250461	11.2242	-8.99359	1.71474e-16	3.37233e-15	26.6426
Ndufa10	Q99LC3	ENSMUSG00000026260	NADH dehydrogenase [ubiquinone] 1 alpha subcomplex subunit 10, mitochondrial		-0.208517	12.0565	-8.88555	3.45739e-16	6.71954e-15	25.9497
Sord	Q64442	ENSMUSG00000027227	Sorbitol dehydrogenase		0.317352	14.2994	8.79311	6.28186e-16	1.2067e-14	25.3599
Hsd17b13	Q8VCR2-2	NA	Isoform 2 of 17-beta-hydroxysteroid dehydrogenase 13		-0.856941	11.8981	-8.93806	9.21644e-16	1.75006e-14	25.1794
Cyp2a5	Q91X75	ENSMUSG00000005547	Cytochrome P450		1.17037	11.3853	9.27465	3.07676e-15	5.58551e-14	24.2112
Sdhb	Q9CQA3	ENSMUSG00000009863	Succinate dehydrogenase [ubiquinone] iron-sulfur subunit, mitochondrial		-0.212567	12.1839	-8.60095	2.15501e-15	4.04555e-14	24.1427
Slc25a15	Q9WVD5	ENSMUSG00000031482	Mitochondrial ornithine transporter 1		-0.228381	11.4685	-8.56177	2.76679e-15	5.13566e-14	23.896
Fh	P97807-2	NA	Isoform Cytoplasmic of Fumarate hydratase, mitochondrial		-0.177759	12.3469	-8.55992	2.79974e-15	5.13908e-14	23.8843
Gapdh	P16858	ENSMUSG00000057666	Glyceraldehyde-3-phosphate dehydrogenase		-0.187931	15.523	-8.49775	4.15753e-15	7.46547e-14	23.4941
Hsp90b1	P08113	ENSMUSG00000020048	Endoplasmin		-0.121741	13.8057	-8.32983	1.20189e-14	2.13498e-13	22.4466
Pdhb	Q9D051	ENSMUSG00000021748	Pyruvate dehydrogenase E1 component subunit beta, mitochondrial		0.28438	10.6949	8.30283	1.42431e-14	2.50314e-13	22.2792
Slc25a3	Q8VEM8	ENSMUSG00000061904	Phosphate carrier protein, mitochondrial		-0.156245	13.1029	-8.27674	1.67778e-14	2.91757e-13	22.1176
Oat	P29758	ENSMUSG00000030934	Ornithine aminotransferase, mitochondrial		1.12581	10.4233	9.07761	2.8905e-14	4.92279e-13	22.0799
Atp5me	Q06185	ENSMUSG00000050856	ATP synthase subunit e, mitochondrial		-0.232705	12.6315	-8.24951	1.99012e-14	3.42467e-13	21.9492
Slc22a1	O08966	ENSMUSG00000023829	Solute carrier family 22 member 1		0.795026	9.16952	8.7975	3.74625e-14	6.1888e-13	21.7138
Sqor	Q9R112	ENSMUSG00000005803	Sulfide:quinone oxidoreductase, mitochondrial		-0.464419	9.32619	-8.19777	2.97485e-14	5.01475e-13	21.5705
Aco2	Q99KI0	ENSMUSG00000022477	Aconitate hydratase, mitochondrial		-0.150619	12.3817	-8.16709	3.33091e-14	5.55825e-13	21.4414
Atp5f1d	Q9D3D9	ENSMUSG00000003072	ATP synthase subunit delta, mitochondrial		-0.218867	11.9012	-8.09815	5.11524e-14	8.3667e-13	21.0184
Vcp	Q01853	ENSMUSG00000028452	Transitional endoplasmic reticulum ATPase		0.212159	11.6082	8.07974	5.73419e-14	9.28714e-13	20.9059
Cyp2f2	P33267	ENSMUSG00000052974	Cytochrome P450 2F2		-1.00262	13.5738	-8.18557	1.15903e-13	1.85895e-12	20.5203
Ndufs3	Q9DCT2	ENSMUSG00000005510	NADH dehydrogenase [ubiquinone] iron-sulfur protein 3, mitochondrial		-0.242293	11.6597	-7.84883	2.37726e-13	3.77618e-12	19.5047
Iqgap2	Q3UQ44	ENSMUSG00000021676	Ras GTPase-activating-like protein IQGAP2		0.196281	10.7926	7.84081	2.49679e-13	3.92829e-12	19.4563
Lgals9	O08573-2	NA	Isoform 2 of Galectin-9		-0.238155	12.026	-7.77597	3.70766e-13	5.77836e-12	19.067
Fbp1	Q9QXD6	ENSMUSG00000069805	Fructose-1,6-bisphosphatase 1		-0.337321	11.031	-7.74438	4.63964e-13	7.16325e-12	18.8516
Uqcrfs1	Q9CR68	ENSMUSG00000038462	Cytochrome b-c1 complex subunit Rieske, mitochondrial		-0.230683	12.2772	-7.71372	5.41092e-13	8.2767e-12	18.6948
Me1	P06801	ENSMUSG00000032418	NADP-dependent malic enzyme		0.385975	10.3289	7.72517	5.47368e-13	8.29589e-12	18.6931
Pklr	E9Q509	ENSMUSG00000041237	Pyruvate kinase		-0.304779	11.6681	-7.67209	6.96135e-13	1.04547e-11	18.4468
Tmem205	Q91XE8	ENSMUSG00000040883	Transmembrane protein 205		0.349918	11.8326	7.57742	1.28814e-12	1.91713e-11	17.8464
Atp5mf	P56135	ENSMUSG00000038690	ATP synthase subunit f, mitochondrial		-0.23038	13.7006	-7.51799	1.75795e-12	2.59298e-11	17.5352
Myh9	Q8VDD5	ENSMUSG00000022443	Myosin-9		-0.185907	11.6397	-7.51386	1.80185e-12	2.63421e-11	17.511
Atp1a1	Q8VDN2	ENSMUSG00000033161	Sodium/potassium-transporting ATPase subunit alpha-1		-0.207968	12.3901	-7.51164	1.82598e-12	2.64607e-11	17.4979
Csad	Q9DBE0	ENSMUSG00000023044	Cysteine sulfinic acid decarboxylase		0.439564	9.95892	7.48147	4.42867e-12	6.30704e-11	16.7356
Loxhd1	D3YUR7	NA	Lipoxygenase homology domain-containing protein 1		0.19807	13.5553	7.3981	4.26883e-12	6.13227e-11	16.7018
Got2	P05202	ENSMUSG00000031672	Aspartate aminotransferase, mitochondrial		-0.100038	14.9311	-7.24815	8.68745e-12	1.22664e-10	15.9645
Akr1a1	Q9JII6	ENSMUSG00000028692	Aldo-keto reductase family 1 member A1		0.224967	11.2755	7.2346	9.40505e-12	1.31671e-10	15.8865
Fmo5	P97872	ENSMUSG00000028088	Flavin-containing monooxygenase 5		0.171518	13.3812	7.22769	9.79347e-12	1.35956e-10	15.8467
Mtatp8	P03930	ENSMUSG00000064356	ATP synthase protein 8		-0.273739	11.9275	-7.22302	1.00648e-11	1.38558e-10	15.8199
Rdh7	O88451	ENSMUSG00000040134	Retinol dehydrogenase 7		0.142602	14.0778	7.18549	1.25317e-11	1.71094e-10	15.6045
Dmgdh	Q9DBT9	ENSMUSG00000042102	Dimethylglycine dehydrogenase, mitochondrial		-0.183252	11.4306	-7.17922	1.29984e-11	1.76011e-10	15.5686
Cyp2c67	Q569X9	ENSMUSG00000062624	Cytochrome P450, family 2, subfamily c, polypeptide 67		0.650965	11.628	7.23474	3.25736e-11	4.37492e-10	14.8939
Gpd1	P13707	ENSMUSG00000023019	Glycerol-3-phosphate dehydrogenase [NAD(+)], cytoplasmic		0.198753	13.1175	6.98973	3.89157e-11	5.18458e-10	14.492
Cth	Q8VCN5	ENSMUSG00000028179	Cystathionine gamma-lyase		-0.259552	12.4735	-6.92091	5.77152e-11	7.62764e-10	14.1053
Gstt3	Q99L20	ENSMUSG00000001665	Glutathione S-transferase theta-3		0.507832	9.69982	6.92579	9.09783e-11	1.19283e-09	13.7353
Decr2	Q9WV68	ENSMUSG00000036775	Peroxisomal 2,4-dienoyl-CoA reductase [(3E)-enoyl-CoA-producing]		0.348243	10.3602	6.84826	9.52587e-11	1.23911e-09	13.6283
Atp11c	Q9QZW0	ENSMUSG00000062949	Phospholipid-transporting ATPase 11C		0.292329	10.1518	6.77498	1.40663e-10	1.81543e-09	13.2444
Got1	P05201	ENSMUSG00000025190	Aspartate aminotransferase, cytoplasmic		-0.354837	9.60508	-6.77035	1.45926e-10	1.86876e-09	13.2373
Ugt2b5	Q8K169	ENSMUSG00000054630	UDP-glucuronosyltransferase		0.105969	15.3573	6.75498	1.47869e-10	1.87907e-09	13.1828
Cpox	P36552	ENSMUSG00000022742	Oxygen-dependent coproporphyrinogen-III oxidase, mitochondrial		0.47346	9.22805	6.76675	1.8388e-10	2.31885e-09	13.0254
Glul	P15105	ENSMUSG00000026473	Glutamine synthetase		1.45431	11.5866	7.10127	3.72066e-10	4.58696e-09	12.7957
Pccb	Q99MN9	ENSMUSG00000032527	Propionyl-CoA carboxylase beta chain, mitochondrial		-0.169322	11.3769	-6.64484	2.74059e-10	3.42989e-09	12.5782
Mup10	A2BIN1	ENSMUSG00000078680	Major urinary protein 10		0.418611	10.9128	6.64613	2.88546e-10	3.58405e-09	12.5377
Smu1	Q3UKJ7	ENSMUSG00000028409	WD40 repeat-containing protein SMU1		0.584656	10.6054	7.03336	5.30843e-10	6.30901e-09	12.4332
Ugt3a2	Q8JZZ0	ENSMUSG00000049152	UDP-glucuronosyltransferase 3A2		0.252877	11.3302	6.5857	3.84283e-10	4.70249e-09	12.2505
Hsd17b12	O70503	ENSMUSG00000027195	Very-long-chain 3-oxoacyl-CoA reductase		0.216643	10.9951	6.5616	4.35099e-10	5.28518e-09	12.1256
Slc25a10	Q9QZD8	ENSMUSG00000025792	Mitochondrial dicarboxylate carrier		0.206026	10.839	6.55376	4.62777e-10	5.58034e-09	12.0693
Pcca	Q91ZA3	ENSMUSG00000041650	Propionyl-CoA carboxylase alpha chain, mitochondrial		-0.213807	10.7714	-6.5482	4.6856e-10	5.60914e-09	12.053
Sds	Q8VBT2	ENSMUSG00000029597	L-serine dehydratase/L-threonine deaminase		-0.666747	9.70786	-6.63395	8.35751e-10	9.79192e-09	11.8864
Nat8f2	Q8CHQ9	ENSMUSG00000033634	N-acetyltransferase family 8 member 2		0.240463	11.5281	6.51711	5.56228e-10	6.56349e-09	11.8851
Cox4i1	P19783	ENSMUSG00000031818	Cytochrome c oxidase subunit 4 isoform 1, mitochondrial		-0.209117	11.8692	-6.41601	9.68239e-10	1.12643e-08	11.3428
Ndufa13	Q9ERS2	ENSMUSG00000036199	NADH dehydrogenase [ubiquinone] 1 alpha subcomplex subunit 13		-0.252297	11.0395	-6.38399	1.1528e-09	1.33176e-08	11.1722
Hdlbp	Q8VDJ3	ENSMUSG00000034088	Vigilin		-0.125091	11.8953	-6.33938	1.4686e-09	1.68481e-08	10.9354
Inmt	P40936	ENSMUSG00000003477	Indolethylamine N-methyltransferase		0.299301	12.1791	6.30549	1.76389e-09	2.00962e-08	10.7563
Dlat	Q8BMF4	ENSMUSG00000000168	Dihydrolipoyllysine-residue acetyltransferase component of pyruvate dehydrogenase complex, mitochondrial		0.319055	9.04722	6.32592	2.17838e-09	2.44809e-08	10.6289
Ces3a	Q63880-2	NA	Isoform 2 of Carboxylesterase 3A		0.181566	12.5985	6.27306	2.10076e-09	2.37703e-08	10.5855
Akr1c14	Q91WT7	ENSMUSG00000033715	3-alpha-hydroxysteroid dehydrogenase type 1		0.26641	11.1427	6.24673	2.41995e-09	2.70118e-08	10.4473
Cox5a	P12787	ENSMUSG00000000088	Cytochrome c oxidase subunit 5A, mitochondrial		-0.162727	13.1027	-6.15961	3.85403e-09	4.27306e-08	9.9928
Agl	F8VPN4	ENSMUSG00000033400	4-alpha-glucanotransferase		0.263863	10.0489	6.15944	3.97459e-09	4.37735e-08	9.96544
Cyb5b	Q9CQX2	ENSMUSG00000031924	Cytochrome b5 type B		0.30175	11.4268	6.16067	4.00973e-09	4.3868e-08	9.96369
Maob	Q8BW75	ENSMUSG00000040147	Amine oxidase [flavin-containing] B		-0.180321	11.6366	-6.14482	4.19976e-09	4.56448e-08	9.91594
Pdia5	Q921X9	ENSMUSG00000022844	Protein disulfide-isomerase A5		-0.206368	11.0627	-6.11762	4.81621e-09	5.20024e-08	9.77523
Pon3	Q62087	ENSMUSG00000029759	Serum paraoxonase/lactonase 3		0.219793	10.4237	6.10517	5.18096e-09	5.55776e-08	9.71099
Hspa5	P20029	ENSMUSG00000026864	Endoplasmic reticulum chaperone BiP		-0.0800471	14.5973	-6.10259	5.21467e-09	5.55783e-08	9.69764
Cox7a2	P48771	ENSMUSG00000032330	Cytochrome c oxidase subunit 7A2, mitochondrial		-0.197369	12.9781	-6.10061	5.26945e-09	5.58022e-08	9.68744
Hsd17b11	Q9EQ06	ENSMUSG00000029311	Estradiol 17-beta-dehydrogenase 11		0.372894	10.4737	6.03278	7.74407e-09	8.14854e-08	9.3255
Pdha1	P35486	ENSMUSG00000031299	Pyruvate dehydrogenase E1 component subunit alpha, somatic form, mitochondrial		0.416979	9.73963	6.02883	8.64602e-09	9.04001e-08	9.22971
Slc25a5	P51881	ENSMUSG00000016319	ADP/ATP translocase 2		-0.139307	14.6869	-5.9678	1.05802e-08	1.09928e-07	9.00749
Amdhd1	Q9DBA8	ENSMUSG00000015890	Probable imidazolonepropionase		-0.465422	9.23546	-5.99574	1.45235e-08	1.49024e-07	8.99568
Tmem254a	P0DN89	ENSMUSG00000072676	Transmembrane protein 254		0.493902	8.88626	6.03006	1.38564e-08	1.43067e-07	8.92504
Etfb	Q9DCW4	ENSMUSG00000004610	Electron transfer flavoprotein subunit beta		-0.113158	13.8327	-5.8318	2.13764e-08	2.17987e-07	8.32219
Ftl1	Q9CPX4	ENSMUSG00000050708	Ferritin		0.324631	10.041	5.86208	2.34265e-08	2.35738e-07	8.29564
Sod2	P09671	ENSMUSG00000006818	Superoxide dismutase [Mn], mitochondrial		-0.225836	11.6837	-5.81741	2.3014e-08	2.33246e-07	8.25031
Bdh1	Q80XN0	ENSMUSG00000046598	D-beta-hydroxybutyrate dehydrogenase, mitochondrial		0.146346	12.8601	5.81296	2.35452e-08	2.35738e-07	8.22809
Reep6	Q9JM62	ENSMUSG00000035504	Receptor expression-enhancing protein 6		0.221963	13.8218	5.75921	3.09799e-08	3.08306e-07	7.96096
Aox3	G3X982	ENSMUSG00000064294	Aldehyde oxidase 3		-0.236477	10.5178	-5.76043	3.17157e-08	3.13738e-07	7.95558
Apoe	P08226	ENSMUSG00000002985	Apolipoprotein E		0.117754	13.0101	5.74993	3.24773e-08	3.1936e-07	7.91502
Pdia6	F7DBQ0	NA	Protein disulfide-isomerase A6		-0.128109	11.7869	-5.64464	5.5289e-08	5.40458e-07	7.39752
Mettl7b	Q9DD20	ENSMUSG00000025347	Thiol S-methyltransferase METTL7B		0.20071	12.2806	5.61126	6.53563e-08	6.3511e-07	7.23491
Rpn2	Q9DBG6	ENSMUSG00000027642	Dolichyl-diphosphooligosaccharide--protein glycosyltransferase subunit 2		-0.111718	11.7937	-5.5469	9.00629e-08	8.70081e-07	6.92337
Mgst1	Q91VS7	ENSMUSG00000008540	Microsomal glutathione S-transferase 1		0.272414	12.8503	5.49234	1.17967e-07	1.13303e-06	6.66129
Acot1	O55137	ENSMUSG00000072949	Acyl-coenzyme A thioesterase 1		0.52103	10.3201	5.52841	1.33161e-07	1.27157e-06	6.65275
Hsp90aa1	P07901	ENSMUSG00000021270	Heat shock protein HSP 90-alpha		0.175315	11.5474	5.4571	1.40288e-07	1.33193e-06	6.49309
Aqp9	Q9JJJ3	ENSMUSG00000032204	Aquaporin-9		0.544656	10.0704	5.51459	1.99436e-07	1.87197e-06	6.39792
Cox6b1	P56391	ENSMUSG00000036751	Cytochrome c oxidase subunit 6B1		-0.173828	12.3653	-5.42617	1.64796e-07	1.55568e-06	6.34077
Hsp90ab1	P11499	ENSMUSG00000023944	Heat shock protein HSP 90-beta		0.103686	13.824	5.38298	2.01491e-07	1.88058e-06	6.1419
Echs1	Q8BH95	ENSMUSG00000025465	Enoyl-CoA hydratase, mitochondrial		-0.120828	12.3184	-5.36242	2.2265e-07	2.06639e-06	6.04508
Vdac2	Q60930	ENSMUSG00000021771	Voltage-dependent anion-selective channel protein 2		-0.19759	11.0787	-5.33083	2.59418e-07	2.39418e-06	5.89694
Hspa1b	P17879	ENSMUSG00000090877	Heat shock 70 kDa protein 1B		0.313591	9.23001	5.33907	2.92571e-07	2.68516e-06	5.8658
Bcap31	Q61335	ENSMUSG00000002015	B-cell receptor-associated protein 31		0.165319	10.8638	5.27314	3.42391e-07	3.12503e-06	5.62809
Igha	A0A075B6A3	NA	Immunoglobulin heavy constant alpha (Fragment)		-0.496714	9.66767	-5.26887	5.0368e-07	4.44962e-06	5.60724
Rdh16f1	E9Q9P8	NA	RDH16 family member 1		0.933462	8.83709	5.56444	8.9284e-07	7.68214e-06	5.56212
Tubb2a	Q7TMM9	ENSMUSG00000058672	Tubulin beta-2A chain		-0.187022	11.8589	-5.25708	3.69765e-07	3.35633e-06	5.55361
Gcdh	Q60759	ENSMUSG00000003809	Glutaryl-CoA dehydrogenase, mitochondrial		-0.122566	12.7194	-5.2548	3.73817e-07	3.37457e-06	5.54305
Prdx4	O08807	ENSMUSG00000025289	Peroxiredoxin-4		0.123874	14.6324	5.25241	3.78112e-07	3.39479e-06	5.53199
Cyp4f14	Q9EP75	ENSMUSG00000024292	Leukotriene-B4 omega-hydroxylase 3		0.298046	10.0758	5.25087	4.50699e-07	4.02462e-06	5.44871
Adh1	P00329	ENSMUSG00000074207	Alcohol dehydrogenase 1		0.0859537	15.6043	5.20086	4.83344e-07	4.29293e-06	5.29432
Ces3b	Q8VCU1	ENSMUSG00000062181	Carboxylesterase 3B		-0.314457	9.96507	-5.16814	5.9341e-07	5.21444e-06	5.14267
Eppk1	Q8R0W0	NA	Epiplakin		-0.280687	11.2534	-5.13362	6.69277e-07	5.84998e-06	4.98309
Mpc1	P63030	ENSMUSG00000023861	Mitochondrial pyruvate carrier 1		0.191028	11.686	5.1137	7.3202e-07	6.36472e-06	4.89339
Aldh2	P47738	ENSMUSG00000029455	Aldehyde dehydrogenase, mitochondrial		0.154379	14.3023	5.10955	7.43539e-07	6.43103e-06	4.87779
Ppib	P24369	ENSMUSG00000032383	Peptidyl-prolyl cis-trans isomerase B		-0.103675	13.5681	-5.0647	9.16913e-07	7.82024e-06	4.67526
Vdac1	Q60932-2	NA	Isoform Mt-VDAC1 of Voltage-dependent anion-selective channel protein 1		-0.118401	12.1274	-5.06436	9.18358e-07	7.82024e-06	4.67374
Gsta1	P13745	ENSMUSG00000074183	Glutathione S-transferase A1		-0.279986	10.4175	-5.0185	1.16154e-06	9.84031e-06	4.45811
Mtco2	P00405	ENSMUSG00000064354	Cytochrome c oxidase subunit 2		-0.136123	15.5192	-4.99591	1.2613e-06	1.0631e-05	4.36734
Ndufb3	Q9CQZ6	ENSMUSG00000026032	NADH dehydrogenase [ubiquinone] 1 beta subcomplex subunit 3		-0.149781	11.7309	-4.98407	1.33205e-06	1.11703e-05	4.31467
Atp1b1	P14094	ENSMUSG00000026576	Sodium/potassium-transporting ATPase subunit beta-1		-0.28954	11.659	-4.9811	1.3847e-06	1.15531e-05	4.29709
Atp5mg	Q9CPQ8	ENSMUSG00000038717	ATP synthase subunit g, mitochondrial		-0.231741	11.4364	-4.97149	1.41145e-06	1.17172e-05	4.2588
Aldh1l1	Q8R0Y6	ENSMUSG00000030088	Cytosolic 10-formyltetrahydrofolate dehydrogenase		-0.120632	13.1198	-4.9449	1.59461e-06	1.31715e-05	4.1411
Gne	Q91WG8	ENSMUSG00000028479	Bifunctional UDP-N-acetylglucosamine 2-epimerase/N-acetylmannosamine kinase		0.250899	9.41083	4.95401	1.74571e-06	1.43478e-05	4.1115
Slc27a2	O35488	ENSMUSG00000027359	Very long-chain acyl-CoA synthetase		0.0931698	12.0249	4.91494	1.82855e-06	1.49543e-05	4.00909
Glyat	Q91XE0	ENSMUSG00000063683	Glycine N-acyltransferase		-0.125611	13.047	-4.88551	2.09057e-06	1.70129e-05	3.88001
Gphn	A0JNY3	ENSMUSG00000047454	Molybdopterin molybdenumtransferase		0.297084	9.47402	4.88611	2.53156e-06	2.05007e-05	3.8033
Idh1	O88844	ENSMUSG00000025950	Isocitrate dehydrogenase [NADP] cytoplasmic		0.184393	12.4876	4.83615	2.62173e-06	2.11273e-05	3.66237
Papss2	O88428	ENSMUSG00000024899	Bifunctional 3'-phosphoadenosine 5'-phosphosulfate synthase 2		0.203859	10.0228	4.82469	2.86239e-06	2.29547e-05	3.59991
Cyp4f15	Q8VCA4	ENSMUSG00000073424	Cyp4f15 protein		0.357151	8.57674	4.83945	3.46394e-06	2.73801e-05	3.59127
Tmem30a	Q8VEK0	ENSMUSG00000032328	Cell cycle control protein 50A		0.324567	8.95211	4.82271	3.34208e-06	2.65438e-05	3.54337
Iigp1	Q9QZ85	ENSMUSG00000054072	Interferon-inducible GTPase 1		-0.150002	10.3133	-4.78838	3.23884e-06	2.58482e-05	3.45841
Gstm2	P15626	ENSMUSG00000040562	Glutathione S-transferase Mu 2		0.449412	8.1411	4.8429	5.61219e-06	4.35274e-05	3.32288
Hsd17b10	Q99N15	ENSMUSG00000025260	17beta-hydroxysteroid dehydrogenase type 10/short chain L-3-hydroxyacyl-CoA dehydrogenase		0.106698	12.0966	4.7308	4.18607e-06	3.29304e-05	3.21163
Mpc2	Q9D023	ENSMUSG00000026568	Mitochondrial pyruvate carrier 2		0.365216	9.45946	4.75049	5.68623e-06	4.36914e-05	3.19924
Kmo	Q91WN4	ENSMUSG00000039783	Kynurenine 3-monooxygenase		-0.120335	12.2887	-4.6962	4.87828e-06	3.81939e-05	3.06453
Tex264	E9Q137	ENSMUSG00000040813	Testis-expressed protein 264 homolog		0.378363	8.36959	4.70245	7.3305e-06	5.55504e-05	2.96252
Cyp2d9	P11714	ENSMUSG00000068086	Cytochrome P450 2D9		0.150406	12.3084	4.66705	5.54611e-06	4.32178e-05	2.94125
B2m	P01887	ENSMUSG00000060802	Beta-2-microglobulin		-0.222654	11.5148	-4.66278	5.65119e-06	4.36251e-05	2.92322
Ndufa9	Q9DC69	ENSMUSG00000000399	NADH dehydrogenase [ubiquinone] 1 alpha subcomplex subunit 9, mitochondrial		-0.193164	10.5524	-4.62456	6.67992e-06	5.1089e-05	2.76264
Pecr	Q99MZ7	ENSMUSG00000026189	Peroxisomal trans-2-enoyl-CoA reductase		-0.123567	12.0053	-4.61374	7.0025e-06	5.33093e-05	2.71738
Cox5b	P19536	NA	Cytochrome c oxidase subunit 5B, mitochondrial		-0.158059	14.0485	-4.563	8.72633e-06	6.5826e-05	2.50625
Slc27a5	Q4LDG0	ENSMUSG00000030382	Bile acyl-CoA synthetase		-0.228744	10.0389	-4.55765	8.97602e-06	6.74018e-05	2.48819
Rmdn3	Q3UJU9	ENSMUSG00000070730	Regulator of microtubule dynamics protein 3		0.182861	10.544	4.53818	9.76082e-06	7.29632e-05	2.39969
Aspdh	Q9DCQ2	ENSMUSG00000038704	Putative L-aspartate dehydrogenase		-0.145459	11.4854	-4.52807	1.01433e-05	7.54804e-05	2.36201
Ndufa12	Q7TMF3	ENSMUSG00000020022	NADH dehydrogenase [ubiquinone] 1 alpha subcomplex subunit 12		-0.189895	10.8148	-4.52467	1.04502e-05	7.74157e-05	2.35257
Eno1	P17182	ENSMUSG00000063524	Alpha-enolase		-0.162851	11.8249	-4.47498	1.27287e-05	9.3874e-05	2.14452
Rpn1	Q91YQ5	ENSMUSG00000030062	Dolichyl-diphosphooligosaccharide--protein glycosyltransferase subunit 1		-0.0864346	13.1469	-4.46637	1.32038e-05	9.69453e-05	2.10944
Arf6	P62331	ENSMUSG00000044147	ADP-ribosylation factor 6		0.257011	9.26204	4.43727	1.59877e-05	0.000116351	2.01435
Mdh2	P08249	ENSMUSG00000019179	Malate dehydrogenase, mitochondrial		-0.0968187	12.8907	-4.43879	1.48424e-05	0.000108494	1.99748
Asgr1	P34927	ENSMUSG00000020884	Asialoglycoprotein receptor 1		-0.177815	11.1892	-4.41686	1.63582e-05	0.000118525	1.9111
Slc25a11	Q9CR62	ENSMUSG00000014606	Mitochondrial 2-oxoglutarate/malate carrier protein		-0.221724	9.40665	-4.40048	1.77301e-05	0.000127904	1.85276
Agmat	A2AS89	ENSMUSG00000040706	Agmatinase, mitochondrial		-0.209826	10.8705	-4.36973	2.03061e-05	0.000145851	1.74548
Psmc1	P62192	ENSMUSG00000021178	26S proteasome regulatory subunit 4		0.213547	9.56207	4.34491	2.40645e-05	0.000171356	1.61251
Hal	P35492	ENSMUSG00000020017	Histidine ammonia-lyase		-0.414808	9.95495	-4.29249	3.20511e-05	0.000224358	1.58325
Mdh1	P14152	ENSMUSG00000020321	Malate dehydrogenase, cytoplasmic		-0.126658	12.7438	-4.32655	2.37621e-05	0.000169935	1.54767
Rdh16f2	Q8K3M1	ENSMUSG00000074639	Cis-retinol/3alpha hydroxysterol short-chain dehydrogenase-like protein		-0.358451	9.52862	-4.2918	3.08142e-05	0.000216617	1.53929
Ndufb5	Q9CQH3	ENSMUSG00000027673	NADH dehydrogenase [ubiquinone] 1 beta subcomplex subunit 5, mitochondrial		-0.186311	10.7253	-4.30444	2.61518e-05	0.00018542	1.45828
Aldh1a7	O35945	ENSMUSG00000024747	Aldehyde dehydrogenase, cytosolic 1		0.146557	10.8664	4.27509	2.93963e-05	0.000207533	1.34461
Ahnak	E9Q616	ENSMUSG00000069833	AHNAK nucleoprotein (desmoyokin)		-0.254052	10.7364	-4.25727	3.38001e-05	0.000235602	1.30033
Hacd3	Q8K2C9	ENSMUSG00000033629	Very-long-chain (3R)-3-hydroxyacyl-CoA dehydratase 3		0.239641	10.0619	4.23272	3.63317e-05	0.000252185	1.18812
Psma7	Q9Z2U0	ENSMUSG00000027566	Proteasome subunit alpha type-7		0.190981	10.4141	4.22018	3.68817e-05	0.000254931	1.12875
Cyp4a12a	Q91WL5	ENSMUSG00000066071	Cytochrome P450 4A12A		0.365143	8.42665	4.2494	6.03236e-05	0.000400219	1.11462
Cyp2c70	Q91W64	ENSMUSG00000060613	Cytochrome P450 2C70		0.194076	12.578	4.1918	4.13125e-05	0.000284368	1.02031
Myl6	Q60605-2	NA	Isoform Smooth muscle of Myosin light polypeptide 6		-0.225391	9.7329	-4.17168	4.55086e-05	0.000311951	0.943782
Ogdh	Q60597	ENSMUSG00000020456	2-oxoglutarate dehydrogenase, mitochondrial		-0.195887	9.81492	-4.16579	4.60678e-05	0.00031448	0.92423
Selenbp1	P17563	ENSMUSG00000068874	Methanethiol oxidase		-0.201422	10.5991	-4.16092	4.68089e-05	0.000318223	0.901418
Dad1	P61804	ENSMUSG00000022174	Dolichyl-diphosphooligosaccharide--protein glycosyltransferase subunit DAD1		-0.136197	11.6743	-4.15949	4.71644e-05	0.000319327	0.894589
Sardh	Q99LB7	ENSMUSG00000009614	Sarcosine dehydrogenase, mitochondrial		-0.0893852	12.8289	-4.15265	4.83944e-05	0.000326316	0.869725
Echdc2	Q3TLP5	ENSMUSG00000028601	Enoyl-CoA hydratase domain-containing protein 2, mitochondrial		-0.199922	9.56168	-4.12896	5.43331e-05	0.000363394	0.807342
Ndufa4	Q62425	ENSMUSG00000029632	Cytochrome c oxidase subunit NDUFA4		-0.130624	13.3697	-4.13164	5.26589e-05	0.000353628	0.7894
Hoga1	Q9DCU9	ENSMUSG00000025176	4-hydroxy-2-oxoglutarate aldolase, mitochondrial		-0.183581	10.868	-4.11917	5.55546e-05	0.000370065	0.740551
Pgk1	P09411	ENSMUSG00000062070	Phosphoglycerate kinase 1		-0.115102	11.9314	-4.07931	6.48961e-05	0.000428834	0.590818
Cryz	P47199	ENSMUSG00000028199	Quinone oxidoreductase		0.155761	10.0162	4.07105	6.72867e-05	0.000442859	0.557187
Hspa8	P63017	ENSMUSG00000015656	Heat shock cognate 71 kDa protein		0.0659782	14.136	4.06829	6.77979e-05	0.000444453	0.549276
Pah	P16331	ENSMUSG00000020051	Phenylalanine-4-hydroxylase		0.208503	10.9677	4.05514	7.16613e-05	0.000467923	0.500309
Ighm	P01872	NA	Immunoglobulin heavy constant mu		0.557026	7.33169	4.108	0.000171714	0.00105848	0.484638
Ndufs7	Q9DC70	ENSMUSG00000020153	NADH dehydrogenase [ubiquinone] iron-sulfur protein 7, mitochondrial		-0.195789	10.1096	-4.03664	7.72188e-05	0.000502226	0.439655
Psma1	Q9R1P4	ENSMUSG00000030751	Proteasome subunit alpha type-1		0.261544	10.0827	4.02475	8.50102e-05	0.000546447	0.391575
Ugt2b36	Q3UEP4	ENSMUSG00000070704	UDP-glucuronosyltransferase		0.143854	12.9503	4.01842	8.25476e-05	0.000534779	0.36247
Idh2	P54071	ENSMUSG00000030541	Isocitrate dehydrogenase [NADP], mitochondrial		0.16468	10.1187	4.01634	8.39118e-05	0.000541493	0.352959
Ctsd	P18242	ENSMUSG00000007891	Cathepsin D		0.187117	10.4859	3.99861	9.02406e-05	0.000575588	0.290343
Ndufs2	Q91WD5	ENSMUSG00000013593	NADH dehydrogenase [ubiquinone] iron-sulfur protein 2, mitochondrial		-0.15283	10.8407	-3.99757	8.95786e-05	0.000573581	0.284962
R3hcc1	Q8BSI6	ENSMUSG00000034194	R3H and coiled-coil domain-containing protein 1		-0.191525	12.7354	-3.97617	9.73876e-05	0.000618786	0.205748
Bbox1	Q924Y0	ENSMUSG00000041660	Gamma-butyrobetaine dioxygenase		0.196732	10.0185	3.94963	0.000109334	0.000692029	0.104982
Psmb6	Q60692	ENSMUSG00000018286	Proteasome subunit beta type-6		0.235685	9.51454	3.90236	0.000132872	0.000837802	-0.0589568
Gstk1	Q9DCM2	ENSMUSG00000029864	Glutathione S-transferase kappa 1		0.10433	11.7164	3.88719	0.000137346	0.000862724	-0.119643
Thnsl2	Q80W22	ENSMUSG00000054474	Threonine synthase-like 2		0.341528	9.23541	3.86373	0.000205453	0.00124782	-0.143704
Rdx	P26043	ENSMUSG00000032050	Radixin		0.104379	11.9493	3.86742	0.000148134	0.000926957	-0.191101
Arl6ip1	Q9JKW0	ENSMUSG00000030654	ADP-ribosylation factor-like protein 6-interacting protein 1		0.450548	8.21634	3.84384	0.00031728	0.00184633	-0.210263
Gstt1	Q64471	ENSMUSG00000001663	Glutathione S-transferase theta-1		0.352549	9.74145	3.82977	0.000210354	0.00127291	-0.24539
Cct8	P42932	ENSMUSG00000025613	T-complex protein 1 subunit theta		0.157257	10.1577	3.85103	0.000159979	0.000997303	-0.253025
Ces2e	Q8BK48	ENSMUSG00000031886	Pyrethroid hydrolase Ces2e		0.315062	9.96798	3.81062	0.00022904	0.00137092	-0.278517
Hspa9	P38647	ENSMUSG00000024359	Stress-70 protein, mitochondrial		-0.0627699	13.458	-3.84148	0.000163507	0.00101547	-0.284369
Ddost	O54734	ENSMUSG00000028757	Dolichyl-diphosphooligosaccharide--protein glycosyltransferase 48 kDa subunit		-0.106932	12.6337	-3.83713	0.000166228	0.0010285	-0.29995
Slco1a1	Q9QXZ6	ENSMUSG00000041698	Solute carrier organic anion transporter family member 1A1		0.199996	9.95274	3.82968	0.000174763	0.00107327	-0.315475
Ttpa	Q8BWP5	ENSMUSG00000073988	Alpha-tocopherol transfer protein		0.226617	9.36523	3.78831	0.000204418	0.00124612	-0.470832
Gbe1	Q9D6Y9	ENSMUSG00000022707	1,4-alpha-glucan-branching enzyme		0.146696	10.421	3.78875	0.00019954	0.00122089	-0.472283
Gm4952	Q5FW57	ENSMUSG00000071633	Glycine N-acyltransferase-like protein		-0.163606	10.7316	-3.76806	0.000216753	0.00130685	-0.533441
Gpx1	P11352	ENSMUSG00000063856	Glutathione peroxidase 1		-0.122145	10.6863	-3.75651	0.000225429	0.00135421	-0.583977
Cycs	P62897	ENSMUSG00000063694	Cytochrome c, somatic		-0.228362	9.75436	-3.72696	0.000255619	0.00152449	-0.65101
Dld	O08749	ENSMUSG00000020664	Dihydrolipoyl dehydrogenase, mitochondrial		-0.125991	11.2381	-3.71956	0.0002583	0.00153494	-0.715406
Tkt	P40142	ENSMUSG00000021957	Transketolase		0.10691	12.6961	3.7092	0.000268398	0.00158571	-0.751486
Acaa2	Q8BWT1	ENSMUSG00000036880	3-ketoacyl-CoA thiolase, mitochondrial		-0.0535921	14.3449	-3.70883	0.000268764	0.00158571	-0.752767
Hsd3b5	Q61694	ENSMUSG00000038092	NADPH-dependent 3-keto-steroid reductase Hsd3b5		0.184556	11.1708	3.69285	0.000285432	0.00167806	-0.80609
Hacl1	Q9QXE0	ENSMUSG00000021884	2-hydroxyacyl-CoA lyase 1		0.177406	10.8681	3.68059	0.000298952	0.00175131	-0.849277
Slc37a4	A0A1L1SUI3	NA	Solute carrier family 37 (glucose-6-phosphate transporter), member 4		-0.222337	9.03224	-3.66658	0.000317408	0.00184633	-0.884781
Cmas	Q99KK2	ENSMUSG00000030282	N-acylneuraminate cytidylyltransferase		0.469997	8.20229	3.58584	0.000618672	0.00341822	-0.909599
Eci1	P42125	ENSMUSG00000024132	Enoyl-CoA delta isomerase 1, mitochondrial		0.125717	12.0349	3.65965	0.000322046	0.00186674	-0.922784
Ak3	Q9WTP7	ENSMUSG00000024782	GTP:AMP phosphotransferase AK3, mitochondrial		-0.0851052	12.0961	-3.64683	0.000337487	0.0019494	-0.966766
Vapb	Q9QY76	NA	Vesicle-associated membrane protein-associated protein B		0.216043	9.67821	3.63447	0.000356348	0.00205118	-1.00232
Vnn1	Q9Z0K8	ENSMUSG00000037440	Pantetheinase		0.522915	9.14333	3.5056	0.00085414	0.00462636	-1.05244
Prdx6	Q6GT24	ENSMUSG00000026701	Peroxiredoxin-6		0.132072	12.2421	3.6137	0.000380702	0.00218375	-1.07984
Hao1	Q9WU19	ENSMUSG00000027261	Hydroxyacid oxidase 1		-0.144094	10.1338	-3.59751	0.000404104	0.00230996	-1.13252
Fasn	P19096	ENSMUSG00000025153	Fatty acid synthase		-0.0977895	12.3643	-3.59449	0.000408085	0.00232468	-1.14498
Cpt2	P52825	ENSMUSG00000028607	Carnitine O-palmitoyltransferase 2, mitochondrial		-0.0803617	11.8424	-3.59304	0.000410229	0.00232886	-1.14989
Chdh	Q8BJ64	ENSMUSG00000015970	Choline dehydrogenase, mitochondrial		0.128249	11.4327	3.57888	0.00043216	0.00244496	-1.19543
Pm20d1	Q8C165	ENSMUSG00000042251	N-fatty-acyl-amino acid synthase/hydrolase PM20D1		0.158281	10.0688	3.57393	0.000442326	0.00249393	-1.19709
Ces1c	P23953	ENSMUSG00000057400	Carboxylesterase 1C		0.362957	9.38247	3.48632	0.000899266	0.00485486	-1.24447
Gls2	Q571F8	ENSMUSG00000044005	Glutaminase liver isoform, mitochondrial		-0.332498	9.81986	-3.42113	0.0008325	0.00452398	-1.26675
Kyat3	Q71RI9-2	NA	Isoform 2 of Kynurenine--oxoglutarate transaminase 3		-0.249458	9.69397	-3.49208	0.000616182	0.00341588	-1.41858
Ap1b1	O35643	ENSMUSG00000009090	AP-1 complex subunit beta-1		-0.177117	10.0314	-3.50332	0.000570513	0.00319487	-1.42539
Ces1d	Q8VCT4	ENSMUSG00000056973	Carboxylesterase 1D		0.11511	12.9679	3.50634	0.000559246	0.00314243	-1.43996
Sfxn3	Q91V61-2	NA	Isoform 2 of Sideroflexin-3		-0.502916	10.0947	-3.34467	0.00108599	0.00576867	-1.45865
Ca3	P16015	ENSMUSG00000027559	Carbonic anhydrase 3		0.147526	14.4724	3.49232	0.000587663	0.0032798	-1.48627
Atp5mk	Q78IK2	ENSMUSG00000071528	ATP synthase membrane subunit K, mitochondrial		-0.182237	10.8976	-3.48284	0.000608245	0.00338323	-1.51112
Cyp2c68	K7N6C2	ENSMUSG00000074882	Cytochrome P450, family 2, subfamily c, polypeptide 68		0.272587	9.35628	3.46165	0.000694137	0.00380968	-1.52552
Glud1	P26443	ENSMUSG00000021794	Glutamate dehydrogenase 1, mitochondrial		0.0520158	13.9419	3.456	0.000667716	0.00367689	-1.60551
Ech1	O35459	ENSMUSG00000053898	Delta(3,5)-Delta(2,4)-dienoyl-CoA isomerase, mitochondrial		0.24045	8.30537	3.42977	0.000763362	0.00417574	-1.67221
Pdhx	Q8BKZ9	ENSMUSG00000010914	Pyruvate dehydrogenase protein X component, mitochondrial		0.202194	9.5235	3.39227	0.000921124	0.00494057	-1.71709
Lipa	Q9Z0M5	ENSMUSG00000024781	Lysosomal acid lipase/cholesteryl ester hydrolase		0.284203	8.67049	3.35482	0.0010852	0.00576867	-1.76295
Nat8f1	E9PUL7	ENSMUSG00000057103	N-acetyltransferase 8 (GCN5-related) family member 1		-0.182445	11.172	-3.39726	0.000820562	0.00447382	-1.79278
Ugt1a5	B2RT14	ENSMUSG00000089943	UDP-glucuronosyltransferase		0.27562	9.00136	3.293	0.00138038	0.00717103	-1.85775
Cyp4a10	O88833	ENSMUSG00000066072	Cytochrome P450 4A10		0.577769	8.8835	3.11684	0.00309039	0.0144627	-1.88624
H2-K1	P01901	ENSMUSG00000061232	H-2 class I histocompatibility antigen, K-B alpha chain		-0.20005	10.5228	-3.36485	0.000917408	0.00493667	-1.89089
Cct5	P80316	ENSMUSG00000022234	T-complex protein 1 subunit epsilon		0.164841	9.09541	3.34843	0.000974691	0.00521097	-1.94742
Galt	Q03249	ENSMUSG00000036073	Galactose-1-phosphate uridylyltransferase		0.31323	8.32839	3.26512	0.00181286	0.00915853	-1.96643
Mprip	Q5SWZ5	ENSMUSG00000005417	Myosin phosphatase Rho-interacting protein		-0.372675	9.60466	-3.25353	0.00164407	0.00843479	-1.97358
Ugt1a6	Q64435	ENSMUSG00000054545	UDP-glucuronosyltransferase 1-6		0.227446	9.07155	3.29436	0.00127901	0.00670767	-1.98791
Rps5	D3YYM6	NA	40S ribosomal protein S5 (Fragment)		0.524682	7.45637	3.1933	0.00237179	0.0114903	-2.01228
Dnm1l	Q8K1M6-3	NA	Isoform 3 of Dynamin-1-like protein		0.292945	8.16644	3.24394	0.00159504	0.00820874	-2.03801
Coasy	Q9DBL7	ENSMUSG00000001755	Bifunctional coenzyme A synthase		0.120779	10.777	3.29967	0.00114341	0.00605419	-2.10601
Mia3	A0A0R4J2D3	NA	Transport and Golgi organization protein 1 homolog		0.154562	9.0946	3.29117	0.00119176	0.00629006	-2.10631
Naa15	G3X8Y3	ENSMUSG00000063273	N-alpha-acetyltransferase 15, NatA auxiliary subunit		-0.325922	10.6893	-3.2125	0.00172706	0.00883312	-2.13554
Acot13	Q9CQR4	ENSMUSG00000006717	Acyl-coenzyme A thioesterase 13		-0.133931	10.6185	-3.28003	0.00122362	0.00643765	-2.16536
Ldha	P06151	ENSMUSG00000063229	L-lactate dehydrogenase A chain		0.0624382	14.011	3.25208	0.00134173	0.00699394	-2.25426
Cyp3a13	Q64464	ENSMUSG00000029727	Cytochrome P450 3A13		-0.105691	11.1843	-3.25201	0.00134206	0.00699394	-2.25448
Akr7a2	Q8CG76	ENSMUSG00000028743	Aflatoxin B1 aldehyde reductase member 2		0.140781	9.63295	3.24196	0.00139312	0.00721454	-2.28339
Stoml2	Q99JB2	ENSMUSG00000028455	Stomatin-like protein 2, mitochondrial		0.162422	10.0096	3.23417	0.00143658	0.00741636	-2.29056
Akr1c20	Q8VC77	ENSMUSG00000054757	Akr1c20 protein		0.487181	8.07723	3.05531	0.00386092	0.0175226	-2.34639
Ca5a	P23589	ENSMUSG00000025317	Carbonic anhydrase 5A, mitochondrial		0.263479	7.68381	3.11333	0.00256817	0.0122266	-2.41266
Cept1	Q8BGS7-2	NA	Isoform 2 of Choline/ethanolaminephosphotransferase 1		0.231018	10.3653	3.17866	0.00173773	0.00886029	-2.42857
Pfkfb1	P70266	ENSMUSG00000025271	6-phosphofructo-2-kinase/fructose-2,6-bisphosphatase 1		0.345918	7.99095	3.02636	0.00417771	0.0187543	-2.43625
Ywhag	P61982	ENSMUSG00000051391	14-3-3 protein gamma		0.127788	10.0906	3.16725	0.00179348	0.00908843	-2.50137
Fn1	A0A087WSN6	ENSMUSG00000026193	Fibronectin		-0.120748	10.7597	-3.16509	0.00179032	0.00908843	-2.51923
Ndufa5	Q9CPP6	ENSMUSG00000023089	NADH dehydrogenase [ubiquinone] 1 alpha subcomplex subunit 5		-0.166664	9.43799	-3.14967	0.00189912	0.00947841	-2.52655
A1cf	Q5YD48-2	NA	Isoform 2 of APOBEC1 complementation factor		0.142633	9.25917	3.15773	0.00184172	0.00927597	-2.52889
Atl2	Q6PA06	ENSMUSG00000059811	Atlastin-2		0.154579	9.21932	3.14294	0.00196008	0.00975316	-2.55109
Ppia	P17742	ENSMUSG00000071866	Peptidyl-prolyl cis-trans isomerase A		-0.0671686	13.424	-3.15069	0.00187527	0.00941627	-2.56359
Lman1	Q9D0F3	ENSMUSG00000041891	Protein ERGIC-53		-0.12057	11.097	-3.14881	0.00188678	0.00944533	-2.56923
Abcg2	Q7TMS5	ENSMUSG00000029802	Broad substrate specificity ATP-binding cassette transporter ABCG2		0.19276	9.47039	3.13316	0.00204129	0.0100965	-2.5727
Abhd6	Q8R2Y0-2	NA	Isoform 2 of Monoacylglycerol lipase ABHD6		0.279216	7.84332	3.07996	0.00268792	0.0127599	-2.57297
Sult2a8	Q8BGL3	ENSMUSG00000030378	Sulfotransferase 2A8		0.240843	9.19276	3.12538	0.00210959	0.0103722	-2.60926
Abcb11	Q9QY30	ENSMUSG00000027048	Bile salt export pump		-0.111822	9.31329	-3.13214	0.00199596	0.00990186	-2.61183
Rab9a	Q9R0M6	ENSMUSG00000079316	Ras-related protein Rab-9A		0.27505	8.3723	3.08048	0.00253479	0.0121376	-2.61815
Acat3	Q80X81	ENSMUSG00000062480	Acetyl-Coenzyme A acetyltransferase 3		-0.0748674	12.8208	-3.12075	0.00206691	0.0101927	-2.65324
Tmed10	Q9D1D4	ENSMUSG00000021248	Transmembrane emp24 domain-containing protein 10		-0.185086	10.8543	-3.11117	0.00213904	0.0104858	-2.67437
Hspa2	P17156	ENSMUSG00000059970	Heat shock-related 70 kDa protein 2		-0.124074	12.007	-3.10688	0.00218256	0.010636	-2.67616
Ephx2	P34914	ENSMUSG00000022040	Bifunctional epoxide hydrolase 2		0.0811067	13.3046	3.10631	0.00216569	0.010585	-2.69621
Eml2	Q7TNG5-2	NA	Isoform 2 of Echinoderm microtubule-associated protein-like 2		0.331271	9.16294	2.96028	0.00426995	0.0189622	-2.71078
Vwa8	Q8CC88	ENSMUSG00000058997	von Willebrand factor A domain-containing protein 8		0.122814	10.0105	3.08866	0.00230586	0.0112038	-2.73917
Pafah2	Q8VDG7	ENSMUSG00000037366	Platelet-activating factor acetylhydrolase 2, cytoplasmic		0.279173	7.90225	2.99862	0.00349871	0.0159665	-2.76885
Cox6a1	P43024	ENSMUSG00000041697	Cytochrome c oxidase subunit 6A1, mitochondrial		-0.223278	8.71046	-2.9997	0.00325859	0.0150944	-2.79303
Pgrmc1	O55022	ENSMUSG00000006373	Membrane-associated progesterone receptor component 1		0.136807	11.5354	3.0665	0.0024625	0.0118949	-2.81102
Etfa	Q99LC5	ENSMUSG00000032314	Electron transfer flavoprotein subunit alpha, mitochondrial		-0.0708347	13.7721	-3.06415	0.00247952	0.0119422	-2.82059
Cbr1	P48758	ENSMUSG00000051483	Carbonyl reductase [NADPH] 1		-0.10562	10.9125	-3.06321	0.00248699	0.0119433	-2.82336
Ndufs4	Q9CXZ1	ENSMUSG00000021764	NADH dehydrogenase [ubiquinone] iron-sulfur protein 4, mitochondrial		-0.135596	11.2384	-3.05628	0.00254561	0.0121542	-2.83416
Scfd1	Q8BRF7	ENSMUSG00000020952	Sec1 family domain-containing protein 1		0.191442	8.69042	3.03334	0.00280335	0.0132528	-2.84304
Cct4	P80315	ENSMUSG00000007739	T-complex protein 1 subunit delta		0.141793	10.1403	3.02675	0.00280779	0.0132528	-2.925
Psmd11	Q8BG32	ENSMUSG00000017428	26S proteasome non-ATPase regulatory subunit 11		0.15711	8.79671	3.00062	0.00310541	0.0144919	-2.94125
Gpi	P06745	ENSMUSG00000036427	Glucose-6-phosphate isomerase		-0.202068	9.35255	-2.98329	0.00334763	0.0154477	-2.94559
Psma2	P49722	ENSMUSG00000015671	Proteasome subunit alpha type-2		0.18153	8.89855	2.99685	0.00315524	0.014683	-2.94705
Txnrd2	J3QMN4	NA	Thioredoxin-disulfide reductase		-0.300374	7.49425	-2.90445	0.00459792	0.0202015	-2.94784
Dhrs4	Q99LB2	ENSMUSG00000022210	Dehydrogenase/reductase SDR family member 4		0.102913	11.1492	3.0102	0.00294222	0.0138477	-2.97751
Psma3	O70435	ENSMUSG00000060073	Proteasome subunit alpha type-3		0.1633	9.45427	3.00258	0.00302784	0.0142102	-2.97966
Ndufa2	Q9CQ75	ENSMUSG00000014294	NADH dehydrogenase [ubiquinone] 1 alpha subcomplex subunit 2		-0.147546	9.72599	-2.96505	0.00342332	0.0156657	-3.04733
Vdac3	Q60931	ENSMUSG00000008892	Voltage-dependent anion-selective channel protein 3		-0.102467	11.9302	-2.97731	0.00326193	0.0150944	-3.07191
Mpdu1	Q8R0J2	ENSMUSG00000018761	Mannose-P-dolichol utilization defect 1 protein		0.205451	8.58712	2.8936	0.00458676	0.0202015	-3.10118
Ndufb6	Q3UIU2	ENSMUSG00000071014	NADH dehydrogenase [ubiquinone] 1 beta subcomplex subunit 6		-0.23562	10.0514	-2.82161	0.00631133	0.0263957	-3.10167
Anxa6	F8WIT2	ENSMUSG00000018340	Annexin		-0.10345	11.4383	-2.96287	0.00341212	0.0156657	-3.11306
Pabpc1	P29341	ENSMUSG00000022283	Polyadenylate-binding protein 1		0.0791132	11.8003	2.96186	0.00342294	0.0156657	-3.11595
Bnip1	Q6QD59	ENSMUSG00000024191	Vesicle transport protein SEC20		0.207964	8.6986	2.87362	0.00505265	0.0219081	-3.11738
Sgpl1	Q8R0X7	ENSMUSG00000020097	Sphingosine-1-phosphate lyase 1		-0.352837	9.15927	-2.78997	0.00654026	0.0272154	-3.12987
Sacm1l	Q9EP69	ENSMUSG00000025240	Phosphatidylinositol-3-phosphatase SAC1		0.245183	8.36221	2.90225	0.0043491	0.0192105	-3.1347
Kynu	Q9CXF0	ENSMUSG00000026866	Kynureninase		-0.200046	9.04389	-2.90041	0.00423236	0.0188969	-3.17169
Stard10	Q9JMD3	ENSMUSG00000030688	START domain-containing protein 10		0.122365	11.2429	2.92877	0.00379442	0.0172683	-3.20977
Mal2	Q8BI08	ENSMUSG00000024479	Protein MAL2		-0.189612	10.5086	-2.89539	0.00423095	0.0188969	-3.25634
Stt3a	P46978	ENSMUSG00000032116	Dolichyl-diphosphooligosaccharide--protein glycosyltransferase subunit STT3A		-0.085847	11.1001	-2.90501	0.00407985	0.0184655	-3.27612
Cyp2c23	E9Q5K4	ENSMUSG00000025197	Cytochrome P450 2C44		-0.147728	10.3725	-2.9005	0.00414292	0.0186488	-3.27787
Actn4	P57780	ENSMUSG00000054808	Alpha-actinin-4		-0.0892301	9.84829	-2.9021	0.00412054	0.0185987	-3.28168
Aifm1	Q9Z0X1	ENSMUSG00000036932	Apoptosis-inducing factor 1, mitochondrial		-0.0573984	12.1395	-2.89093	0.00425947	0.0189622	-3.31535
Hsdl2	Q2TPA8	ENSMUSG00000028383	Hydroxysteroid dehydrogenase-like protein 2		0.116145	9.89971	2.88592	0.00433155	0.0191843	-3.32691
Selenbp2	G3UZT2	NA	Selenium-binding protein 2 (Fragment)		-0.278429	9.81555	-2.82567	0.00545887	0.0232424	-3.32702
Ndufv2	Q9D6J6	ENSMUSG00000024099	NADH dehydrogenase [ubiquinone] flavoprotein 2, mitochondrial		-0.143266	10.4395	-2.85831	0.0047058	0.0206206	-3.39862
Acat1	Q8QZT1	ENSMUSG00000032047	Acetyl-CoA acetyltransferase, mitochondrial		0.077516	12.4169	2.85609	0.00473535	0.0206953	-3.41166
Psmc3	O88685	ENSMUSG00000002102	26S proteasome regulatory subunit 6A		0.171079	8.98767	2.82202	0.00540294	0.0230716	-3.41586
Snx2	Q9CWK8	ENSMUSG00000034484	Sorting nexin-2		-0.135285	9.0244	-2.84217	0.00498439	0.021669	-3.41673
Suclg1	Q9WUM5	ENSMUSG00000052738	Succinate--CoA ligase [ADP/GDP-forming] subunit alpha, mitochondrial		-0.147491	9.92467	-2.84928	0.00485031	0.0211417	-3.42033
Cct3	P80318	ENSMUSG00000001416	T-complex protein 1 subunit gamma		0.116144	10.0076	2.83342	0.00508009	0.0219694	-3.46745
Cyb5r3	Q9DCN2-2	NA	Isoform 2 of NADH-cytochrome b5 reductase 3		0.0599854	13.8681	2.82843	0.00514718	0.0222014	-3.48736
Dock4	P59764-2	NA	Isoform 2 of Dedicator of cytokinesis protein 4		0.306801	12.722	2.59742	0.0120887	0.0465515	-3.49695
Atl3	Q91YH5	ENSMUSG00000024759	Atlastin-3		0.157791	9.00384	2.81389	0.0054048	0.0230716	-3.5121
Tubb4b	P68372	ENSMUSG00000036752	Tubulin beta-4B chain		0.0646697	12.7782	2.81859	0.00530138	0.022807	-3.51413
Cyp2d26	A0A0R4IZY2	ENSMUSG00000022445	Cytochrome P450		0.0762542	12.9275	2.81662	0.00533267	0.022882	-3.51946
Ptbp1	Q8BGJ5	ENSMUSG00000006498	Polypyrimidine tract-binding protein 1		0.164181	9.90918	2.79616	0.00570927	0.0240605	-3.54301
Acot12	Q9DBK0	ENSMUSG00000021620	Acetyl-coenzyme A thioesterase		0.203003	7.86669	2.71178	0.00783403	0.0321936	-3.55844
Cyp2d22	Q9JKY7	ENSMUSG00000061740	Cytochrome P450		0.0878993	11.1937	2.8015	0.0055792	0.0236937	-3.56041
Sar1b	Q9CQC9	ENSMUSG00000020386	GTP-binding protein SAR1b		0.122997	11.3107	2.79882	0.00562393	0.0238224	-3.56764
Cct6a	P80317	ENSMUSG00000029447	T-complex protein 1 subunit zeta		0.0890561	10.4046	2.79676	0.00565844	0.0239073	-3.57318
Pura	P42669	ENSMUSG00000043991	Transcriptional activator protein Pur-alpha		-0.300208	7.87032	-2.67946	0.00854168	0.0345854	-3.59306
Tpi1	P17751-2	NA	Isoform 2 of Triosephosphate isomerase		-0.152124	9.60873	-2.77662	0.00603168	0.0253545	-3.62048
Pdia3	P27773	ENSMUSG00000027248	Protein disulfide-isomerase A3		-0.0366181	13.1022	-2.76908	0.00614278	0.025756	-3.64747
Ca14	Q9WVT6	ENSMUSG00000038526	Carbonic anhydrase 14		-0.412785	8.59525	-2.43257	0.0180539	0.0646964	-3.66003
Hpgd	Q8VCC1	ENSMUSG00000031613	15-hydroxyprostaglandin dehydrogenase [NAD(+)]		0.204768	8.0791	2.66979	0.00894551	0.0358689	-3.67073
Slc25a42	Q8R0Y8	ENSMUSG00000002346	Mitochondrial coenzyme A transporter SLC25A42		0.260901	8.38814	2.63345	0.00985501	0.0392301	-3.68391
Tmed9	Q99KF1	ENSMUSG00000058569	Transmembrane emp24 domain-containing protein 9		-0.12334	10.0021	-2.75227	0.00645493	0.0269282	-3.69225
Abcb8	Q9CXJ4	ENSMUSG00000028973	Mitochondrial potassium channel ATP-binding subunit		0.214285	8.31463	2.66471	0.00871536	0.0352024	-3.70948
Alad	P10518	ENSMUSG00000028393	Delta-aminolevulinic acid dehydratase		0.198312	8.51108	2.70499	0.00769286	0.0316923	-3.73241
Alb	P07724	ENSMUSG00000029368	Albumin		-0.0966483	11.2331	-2.73352	0.00682011	0.0283086	-3.74192
Uqcrb	Q9D855	NA	Cytochrome b-c1 complex subunit 7		-0.158524	11.9408	-2.71407	0.00722421	0.029892	-3.7789
Hibadh	Q99L13	ENSMUSG00000029776	3-hydroxyisobutyrate dehydrogenase, mitochondrial		0.0891528	11.3618	2.71315	0.00723776	0.029892	-3.79549
Cdh2	D3YYT0	NA	Cadherin-2		0.195727	8.1232	2.65855	0.0087562	0.0352811	-3.8058
Mia2	Q91ZV0	NA	Melanoma inhibitory activity protein 2		0.163661	8.97501	2.68082	0.008043	0.0327857	-3.83376
Cat	P24270	ENSMUSG00000027187	Catalase		-0.0478481	14.0334	-2.68023	0.00796188	0.0325972	-3.88129
Eef1a1	P10126	ENSMUSG00000037742	Elongation factor 1-alpha 1		0.0329026	16.7522	2.67981	0.00797172	0.0325972	-3.8824
Eif2s2	Q99L45	ENSMUSG00000074656	Eukaryotic translation initiation factor 2 subunit 2		0.106662	9.78286	2.67622	0.0080575	0.0327857	-3.88878
Etfdh	Q921G7	ENSMUSG00000027809	Electron transfer flavoprotein-ubiquinone oxidoreductase, mitochondrial		-0.0444888	13.0203	-2.65884	0.00846699	0.0343672	-3.93653
Psmd13	Q9WVJ2	ENSMUSG00000025487	26S proteasome non-ATPase regulatory subunit 13		0.135137	10.6217	2.60742	0.0100332	0.039558	-3.94299
Fermt2	Q8CIB5	ENSMUSG00000037712	Fermitin family homolog 2		0.279817	7.7771	2.4589	0.0171839	0.0623909	-3.95064
Mtdh	Q80WJ7	ENSMUSG00000022255	Protein LYRIC		0.0897694	10.2756	2.64473	0.00882528	0.0354729	-3.96698
Ndufa3	Q9CQ91	ENSMUSG00000035674	NADH dehydrogenase [ubiquinone] 1 alpha subcomplex subunit 3		-0.161387	9.57077	-2.62432	0.00942044	0.0376818	-3.96948
Cyp51a1	Q8K0C4	ENSMUSG00000001467	Lanosterol 14-alpha demethylase		-0.163527	10.278	-2.60583	0.00992457	0.0393175	-4.01866
Tmpo	Q61033	ENSMUSG00000019961	Lamina-associated polypeptide 2, isoforms alpha/zeta		0.233032	8.37393	2.51276	0.0134053	0.0509092	-4.03934
Ywhae	P62259	ENSMUSG00000020849	14-3-3 protein epsilon		0.0838656	12.0867	2.60714	0.00980863	0.0391397	-4.06833
Acacb	E9Q4Z2	ENSMUSG00000042010	Acetyl-CoA carboxylase 2		0.179944	8.89062	2.57595	0.0109379	0.0428184	-4.07306
Gstz1	A0A1Y7VJZ2	NA	Maleylacetoacetate isomerase		0.0661586	11.9037	2.60422	0.00988966	0.0392733	-4.07568
Afg3l2	Q8JZQ2	ENSMUSG00000024527	AFG3-like protein 2		0.143399	9.22293	2.57282	0.0109324	0.0428184	-4.08367
Ugt2a3	Q8BWQ1	ENSMUSG00000035780	UDP-glucuronosyltransferase 2A3		0.0744566	12.8585	2.60057	0.00999196	0.0394897	-4.08489
Gnas	P63094	ENSMUSG00000027523	Guanine nucleotide-binding protein G(s) subunit alpha isoforms short		0.281627	8.7597	2.41013	0.019606	0.068913	-4.08753
Psmd3	P14685	ENSMUSG00000017221	26S proteasome non-ATPase regulatory subunit 3		0.151957	8.70156	2.54689	0.011913	0.0459821	-4.08805
Rdh9	Q8K5C8	ENSMUSG00000056148	Cis-retinol/androgen dehydrogenase type 3		0.213783	12.578	2.46117	0.0154197	0.0572656	-4.1061
Fkbp8	O35465-2	NA	Isoform 2 of Peptidyl-prolyl cis-trans isomerase FKBP8		0.162699	9.05792	2.53237	0.0123956	0.0476222	-4.10936
Gatd3	Q9D172	ENSMUSG00000053329	Glutamine amidotransferase-like class 1 domain-containing protein 3, mitochondrial		-0.188316	9.81114	-2.55699	0.0113795	0.0443372	-4.12488
Ndufa7	Q9Z1P6	ENSMUSG00000041881	NADH dehydrogenase [ubiquinone] 1 alpha subcomplex subunit 7		-0.203273	10.5199	-2.54668	0.0117798	0.0455744	-4.12605
Slc25a1	Q8JZU2	ENSMUSG00000003528	Tricarboxylate transport protein, mitochondrial		-0.0636271	12.2502	-2.58171	0.0105362	0.0414423	-4.13227
H2-K1	Q3TH01	ENSMUSG00000061232	H-2 class I histocompatibility antigen, K-K alpha chain		-0.215024	8.40741	-2.45609	0.0156275	0.0574982	-4.15696
Bckdha	Q3U3J1	ENSMUSG00000060376	2-oxoisovalerate dehydrogenase subunit alpha		0.0863765	10.2849	2.56594	0.0110111	0.0430033	-4.17161
NA	Q8WUR0	ENSMUSG00000054676	Protein C19orf12 homolog		0.226593	8.26349	2.45272	0.0158781	0.0582044	-4.17374
Coq9	Q8K1Z0	ENSMUSG00000031782	Ubiquinone biosynthesis protein COQ9, mitochondrial		-0.127659	10.0299	-2.55426	0.0114098	0.0443507	-4.17798
Tlcd4	Q8CGF5	ENSMUSG00000028132	TLC domain-containing protein 4		0.333695	7.60952	2.3543	0.0222379	0.0765355	-4.17872
Rmdn2	Q8BSE0	ENSMUSG00000036368	Regulator of microtubule dynamics protein 2		0.22822	8.37652	2.43933	0.0164271	0.0600389	-4.18041
Kif13b	A0A286YCV9	ENSMUSG00000060012	Kinesin family member 13B		-0.125837	8.43371	-2.5113	0.0130412	0.0498705	-4.2073
Ssr1	Q9CY50	ENSMUSG00000021427	Translocon-associated protein subunit alpha		-0.0783422	13.2475	-2.54426	0.0116956	0.0453549	-4.22535
Psmb1	O09061	ENSMUSG00000014769	Proteasome subunit beta type-1		0.142924	9.34037	2.50531	0.0131762	0.0501544	-4.23381
Apoo	Q9DCZ4-2	NA	Isoform 2 of MICOS complex subunit Mic26		-0.144722	9.4597	-2.51966	0.0126036	0.0483088	-4.24222
Atp5mj	P56379	ENSMUSG00000021290	ATP synthase subunit ATP5MJ, mitochondrial		-0.156689	10.1248	-2.49083	0.0136411	0.051686	-4.28345
Khk	A0A0J9YU79	ENSMUSG00000029162	Ketohexokinase		-0.146991	9.67871	-2.50392	0.013163	0.0501544	-4.2901
Entpd5	Q9WUZ9	ENSMUSG00000021236	Ectonucleoside triphosphate diphosphohydrolase 5		0.20617	8.17046	2.41548	0.0173351	0.0627601	-4.294
Gldc	Q91W43	ENSMUSG00000024827	Glycine dehydrogenase (decarboxylating), mitochondrial		-0.284591	9.15958	-2.24518	0.0265756	0.0895977	-4.3277
Psmd2	Q8VDM4	ENSMUSG00000006998	26S proteasome non-ATPase regulatory subunit 2		0.169474	8.46925	2.45187	0.0153232	0.0571421	-4.34788
Pcbp2	Q61990	ENSMUSG00000056851	Poly(rC)-binding protein 2		0.123326	9.57884	2.48063	0.0140044	0.0529412	-4.3502
Esd	Q9R0P3	ENSMUSG00000021996	S-formylglutathione hydrolase		0.136531	10.4099	2.47466	0.0141864	0.0535068	-4.38385
Ggcx	Q9QYC7	ENSMUSG00000053460	Vitamin K-dependent gamma-carboxylase		0.200022	8.71328	2.41643	0.0170753	0.062133	-4.38474
Apoc4	Q61268	ENSMUSG00000074336	Apolipoprotein C-IV		0.221845	7.88734	2.32052	0.0226858	0.0777155	-4.39203
Sec63	Q8VHE0	ENSMUSG00000019802	Translocation protein SEC63 homolog		0.108028	9.9315	2.46851	0.0144119	0.0542333	-4.40072
Ola1	Q9CZ30	ENSMUSG00000027108	Obg-like ATPase 1		0.160924	8.82623	2.40094	0.0176496	0.0635232	-4.4142
Rps27a	P62983	ENSMUSG00000020460	Ubiquitin-40S ribosomal protein S27a		0.0960002	14.1478	2.46186	0.0146566	0.0550289	-4.42567
Mmut	P16332	ENSMUSG00000023921	Methylmalonyl-CoA mutase, mitochondrial		-0.0767546	10.1448	-2.45756	0.0148322	0.055562	-4.43602
Txn	P10639	ENSMUSG00000028367	Thioredoxin		0.149181	10.1017	2.44102	0.0155881	0.057481	-4.45077
Lonp2	Q9DBN5	ENSMUSG00000047866	Lon protease homolog 2, peroxisomal		0.114495	10.2286	2.44193	0.0155014	0.0574178	-4.46303
Ube2n	P61089	ENSMUSG00000074781	Ubiquitin-conjugating enzyme E2 N		-0.0921815	10.3523	-2.44587	0.0153027	0.0571421	-4.46381
Prdx3	P20108	ENSMUSG00000024997	Thioredoxin-dependent peroxide reductase, mitochondrial		0.138458	9.65577	2.44387	0.0154257	0.0572656	-4.46781
Ndrg2	Q9QYG0	ENSMUSG00000004558	Protein NDRG2		-0.0955025	11.3456	-2.43923	0.0155784	0.057481	-4.47959
Ugt1a9	Q62452	ENSMUSG00000090175	UDP-glucuronosyltransferase 1A9		-0.186117	9.83348	-2.36996	0.0190899	0.0675298	-4.47969
Cct2	P80314	ENSMUSG00000034024	T-complex protein 1 subunit beta		0.0844267	10.2647	2.43216	0.0158899	0.0582044	-4.49651
Ywhah	P68510	ENSMUSG00000018965	14-3-3 protein eta		0.203195	8.01698	2.32449	0.0219907	0.0758426	-4.49725
Anxa7	Q07076	ENSMUSG00000021814	Annexin A7		0.181429	8.02449	2.34826	0.020528	0.0713944	-4.50532
Col1a1	P11087	ENSMUSG00000001506	Collagen alpha-1(I) chain		0.343713	9.69205	2.25762	0.0266668	0.0897222	-4.51793
Ndufb7	Q9CR61	ENSMUSG00000033938	NADH dehydrogenase [ubiquinone] 1 beta subcomplex subunit 7		-0.198012	8.55031	-2.3799	0.0184672	0.0657495	-4.5207
Ces1	Q8VCC2	ENSMUSG00000057074	Liver carboxylesterase 1		0.156763	9.56606	2.38931	0.0179698	0.0645349	-4.54404
Mettl7a1	Q8C6B0	ENSMUSG00000054619	Methyltransferase-like 7A1		0.0695662	11.4716	2.41059	0.016819	0.0613357	-4.54718
Myo6	V9GX76	ENSMUSG00000033577	Unconventional myosin-6		0.236311	7.6681	2.14207	0.0372038	0.118879	-4.55132
Hdhd3	Q9CYW4	ENSMUSG00000038422	Haloacid dehalogenase-like hydrolase domain-containing protein 3		-0.261854	8.59406	-2.12043	0.038973	0.122869	-4.56609
Endog	O08600	ENSMUSG00000015337	Endonuclease G, mitochondrial		-0.152159	9.96105	-2.35457	0.0196869	0.0690506	-4.57361
Scp2	P32020-2	NA	Isoform SCP2 of Sterol carrier protein 2		0.069852	14.7214	2.39864	0.0173616	0.0627601	-4.57514
Them4	Q3UUI3	ENSMUSG00000028145	Acyl-coenzyme A thioesterase THEM4		-0.305538	7.73411	-2.20426	0.0302476	0.0994144	-4.57999
Ak2	Q9WTP6-2	NA	Isoform 2 of Adenylate kinase 2, mitochondrial		-0.0641781	12.365	-2.39352	0.0175988	0.0634787	-4.58708
Hnrnpl	Q8R081	ENSMUSG00000015165	Heterogeneous nuclear ribonucleoprotein L		0.226111	8.65099	2.29717	0.0231616	0.0790557	-4.60008
Aldh7a1	Q9DBF1-2	NA	Isoform 2 of Alpha-aminoadipic semialdehyde dehydrogenase		-0.0812666	11.1212	-2.38237	0.0181303	0.0647159	-4.61307
Comt	O88587-2	NA	Isoform Soluble of Catechol O-methyltransferase		0.0539548	13.1149	2.38212	0.0181377	0.0647159	-4.61361
Gfm1	Q8K0D5	ENSMUSG00000027774	Elongation factor G, mitochondrial		-0.208404	8.57434	-2.27951	0.0242685	0.0824928	-4.62107
Pnn	O35691	ENSMUSG00000020994	Pinin		0.264654	8.19674	2.00852	0.0509227	0.151303	-4.62682
Col1a2	Q01149	ENSMUSG00000029661	Collagen alpha-2(I) chain		0.330467	10.4857	2.31971	0.0217353	0.0751186	-4.62722
Syngr2	O55101	ENSMUSG00000048277	Synaptogyrin-2		0.278298	8.01833	2.05941	0.0454281	0.138173	-4.63453
Fxyd1	Q9Z239	ENSMUSG00000036570	Phospholemman		-0.211708	10.2091	-2.30201	0.0227219	0.0777155	-4.63626
Echdc3	Q9D7J9	ENSMUSG00000039063	Enoyl-CoA hydratase domain-containing protein 3, mitochondrial		-0.212755	9.72808	-2.19802	0.0305486	0.100131	-4.63822
Acadm	P45952	ENSMUSG00000062908	Medium-chain specific acyl-CoA dehydrogenase, mitochondrial		0.047849	12.5581	2.36967	0.0187425	0.0665864	-4.64242
Hgd	O09173	ENSMUSG00000022821	Homogentisate 1,2-dioxygenase		0.0970882	12.2178	2.3658	0.0189337	0.0671213	-4.65133
Acot8	P58137	ENSMUSG00000017307	Acyl-coenzyme A thioesterase 8		0.200928	8.05189	2.2125	0.029412	0.097372	-4.65571
Cpt1a	P97742	ENSMUSG00000024900	Carnitine O-palmitoyltransferase 1, liver isoform		0.11808	9.54351	2.35538	0.0194777	0.0687548	-4.66797
Ivd	Q9JHI5	ENSMUSG00000027332	Isovaleryl-CoA dehydrogenase, mitochondrial		-0.078689	11.036	-2.35295	0.0195826	0.068913	-4.68089
Stx12	Q9ER00	ENSMUSG00000028879	Syntaxin-12		0.277472	7.39482	2.05715	0.0441924	0.135842	-4.68988
Nipsnap1	O55125	ENSMUSG00000034285	Protein NipSnap homolog 1		-0.078894	13.619	-2.34798	0.0198386	0.069435	-4.69228
Acad11	Q80XL6	ENSMUSG00000090150	Acyl-CoA dehydrogenase family member 11		0.0608214	11.8511	2.3464	0.0199206	0.0695748	-4.69589
Pdia4	P08003	ENSMUSG00000025823	Protein disulfide-isomerase A4		0.0472765	11.385	2.34524	0.0199808	0.0696377	-4.69854
Psmb2	Q9R1P3	ENSMUSG00000028837	Proteasome subunit beta type-2		0.122564	10.1571	2.32806	0.0209972	0.0728726	-4.7158
Fads2	Q9Z0R9	ENSMUSG00000024665	Acyl-CoA 6-desaturase		-0.107078	9.56705	-2.31624	0.0216484	0.0749751	-4.71608
Copz1	P61924	ENSMUSG00000060992	Coatomer subunit zeta-1		-0.145259	8.21824	-2.20811	0.0291562	0.0967644	-4.74903
Psmc6	P62334	ENSMUSG00000021832	26S proteasome regulatory subunit 10B		0.228911	7.51851	2.14154	0.0353198	0.113962	-4.75466
Tasor2	Q5DTT3	ENSMUSG00000033799	Protein TASOR 2		-0.208867	9.37827	-2.04438	0.0440927	0.135842	-4.80351
Cars1	Q9ER72	ENSMUSG00000010755	Cysteine--tRNA ligase, cytoplasmic		0.202638	8.14675	2.08385	0.0405894	0.126995	-4.80492
Txnrd1	Q9JMH6-2	NA	Isoform 2 of Thioredoxin reductase 1, cytoplasmic		0.130278	8.85141	2.24726	0.0261898	0.0884775	-4.80728
Lasp1	Q61792	ENSMUSG00000038366	LIM and SH3 domain protein 1		-0.0837401	10.0176	-2.29683	0.0226497	0.0777155	-4.80814
Ddx1	Q91VR5	ENSMUSG00000037149	ATP-dependent RNA helicase DDX1		0.140466	9.42156	2.24914	0.0258695	0.0875748	-4.81217
Surf1	P09925	ENSMUSG00000015790	Surfeit locus protein 1		0.178508	8.30983	2.1133	0.0378227	0.120391	-4.81827
Ttc36	Q8VBW8	ENSMUSG00000039438	Tetratricopeptide repeat protein 36		0.13179	9.86038	2.2769	0.0238736	0.0813178	-4.83676
Emilin1	Q99K41	ENSMUSG00000029163	EMILIN-1		0.346213	7.74018	1.88052	0.0660113	0.182664	-4.84912
Prodh2	Q8VCZ9	ENSMUSG00000036892	Hydroxyproline dehydrogenase		0.314119	7.40737	1.93643	0.0581737	0.165755	-4.84919
Myo1b	P46735	ENSMUSG00000018417	Unconventional myosin-Ib		0.159696	8.35559	2.20323	0.0291699	0.0967644	-4.86582
Cstf2	Q8BIQ5-2	NA	Isoform 2 of Cleavage stimulation factor subunit 2		-0.222999	8.20992	-1.99803	0.049849	0.149456	-4.8805
Dync1i2	O88487	ENSMUSG00000027012	Cytoplasmic dynein 1 intermediate chain 2		0.279926	7.56539	1.90262	0.0632513	0.177207	-4.88059
Get3	O54984	ENSMUSG00000052456	ATPase GET3		0.17888	8.6624	2.10024	0.0387134	0.122284	-4.89152
Timm8a1	Q9WVA2	ENSMUSG00000048007	Mitochondrial import inner membrane translocase subunit Tim8 A		0.190692	9.44518	2.22752	0.0271533	0.0909883	-4.90335
Actn1	Q7TPR4	ENSMUSG00000015143	Alpha-actinin-1		-0.160282	9.21202	-2.20478	0.0288632	0.0961331	-4.91769
Bphl	Q8R164	ENSMUSG00000038286	Valacyclovir hydrolase		0.0703854	11.8365	2.24589	0.0257893	0.0874823	-4.9211
Abcb4	P21440	ENSMUSG00000042476	Phosphatidylcholine translocator ABCB4		0.188694	8.16606	2.08759	0.0397319	0.124549	-4.92669
Col6a2	Q02788	ENSMUSG00000020241	Collagen alpha-2(VI) chain		0.293772	9.38553	2.12323	0.0360883	0.116214	-4.92721
Arl8b	Q9CQW2	ENSMUSG00000030105	ADP-ribosylation factor-like protein 8B		-0.181994	8.29976	-2.1671	0.0318971	0.104138	-4.93356
Ndufb10	Q9DCS9	ENSMUSG00000040048	NADH dehydrogenase [ubiquinone] 1 beta subcomplex subunit 10		-0.115924	10.2446	-2.22657	0.0270925	0.0909691	-4.95718
Bckdhb	Q6P3A8	ENSMUSG00000032263	2-oxoisovalerate dehydrogenase subunit beta, mitochondrial		0.125841	10.2595	2.21524	0.0279326	0.0932215	-4.97272
Rpl22	P67984	ENSMUSG00000028936	60S ribosomal protein L22		0.053209	12.213	2.22052	0.0274905	0.0919316	-4.97649
Actr1a	P61164	ENSMUSG00000025228	Alpha-centractin		-0.18693	8.04369	-1.93495	0.0577296	0.16566	-4.98146
Ak4	Q9WUR9	ENSMUSG00000028527	Adenylate kinase 4, mitochondrial		-0.27063	8.0677	-1.82999	0.0718506	0.19508	-4.98396
Slco2b1	Q8BXB6	ENSMUSG00000030737	Solute carrier organic anion transporter family member 2B1		0.15516	8.33762	2.05711	0.0421349	0.13084	-4.99483
Clmn	Q8C5W0-4	NA	Isoform 4 of Calmin		0.199209	7.54809	1.95854	0.0548352	0.159544	-5.00041
Hsd17b6	Q9R092	ENSMUSG00000025396	17-beta-hydroxysteroid dehydrogenase type 6		-0.25708	10.6515	-1.85727	0.0658806	0.182609	-5.02052
Pgm1	Q9D0F9	ENSMUSG00000025791	Phosphoglucomutase-1		0.0962919	8.86947	2.18393	0.0302696	0.0994144	-5.02127
Mccc2	Q3ULD5	ENSMUSG00000021646	Methylcrotonoyl-CoA carboxylase beta chain, mitochondrial		-0.0721653	9.78767	-2.19143	0.0295652	0.0976833	-5.03923
Col6a1	Q04857	ENSMUSG00000001119	Collagen alpha-1(VI) chain		0.307889	9.87415	2.10701	0.0370716	0.118687	-5.0454
Sephs2	P97364	ENSMUSG00000049091	Selenide, water dikinase 2		-0.181457	8.67461	-2.13243	0.034559	0.111725	-5.05341
Cald1	E9QA15	NA	Caldesmon 1		-0.0864547	10.2154	-2.18252	0.0302197	0.0994144	-5.05829
Cyp7b1	Q60991	ENSMUSG00000039519	Cytochrome P450 7B1		0.0952091	10.0269	2.16981	0.031213	0.102107	-5.07278
Krt17	Q9QWL7	ENSMUSG00000035557	Keratin, type I cytoskeletal 17		-0.473908	10.6579	-1.92794	0.0581141	0.165755	-5.07638
Arfip1	G5E8V9	ENSMUSG00000074513	Arfaptin-1		0.186618	7.93938	1.96037	0.0532743	0.1566	-5.07816
Ndufv3	Q8BK30	ENSMUSG00000024038	NADH dehydrogenase [ubiquinone] flavoprotein 3, mitochondrial		0.257005	8.1969	1.89583	0.0624433	0.175735	-5.08322
Ywhaz	P63101	ENSMUSG00000022285	14-3-3 protein zeta/delta		0.0988232	10.3115	2.15237	0.0326723	0.106262	-5.08477
Pipox	Q9D826	ENSMUSG00000017453	Peroxisomal sarcosine oxidase		0.121921	10.1878	2.13666	0.0339772	0.11006	-5.08952
Magoh	P61327	ENSMUSG00000028609	Protein mago nashi homolog		0.222949	8.33632	1.94511	0.0548552	0.159544	-5.09486
Slc25a4	P48962	ENSMUSG00000031633	ADP/ATP translocase 1		-0.0825749	14.6398	-1.95342	0.0537489	0.157519	-5.11842
Shmt2	Q9CZN7-2	NA	Isoform 2 of Serine hydroxymethyltransferase, mitochondrial		-0.0687908	11.6192	-2.1501	0.0327372	0.106262	-5.1198
Eif4a1	P60843	ENSMUSG00000059796	Eukaryotic initiation factor 4A-I		0.0454058	12.8859	2.14998	0.0327406	0.106262	-5.12727
Tm7sf2	Q71KT5	ENSMUSG00000024799	Delta(14)-sterol reductase TM7SF2		-0.24034	7.59774	-1.89887	0.0614896	0.173346	-5.13612
Pctp	Q5SV41	ENSMUSG00000020553	Phosphatidylcholine transfer protein		0.238108	7.88834	1.93892	0.0562334	0.163101	-5.14617
Zadh2	Q8BGC4	ENSMUSG00000049090	Prostaglandin reductase-3		-0.248492	7.5484	-1.93525	0.0567908	0.164305	-5.17722
Cobll1	Q3UMF0-3	NA	Isoform 3 of Cordon-bleu protein-like 1		0.145489	8.84014	2.076	0.0394953	0.124042	-5.18142
Lyrm4	Q8K215	ENSMUSG00000046573	LYR motif-containing protein 4		0.155479	12.0288	2.00226	0.0476348	0.143862	-5.18806
Abce1	P61222	ENSMUSG00000058355	ATP-binding cassette sub-family E member 1		0.124618	9.00115	2.0966	0.0374356	0.119389	-5.19153
Aars1	Q8BGQ7	ENSMUSG00000031960	Alanine--tRNA ligase, cytoplasmic		0.183381	8.38231	2.02665	0.0447629	0.136941	-5.20598
Nudc	O35685	ENSMUSG00000028851	Nuclear migration protein nudC		0.137654	8.27795	2.02387	0.0451711	0.13768	-5.21346
Dnajc3	Q91YW3	ENSMUSG00000022136	DnaJ homolog subfamily C member 3		-0.127008	10.4694	-2.08753	0.0381965	0.121237	-5.21793
Eps8l2	Q99K30	ENSMUSG00000025504	Epidermal growth factor receptor kinase substrate 8-like protein 2		0.192101	8.07577	1.95123	0.0538611	0.157519	-5.22008
Dlst	Q9D2G2	ENSMUSG00000004789	Dihydrolipoyllysine-residue succinyltransferase component of 2-oxoglutarate dehydrogenase complex, mitochondrial		-0.0616443	11.4109	-2.10453	0.0365642	0.117517	-5.22197
Egfr	Q01279	ENSMUSG00000020122	Epidermal growth factor receptor		-0.0655693	11.5946	-2.10251	0.0367422	0.117861	-5.22613
Prkcsh	O08795-2	NA	Isoform 2 of Glucosidase 2 subunit beta		-0.0914517	9.69565	-2.08643	0.0382351	0.121237	-5.22911
Helz2	E9QAM5	ENSMUSG00000027580	Helicase with zinc finger domain 2		0.142433	9.9647	1.96916	0.0514089	0.151928	-5.23239
Psma4	Q9R1P0	ENSMUSG00000032301	Proteasome subunit alpha type-4		0.165838	8.93082	2.02922	0.0443198	0.135842	-5.23565
Psma5	Q9Z2U1	ENSMUSG00000068749	Proteasome subunit alpha type-5		0.157223	8.79339	2.02422	0.0449841	0.137364	-5.24037
Tmem135	Q9CYV5	ENSMUSG00000039428	Transmembrane protein 135		0.138002	9.83778	2.01024	0.0462752	0.140012	-5.25032
Snu13	Q9D0T1	ENSMUSG00000063480	NHP2-like protein 1		0.166272	8.29105	1.89277	0.0613452	0.173235	-5.2549
Tmem214	Q8BM55	ENSMUSG00000038828	Transmembrane protein 214		0.125315	8.61735	2.03488	0.0435687	0.134786	-5.26082
Aldoa	P05064	ENSMUSG00000030695	Fructose-bisphosphate aldolase A		-0.152949	9.30659	-2.07526	0.0392967	0.123654	-5.26262
Farsb	Q9WUA2	ENSMUSG00000026245	Phenylalanine--tRNA ligase beta subunit		0.102048	9.11128	2.05484	0.0413653	0.128766	-5.26554
Hspd1	P63038	ENSMUSG00000025980	60 kDa heat shock protein, mitochondrial		-0.0535399	12.6383	-2.08232	0.0385677	0.122057	-5.26754
Lactb	Q9EP89	ENSMUSG00000032370	Serine beta-lactamase-like protein LACTB, mitochondrial		0.099988	9.50062	2.05418	0.0413891	0.128766	-5.29135
Tmem97	Q8VD00	ENSMUSG00000037278	Sigma intracellular receptor 2		0.203105	7.89197	1.71093	0.0931932	0.236854	-5.29702
Col4a1	P02463	ENSMUSG00000031502	Collagen alpha-1(IV) chain		0.322707	9.58023	1.82256	0.0726532	0.196437	-5.30604
Mbl2	P41317	ENSMUSG00000024863	Mannose-binding protein C		0.21177	9.67048	1.91117	0.0587951	0.167177	-5.3083
Snd1	Q78PY7	ENSMUSG00000001424	Staphylococcal nuclease domain-containing protein 1		0.0361349	12.1383	2.05665	0.0410002	0.128038	-5.31963
Rabl6	Q5U3K5	ENSMUSG00000015087	Rab-like protein 6		0.208292	11.8122	1.96645	0.0513161	0.151928	-5.33167
Srp54	P14576	ENSMUSG00000073079	Signal recognition particle 54 kDa protein		0.159514	7.8852	1.89838	0.060092	0.170278	-5.33432
Tmod3	Q9JHJ0	ENSMUSG00000058587	Tropomodulin-3		0.167118	7.94558	1.67074	0.101903	0.251636	-5.33501
Cand1	Q6ZQ38	ENSMUSG00000020114	Cullin-associated NEDD8-dissociated protein 1		0.0971187	9.12329	2.03636	0.0430816	0.133529	-5.33889
Aspg	A0JNU3	ENSMUSG00000037686	60 kDa lysophospholipase		-0.161776	9.40196	-1.7139	0.0897469	0.23275	-5.34195
Luc7l2	Q7TNC4-2	NA	Isoform 2 of Putative RNA-binding protein Luc7-like 2		-0.253898	7.85569	-1.70344	0.0940486	0.23795	-5.35029
Ube2m	F7CDT0	NA	NEDD8-conjugating enzyme Ubc12 (Fragment)		0.215528	8.75113	1.72295	0.0894553	0.232359	-5.36223
Plod3	Q9R0E1	ENSMUSG00000004846	Multifunctional procollagen lysine hydroxylase and glycosyltransferase LH3		0.169686	10.4957	2.0241	0.0443184	0.135842	-5.36478
Slc25a21	Q8BZ09	ENSMUSG00000035472	Mitochondrial 2-oxodicarboxylate carrier		0.18488	8.10601	1.80447	0.0747493	0.199599	-5.37411
Cfhr4	E9Q8B5	ENSMUSG00000070594	Complement factor H-related 4		0.214023	9.11956	1.74265	0.085996	0.223725	-5.37559
Efr3a	A0A1D5RLL3	NA	Protein EFR3 homolog A		0.228598	8.20429	1.64195	0.106543	0.259985	-5.38156
Sec61a1	P61620	ENSMUSG00000030082	Protein transport protein Sec61 subunit alpha isoform 1		-0.0671356	11.4356	-2.02362	0.0443212	0.135842	-5.38574
Baat	Q91X34	ENSMUSG00000039653	Bile acid-CoA:amino acid N-acyltransferase		0.162318	9.37895	1.90262	0.0597098	0.169486	-5.39143
Idh3a	Q9D6R2	ENSMUSG00000032279	Isocitrate dehydrogenase [NAD] subunit alpha, mitochondrial		0.131483	8.7513	1.91767	0.0574943	0.165471	-5.39183
Acads	Q07417	ENSMUSG00000029545	Short-chain specific acyl-CoA dehydrogenase, mitochondrial		-0.0528782	11.1401	-2.0124	0.0455	0.138173	-5.40796
Map2k2	Q63932	ENSMUSG00000035027	Dual specificity mitogen-activated protein kinase kinase 2		0.181276	12.2066	1.57996	0.120576	0.283842	-5.412
Smc1a	Q9CU62	ENSMUSG00000041133	Structural maintenance of chromosomes protein 1A		0.283906	8.18841	1.49198	0.142413	0.323168	-5.41676
Psmd9	Q9CR00	ENSMUSG00000029440	26S proteasome non-ATPase regulatory subunit 9		0.12445	8.77587	1.91331	0.0578607	0.16566	-5.41739
Acbd5	Q5XG73-2	NA	Isoform 2 of Acyl-CoA-binding domain-containing protein 5		0.0753689	11.0616	2.00636	0.0461461	0.139878	-5.41989
Faah	O08914	ENSMUSG00000034171	Fatty-acid amide hydrolase 1		0.134126	9.0336	1.96875	0.0505807	0.150829	-5.42732
Ndufa8	Q9DCJ5	ENSMUSG00000026895	NADH dehydrogenase [ubiquinone] 1 alpha subcomplex subunit 8		-0.168316	8.34687	-1.82159	0.0713427	0.194485	-5.43841
Etnppl	Q8BWU8	ENSMUSG00000019232	Ethanolamine-phosphate phospho-lyase		-0.253637	8.49856	-1.4583	0.148285	0.333287	-5.43899
Gstm6	O35660	ENSMUSG00000068762	Glutathione S-transferase Mu 6		0.198483	8.12951	1.63639	0.108466	0.26312	-5.43991
Galk1	Q9R0N0	ENSMUSG00000020766	Galactokinase		0.10701	8.91156	1.9181	0.0572282	0.164993	-5.44203
Vapa	Q9WV55	ENSMUSG00000024091	Vesicle-associated membrane protein-associated protein A		0.102156	10.2345	1.98405	0.0486192	0.146301	-5.45731
Srprb	P47758	ENSMUSG00000032553	Signal recognition particle receptor subunit beta		0.102576	9.13198	1.96105	0.0513837	0.151928	-5.46105
Mocs1	Q5RKZ7	ENSMUSG00000064120	Molybdenum cofactor biosynthesis protein 1		0.192471	8.03503	1.77991	0.0781966	0.207021	-5.46129
Pcyt2	Q922E4	ENSMUSG00000025137	Ethanolamine-phosphate cytidylyltransferase		0.143669	7.9817	1.77338	0.0798864	0.210006	-5.46176
Mttp	O08601	ENSMUSG00000028158	Microsomal triglyceride transfer protein large subunit		0.0440813	11.559	1.98472	0.0485236	0.146279	-5.46229
Amacr	O09174	ENSMUSG00000022244	Alpha-methylacyl-CoA racemase		0.0945031	9.6763	1.98244	0.0487935	0.146558	-5.4636
Xylb	Q3TNA1	ENSMUSG00000035769	Xylulose kinase		0.0893681	9.90414	1.96858	0.0504269	0.150643	-5.47402
Slc10a1	O08705	ENSMUSG00000021135	Sodium/bile acid cotransporter		-0.0966359	10.7508	-1.97221	0.0499442	0.149471	-5.4866
Lpcat3	Q91V01	ENSMUSG00000004270	Lysophospholipid acyltransferase 5		0.168838	8.17874	1.82407	0.0710459	0.193996	-5.49898
Atp2a2	O55143	ENSMUSG00000029467	Sarcoplasmic/endoplasmic reticulum calcium ATPase 2		-0.0430198	11.7014	-1.96384	0.0509146	0.151303	-5.50278
Bub3	Q9WVA3	ENSMUSG00000066979	Mitotic checkpoint protein BUB3		0.165122	9.83622	1.7451	0.0843134	0.219694	-5.503
Serpina11	Q8CIE0	ENSMUSG00000063232	Serpin A11		0.201986	8.25427	1.62508	0.108785	0.263508	-5.50544
Fahd1	Q8R0F8	ENSMUSG00000045316	Acylpyruvase FAHD1, mitochondrial		-0.128638	8.45267	-1.87161	0.0633952	0.177207	-5.50596
Eprs1	Q8CGC7	ENSMUSG00000026615	Bifunctional glutamate/proline--tRNA ligase		0.0734074	9.79848	1.95551	0.0519532	0.153262	-5.51579
C1qbp	Q8R5L1	ENSMUSG00000018446	Complement component 1 Q subcomponent-binding protein, mitochondrial		-0.10395	9.32343	-1.93991	0.0538729	0.157519	-5.51669
Gm20390	E9PZF0	NA	Nucleoside diphosphate kinase		0.0937196	9.86788	1.94801	0.05285	0.15563	-5.52136
Uba1	Q02053	ENSMUSG00000001924	Ubiquitin-like modifier-activating enzyme 1		0.121067	8.72802	1.9103	0.0578528	0.16566	-5.53759
Pcyox1	Q9CQF9	ENSMUSG00000029998	Prenylcysteine oxidase		0.119311	9.33306	1.92137	0.0562757	0.163101	-5.53877
Sec24d	Q6NXL1	ENSMUSG00000039234	Sec24-related gene family, member D (S. cerevisiae)		-0.162199	8.36224	-1.76951	0.0797454	0.210006	-5.54459
Acp6	Q8BP40	ENSMUSG00000028093	Lysophosphatidic acid phosphatase type 6		0.143434	8.56116	1.81009	0.0729212	0.196519	-5.55549
Rpl23a	P62751	ENSMUSG00000058546	60S ribosomal protein L23a		0.0352985	14.2848	1.93423	0.054476	0.159001	-5.55951
Cops4	O88544	ENSMUSG00000035297	COP9 signalosome complex subunit 4		0.203908	7.27708	1.69431	0.0947279	0.238553	-5.5605
Arpc5l	Q9D898	ENSMUSG00000026755	Actin-related protein 2/3 complex subunit 5-like protein		0.147181	8.44574	1.82009	0.0709974	0.193996	-5.56138
Ndufs8	Q8K3J1	ENSMUSG00000059734	NADH dehydrogenase [ubiquinone] iron-sulfur protein 8, mitochondrial		-0.118824	9.85917	-1.914	0.0571485	0.164993	-5.56255
Shpk	Q9D5J6	ENSMUSG00000005951	Sedoheptulokinase		0.144427	7.96732	1.71111	0.0908503	0.233777	-5.57673
Acin1	Q9JIX8-4	NA	Isoform 4 of Apoptotic chromatin condensation inducer in the nucleus		0.17195	8.26196	1.62592	0.107959	0.263051	-5.58281
Mrc1	Q61830	ENSMUSG00000026712	Macrophage mannose receptor 1		0.148996	10.3139	1.79355	0.0751104	0.200133	-5.5869
Slc22a18	Q78KK3	ENSMUSG00000000154	Solute carrier family 22 member 18		0.15992	8.76858	1.81334	0.0720725	0.195186	-5.60145
Coro1c	Q9WUM4	ENSMUSG00000004530	Coronin-1C		-0.253608	7.73324	-1.53133	0.13228	0.304353	-5.6046
Agfg2	Q80WC7	ENSMUSG00000029722	Arf-GAP domain and FG repeat-containing protein 2		-0.142959	7.42898	-1.52198	0.135041	0.308559	-5.60799
Psmd1	Q3TXS7	ENSMUSG00000026229	26S proteasome non-ATPase regulatory subunit 1		0.137004	8.48421	1.86318	0.0642717	0.178448	-5.61127
Pcx	E9QPD7	ENSMUSG00000024892	Pyruvate carboxylase		-0.0363045	13.4253	-1.905	0.058195	0.165755	-5.61469
Pkp2	Q9CQ73	ENSMUSG00000041957	Plakophilin 2		0.177581	7.32992	1.66278	0.100485	0.249626	-5.62169
Rsl1d1	Q8BVY0	ENSMUSG00000005846	Ribosomal L1 domain-containing protein 1		0.144912	7.91791	1.70006	0.0921729	0.236045	-5.63323
H1-0	P10922	ENSMUSG00000096210	Histone H1.0		-0.156633	9.7643	-1.83886	0.0676127	0.185851	-5.63588
Hint1	P70349	ENSMUSG00000020267	Adenosine 5'-monophosphoramidase HINT1		0.0912482	10.9852	1.88822	0.0604382	0.170966	-5.64591
Parp9	Q8CAS9-2	NA	Isoform 2 of Protein mono-ADP-ribosyltransferase PARP9		0.165394	8.39789	1.65282	0.102065	0.251658	-5.65116
Glyctk	A0A0R4J1H2	ENSMUSG00000020258	Glycerate kinase		-0.140016	8.68182	-1.80592	0.0729124	0.196519	-5.65129
Cyc1	Q9D0M3-2	NA	Isoform 2 of Cytochrome c1, heme protein, mitochondrial		-0.195939	9.30203	-1.52084	0.133091	0.304946	-5.65483
Ddb1	Q3U1J4	ENSMUSG00000024740	DNA damage-binding protein 1		0.121049	8.99485	1.83829	0.0679116	0.186053	-5.66084
Tmem109	Q3UBX0	ENSMUSG00000034659	Transmembrane protein 109		0.108167	9.79949	1.86723	0.0633957	0.177207	-5.66433
Mif	P34884	ENSMUSG00000033307	Macrophage migration inhibitory factor		0.107488	9.57468	1.80111	0.0736069	0.197407	-5.67673
Hspe1	Q64433	ENSMUSG00000073676	10 kDa heat shock protein, mitochondrial		-0.0824083	12.0111	-1.87155	0.0627083	0.176181	-5.67684
Gnai2	P08752	ENSMUSG00000032562	Guanine nucleotide-binding protein G(i) subunit alpha-2		0.0774421	10.6024	1.86199	0.0641033	0.17828	-5.68376
Rab5b	P61021	ENSMUSG00000000711	Ras-related protein Rab-5B		-0.151269	9.1938	-1.68887	0.0940067	0.23795	-5.68563
Hba-a1	Q91VB8	ENSMUSG00000069919	Alpha globin 1		-0.079015	15.4912	-1.86492	0.0636373	0.177582	-5.68904
Mccc1	Q99MR8	ENSMUSG00000027709	Methylcrotonoyl-CoA carboxylase subunit alpha, mitochondrial		-0.0672342	10.1786	-1.86356	0.0638285	0.177816	-5.69153
Snap23	O09044	ENSMUSG00000027287	Synaptosomal-associated protein 23		0.166674	7.40001	1.69362	0.0931471	0.236854	-5.69232
Tgm1	A0A0R4J293	ENSMUSG00000022218	Protein-glutamine gamma-glutamyltransferase K		0.115626	9.34833	1.83733	0.0678114	0.186053	-5.71576
Adh5	P28474	ENSMUSG00000028138	Alcohol dehydrogenase class-3		-0.130118	9.21062	-1.7609	0.0804419	0.210937	-5.71689
Sec16a	E9QAT4-2	NA	Isoform 2 of Protein transport protein Sec16A		-0.195785	7.68934	-1.53806	0.128555	0.298697	-5.71695
Lrrc59	Q922Q8	ENSMUSG00000020869	Leucine-rich repeat-containing protein 59		0.0686118	11.8377	1.84411	0.0666324	0.183767	-5.72391
Tecr	Q9CY27	ENSMUSG00000031708	Very-long-chain enoyl-CoA reductase		0.0925632	12.1314	1.8417	0.0669863	0.184436	-5.7241
Gdi2	Q61598	ENSMUSG00000021218	Rab GDP dissociation inhibitor beta		-0.0413942	11.6781	-1.84439	0.0665854	0.183767	-5.72654
Pnpt1	Q8K1R3	ENSMUSG00000020464	Polyribonucleotide nucleotidyltransferase 1, mitochondrial		0.11932	8.21141	1.69842	0.0920898	0.236045	-5.7329
Clec4f	P70194	ENSMUSG00000014542	C-type lectin domain family 4 member F		-0.184059	9.24634	-1.60495	0.110863	0.265813	-5.73711
Cyfip1	Q7TMB8	ENSMUSG00000030447	Cytoplasmic FMR1-interacting protein 1		-0.156761	8.38841	-1.58038	0.117788	0.279175	-5.73905
Farp2	Q91VS8	ENSMUSG00000034066	FERM, ARHGEF and pleckstrin domain-containing protein 2		0.170821	8.31718	1.52461	0.132076	0.304308	-5.74098
Pex14	Q9R0A0	ENSMUSG00000028975	Peroxisomal membrane protein PEX14		0.156588	9.1347	1.6966	0.0923479	0.236045	-5.74668
Nufip2	Q5F2E7	ENSMUSG00000037857	Nuclear fragile X mental retardation-interacting protein 2		0.262271	8.474	1.42285	0.159576	0.351962	-5.75743
Cp	Q61147	ENSMUSG00000003617	Ceruloplasmin		0.15276	8.00764	1.5847	0.116365	0.276597	-5.76346
Eif1ax	Q8BMJ3	ENSMUSG00000067194	Eukaryotic translation initiation factor 1A, X-chromosomal		0.102629	8.89094	1.688	0.0940565	0.23795	-5.77353
Xdh	Q00519	ENSMUSG00000024066	Xanthine dehydrogenase/oxidase		0.134965	8.52141	1.74995	0.0824026	0.215394	-5.77914
Cnpy2	Q9QXT0	ENSMUSG00000025381	Protein canopy homolog 2		0.154052	8.2396	1.45608	0.150974	0.33704	-5.77953
Dnajb11	Q99KV1	ENSMUSG00000004460	DnaJ homolog subfamily B member 11		-0.113923	9.90394	-1.81065	0.071682	0.19508	-5.77995
Ap1g1	P22892	ENSMUSG00000031731	AP-1 complex subunit gamma-1		-0.127068	8.17728	-1.5638	0.12252	0.287505	-5.78136
Dnm1	P39053-3	NA	Isoform 3 of Dynamin-1		0.15901	7.97123	1.51796	0.133025	0.304946	-5.78516
Dars1	Q922B2	ENSMUSG00000026356	Aspartate--tRNA ligase, cytoplasmic		0.0682081	9.87498	1.8092	0.0719151	0.19508	-5.78667
Tcp1	P11983	ENSMUSG00000068039	T-complex protein 1 subunit alpha		0.0784253	9.67588	1.79873	0.0736093	0.197407	-5.79205
Copg1	Q9QZE5	ENSMUSG00000030058	Coatomer subunit gamma-1		-0.0801897	9.78514	-1.79997	0.0733736	0.197407	-5.79577
Cdc37	Q61081	ENSMUSG00000019471	Hsp90 co-chaperone Cdc37		0.186424	7.88681	1.42629	0.160419	0.352879	-5.79632
Cpsf6	H3BJW3	ENSMUSG00000055531	Cleavage and polyadenylation specificity factor subunit 6		-0.163675	8.8489	-1.41057	0.162812	0.354369	-5.79738
Coa3	Q9D2R6	ENSMUSG00000017188	Cytochrome c oxidase assembly factor 3 homolog, mitochondrial		-0.136543	9.92493	-1.76892	0.0785745	0.207688	-5.79746
Psma6	Q9QUM9	ENSMUSG00000021024	Proteasome subunit alpha type-6		0.103971	9.12772	1.7936	0.0745303	0.199553	-5.80212
Slc35a3	E9Q3V2	NA	UDP-N-acetylglucosamine transporter (Fragment)		0.136754	8.43906	1.74087	0.0837463	0.218561	-5.80414
Hm13	Q9D8V0	ENSMUSG00000019188	Minor histocompatibility antigen H13		0.0979736	9.43217	1.76296	0.0795872	0.210006	-5.80442
Mbl1	P39039	ENSMUSG00000037780	Mannose-binding protein A		0.125569	8.23579	1.67735	0.096017	0.241064	-5.81246
Rps11	P62281	ENSMUSG00000003429	40S ribosomal protein S11		-0.0742507	11.6998	-1.79102	0.0747894	0.199599	-5.82206
Nudt7	Q99P30-3	NA	Isoform 3 of Peroxisomal coenzyme A diphosphatase NUDT7		0.132661	11.3951	1.77864	0.0768829	0.204197	-5.8233
Krt1	P04104	ENSMUSG00000046834	Keratin, type II cytoskeletal 1		0.0841487	13.4823	1.58532	0.115936	0.275975	-5.8279
Golga2	Q921M4-2	NA	Isoform 2 of Golgin subfamily A member 2		0.192383	8.02152	1.33251	0.188639	0.392977	-5.82987
Ctnna1	P26231	ENSMUSG00000037815	Catenin alpha-1		-0.081163	9.83329	-1.7815	0.0763492	0.203106	-5.83561
Eif3d	O70194	ENSMUSG00000016554	Eukaryotic translation initiation factor 3 subunit D		0.119127	8.6207	1.68296	0.0946636	0.238553	-5.84292
Apob	E9Q414	ENSMUSG00000020609	Apolipoprotein B-100		0.0800121	10.2225	1.77426	0.0775209	0.205561	-5.85157
Agmo	Q8BS35-2	NA	Isoform 2 of Alkylglycerol monooxygenase		0.132744	7.97717	1.41476	0.162796	0.354369	-5.85572
Gas2	P11862	ENSMUSG00000030498	Growth arrest-specific protein 2		0.199998	7.94393	0.980652	0.3302	0.576208	-5.85574
Bag3	Q9JLV1	ENSMUSG00000030847	BAG family molecular chaperone regulator 3		-0.165686	8.01724	-1.60742	0.110531	0.265402	-5.85681
Abcf2	Q99LE6	ENSMUSG00000028953	ATP-binding cassette sub-family F member 2		0.177254	7.86754	1.28374	0.20542	0.421034	-5.87293
Fga	E9PV24	ENSMUSG00000028001	Fibrinogen alpha chain		-0.0670187	11.842	-1.75974	0.07996	0.210006	-5.87687
Copb1	Q9JIF7	ENSMUSG00000030754	Coatomer subunit beta		-0.0697553	9.91206	-1.74756	0.0820998	0.214943	-5.87981
Rps20	P60867	ENSMUSG00000028234	40S ribosomal protein S20		-0.166074	7.99453	-1.33914	0.185594	0.389124	-5.88897
Ap2a1	P17426-2	NA	Isoform B of AP-2 complex subunit alpha-1		0.115323	8.74047	1.64111	0.103234	0.254161	-5.88966
Txndc15	Q6P6J9	ENSMUSG00000021497	Thioredoxin domain-containing protein 15		0.155373	8.87379	1.6176	0.1084	0.26312	-5.89809
Metap1	Q8BP48	ENSMUSG00000005813	Methionine aminopeptidase 1		0.170708	8.03388	1.41577	0.160685	0.352995	-5.89918
Herc4	Q6PAV2-2	NA	Isoform 2 of Probable E3 ubiquitin-protein ligase HERC4		0.145427	11.8971	1.54949	0.124278	0.291217	-5.90252
Rbmxl1	Q91VM5	ENSMUSG00000037070	RNA binding motif protein, X-linked-like-1		0.157301	8.04375	1.36465	0.17681	0.376891	-5.90855
Prxl2a	Q9CYH2	ENSMUSG00000021792	Peroxiredoxin-like 2A		-0.115564	9.44194	-1.69207	0.0924463	0.236045	-5.90912
Gpt2	Q8BGT5	ENSMUSG00000031700	Alanine aminotransferase 2		-0.114694	8.39913	-1.70269	0.0903635	0.233777	-5.90972
Fbl	P35550	ENSMUSG00000046865	rRNA 2'-O-methyltransferase fibrillarin		0.105869	10.7842	1.70196	0.0905003	0.233777	-5.91299
NARS1	Q8BP47	ENSMUSG00000024587	Asparagine--tRNA ligase, cytoplasmic		0.15185	8.00292	1.5715	0.119081	0.281432	-5.91333
Sf3b3	Q921M3	ENSMUSG00000033732	Splicing factor 3B subunit 3		0.109233	8.74917	1.65898	0.0991716	0.24748	-5.91887
Erg28	Q9ERY9	ENSMUSG00000021252	Ergosterol biosynthetic protein 28 homolog		0.116322	9.35061	1.6811	0.0945613	0.238553	-5.92022
NA	Q91V76	ENSMUSG00000031938	Ester hydrolase C11orf54 homolog		0.167012	8.00309	1.5381	0.127427	0.29691	-5.92711
Metap2	O08663	ENSMUSG00000036112	Methionine aminopeptidase 2		-0.172024	8.08721	-1.41906	0.160148	0.352754	-5.92935
Farsa	Q8C0C7	ENSMUSG00000003808	Phenylalanine--tRNA ligase alpha subunit		0.112335	8.66311	1.69502	0.0918125	0.235885	-5.92961
Snrpe	P62305	ENSMUSG00000090553	Small nuclear ribonucleoprotein E		-0.135818	8.57218	-1.52198	0.130942	0.302119	-5.93771
Emc1	Q8C7X2-2	NA	Isoform 2 of ER membrane protein complex subunit 1		0.0913213	8.8358	1.669	0.096993	0.243145	-5.93775
Krt5	Q922U2	ENSMUSG00000061527	Keratin, type II cytoskeletal 5		-0.450746	12.2621	-1.34937	0.18248	0.385002	-5.9405
Itga1	Q3V3R4	ENSMUSG00000042284	Integrin alpha-1		-0.181123	7.13334	-1.22142	0.228177	0.456593	-5.94328
Cyp3a25	O09158	ENSMUSG00000029630	Cytochrome P450 3A25		0.105955	9.45959	1.68867	0.0929874	0.236854	-5.94349
Anxa4	P97429	ENSMUSG00000029994	Annexin A4		0.101182	9.06794	1.62803	0.105526	0.259013	-5.94559
Psmb3	Q9R1P1	ENSMUSG00000069744	Proteasome subunit beta type-3		0.110422	8.74483	1.6459	0.101852	0.251636	-5.9491
Ifi35	Q9D8C4	ENSMUSG00000010358	Interferon-induced 35 kDa protein homolog		0.145158	8.53138	1.4128	0.161975	0.354369	-5.95098
Irf3	P70671	ENSMUSG00000003184	Interferon regulatory factor 3		-0.18672	8.14935	-1.36311	0.177356	0.377081	-5.97205
Pnp	P23492	ENSMUSG00000115338	Purine nucleoside phosphorylase		0.104421	11.5164	1.66507	0.0976804	0.244127	-5.9728
Pfn1	P62962	ENSMUSG00000018293	Profilin-1		-0.0610545	11.1766	-1.70047	0.0905989	0.233777	-5.97477
Hnrnpf	Q9Z2X1	ENSMUSG00000042079	Heterogeneous nuclear ribonucleoprotein F		0.162608	7.67035	1.33157	0.187045	0.391138	-5.97649
Serpinc1	P32261	ENSMUSG00000026715	Antithrombin-III		0.151774	7.91375	1.40991	0.162602	0.354369	-5.97936
Sec14l2	Q99J08	ENSMUSG00000003585	SEC14-like protein 2		0.0415151	13.1557	1.69952	0.0907543	0.233777	-5.97964
Tmem14c	Q9CQN6	ENSMUSG00000021361	Transmembrane protein 14C		-0.0955936	10.2372	-1.67289	0.0959615	0.241064	-5.9884
Dnpep	Q9Z2W0	ENSMUSG00000026209	Aspartyl aminopeptidase		0.106505	8.3249	1.4699	0.145247	0.32735	-5.99434
Pdzk1	Q9JIL4	ENSMUSG00000038298	Na(+)/H(+) exchange regulatory cofactor NHE-RF3		0.201769	7.45689	1.27362	0.208079	0.424343	-5.99489
Coq7	P97478	ENSMUSG00000030652	5-demethoxyubiquinone hydroxylase, mitochondrial		-0.175854	8.03983	-1.3843	0.170127	0.365949	-6.0007
Gss	P51855	ENSMUSG00000027610	Glutathione synthetase		0.162858	7.28421	1.20323	0.235069	0.462587	-6.00133
Mon1a	Q6PDG8	ENSMUSG00000032583	Vacuolar fusion protein MON1 homolog A		-0.346408	9.91005	-1.4266	0.157163	0.348501	-6.0024
Cbs	Q91WT9	ENSMUSG00000024039	Cystathionine beta-synthase		-0.130119	8.69205	-1.6157	0.10812	0.263054	-6.00531
Matr3	Q8K310	ENSMUSG00000037236	Matrin-3		0.112528	8.80145	1.56697	0.11935	0.281667	-6.01185
Pex1	Q5BL07	ENSMUSG00000005907	Peroxisome biogenesis factor 1		0.183591	8.60047	1.47168	0.144418	0.325926	-6.01539
Rdh16	O54909	ENSMUSG00000069456	Retinol dehydrogenase 16		0.129977	12.087	1.54182	0.125589	0.293042	-6.02234
Lamtor1	Q9CQ22	ENSMUSG00000030842	Ragulator complex protein LAMTOR1		0.11334	8.23827	1.51147	0.13354	0.305551	-6.02706
Apol9a	Q8VDU3	ENSMUSG00000057346	Apol9a protein		-0.179687	8.2032	-1.17377	0.244991	0.477833	-6.02782
Prpf38a	Q4FK66	ENSMUSG00000063800	Pre-mRNA-splicing factor 38A		0.227673	12.8172	1.36416	0.177308	0.377081	-6.03715
Mmab	Q9D273	ENSMUSG00000029575	Corrinoid adenosyltransferase		0.155202	8.44691	1.39258	0.167386	0.36194	-6.03809
Sptan1	P16546-2	NA	Isoform 2 of Spectrin alpha chain, non-erythrocytic 1		-0.0438394	10.7004	-1.66404	0.0976486	0.244127	-6.03857
Eif5	P59325	ENSMUSG00000021282	Eukaryotic translation initiation factor 5		0.157134	8.40044	1.33101	0.187338	0.391254	-6.04798
Stab1	Q8R4Y4-2	NA	Isoform 2 of Stabilin-1		-0.247603	9.02694	-1.15309	0.254066	0.487476	-6.05038
Rps8	P62242	ENSMUSG00000047675	40S ribosomal protein S8		-0.0352482	14.1431	-1.6549	0.0994905	0.247901	-6.05354
Arf4	P61750	ENSMUSG00000021877	ADP-ribosylation factor 4		-0.0824303	9.75252	-1.64522	0.10153	0.251465	-6.05397
Aadac	Q99PG0	ENSMUSG00000027761	Arylacetamide deacetylase		0.0361541	12.6129	1.65375	0.0997262	0.248114	-6.05544
Pin4	Q9CWW6	ENSMUSG00000079480	Peptidyl-prolyl cis-trans isomerase NIMA-interacting 4		-0.122196	8.04189	-1.17013	0.247201	0.479314	-6.05577
Hbb-bs	A8DUK4	ENSMUSG00000052305	Beta-globin		-0.0717272	16.0774	-1.64791	0.10092	0.250331	-6.06496
Mettl26	Q9DCS2	ENSMUSG00000025731	Methyltransferase-like 26		0.127929	9.72355	1.52484	0.129731	0.300162	-6.08127
Krt8	P11679	ENSMUSG00000049382	Keratin, type II cytoskeletal 8		0.0451032	15.1823	1.63455	0.103694	0.254915	-6.08662
Lrpprc	Q6PB66	ENSMUSG00000024120	Leucine-rich PPR motif-containing protein, mitochondrial		-0.0570009	10.0438	-1.62517	0.105695	0.259013	-6.08687
Rps23	P62267	ENSMUSG00000049517	40S ribosomal protein S23		-0.0872642	10.4633	-1.62387	0.105988	0.259013	-6.09177
Ccdc47	Q9D024	ENSMUSG00000078622	PAT complex subunit CCDC47		0.0954452	8.79474	1.58044	0.115804	0.275975	-6.10084
Rpl13	P47963	ENSMUSG00000000740	60S ribosomal protein L13		0.0268649	13.9463	1.62431	0.105862	0.259013	-6.10311
Mrps9	Q9D7N3	ENSMUSG00000060679	28S ribosomal protein S9, mitochondrial		0.151598	7.83291	1.01707	0.314705	0.561439	-6.10436
Cers2	Q924Z4	ENSMUSG00000015714	Ceramide synthase 2		-0.106406	9.44906	-1.3489	0.180878	0.383091	-6.10764
Akr1c19	G3X9Y6	ENSMUSG00000071551	Aldo-keto reductase family 1, member C19		-0.0841925	9.40956	-1.58607	0.114541	0.273838	-6.10771
Mat2b	Q99LB6-2	NA	Isoform 2 of Methionine adenosyltransferase 2 subunit beta		-0.156033	9.75664	-1.29748	0.198025	0.409947	-6.1137
Col2a1	P28481-1	NA	Isoform 2 of Collagen alpha-1(II) chain		0.112985	10.3927	1.16314	0.250668	0.483201	-6.11438
Acaca	Q5SWU9	ENSMUSG00000020532	Acetyl-CoA carboxylase 1		-0.0630558	9.73692	-1.6074	0.109562	0.264615	-6.12219
Rpl30	P62889	ENSMUSG00000058600	60S ribosomal protein L30		0.0923511	9.41894	1.33951	0.1839	0.387504	-6.12237
Opa1	P58281-2	NA	Isoform 2 of Dynamin-like 120 kDa protein, mitochondrial		0.0561815	9.91343	1.60746	0.109525	0.264615	-6.12263
Prelp	Q9JK53	ENSMUSG00000041577	Prolargin		0.179146	10.1274	1.15737	0.252991	0.486845	-6.12334
Yme1l1	O88967	ENSMUSG00000026775	ATP-dependent zinc metalloprotease YME1L1		0.13046	7.95059	1.34585	0.181559	0.38404	-6.12601
Eif3g	Q9Z1D1	ENSMUSG00000070319	Eukaryotic translation initiation factor 3 subunit G		0.087273	9.12532	1.56026	0.120616	0.283842	-6.12721
Aadat	Q9WVM8	ENSMUSG00000057228	Kynurenine/alpha-aminoadipate aminotransferase, mitochondrial		-0.0878741	10.4682	-1.56889	0.118358	0.280124	-6.12785
Tf	Q921I1	ENSMUSG00000032554	Serotransferrin		-0.0534851	10.6347	-1.60344	0.11041	0.265402	-6.13319
Fech	P22315	NA	Ferrochelatase, mitochondrial		0.116767	8.40419	1.40674	0.162491	0.354369	-6.1334
Tln1	P26039	ENSMUSG00000028465	Talin-1		-0.0569423	9.34894	-1.60401	0.110268	0.265402	-6.13551
Bsg	P18572-2	NA	Isoform 2 of Basigin		0.0606448	10.5498	1.60392	0.110287	0.265402	-6.13565
Hsd17b7	O88736	ENSMUSG00000026675	3-keto-steroid reductase/17-beta-hydroxysteroid dehydrogenase 7		0.105828	8.83702	1.46907	0.144126	0.325714	-6.13682
Fads1	Q920L1	ENSMUSG00000010663	Acyl-CoA (8-3)-desaturase		-0.105364	8.95976	-1.51158	0.132747	0.304946	-6.13728
Nploc4	P60670	ENSMUSG00000039703	Nuclear protein localization protein 4 homolog		0.131822	8.06066	1.30898	0.194251	0.402638	-6.13862
Ces1f	Q91WU0	ENSMUSG00000031725	Carboxylesterase 1F		-0.0570785	11.152	-1.60045	0.111055	0.265889	-6.14115
Tmem126a	Q9D8Y1	ENSMUSG00000030615	Transmembrane protein 126A		-0.100797	8.75749	-1.43304	0.154161	0.342764	-6.14557
Plin3	Q9DBG5	ENSMUSG00000024197	Perilipin-3		-0.113655	7.88668	-1.06574	0.291786	0.534995	-6.1517
Acsm3	Q3UNX5-2	NA	Isoform 2 of Acyl-coenzyme A synthetase ACSM3, mitochondrial		0.0971926	8.68784	1.49065	0.138244	0.314573	-6.15325
Tmem33	Q9CR67	ENSMUSG00000037720	Transmembrane protein 33		0.109832	9.28856	1.55202	0.122386	0.287505	-6.15936
Sec62	Q8BU14	ENSMUSG00000027706	Translocation protein SEC62		0.115694	8.56142	1.44861	0.149671	0.335188	-6.15986
Col6a3	E9PWQ3	NA	Collagen, type VI, alpha 3		0.131015	9.9376	1.573	0.117392	0.278638	-6.16398
Crot	Q9DC50	ENSMUSG00000003623	Peroxisomal carnitine O-octanoyltransferase		0.0827352	13.9392	1.58314	0.114962	0.274447	-6.16516
Erp44	Q9D1Q6	ENSMUSG00000028343	Endoplasmic reticulum resident protein 44		-0.14811	7.54273	-1.19737	0.235214	0.462587	-6.17073
Tjp3	Q921G9	ENSMUSG00000034917	Tight junction protein 3		0.174454	7.35665	1.11796	0.268056	0.507349	-6.1715
Pmpca	Q9DC61	ENSMUSG00000026926	Mitochondrial-processing peptidase subunit alpha		0.111996	8.4597	1.4153	0.159433	0.351962	-6.17462
Dhrs7b	Q99J47-2	NA	Isoform 2 of Dehydrogenase/reductase SDR family member 7B		0.132839	7.98113	1.37412	0.172544	0.369226	-6.17584
Hnrnph1	O35737	ENSMUSG00000007850	Heterogeneous nuclear ribonucleoprotein H		-0.109312	8.86357	-1.49753	0.136252	0.310896	-6.19032
Srpra	Q9DBG7	ENSMUSG00000032042	Signal recognition particle receptor subunit alpha		0.0801937	9.26508	1.5405	0.125148	0.29284	-6.19181
Vmp1	Q99KU0	ENSMUSG00000018171	Vacuole membrane protein 1		-0.156164	7.16786	-1.05587	0.296814	0.539892	-6.19468
Rpl21	O09167	NA	60S ribosomal protein L21		0.118096	9.78292	1.43762	0.152809	0.340217	-6.2046
Sec13	Q9D1M0	ENSMUSG00000030298	Protein SEC13 homolog		0.142886	7.03348	1.08966	0.280811	0.522409	-6.20926
Lmnb1	P14733	ENSMUSG00000024590	Lamin-B1		-0.109436	9.16856	-1.38149	0.169485	0.365044	-6.21001
Mrps22	Q9CXW2	ENSMUSG00000032459	28S ribosomal protein S22, mitochondrial		-0.138327	7.18074	-1.00025	0.322122	0.568612	-6.21369
Ddx5	Q61656	NA	Probable ATP-dependent RNA helicase DDX5		0.0889743	10.5777	1.52439	0.129042	0.298988	-6.22151
Ppp2ca	P63330	ENSMUSG00000020349	Serine/threonine-protein phosphatase 2A catalytic subunit alpha isoform		0.123268	8.35655	1.32234	0.189203	0.393656	-6.22731
Septin11	Q8C1B7-2	NA	Isoform 2 of Septin-11		-0.145782	9.33624	-1.25602	0.212132	0.430787	-6.23208
Aldh5a1	Q8BWF0	ENSMUSG00000035936	Succinate-semialdehyde dehydrogenase, mitochondrial		-0.0991366	8.61898	-1.46781	0.144096	0.325714	-6.2329
Ndufb9	Q9CQJ8	ENSMUSG00000022354	NADH dehydrogenase [ubiquinone] 1 beta subcomplex subunit 9		-0.0732149	10.3689	-1.49565	0.136519	0.311074	-6.23339
Lpp	Q8BFW7	ENSMUSG00000033306	Lipoma-preferred partner homolog		0.136556	7.85403	1.16936	0.245573	0.478404	-6.23688
Slc25a13	Q9QXX4	ENSMUSG00000015112	Calcium-binding mitochondrial carrier protein Aralar2		-0.022207	13.2314	-1.53873	0.125429	0.293042	-6.23699
Emc2	Q9CRD2	ENSMUSG00000022337	ER membrane protein complex subunit 2		0.109307	8.6767	1.46189	0.145813	0.328178	-6.23994
Acsf3	Q3URE1	ENSMUSG00000015016	Malonate--CoA ligase ACSF3, mitochondrial		0.103766	7.57665	1.1009	0.275279	0.516282	-6.24337
Rbm8a	Q9CWZ3-2	NA	Isoform 2 of RNA-binding protein 8A		-0.112223	7.70958	-0.908012	0.368333	0.614227	-6.24365
Vps4b	P46467	ENSMUSG00000009907	Vacuolar protein sorting-associated protein 4B		0.105877	8.36053	1.25634	0.212525	0.430787	-6.25086
Lta4h	P24527	ENSMUSG00000015889	Leukotriene A-4 hydrolase		0.114669	8.25819	1.28326	0.202632	0.4169	-6.25115
Naca	P70670	ENSMUSG00000061315	Nascent polypeptide-associated complex subunit alpha, muscle-specific form		0.0516015	10.6417	1.52679	0.128379	0.298697	-6.25195
Tpp1	O89023	ENSMUSG00000030894	Tripeptidyl-peptidase 1		-0.123957	9.73903	-1.22355	0.22512	0.452432	-6.25552
Pigr	O70570	ENSMUSG00000026417	Polymeric immunoglobulin receptor		-0.14457	7.76946	-1.05688	0.292974	0.536157	-6.25608
Dpys	Q9EQF5	ENSMUSG00000022304	Dihydropyrimidinase		0.0649337	10.2392	1.52533	0.128741	0.298709	-6.25723
Cfl1	P18760	ENSMUSG00000056201	Cofilin-1		-0.0728879	9.56925	-1.52058	0.12997	0.300294	-6.25955
Elovl2	Q9JLJ4	ENSMUSG00000021364	Elongation of very long chain fatty acids protein 2		-0.162081	6.99092	-0.922862	0.359982	0.606917	-6.26059
Fcgr2	P08101-2	NA	Isoform IIB2 of Low affinity immunoglobulin gamma Fc region receptor II		-0.140524	7.90383	-1.12191	0.265349	0.503279	-6.26172
Srp14	P16254	ENSMUSG00000009549	Signal recognition particle 14 kDa protein		0.115913	8.26872	1.39293	0.165935	0.36003	-6.26385
Vat1	Q62465	ENSMUSG00000034993	Synaptic vesicle membrane protein VAT-1 homolog		0.118991	7.93424	1.37282	0.172213	0.368996	-6.26871
Tcp11l1	Q8BTG3	ENSMUSG00000027175	T-complex protein 11-like protein 1		-0.122481	8.10653	-0.933119	0.35576	0.602167	-6.2751
Btf3	Q64152-2	NA	Isoform 2 of Transcription factor BTF3		-0.134666	7.6908	-0.994404	0.323903	0.570456	-6.28792
Ergic1	Q9DC16	ENSMUSG00000001576	Endoplasmic reticulum-Golgi intermediate compartment protein 1		-0.10789	9.32662	-1.40242	0.162743	0.354369	-6.28898
Mgll	O35678	ENSMUSG00000033174	Monoglyceride lipase		0.111337	8.24153	1.33319	0.18502	0.388902	-6.29147
Ugt3a1	Q3UP75	ENSMUSG00000072664	UDP-glucuronosyltransferase 3A1		0.0949851	8.89336	1.01747	0.313319	0.560784	-6.30172
Itga5	P11688	ENSMUSG00000000555	Integrin alpha-5		-0.114963	7.62205	-0.922433	0.360662	0.606917	-6.30331
Gnb2	P62880	ENSMUSG00000029713	Guanine nucleotide-binding protein G(I)/G(S)/G(T) subunit beta-2		0.0655501	10.5287	1.4417	0.151185	0.337056	-6.30637
Ndufa11	Q9D8B4	NA	NADH dehydrogenase [ubiquinone] 1 alpha subcomplex subunit 11		-0.122973	7.44199	-0.846784	0.40101	0.642711	-6.31021
Ces2a	Q8QZR3	ENSMUSG00000055730	Pyrethroid hydrolase Ces2a		0.0732892	10.5077	1.44701	0.149739	0.335188	-6.31306
Etf1	Q8BWY3	ENSMUSG00000024360	Eukaryotic peptide chain release factor subunit 1		0.0913757	8.91099	1.41747	0.158245	0.350431	-6.31371
Rpl27a	P14115	ENSMUSG00000046364	60S ribosomal protein L27a		-0.0506451	13.737	-1.48347	0.139502	0.316998	-6.31967
Tpt1	P63028	ENSMUSG00000060126	Translationally-controlled tumor protein		-0.130603	7.5431	-1.08873	0.280499	0.522409	-6.32038
Ifitm2	Q99J93	ENSMUSG00000060591	Interferon-induced transmembrane protein 2		0.115837	7.56851	1.19741	0.23404	0.461929	-6.32386
Srp72	F8VQC1	ENSMUSG00000036323	Signal recognition particle subunit SRP72		0.0762933	8.49751	1.41389	0.159183	0.351962	-6.32705
Abcc2	Q8VI47	ENSMUSG00000025194	ATP-binding cassette sub-family C member 2		0.101655	8.40917	1.36755	0.173633	0.371076	-6.32739
Ddt	O35215	ENSMUSG00000001666	D-dopachrome decarboxylase		0.125019	7.56385	1.02648	0.308731	0.555582	-6.33027
Sqle	P52019	ENSMUSG00000022351	Squalene monooxygenase		-0.127324	8.57666	-1.00799	0.316325	0.563114	-6.33209
Mecr	Q9DCS3	ENSMUSG00000028910	Enoyl-[acyl-carrier-protein] reductase, mitochondrial		-0.118265	8.81022	-1.29328	0.198382	0.410171	-6.33291
Rps14	P62264	ENSMUSG00000024608	40S ribosomal protein S14		0.0559411	11.4374	1.4712	0.142788	0.323573	-6.33763
Flot1	O08917	ENSMUSG00000059714	Flotillin-1		0.137133	7.4454	0.874578	0.386269	0.633052	-6.33776
Pbld2	Q9CXN7	ENSMUSG00000020072	Phenazine biosynthesis-like domain-containing protein 2		-0.11725	8.99588	-1.09813	0.27533	0.516282	-6.34772
Steap3	E9QN92	ENSMUSG00000026389	Metalloreductase STEAP3		-0.136157	8.11799	-1.04998	0.296747	0.539892	-6.36329
Top1	Q04750	ENSMUSG00000070544	DNA topoisomerase 1		-0.142282	8.22416	-0.701877	0.486089	0.701193	-6.36411
Tmx2	Q9D710	ENSMUSG00000050043	Thioredoxin-related transmembrane protein 2		0.117284	7.77879	0.970827	0.335085	0.579038	-6.36412
Ufm1	P61961	ENSMUSG00000027746	Ubiquitin-fold modifier 1		-0.121805	8.53772	-1.28229	0.202028	0.4169	-6.3674
Hsph1	Q61699	ENSMUSG00000029657	Heat shock protein 105 kDa		-0.128773	7.78336	-0.958451	0.341896	0.585298	-6.36868
Pygl	Q9ET01	ENSMUSG00000021069	Glycogen phosphorylase, liver form		-0.0345598	11.7483	-1.44694	0.149457	0.335188	-6.3727
Decr1	Q9CQ62	ENSMUSG00000028223	2,4-dienoyl-CoA reductase [(3E)-enoyl-CoA-producing], mitochondrial		0.0334254	13.8693	1.44249	0.150706	0.336896	-6.37907
Pycr3	Q9DCC4	ENSMUSG00000022571	Pyrroline-5-carboxylate reductase 3		0.118813	7.80216	1.20425	0.231057	0.459504	-6.38253
Asph	Q8BSY0	ENSMUSG00000028207	Aspartyl/asparaginyl beta-hydroxylase		0.0854723	10.3543	1.40662	0.161184	0.353621	-6.38869
Uqcr10	Q8R1I1	ENSMUSG00000059534	Cytochrome b-c1 complex subunit 9		-0.134897	11.882	-1.23073	0.221078	0.445391	-6.38875
Scamp3	O35609	ENSMUSG00000028049	Secretory carrier-associated membrane protein 3		0.120441	7.42799	1.21407	0.227326	0.456309	-6.39355
Hmgb1	P63158	ENSMUSG00000066551	High mobility group protein B1		0.134835	7.49879	0.897416	0.373156	0.618777	-6.39475
Ranbp2	Q9ERU9	ENSMUSG00000003226	E3 SUMO-protein ligase RanBP2		0.0894261	8.97347	0.702384	0.485993	0.701193	-6.39541
Rps4x	P62702	ENSMUSG00000031320	40S ribosomal protein S4, X isoform		-0.0400618	12.697	-1.42383	0.156032	0.346458	-6.40559
H2-D1	P01899	ENSMUSG00000073411	H-2 class I histocompatibility antigen, D-B alpha chain		-0.0948229	9.09343	-1.32795	0.186176	0.389813	-6.40669
Pmm2	Q9Z2M7	ENSMUSG00000022711	Phosphomannomutase 2		0.071553	9.28431	1.38972	0.166285	0.36003	-6.41119
St3gal5	O88829-2	NA	Isoform 2 of Lactosylceramide alpha-2,3-sialyltransferase		0.117185	10.7846	0.94416	0.348344	0.593263	-6.41201
Rab31	Q921E2	ENSMUSG00000056515	Ras-related protein Rab-31		-0.109279	8.87308	-0.953218	0.343865	0.587451	-6.41371
Wdr1	O88342	ENSMUSG00000005103	WD repeat-containing protein 1		-0.066203	10.0037	-1.39049	0.166079	0.36003	-6.4146
Taldo1	Q93092	ENSMUSG00000025503	Transaldolase		0.0730683	8.9544	1.35154	0.178343	0.378692	-6.41892
Psmc4	P54775	ENSMUSG00000030603	26S proteasome regulatory subunit 6B		0.0889393	9.00869	1.1846	0.238602	0.46758	-6.41929
Prkar2a	A0A0A6YX73	NA	cAMP-dependent protein kinase type II-alpha regulatory subunit		0.125149	7.1658	0.899979	0.37127	0.616421	-6.41964
Fdxr	Q61578	ENSMUSG00000018861	NADPH:adrenodoxin oxidoreductase, mitochondrial		-0.095807	8.66971	-1.05549	0.294199	0.53763	-6.42287
Adk	P55264-2	NA	Isoform Short of Adenosine kinase		-0.11999	8.12885	-1.09846	0.274876	0.516282	-6.43115
Celf1	P28659-2	NA	Isoform 2 of CUGBP Elav-like family member 1		-0.081922	8.77018	-0.747347	0.458169	0.684461	-6.43381
Pik3c2a	Q61194	ENSMUSG00000030660	Phosphatidylinositol 4-phosphate 3-kinase C2 domain-containing subunit alpha		0.0979945	11.2777	1.14784	0.253507	0.486969	-6.43516
Mrpl21	Q9D1N9	ENSMUSG00000024829	39S ribosomal protein L21, mitochondrial		-0.0676387	7.80811	-0.651626	0.517829	0.730533	-6.44207
Pacsin3	Q99JB8	ENSMUSG00000027257	Protein kinase C and casein kinase II substrate protein 3		0.110962	8.28697	1.27072	0.206017	0.421214	-6.44337
Mthfd1	Q922D8	ENSMUSG00000021048	C-1-tetrahydrofolate synthase, cytoplasmic		0.0340647	11.7111	1.39058	0.165878	0.36003	-6.45199
Snx5	Q9D8U8	ENSMUSG00000027423	Sorting nexin-5		-0.0935154	8.46823	-1.13932	0.25696	0.490183	-6.45369
Ptpn23	Q6PB44-2	NA	Isoform 2 of Tyrosine-protein phosphatase non-receptor type 23		0.184297	11.7093	0.717914	0.475752	0.691859	-6.45448
Krt24	A1L317	ENSMUSG00000020913	Keratin, type I cytoskeletal 24		0.0972812	11.1292	1.16357	0.246873	0.479241	-6.45973
Fah	P35505	ENSMUSG00000030630	Fumarylacetoacetase		0.0373749	12.9555	1.38399	0.167882	0.362537	-6.46105
Ube2d3	P61079	ENSMUSG00000078578	Ubiquitin-conjugating enzyme E2 D3		-0.0986417	9.05891	-1.19922	0.232661	0.460859	-6.46219
Vcl	Q64727	ENSMUSG00000021823	Vinculin		-0.046821	10.2757	-1.3824	0.168369	0.363114	-6.46323
Hspa13	Q8BM72	ENSMUSG00000032932	Heat shock 70 kDa protein 13		-0.0989812	8.01421	-1.03861	0.301806	0.546692	-6.4674
Ufc1	Q9CR09	ENSMUSG00000062963	Ubiquitin-fold modifier-conjugating enzyme 1		0.075191	9.45976	1.17191	0.243465	0.475982	-6.46952
Timm13	P62075	ENSMUSG00000020219	Mitochondrial import inner membrane translocase subunit Tim13		-0.0532998	11.5666	-1.37514	0.170604	0.36644	-6.47316
Amfr	Q9R049-2	NA	Isoform 2 of E3 ubiquitin-protein ligase AMFR		-0.107398	8.75176	-0.833894	0.407501	0.645438	-6.47397
Krt18	P05784	ENSMUSG00000023043	Keratin, type I cytoskeletal 18		0.0381017	15.2643	1.37452	0.170798	0.36644	-6.47402
Dhdh	Q9DBB8	ENSMUSG00000011382	Trans-1,2-dihydrobenzene-1,2-diol dehydrogenase		0.107594	8.46676	1.23292	0.219801	0.443359	-6.47769
Cdipt	Q8VDP6	ENSMUSG00000030682	CDP-diacylglycerol--inositol 3-phosphatidyltransferase		0.0965446	8.69578	1.22461	0.222696	0.448104	-6.47975
Mtnd1	P03888	ENSMUSG00000064341	NADH-ubiquinone oxidoreductase chain 1		-0.0747215	8.54685	-0.504952	0.615912	0.798655	-6.48317
Palmd	Q9JHU2	ENSMUSG00000033377	Palmdelphin		-0.0765174	8.13589	-0.851265	0.398395	0.642638	-6.48499
Fam234a	Q8C0Z1	ENSMUSG00000024187	Protein FAM234A		0.0753991	7.97516	0.621024	0.536905	0.742232	-6.49039
Vamp8	O70404	ENSMUSG00000050732	Vesicle-associated membrane protein 8		0.0829938	7.95694	0.648742	0.519119	0.731151	-6.49115
Sfxn5	Q925N0	ENSMUSG00000033720	Sideroflexin-5		0.0952101	8.36503	1.12667	0.262382	0.499373	-6.49207
Acadl	A0A0R4J083	ENSMUSG00000026003	Long-chain specific acyl-CoA dehydrogenase, mitochondrial		0.0478583	11.4066	1.36112	0.174986	0.373485	-6.4922
Nap1l1	P28656	ENSMUSG00000058799	Nucleosome assembly protein 1-like 1		0.128648	7.51382	0.869178	0.388283	0.634465	-6.49474
Mpst	Q99J99	NA	3-mercaptopyruvate sulfurtransferase		-0.0837118	9.16526	-1.06214	0.290361	0.53362	-6.49781
H2ax	P27661	ENSMUSG00000049932	Histone H2AX		0.0954116	8.09022	0.628412	0.532664	0.741331	-6.49815
Aldh1b1	Q9CZS1	ENSMUSG00000035561	Aldehyde dehydrogenase X, mitochondrial		-0.0833901	10.7619	-0.328307	0.743479	0.886807	-6.49847
Srrt	Q99MR6-2	NA	Isoform B of Serrate RNA effector molecule homolog		0.044213	7.68598	0.322173	0.748927	0.887538	-6.50014
Lactb2	Q99KR3	ENSMUSG00000025937	Endoribonuclease LACTB2		0.0780337	9.72532	1.31392	0.190546	0.395952	-6.50161
Pmpcb	Q9CXT8	ENSMUSG00000029017	Mitochondrial-processing peptidase subunit beta		0.0697356	8.97855	1.12204	0.264486	0.502219	-6.50296
Mrpl43	Q5RL20	ENSMUSG00000025208	39S ribosomal protein L43, mitochondrial		-0.0786115	7.90681	-0.493388	0.623824	0.803581	-6.50517
Abcb7	Q61102	ENSMUSG00000031333	Iron-sulfur clusters transporter ABCB7, mitochondrial		-0.0865172	7.92984	-0.970806	0.334342	0.57836	-6.50741
Rab5c	P35278	ENSMUSG00000019173	Ras-related protein Rab-5C		-0.0503459	10.2255	-1.34887	0.178881	0.379348	-6.50866
Mug2	P28666	ENSMUSG00000030131	Murinoglobulin-2		-0.0846208	8.45919	-0.637886	0.525171	0.733995	-6.51085
Psmd14	O35593	ENSMUSG00000026914	26S proteasome non-ATPase regulatory subunit 14		0.0844291	8.81305	1.26337	0.208318	0.424343	-6.51303
Hmox1	P14901	ENSMUSG00000005413	Heme oxygenase 1		0.0567363	7.81131	0.37802	0.707284	0.859774	-6.51488
Gm20498	E9PVN6	ENSMUSG00000021139	Cytochrome c oxidase assembly protein COX16 homolog, mitochondrial		-0.0890196	8.59106	-1.20473	0.23033	0.458992	-6.51627
Sf1	D3YZC9	ENSMUSG00000024949	Splicing factor 1		0.0814917	8.09156	0.734525	0.465238	0.688685	-6.51995
Psmd5	Q8BJY1	ENSMUSG00000026869	26S proteasome non-ATPase regulatory subunit 5		0.098221	7.60729	0.568077	0.572698	0.767294	-6.52061
Pcbp1	P60335	ENSMUSG00000051695	Poly(rC)-binding protein 1		-0.0411509	10.8328	-1.33875	0.182152	0.384801	-6.52217
Anxa11	P97384	ENSMUSG00000021866	Annexin A11		0.0767985	8.67532	0.854299	0.395264	0.64143	-6.52578
Yes1	Q04736	ENSMUSG00000014932	Tyrosine-protein kinase Yes		-0.0841702	10.2492	-0.800407	0.426492	0.662185	-6.52585
Eif3f	Q9DCH4	ENSMUSG00000031029	Eukaryotic translation initiation factor 3 subunit F		0.0528793	9.40606	1.30967	0.191916	0.398297	-6.53285
Akr1c13	Q8VC28	ENSMUSG00000021213	Aldo-keto reductase family 1 member C13		0.0857245	8.89631	1.21098	0.22799	0.456593	-6.53296
Acsm1	Q91VA0	ENSMUSG00000033533	Acyl-coenzyme A synthetase ACSM1, mitochondrial		0.0436764	11.9031	1.32993	0.185034	0.388902	-6.53385
Blmh	Q8R016	ENSMUSG00000020840	Bleomycin hydrolase		-0.143761	9.45085	-0.94227	0.349088	0.593305	-6.53505
Acsm5	Q8BGA8	ENSMUSG00000030972	Acyl-coenzyme A synthetase ACSM5, mitochondrial		0.0503882	10.322	1.3282	0.185611	0.389124	-6.53604
Tbl2	Q9R099	ENSMUSG00000005374	Transducin beta-like protein 2		0.108964	7.92383	0.996335	0.321678	0.568612	-6.53751
Hadh	Q61425	ENSMUSG00000027984	Hydroxyacyl-coenzyme A dehydrogenase, mitochondrial		0.0828221	11.9639	1.32193	0.187695	0.391504	-6.54112
Nhp2	Q9CRB2	ENSMUSG00000001056	H/ACA ribonucleoprotein complex subunit 2		-0.0597266	7.21771	-0.461334	0.646842	0.81821	-6.54394
Lrrc47	Q505F5	ENSMUSG00000029028	Leucine-rich repeat-containing protein 47		0.120222	7.4683	0.785529	0.435006	0.668264	-6.5443
Dpm1	O70152	ENSMUSG00000078919	Dolichol-phosphate mannosyltransferase subunit 1		-0.112854	8.18698	-0.994456	0.322168	0.568612	-6.54488
Pon2	Q62086	ENSMUSG00000032667	Serum paraoxonase/arylesterase 2		0.0886224	9.20451	1.14285	0.255068	0.488578	-6.54643
Ighg1	A0A0A6YWR2	NA	Ig gamma-1 chain C region secreted form (Fragment)		0.0827535	7.96964	0.62558	0.53401	0.741868	-6.5475
Steap4	Q923B6	ENSMUSG00000012428	Metalloreductase STEAP4		0.130718	8.68891	1.01652	0.311481	0.558098	-6.54845
Paqr9	Q6TCG2	ENSMUSG00000064225	Membrane progesterone receptor epsilon		0.0721898	8.96215	1.07273	0.285952	0.528996	-6.54847
Pitpnb	P53811	ENSMUSG00000050017	Phosphatidylinositol transfer protein beta isoform		0.0925551	7.89092	1.10827	0.269843	0.50894	-6.55453
Lpgat1	Q91YX5	ENSMUSG00000026623	Acyl-CoA:lysophosphatidylglycerol acyltransferase 1		0.074026	7.74493	0.60463	0.548225	0.752605	-6.55815
Lamb2	Q61292	ENSMUSG00000052911	Laminin subunit beta-2		-0.101963	8.80041	-0.59706	0.553407	0.755561	-6.55934
Tmpo	Q61029	ENSMUSG00000019961	Lamina-associated polypeptide 2, isoforms beta/delta/epsilon/gamma		-0.0954154	7.96356	-0.962344	0.338351	0.58407	-6.56336
Sf3a1	Q8K4Z5	ENSMUSG00000002129	Splicing factor 3A subunit 1		-0.0800006	7.37356	-0.578521	0.565121	0.763061	-6.56789
Sorbs1	E9QNA7	ENSMUSG00000025006	Sorbin and SH3 domain-containing protein 1		-0.0810024	8.20802	-1.09168	0.276997	0.517646	-6.5715
Prpf8	Q99PV0	ENSMUSG00000020850	Pre-mRNA-processing-splicing factor 8		-0.0922974	7.64511	-0.687514	0.494373	0.708941	-6.57244
Naga	Q9QWR8	ENSMUSG00000022453	Alpha-N-acetylgalactosaminidase		0.134141	8.6582	0.911963	0.364435	0.60936	-6.57586
Ttc39c	Q8VE09	ENSMUSG00000024424	Tetratricopeptide repeat protein 39C		0.064708	9.3422	1.25148	0.212413	0.430787	-6.57731
Septin7	E9Q1G8	ENSMUSG00000001833	Septin		0.0789997	10.0715	1.26949	0.205796	0.421214	-6.58062
Tor1aip2	Q8BYU6	ENSMUSG00000050565	Torsin-1A-interacting protein 2		0.0865097	9.02148	1.06663	0.288264	0.532366	-6.58123
Hmgcl	P38060	ENSMUSG00000028672	Hydroxymethylglutaryl-CoA lyase, mitochondrial		0.0804228	9.31687	1.27085	0.205338	0.421034	-6.58129
Gsto1	O09131	ENSMUSG00000025068	Glutathione S-transferase omega-1		-0.094983	9.39006	-0.977356	0.33131	0.57656	-6.58151
Sntb1	Q99L88	ENSMUSG00000060429	Beta-1-syntrophin		0.0858505	8.77126	1.07363	0.285302	0.528977	-6.58501
Ptms	Q9D0J8	ENSMUSG00000030122	Parathymosin		-0.0888633	8.24534	-0.782841	0.436225	0.668264	-6.58751
Hnrnpdl	Q9Z130	NA	Heterogeneous nuclear ribonucleoprotein D-like		-0.035353	6.95092	-0.197952	0.843922	0.92781	-6.58811
Eif2s1	Q6ZWX6	ENSMUSG00000021116	Eukaryotic translation initiation factor 2 subunit 1		0.0555572	9.64357	1.27822	0.202646	0.4169	-6.59025
Sec23a	Q01405	ENSMUSG00000020986	Protein transport protein Sec23A		0.0504916	10.3175	1.27698	0.203098	0.417311	-6.59166
Cenpv	Q9CXS4	ENSMUSG00000018509	Centromere protein V		-0.00860628	7.71559	-0.0548976	0.956435	0.980777	-6.59204
Phkb	Q7TSH2	ENSMUSG00000036879	Phosphorylase b kinase regulatory subunit beta		-0.00435433	8.66113	-0.0250483	0.980125	0.991097	-6.59351
Ttc38	A3KMP2	ENSMUSG00000035944	Tetratricopeptide repeat protein 38		0.0597953	8.86782	1.23719	0.217704	0.440204	-6.59358
Nucb1	Q02819	ENSMUSG00000030824	Nucleobindin-1		0.0698503	8.85119	1.15923	0.248146	0.480021	-6.59504
Yipf4	Q8C407	ENSMUSG00000024072	Protein YIPF4		-0.0731208	7.58896	-0.482449	0.631374	0.806695	-6.59522
Pcdh1	F7BJK1	NA	Protocadherin 1 (Fragment)		-0.0826966	7.20787	-0.502561	0.617402	0.799774	-6.59824
Sarnp	Q9D1J3	ENSMUSG00000078427	SAP domain-containing ribonucleoprotein		0.0568556	8.49146	0.587303	0.55901	0.759444	-6.599
Mogs	Q80UM7	ENSMUSG00000030036	Mannosyl-oligosaccharide glucosidase		-0.0499091	11.5384	-1.27932	0.202246	0.4169	-6.59941
Csde1	Q91W50	ENSMUSG00000068823	Cold shock domain-containing protein E1		0.0708093	8.10408	1.15655	0.249334	0.481191	-6.60126
Stau1	A2A5S3	ENSMUSG00000039536	Double-stranded RNA-binding protein Staufen homolog 1		0.101542	7.62788	0.714837	0.477317	0.692909	-6.60142
Tars1	Q9D0R2	ENSMUSG00000022241	Threonine--tRNA ligase 1, cytoplasmic		-0.0855143	8.55285	-1.11075	0.268654	0.507799	-6.60646
Rer1	Q9CQU3	ENSMUSG00000029048	Protein RER1		0.104659	8.17252	0.863619	0.390177	0.635673	-6.60743
Eif3h	Q91WK2	ENSMUSG00000022312	Eukaryotic translation initiation factor 3 subunit H		0.0937259	8.20757	1.02189	0.309161	0.55575	-6.61251
Rps10	P63325	ENSMUSG00000052146	40S ribosomal protein S10		0.0712121	9.88637	1.26377	0.207784	0.424301	-6.616
Mrps21	P58059	ENSMUSG00000054312	28S ribosomal protein S21, mitochondrial		0.0582146	7.29069	0.346851	0.730292	0.875502	-6.61652
Sptbn1	Q62261	ENSMUSG00000020315	Spectrin beta chain, non-erythrocytic 1		-0.0481523	10.0103	-1.25683	0.21029	0.427832	-6.61663
Oplah	Q8K010	ENSMUSG00000022562	5-oxoprolinase		0.0782069	7.56876	0.642749	0.523395	0.733281	-6.61684
Clybl	Q8R4N0	ENSMUSG00000025545	Citramalyl-CoA lyase, mitochondrial		0.0730106	8.84822	1.08931	0.277864	0.518679	-6.61998
Rps28	P62858	ENSMUSG00000067288	40S ribosomal protein S28		0.0710716	9.54144	1.23488	0.218442	0.441156	-6.62015
Dpm3	Q9D1Q4	ENSMUSG00000042737	Dolichol-phosphate mannosyltransferase subunit 3		0.0804611	8.38857	1.14768	0.253148	0.486845	-6.62127
C8a	Q8K182	ENSMUSG00000035031	Complement component C8 alpha chain		-0.0860627	8.27723	-0.735588	0.463609	0.686997	-6.62139
Dnase2	P56542	ENSMUSG00000003812	Deoxyribonuclease-2-alpha		-0.100844	10.1645	-0.925547	0.356983	0.603619	-6.62282
Palld	Q9ET54-4	NA	Isoform 4 of Palladin		0.0539369	8.85871	0.655783	0.514089	0.729617	-6.6239
Larp4b	Q6A0A2	ENSMUSG00000033499	La-related protein 4B		0.058511	7.75696	0.413014	0.681443	0.844025	-6.62674
Sepsecs	Q6P6M7	ENSMUSG00000029173	O-phosphoseryl-tRNA(Sec) selenium transferase		-0.0620415	7.71324	-0.486425	0.628936	0.806053	-6.63136
Mrpl50	Q8VDT9	ENSMUSG00000044018	39S ribosomal protein L50, mitochondrial		-0.00823078	8.64032	-0.0687162	0.94547	0.979849	-6.63194
Drg1	P32233	ENSMUSG00000020457	Developmentally-regulated GTP-binding protein 1		-0.073693	8.90636	-1.16047	0.247654	0.47963	-6.63254
Snrpa1	P57784	ENSMUSG00000030512	U2 small nuclear ribonucleoprotein A'		-0.0856627	8.08766	-0.654118	0.514893	0.729773	-6.6338
Snx9	Q91VH2	ENSMUSG00000002365	Sorting nexin-9		-0.0748824	7.9265	-0.650485	0.517829	0.730533	-6.63476
Cox7a2l	Q61387	ENSMUSG00000024248	Cytochrome c oxidase subunit 7A-related protein, mitochondrial		0.0953077	7.88701	0.718369	0.474861	0.691859	-6.63561
Capza1	Q5RKN9	ENSMUSG00000070372	F-actin-capping protein subunit alpha		0.0638383	7.85301	0.482334	0.63139	0.806695	-6.6358
Cd81	P35762	ENSMUSG00000037706	CD81 antigen		0.0622765	7.59018	0.52701	0.600574	0.79154	-6.63626
Hmox2	O70252	ENSMUSG00000004070	Heme oxygenase 2		-0.00189424	7.18921	-0.0138815	0.988989	0.992927	-6.63754
Asah1	Q9WV54	ENSMUSG00000031591	Acid ceramidase		-0.0757222	8.33258	-0.477681	0.634886	0.80866	-6.63805
Pfdn2	O70591	ENSMUSG00000006412	Prefoldin subunit 2		-0.0149152	7.2645	-0.118794	0.905982	0.961503	-6.63845
Sec23b	Q9D662	ENSMUSG00000027429	Protein transport protein Sec23B		-0.0368175	8.40906	-0.234085	0.815898	0.911951	-6.64109
Napg	Q9CWZ7	ENSMUSG00000024581	Gamma-soluble NSF attachment protein		0.0828972	8.1344	0.847518	0.39912	0.642638	-6.64577
S100a13	P97352	NA	Protein S100-A13		-0.0882582	8.54833	-0.729665	0.467844	0.691304	-6.64647
Mtco1	P00397	ENSMUSG00000064351	Cytochrome c oxidase subunit 1		-0.0615923	8.26774	-0.400939	0.690114	0.852069	-6.64685
Scarb2	O35114	ENSMUSG00000029426	Lysosome membrane protein 2		0.0664316	8.57795	0.549095	0.584744	0.777965	-6.64743
Arpc1b	Q9WV32	ENSMUSG00000029622	Actin-related protein 2/3 complex subunit 1B		-0.0727662	8.8239	-1.20138	0.231143	0.459504	-6.64779
Actr2	P61161	ENSMUSG00000020152	Actin-related protein 2		-0.0550425	10.6404	-1.23781	0.217245	0.439814	-6.64787
Atp6v1a	P50516	ENSMUSG00000052459	V-type proton ATPase catalytic subunit A		-0.0536961	7.71944	-0.384126	0.702624	0.857898	-6.64906
Aqp1	Q02013	ENSMUSG00000004655	Aquaporin-1		0.0314595	7.74731	0.224641	0.823143	0.914802	-6.64919
Cltb	Q6IRU5	ENSMUSG00000047547	Clathrin light chain B		0.0857637	8.63244	1.02405	0.307733	0.554389	-6.64972
Trim25	Q61510	ENSMUSG00000000275	E3 ubiquitin/ISG15 ligase TRIM25		-0.0678673	8.32202	-0.625993	0.533518	0.741868	-6.65036
Aga	Q64191	ENSMUSG00000031521	N(4)-(beta-N-acetylglucosaminyl)-L-asparaginase		-0.0255077	9.85944	-0.114737	0.909217	0.961503	-6.65144
Igtp	Q9DCE9	ENSMUSG00000078853	Interferon gamma-induced GTPase		-0.0508405	8.18424	-0.600438	0.550341	0.752605	-6.65323
Plekhh2	Q8C115-3	NA	Isoform 3 of Pleckstrin homology domain-containing family H member 2		-0.000257362	10.6332	-0.00319114	0.997468	0.997468	-6.65347
Sf3a2	G3UVU2	ENSMUSG00000020211	Splicing factor 3A subunit 2		0.0344983	7.51463	0.195554	0.845788	0.928655	-6.65357
Lrpap1	P55302	ENSMUSG00000029103	Alpha-2-macroglobulin receptor-associated protein		-0.040725	7.7067	-0.309765	0.758208	0.892436	-6.65467
Rbm39	Q8VH51-2	NA	Isoform 2 of RNA-binding protein 39		0.0853224	8.17612	0.725169	0.470368	0.691859	-6.65617
Usp9x	P70398	ENSMUSG00000031010	Probable ubiquitin carboxyl-terminal hydrolase FAF-X		-0.0408236	7.78214	-0.381677	0.704392	0.857975	-6.65635
Nipsnap3b	Q9CQE1	ENSMUSG00000015247	Protein NipSnap homolog 3B		-0.0562749	9.68237	-1.20331	0.230317	0.458992	-6.6606
Tmem38b	Q9DAV9	ENSMUSG00000028420	Trimeric intracellular cation channel type B		-0.125584	7.33669	-0.870504	0.386247	0.633052	-6.66074
Fubp1	Q3TUE1	ENSMUSG00000028034	Far upstream element-binding protein 1		0.0269104	8.66369	0.184851	0.854068	0.934384	-6.66225
Napa	Q9DB05	ENSMUSG00000006024	Alpha-soluble NSF attachment protein		0.0834142	7.58072	0.849086	0.398018	0.642638	-6.66288
Selenbp2	Q63836	ENSMUSG00000068877	Selenium-binding protein 2		-0.0987902	9.37019	-1.1043	0.271186	0.510832	-6.66375
Gng12	Q9DAS9	ENSMUSG00000036402	Guanine nucleotide-binding protein G(I)/G(S)/G(O) subunit gamma-12		-0.0897243	8.03124	-1.06203	0.290029	0.53362	-6.66465
Lamp2	P17047	ENSMUSG00000016534	Lysosome-associated membrane glycoprotein 2		0.0887142	9.08978	1.0929	0.276344	0.51701	-6.66503
Nags	Q8R4H7	ENSMUSG00000048217	N-acetylglutamate synthase, mitochondrial		-0.082876	8.43201	-0.958386	0.339636	0.584199	-6.66524
Csnk2a1	Q60737	ENSMUSG00000074698	Casein kinase II subunit alpha		0.0726677	7.67711	0.542189	0.589702	0.782481	-6.66527
Fggy	A2AJL3	ENSMUSG00000028573	FGGY carbohydrate kinase domain-containing protein		0.0010103	7.83736	0.00652739	0.994819	0.995422	-6.66779
Nfs1	Q9Z1J3	ENSMUSG00000027618	Cysteine desulfurase, mitochondrial		-0.0388328	7.40087	-0.313506	0.75526	0.891844	-6.66852
Igkc	P01837	NA	Immunoglobulin kappa constant		-0.0552338	7.6938	-0.46949	0.640271	0.814263	-6.66975
Rac1	Q3TLP8	ENSMUSG00000001847	Ras-related C3 botulinum toxin substrate 1		-0.0714149	10.1067	-1.19191	0.234842	0.462587	-6.6712
Ndufa6	Q9CQZ5	ENSMUSG00000022450	NADH dehydrogenase [ubiquinone] 1 alpha subcomplex subunit 6		-0.0630335	9.87034	-1.20858	0.228296	0.456593	-6.67137
Gmps	Q3THK7	ENSMUSG00000027823	GMP synthase [glutamine-hydrolyzing]		0.0858172	8.4625	0.727526	0.469205	0.691859	-6.67243
Dctn2	Q99KJ8	ENSMUSG00000025410	Dynactin subunit 2		0.0736185	7.37211	0.415743	0.679628	0.843535	-6.6765
Tpd52l2	Q9CYZ2	ENSMUSG00000000827	Tumor protein D54		-0.0709512	8.77303	-1.10712	0.269874	0.50894	-6.67735
RTRAF	Q9CQE8	ENSMUSG00000021807	RNA transcription, translation and transport factor protein		0.077795	8.08438	0.713944	0.477319	0.692909	-6.67993
Rab12	P35283	ENSMUSG00000023460	Ras-related protein Rab-12		0.0778478	8.84892	0.506331	0.61455	0.79845	-6.68071
Srsf1	Q6PDM2	ENSMUSG00000018379	Serine/arginine-rich splicing factor 1		-0.0870739	8.26645	-0.578094	0.564937	0.763061	-6.68128
Eif5b	Q05D44	ENSMUSG00000026083	Eukaryotic translation initiation factor 5B		0.0669767	7.70838	0.56768	0.572214	0.767294	-6.68201
Capns1	O88456	ENSMUSG00000001794	Calpain small subunit 1		-0.0493003	13.2826	-0.281802	0.779364	0.900286	-6.6829
Ruvbl2	Q9WTM5	ENSMUSG00000003868	RuvB-like 2		-0.0712382	8.55119	-0.79271	0.430083	0.665234	-6.68316
Sf3b1	G5E866	ENSMUSG00000025982	Splicing factor 3B subunit 1		-0.0820341	8.01759	-0.834464	0.40614	0.645438	-6.68704
Actb	P60710	ENSMUSG00000029580	Actin, cytoplasmic 1		-0.0213233	15.2737	-1.2075	0.228647	0.45674	-6.68816
Fkbp1a	P26883	ENSMUSG00000032966	Peptidyl-prolyl cis-trans isomerase FKBP1A		-0.0196996	7.84938	-0.133885	0.894056	0.958456	-6.68828
Mix23	Q8R3Q6	ENSMUSG00000075229	Protein MIX23		-0.0657494	9.08	-0.803428	0.424085	0.659687	-6.68862
Serpina1e	Q00898	ENSMUSG00000072849	Alpha-1-antitrypsin 1-5		-0.0122428	7.19687	-0.0833865	0.933848	0.974703	-6.69032
Rpl5	P47962	ENSMUSG00000058558	60S ribosomal protein L5		0.0551788	10.1693	1.18778	0.23635	0.46427	-6.69112
Tnxb	A0A5F8MPH8	NA	Tenascin XB		-0.0954618	8.94349	-0.641894	0.523772	0.733281	-6.69251
Rab2a	P53994	ENSMUSG00000047187	Ras-related protein Rab-2A		0.0760257	8.66293	1.16937	0.24376	0.475995	-6.69362
Gys2	Q8VCB3	ENSMUSG00000030244	Glycogen [starch] synthase, liver		0.0793605	9.00604	0.89178	0.374894	0.619944	-6.69537
Hnrnpul2	Q00PI9	ENSMUSG00000071659	Heterogeneous nuclear ribonucleoprotein U-like protein 2		-0.0893931	8.20626	-0.89945	0.370436	0.615931	-6.69861
Acadvl	P50544	ENSMUSG00000018574	Very long-chain specific acyl-CoA dehydrogenase, mitochondrial		-0.0201454	11.8768	-1.19854	0.232106	0.460677	-6.69888
Rps13	P62301	ENSMUSG00000090862	40S ribosomal protein S13		0.0339942	13.3223	1.19806	0.23229	0.460677	-6.69944
Mrpl40	Q9Z2Q5	ENSMUSG00000022706	39S ribosomal protein L40, mitochondrial		0.0733745	7.47938	0.57651	0.566398	0.763829	-6.6995
Mlec	Q6ZQI3	ENSMUSG00000048578	Malectin		0.0481987	11.5188	1.19497	0.233501	0.461415	-6.69994
Upp2	Q8CGR7	ENSMUSG00000026839	Uridine phosphorylase 2		-0.0848751	8.91261	-0.639537	0.524693	0.733949	-6.70008
Vps26b	Q8C0E2	ENSMUSG00000031988	Vacuolar protein sorting-associated protein 26B		-0.0498127	8.09704	-0.307491	0.759556	0.892735	-6.70023
Ndufa1	O35683	ENSMUSG00000016427	NADH dehydrogenase [ubiquinone] 1 alpha subcomplex subunit 1		-0.0763898	7.56623	-0.468138	0.641387	0.814591	-6.70102
P4hb	P09103	ENSMUSG00000025130	Protein disulfide-isomerase		-0.023471	12.2363	-1.19601	0.233091	0.461157	-6.70189
Park7	Q99LX0	ENSMUSG00000028964	Parkinson disease protein 7 homolog		-0.0626455	9.92282	-1.17946	0.23967	0.469117	-6.70239
Ptcd3	Q14C51	ENSMUSG00000063884	Pentatricopeptide repeat domain-containing protein 3, mitochondrial		-0.0763035	8.80082	-1.02659	0.306398	0.553191	-6.70268
Psmb8	P28063	ENSMUSG00000024338	Proteasome subunit beta type-8		-0.0198707	7.42585	-0.18372	0.855081	0.934874	-6.71184
Ewsr1	Q61545	ENSMUSG00000009079	RNA-binding protein EWS		-0.0717476	7.92891	-0.547154	0.586069	0.778911	-6.71193
Gstt2	Q61133	ENSMUSG00000033318	Glutathione S-transferase theta-2		0.0818584	8.53582	1.11135	0.268109	0.507349	-6.71226
Selenot	P62342	ENSMUSG00000075700	Thioredoxin reductase-like selenoprotein T		-0.0741881	8.06206	-0.766607	0.445419	0.675099	-6.71398
Rad23b	P54728	ENSMUSG00000028426	UV excision repair protein RAD23 homolog B		-0.00816207	7.83369	-0.0750326	0.940452	0.976979	-6.71452
Afdn	Q9QZQ1-2	NA	Isoform 1 of Afadin		0.0788152	8.5425	1.02505	0.307175	0.553988	-6.71469
Sec16b	Q91XT4	ENSMUSG00000026589	Protein transport protein Sec16B		0.0601546	9.15021	0.549051	0.584887	0.777965	-6.71482
Magt1	Q9CQY5	NA	Magnesium transporter protein 1		0.0107693	7.58407	0.0817622	0.935134	0.974703	-6.71622
Msn	P26041	ENSMUSG00000031207	Moesin		0.0791071	8.47571	0.738086	0.462345	0.686997	-6.71632
Aco1	P28271	ENSMUSG00000028405	Cytoplasmic aconitate hydratase		0.0362907	10.7956	1.18362	0.237948	0.466853	-6.71654
Nme3	Q9WV85	ENSMUSG00000073435	Nucleoside diphosphate kinase 3		-0.00130812	7.14575	-0.00957757	0.992395	0.994201	-6.71689
Ces1e	Q64176	ENSMUSG00000061959	Carboxylesterase 1E		-0.0426102	7.2423	-0.298283	0.766504	0.897379	-6.71752
Mapre1	Q61166	ENSMUSG00000027479	Microtubule-associated protein RP/EB family member 1		0.00835336	7.964	0.0590563	0.953139	0.980479	-6.71767
Dnajb12	Q9QYI4	ENSMUSG00000020109	DnaJ homolog subfamily B member 12		-0.0686148	8.29117	-0.594206	0.554216	0.755822	-6.7196
Edf1	Q9JMG1	ENSMUSG00000015092	Endothelial differentiation-related factor 1		-0.0848434	7.74889	-0.817473	0.415645	0.653162	-6.72816
Reep5	G3X8R0	ENSMUSG00000005873	Receptor expression-enhancing protein		0.0679371	9.08356	1.04628	0.297071	0.539892	-6.72886
Drg2	Q9QXB9	ENSMUSG00000020537	Developmentally-regulated GTP-binding protein 2		0.0538753	8.16877	0.507463	0.613501	0.79845	-6.73211
Mrpl39	Q9JKF7	ENSMUSG00000022889	39S ribosomal protein L39, mitochondrial		-0.0882729	8.50436	-0.843051	0.401138	0.642711	-6.73418
Coq8a	Q60936	ENSMUSG00000026489	Atypical kinase COQ8A, mitochondrial		-0.0457201	10.4682	-1.16278	0.246314	0.478718	-6.73605
Crat	P47934	ENSMUSG00000026853	Carnitine O-acetyltransferase		0.029474	7.76585	0.242285	0.809402	0.908229	-6.73749
Rpl7	P14148	ENSMUSG00000043716	60S ribosomal protein L7		0.0226256	12.8958	1.16339	0.246037	0.478718	-6.74015
Ptrh2	Q8R2Y8	ENSMUSG00000072582	Peptidyl-tRNA hydrolase 2, mitochondrial		0.0816958	7.65076	0.815267	0.41692	0.653466	-6.74271
Sar1a	Q99JZ4	ENSMUSG00000020088	GTP-binding protein SAR1a		-0.0323368	8.0345	-0.279254	0.781335	0.900743	-6.74453
Gchfr	P99025	ENSMUSG00000046814	GTP cyclohydrolase 1 feedback regulatory protein		0.0488246	7.84973	0.513825	0.609236	0.79845	-6.74469
Stat3	P42227	ENSMUSG00000004040	Signal transducer and activator of transcription 3		0.0385884	8.52915	0.28305	0.777976	0.900286	-6.74544
Alcam	Q61490	ENSMUSG00000022636	CD166 antigen		-0.0782836	9.17839	-0.996655	0.320467	0.56743	-6.74574
Rpl10	Q6ZWV3	ENSMUSG00000008682	60S ribosomal protein L10		-0.0316619	7.76647	-0.209691	0.834716	0.922375	-6.74738
Khdrbs1	Q60749	ENSMUSG00000028790	KH domain-containing, RNA-binding, signal transduction-associated protein 1		-0.0413802	8.86494	-0.325631	0.745651	0.887484	-6.74754
Rabggta	Q9JHK4	ENSMUSG00000040472	Geranylgeranyl transferase type-2 subunit alpha		0.0161551	12.2731	0.0572775	0.954532	0.980479	-6.74758
Ufd1	P70362	ENSMUSG00000005262	Ubiquitin recognition factor in ER-associated degradation protein 1		0.0566833	8.78071	0.716443	0.475758	0.691859	-6.74765
U2af2	P26369	ENSMUSG00000030435	Splicing factor U2AF 65 kDa subunit		-0.00161553	7.57972	-0.0119281	0.990523	0.992927	-6.7477
Lman2	Q9DBH5	ENSMUSG00000021484	Vesicular integral-membrane protein VIP36		-0.0445981	10.3716	-1.15658	0.248824	0.480769	-6.74775
Sub1	P11031	ENSMUSG00000022205	Activated RNA polymerase II transcriptional coactivator p15		0.0767115	8.82302	0.912354	0.36337	0.609048	-6.74831
Tjp2	Q9Z0U1	ENSMUSG00000024812	Tight junction protein ZO-2		0.0481139	7.6675	0.387151	0.700066	0.856802	-6.75245
Banf1	O54962	ENSMUSG00000024844	Barrier-to-autointegration factor		0.0938442	8.27883	0.889321	0.375515	0.620338	-6.75294
Nedd4	P46935	ENSMUSG00000032216	E3 ubiquitin-protein ligase NEDD4		-0.0483715	7.7407	-0.462264	0.645722	0.817419	-6.75701
Ppfia1	B2RXQ2	ENSMUSG00000037519	Ppfia1 protein		0.113406	9.74665	0.878281	0.38161	0.627283	-6.75722
Krt76	Q3UV17	ENSMUSG00000075402	Keratin, type II cytoskeletal 2 oral		-0.0586166	11.487	-0.696205	0.48816	0.702474	-6.75951
Sptbn2	Q68FG2	ENSMUSG00000067889	Spectrin beta chain		-0.0419427	9.18317	-1.12271	0.262949	0.499875	-6.76164
Stim1	P70302	ENSMUSG00000030987	Stromal interaction molecule 1		0.0710538	8.27774	0.6854	0.4948	0.708941	-6.7618
Clpp	O88696	ENSMUSG00000002660	ATP-dependent Clp protease proteolytic subunit, mitochondrial		-0.0658223	8.78464	-1.07494	0.283955	0.527365	-6.76247
Gar1	Q9CY66-2	NA	Isoform 2 of H/ACA ribonucleoprotein complex subunit 1		-0.0350302	8.2081	-0.269451	0.788452	0.902985	-6.76279
Aacs	Q9D2R0	ENSMUSG00000029482	Acetoacetyl-CoA synthetase		0.0680806	8.6101	0.765202	0.446527	0.675873	-6.76355
Tpm1	G5E8R1	ENSMUSG00000032366	Tropomyosin alpha-1 chain		-0.0759473	8.31023	-0.825296	0.411078	0.649236	-6.76489
Anp32a	O35381	ENSMUSG00000032249	Acidic leucine-rich nuclear phosphoprotein 32 family member A		0.012354	7.88746	0.11205	0.911179	0.961503	-6.76547
Apoc3	P33622	ENSMUSG00000032081	Apolipoprotein C-III		-0.0717295	8.30313	-0.884187	0.37846	0.623345	-6.76595
Haao	Q78JT3	ENSMUSG00000000673	3-hydroxyanthranilate 3,4-dioxygenase		-0.0482764	10.5659	-1.1405	0.255424	0.488578	-6.76639
Calr	P14211	ENSMUSG00000003814	Calreticulin		-0.0398869	12.3633	-1.13991	0.255666	0.488578	-6.76705
Actc1	P68033	ENSMUSG00000068614	Actin, alpha cardiac muscle 1		0.102989	10.3839	0.892866	0.373813	0.618777	-6.7673
Ap2b1	Q9DBG3-2	NA	Isoform 2 of AP-2 complex subunit beta		0.0452393	10.1875	1.13954	0.255823	0.488578	-6.76748
Hic2	Q9JLZ6	ENSMUSG00000050240	Hypermethylated in cancer 2 protein		0.0134272	8.03677	0.0902963	0.92831	0.97246	-6.7689
Slc26a1	P58735	ENSMUSG00000046959	Sulfate anion transporter 1		-0.0930295	9.39236	-1.0605	0.29039	0.53362	-6.76986
Pi4ka	E9Q3L2	ENSMUSG00000041720	Phosphatidylinositol 4-kinase alpha		-0.0671613	10.8738	-0.368048	0.714056	0.863815	-6.77027
Dap	Q91XC8	ENSMUSG00000039168	Death-associated protein 1		-0.0325803	8.28616	-0.281108	0.779484	0.900286	-6.77046
Rps15	P62843	ENSMUSG00000063457	40S ribosomal protein S15		0.0618767	8.35589	0.566207	0.572862	0.767294	-6.77207
Mrps7	Q80X85	ENSMUSG00000046756	28S ribosomal protein S7, mitochondrial		0.0196547	7.49204	0.172462	0.863588	0.93982	-6.77342
Gpam	Q61586	ENSMUSG00000024978	Glycerol-3-phosphate acyltransferase 1, mitochondrial		-0.0646804	8.34225	-0.794096	0.428884	0.665234	-6.77395
Phyh	O35386	ENSMUSG00000026664	Phytanoyl-CoA dioxygenase, peroxisomal		0.0748567	8.70979	0.767843	0.444595	0.675065	-6.77436
Rpl8	P62918	ENSMUSG00000003970	60S ribosomal protein L8		-0.0725185	9.73442	-1.06329	0.28917	0.533157	-6.77522
Actr3	Q99JY9	ENSMUSG00000026341	Actin-related protein 3		-0.040343	10.2242	-1.12563	0.261664	0.498581	-6.77567
Agpat3	Q9D517	ENSMUSG00000001211	1-acyl-sn-glycerol-3-phosphate acyltransferase gamma		0.055981	8.95389	0.805542	0.422314	0.659416	-6.77691
Ptprd	Q64487-10	NA	Isoform J of Receptor-type tyrosine-protein phosphatase delta		-0.0447399	8.779	-0.403799	0.687544	0.850109	-6.77872
Qars1	Q8BML9	ENSMUSG00000032604	Glutamine--tRNA ligase		-0.0588466	8.02274	-0.537922	0.592418	0.785454	-6.78047
Gorasp2	Q99JX3-2	NA	Isoform 2 of Golgi reassembly-stacking protein 2		-0.0559428	8.30605	-0.599062	0.550787	0.752605	-6.78243
Rnh1	Q91VI7	ENSMUSG00000038650	Ribonuclease inhibitor		0.0541749	9.31421	1.07439	0.284113	0.527365	-6.78551
Taco1	Q8K0Z7	ENSMUSG00000001983	Translational activator of cytochrome c oxidase 1		0.0083204	7.48699	0.0614367	0.951227	0.980479	-6.7864
Coq3	Q8BMS4	ENSMUSG00000028247	Ubiquinone biosynthesis O-methyltransferase, mitochondrial		0.0881403	7.28959	0.718457	0.474405	0.691859	-6.78749
Kif5b	Q61768	ENSMUSG00000006740	Kinesin-1 heavy chain		0.0445641	7.95041	0.364164	0.717041	0.865268	-6.78804
Serpinh1	P19324	ENSMUSG00000070436	Serpin H1		0.0622576	8.34804	0.384252	0.701896	0.857669	-6.78945
Krt75	Q8BGZ7	ENSMUSG00000022986	Keratin, type II cytoskeletal 75		0.265208	13.6326	1.09303	0.275739	0.516463	-6.7897
Hpn	O35453-2	NA	Isoform 2 of Serine protease hepsin		0.0467669	8.53485	0.332984	0.740238	0.884218	-6.79086
Spcs1	A0A2I3BRW0	NA	Microsomal signal peptidase 12 kDa subunit		-0.0680934	8.973	-0.754277	0.452495	0.682265	-6.79107
Ddx39b	Q9Z1N5	ENSMUSG00000019432	Spliceosome RNA helicase Ddx39b		0.0678378	9.78994	0.970484	0.333291	0.577351	-6.79156
Tmed2	Q9R0Q3	ENSMUSG00000029390	Transmembrane emp24 domain-containing protein 2		-0.0799099	9.26163	-1.04422	0.297819	0.540656	-6.79178
Atic	Q9CWJ9	ENSMUSG00000026192	Bifunctional purine biosynthesis protein ATIC		0.093823	8.7837	0.771694	0.442156	0.673804	-6.79226
Blvrb	Q923D2	ENSMUSG00000040466	Flavin reductase (NADPH)		0.0617946	8.83915	0.464503	0.644002	0.816494	-6.79355
Atg4b	A0A0R4J065	ENSMUSG00000026280	Cysteine protease		-0.0529279	10.5627	-0.698471	0.486259	0.701193	-6.79571
Ppa1	Q9D819	ENSMUSG00000020089	Inorganic pyrophosphatase		-0.0854977	8.2589	-0.826962	0.409876	0.648577	-6.79793
Mars1	E9QB02	ENSMUSG00000040354	Methionine--tRNA ligase, cytoplasmic		-0.0518928	7.98155	-0.444844	0.658012	0.825387	-6.79869
Uqcrq	Q9CQ69	ENSMUSG00000044894	Cytochrome b-c1 complex subunit 8		-0.0729888	9.07829	-0.786088	0.433318	0.66714	-6.79887
Gadd45gip1	Q9CR59	ENSMUSG00000033751	Growth arrest and DNA damage-inducible proteins-interacting protein 1		-0.00707176	7.90393	-0.0671719	0.946634	0.979849	-6.80062
Ssr3	Q9DCF9-2	NA	Isoform 2 of Translocon-associated protein subunit gamma		-0.0698547	8.5876	-0.910509	0.364155	0.60936	-6.80203
Necap1	Q9CR95	ENSMUSG00000030327	Adaptin ear-binding coat-associated protein 1		0.0329934	8.11079	0.28272	0.778456	0.900286	-6.80558
Ddx17	Q3U741	ENSMUSG00000055065	RNA helicase		0.0357557	8.18637	0.306771	0.759797	0.892735	-6.80597
Mtx2	O88441	ENSMUSG00000027099	Metaxin-2		-0.0197257	9.22316	-0.244009	0.807972	0.908229	-6.8067
Rps26	P62855	ENSMUSG00000025362	40S ribosomal protein S26		0.0320191	6.96986	0.270858	0.787449	0.902985	-6.80757
Ruvbl1	P60122	ENSMUSG00000030079	RuvB-like 1		0.0638537	8.86276	0.875413	0.382884	0.628751	-6.80762
Sec24c	A0A286YDI8	ENSMUSG00000039367	Sec24-related gene family, member C (S. cerevisiae)		0.0635002	8.86673	0.980184	0.328515	0.575403	-6.80832
Ldhd	Q7TNG8	ENSMUSG00000031958	Probable D-lactate dehydrogenase, mitochondrial		0.066144	8.05479	0.959438	0.33896	0.584199	-6.8086
Clic4	Q9QYB1	ENSMUSG00000037242	Chloride intracellular channel protein 4		-0.062295	8.72127	-0.866256	0.388273	0.634465	-6.80879
Rpl18	P35980	ENSMUSG00000059070	60S ribosomal protein L18		-0.028091	13.7378	-1.09758	0.273691	0.514963	-6.81419
Txnl1	Q8CDN6	ENSMUSG00000024583	Thioredoxin-like protein 1		-0.0651444	8.97194	-0.518789	0.605481	0.796381	-6.81453
Dennd10	Q9D8N2	ENSMUSG00000024993	DENN domain-containing protein 10		-0.0337581	7.58154	-0.296015	0.768123	0.897379	-6.81472
Tmco1	Q921L3	ENSMUSG00000052428	Calcium load-activated calcium channel		0.0814241	9.48549	0.970244	0.33341	0.577351	-6.81583
Tra2b	P62996	ENSMUSG00000022858	Transformer-2 protein homolog beta		-0.0230938	7.38649	-0.173988	0.862426	0.939174	-6.81795
Tomm70	Q9CZW5	ENSMUSG00000022752	Mitochondrial import receptor subunit TOM70		0.0712156	9.01149	1.00863	0.31458	0.561439	-6.81914
Adsl	P54822	ENSMUSG00000022407	Adenylosuccinate lyase		0.0631679	8.02926	0.507554	0.613413	0.79845	-6.81977
Serping1	P97290	ENSMUSG00000023224	Plasma protease C1 inhibitor		0.0510628	7.74777	0.464806	0.643305	0.816236	-6.81989
Galm	Q8K157	ENSMUSG00000035473	Galactose mutarotase		0.0641953	8.83987	0.998777	0.319341	0.566649	-6.82005
Myl1	P05977-2	NA	Isoform MLC3 of Myosin light chain 1/3, skeletal muscle isoform		-0.019309	8.17486	-0.185209	0.853618	0.934384	-6.82157
Tubb6	Q922F4	ENSMUSG00000001473	Tubulin beta-6 chain		-0.0560592	8.56499	-0.409113	0.683658	0.845994	-6.82161
Npm1	Q61937	ENSMUSG00000057113	Nucleophosmin		-0.0654866	9.24534	-1.01045	0.313699	0.560856	-6.82478
Chchd3	Q9CRB9	ENSMUSG00000053768	MICOS complex subunit Mic19		-0.041353	11.0693	-1.08668	0.278468	0.51922	-6.82604
Serpina1b	P22599	ENSMUSG00000071178	Alpha-1-antitrypsin 1-2		-0.0417773	10.9004	-1.07061	0.285668	0.528996	-6.82618
Raly	Q64012-2	NA	Isoform 1 of RNA-binding protein Raly		-0.0268219	7.73792	-0.271714	0.786544	0.902985	-6.82732
Glrx3	Q9CQM9	ENSMUSG00000031068	Glutaredoxin-3		0.0426023	8.20841	0.394888	0.694242	0.85334	-6.82824
Aimp1	P31230	NA	Aminoacyl tRNA synthase complex-interacting multifunctional protein 1		0.0632109	8.45765	0.737243	0.462795	0.686997	-6.82972
Tmem19	Q91W52-2	NA	Isoform 2 of Transmembrane protein 19		-0.0875359	8.78945	-1.04774	0.296093	0.539892	-6.83059
Ide	Q8CGB9	NA	Insulin-degrading enzyme		0.074176	8.90264	0.778639	0.437867	0.669775	-6.83136
Arhgdia	Q99PT1	ENSMUSG00000025132	Rho GDP-dissociation inhibitor 1		0.0639532	8.77427	0.988703	0.324413	0.570746	-6.83212
Des	P31001	ENSMUSG00000026208	Desmin		0.0159662	7.97567	0.122908	0.902493	0.960736	-6.83256
Ddah1	Q9CWS0	ENSMUSG00000028194	N(G),N(G)-dimethylarginine dimethylaminohydrolase 1		0.0696737	8.14149	0.701398	0.485045	0.701193	-6.83343
Prpf19	Q99KP6	ENSMUSG00000024735	Pre-mRNA-processing factor 19		-0.0384646	8.33582	-0.411971	0.681555	0.844025	-6.83562
Nsdhl	Q9R1J0	ENSMUSG00000031349	Sterol-4-alpha-carboxylate 3-dehydrogenase, decarboxylating		-0.0573934	10.0486	-1.04645	0.296659	0.539892	-6.83714
Ldah	A0A0F6AIX5	ENSMUSG00000037669	Lipid droplet-associated hydrolase		0.077325	8.33986	0.907327	0.365731	0.610907	-6.83734
Dhcr24	Q8VCH6	ENSMUSG00000034926	Delta(24)-sterol reductase		0.0380616	9.24235	0.315401	0.75344	0.890331	-6.83781
Ppm1a	P49443	ENSMUSG00000021096	Protein phosphatase 1A		0.0945668	10.531	0.643995	0.521276	0.732307	-6.83979
Map4	P27546-2	NA	Isoform 2 of Microtubule-associated protein 4		-0.0655055	8.29074	-0.616639	0.538983	0.744481	-6.84018
Naxd	Q9CZ42-3	NA	Isoform 3 of ATP-dependent (S)-NAD(P)H-hydrate dehydratase		0.0644197	7.69049	0.506487	0.613929	0.79845	-6.84076
Idh3b	Q91VA7	ENSMUSG00000027406	Isocitrate dehydrogenase [NAD] subunit, mitochondrial		0.0731463	8.4039	0.761241	0.448326	0.677616	-6.84222
Rab32	Q9CZE3	ENSMUSG00000019832	Ras-related protein Rab-32		-0.0142668	8.58389	-0.139866	0.889142	0.955669	-6.84424
Psmb5	O55234	ENSMUSG00000022193	Proteasome subunit beta type-5		0.068765	8.6048	0.892535	0.373745	0.618777	-6.84487
Auh	Q9JLZ3	ENSMUSG00000021460	Methylglutaconyl-CoA hydratase, mitochondrial		-0.0528223	10.2475	-1.03204	0.30338	0.548941	-6.84583
Dnaja2	Q9QYJ0	ENSMUSG00000031701	DnaJ homolog subfamily A member 2		0.0740974	8.82535	0.997191	0.320152	0.56743	-6.84741
Aldh8a1	Q8BH00	ENSMUSG00000037542	2-aminomuconic semialdehyde dehydrogenase		-0.0268231	11.6129	-1.06439	0.288419	0.532366	-6.84991
Eif4b	Q8BGD9	ENSMUSG00000058655	Eukaryotic translation initiation factor 4B		0.0744127	8.23059	0.643984	0.521303	0.732307	-6.85064
Slc6a12	P31651	NA	Sodium- and chloride-dependent betaine transporter		0.0893135	8.20655	0.840865	0.401982	0.642711	-6.85457
Cyp8b1	O88962	ENSMUSG00000050445	7-alpha-hydroxycholest-4-en-3-one 12-alpha-hydroxylase		0.0545659	9.21298	0.935875	0.350824	0.595644	-6.85486
Slc25a22	Q9D6M3	ENSMUSG00000019082	Mitochondrial glutamate carrier 1		-0.061716	10.11	-0.943716	0.346776	0.591812	-6.85587
Rpl27	P61358	ENSMUSG00000063316	60S ribosomal protein L27		0.0298104	13.1394	1.05837	0.291144	0.534411	-6.85627
Gc	P21614	ENSMUSG00000035540	Vitamin D-binding protein		-0.0627902	8.26721	-0.663618	0.508406	0.722794	-6.85643
Parva	Q9EPC1	ENSMUSG00000030770	Alpha-parvin		0.0788122	7.48247	0.725682	0.469683	0.691859	-6.85814
Hnrnpab	Q99020	ENSMUSG00000020358	Heterogeneous nuclear ribonucleoprotein A/B		0.0724783	8.99734	0.971867	0.332491	0.57697	-6.85928
Rab11b	P46638	ENSMUSG00000077450	Ras-related protein Rab-11B		0.0330676	11.3543	1.05415	0.293069	0.536157	-6.86071
Col18a1	P39061-1	NA	Isoform 2 of Collagen alpha-1(XVIII) chain		-0.0705004	8.76957	-0.926998	0.355389	0.602157	-6.86492
Mark2	Q05512-3	NA	Isoform 3 of Serine/threonine-protein kinase MARK2		0.00985699	9.82095	0.0777354	0.938338	0.97677	-6.86493
Rpl18a	P62717	ENSMUSG00000045128	60S ribosomal protein L18a		-0.00231883	8.7319	-0.0232787	0.981498	0.991097	-6.87093
Vwa5a	Q99KC8	ENSMUSG00000023186	von Willebrand factor A domain-containing protein 5A		0.0612592	8.33492	0.660783	0.510174	0.724684	-6.87264
Lima1	Q9ERG0	ENSMUSG00000023022	LIM domain and actin-binding protein 1		0.0560136	8.73534	0.859572	0.391551	0.637283	-6.87408
Lss	Q8BLN5	ENSMUSG00000033105	Lanosterol synthase		0.0260127	8.13676	0.271649	0.786482	0.902985	-6.87415
Stom	P54116	ENSMUSG00000026880	Stomatin		-0.0542337	9.52558	-0.788216	0.431886	0.666799	-6.87448
Psme1	P97371	ENSMUSG00000022216	Proteasome activator complex subunit 1		0.0708156	9.83004	0.998524	0.319317	0.566649	-6.87461
Psme2	P97372	ENSMUSG00000079197	Proteasome activator complex subunit 2		-0.0405208	8.23904	-0.514227	0.608551	0.79845	-6.87531
Esyt1	Q3U7R1	ENSMUSG00000025366	Extended synaptotagmin-1		0.00403896	7.95482	0.0349733	0.972214	0.988924	-6.87565
Emc3	Q99KI3	ENSMUSG00000030286	ER membrane protein complex subunit 3		0.00705791	7.51229	0.0578421	0.954058	0.980479	-6.87584
Hnrnpa1	P49312	ENSMUSG00000046434	Heterogeneous nuclear ribonucleoprotein A1		0.0757118	8.70717	0.716319	0.475155	0.691859	-6.87702
Derl1	Q99J56	ENSMUSG00000022365	Derlin-1		0.0729062	9.07611	0.741431	0.459973	0.684749	-6.87787
Timm22	Q9CQ85	ENSMUSG00000020843	Mitochondrial import inner membrane translocase subunit Tim22		-0.0189149	7.96002	-0.137664	0.890908	0.956866	-6.8786
Rps19	Q9CZX8	ENSMUSG00000040952	40S ribosomal protein S19		-0.0293712	12.2712	-1.03694	0.301001	0.545832	-6.87863
Nadk2	Q8C5H8	ENSMUSG00000022253	NAD kinase 2, mitochondrial		0.0409245	7.86847	0.359079	0.720521	0.867566	-6.87971
Emc8	O70378	ENSMUSG00000031819	ER membrane protein complex subunit 8		0.048122	9.08433	0.786716	0.432928	0.66714	-6.88098
Sephs1	Q8BH69	ENSMUSG00000026662	Selenide, water dikinase 1		0.050549	7.96812	0.505574	0.614483	0.79845	-6.88124
Rpl10a	A0A3B2WBL1	NA	Ribosomal protein		0.0864121	11.4553	0.818264	0.414718	0.653111	-6.88138
Lsr	Q99KG5-2	NA	Isoform 2 of Lipolysis-stimulated lipoprotein receptor		-0.0634556	8.85385	-0.902045	0.368462	0.614227	-6.88251
Serpina1c	A0A0R4J0X5	ENSMUSG00000079015	Alpha-1-antitrypsin 1-3		-0.0602423	8.85241	-0.745885	0.457151	0.684461	-6.88291
Spr	Q91XH5	ENSMUSG00000033735	Sepiapterin reductase		-0.0562652	9.20327	-0.989456	0.323808	0.570456	-6.88381
Ugp2	Q91ZJ5	ENSMUSG00000001891	UTP--glucose-1-phosphate uridylyltransferase		0.0371334	11.6756	1.03072	0.303907	0.549294	-6.88495
Sdf2l1	Q9ESP1	ENSMUSG00000022769	Stromal cell-derived factor 2-like protein 1		-0.0609737	9.55672	-0.953626	0.341546	0.585298	-6.88974
Nop58	Q6DFW4	ENSMUSG00000026020	Nucleolar protein 58		0.0292021	8.03589	0.287987	0.774094	0.899746	-6.89005
Rptor	A2ACM0	ENSMUSG00000025583	Regulatory-associated protein of mTOR		0.0797788	11.5286	0.750452	0.45429	0.683504	-6.89086
Itih2	Q61703	ENSMUSG00000037254	Inter-alpha-trypsin inhibitor heavy chain H2		0.0421332	7.77265	0.326815	0.744745	0.887484	-6.89087
Homer2	Q9QWW1-2	NA	Isoform 2 of Homer protein homolog 2		0.0702096	11.9466	0.95344	0.341676	0.585298	-6.8928
Kyat1	Q8BTY1	ENSMUSG00000039648	Kynurenine--oxoglutarate transaminase 1		-0.0562521	8.07843	-0.452212	0.652231	0.821255	-6.89421
Cpne1	Q8C166	ENSMUSG00000074643	Copine-1		-0.0134907	8.52309	-0.125782	0.900261	0.960641	-6.89718
Ppa2	Q91VM9	ENSMUSG00000028013	Inorganic pyrophosphatase 2, mitochondrial		0.0699282	9.28878	0.888301	0.375883	0.620338	-6.89848
Ddx3x	Q62167	ENSMUSG00000000787	ATP-dependent RNA helicase DDX3X		-0.0343393	10.3813	-1.01581	0.310934	0.558064	-6.89875
Pdxdc1	Q99K01-2	NA	Isoform 2 of Pyridoxal-dependent decarboxylase domain-containing protein 1		-0.0598361	8.73699	-0.831664	0.407027	0.645438	-6.90016
Hadhb	Q99JY0	ENSMUSG00000059447	Trifunctional enzyme subunit beta, mitochondrial		-0.0172308	14.1981	-1.0154	0.311124	0.558064	-6.90065
Tagln2	Q9WVA4	ENSMUSG00000026547	Transgelin-2		0.0575417	9.006	0.885924	0.37705	0.621644	-6.90266
Abcf1	Q6P542	ENSMUSG00000038762	ATP-binding cassette sub-family F member 1		0.0110962	7.57601	0.0816254	0.935172	0.974703	-6.90286
Rab35	Q6PHN9	ENSMUSG00000029518	Ras-related protein Rab-35		-0.0135439	7.89153	-0.125037	0.900834	0.960641	-6.90478
Prrc1	Q3UPH1	ENSMUSG00000024594	Protein PRRC1		-0.0414894	7.73686	-0.379739	0.705077	0.857975	-6.90578
Cndp2	Q9D1A2	ENSMUSG00000024644	Cytosolic non-specific dipeptidase		0.0504824	9.23948	0.835713	0.404864	0.645438	-6.90615
Rtcb	Q99LF4	ENSMUSG00000001783	RNA-splicing ligase RtcB homolog		0.0448067	9.46075	0.982233	0.327185	0.574399	-6.90754
Htra2	Q9JIY5	ENSMUSG00000068329	Serine protease HTRA2, mitochondrial		-0.0151231	7.47936	-0.118888	0.905721	0.961503	-6.90889
Atp6v1g1	Q9CR51	ENSMUSG00000039105	V-type proton ATPase subunit G 1		0.0127979	7.87984	0.111455	0.911584	0.961503	-6.91007
Bcl2l13	P59017	ENSMUSG00000009112	Bcl-2-like protein 13		0.0534477	8.3771	0.845662	0.399046	0.642638	-6.91016
Plpbp	Q9Z2Y8	ENSMUSG00000031485	Pyridoxal phosphate homeostasis protein		0.0215343	7.79036	0.178218	0.859108	0.938034	-6.91137
Apoa1	Q00623	ENSMUSG00000032083	Apolipoprotein A-I		-0.0296291	12.4791	-1.00453	0.316321	0.563114	-6.91159
Rpl4	Q9D8E6	ENSMUSG00000032399	60S ribosomal protein L4		0.0183858	13.4885	1.00325	0.316937	0.563595	-6.91287
Iars2	Q8BIJ6	ENSMUSG00000026618	Isoleucine--tRNA ligase, mitochondrial		0.0648098	7.77374	0.690377	0.491414	0.705314	-6.91352
Gamt	O35969-2	NA	Isoform 2 of Guanidinoacetate N-methyltransferase		-0.0207377	8.02216	-0.204879	0.838309	0.923873	-6.91538
Myo1e	E9Q634	ENSMUSG00000032220	Unconventional myosin-Ie		-0.0349437	7.21983	-0.34984	0.727543	0.873474	-6.91689
Slc4a1	P04919	ENSMUSG00000006574	Band 3 anion transport protein		-0.00550179	8.94497	-0.0362657	0.971157	0.98851	-6.91694
Ywhaq	P68254	ENSMUSG00000076432	14-3-3 protein theta		0.0729287	7.7096	0.701167	0.484709	0.701193	-6.9195
Ganab	Q8BHN3	ENSMUSG00000071650	Neutral alpha-glucosidase AB		-0.0430718	9.867	-0.97896	0.328802	0.575403	-6.91991
Tpm3-rs7	D3Z2H9	NA	Tropomyosin 3, related sequence 7		0.0668029	8.5978	0.749293	0.45524	0.68431	-6.92009
Cmbl	Q8R1G2	ENSMUSG00000022235	Carboxymethylenebutenolidase homolog		0.0583709	8.5257	0.599968	0.550073	0.752605	-6.9243
Tnpo1	Q8BFY9-2	NA	Isoform 2 of Transportin-1		-0.0246197	7.59014	-0.25006	0.803192	0.908229	-6.92633
Mettl25	Q6NXH8	ENSMUSG00000036009	Probable methyltransferase-like protein 25		0.0917472	11.3576	0.776092	0.439054	0.670969	-6.92665
Ddx21	Q9JIK5	ENSMUSG00000020075	Nucleolar RNA helicase 2		0.0501138	8.14487	0.577991	0.564547	0.763061	-6.92679
Abca6	Q8K441	ENSMUSG00000044749	ATP-binding cassette sub-family A member 6		-0.0225107	8.38654	-0.22413	0.823251	0.914802	-6.92811
Sfxn2	Q925N2	ENSMUSG00000025036	Sideroflexin-2		-0.0418336	8.03451	-0.383931	0.701918	0.857669	-6.92882
Rpl29	P47915	ENSMUSG00000048758	60S ribosomal protein L29		0.0398725	10.84	0.982838	0.326858	0.574399	-6.93307
Emc4	Q9CZX9	ENSMUSG00000027131	ER membrane protein complex subunit 4		-0.00267918	7.81755	-0.0198276	0.984239	0.992035	-6.93417
Rpl6	P47911	ENSMUSG00000029614	60S ribosomal protein L6		0.0176163	14.4538	0.981061	0.327732	0.574748	-6.93481
Hbb-bh1	P04444	ENSMUSG00000052217	Hemoglobin subunit beta-H1		0.0156015	10.063	0.0912089	0.927555	0.972285	-6.93524
Upb1	Q8VC97	ENSMUSG00000033427	Beta-ureidopropionase		0.00973948	7.79871	0.0995474	0.920963	0.967831	-6.93694
Krtcap2	Q5RL79	ENSMUSG00000042747	Keratinocyte-associated protein 2		-0.0603317	6.75206	-0.565011	0.573274	0.767294	-6.93801
Eef1g	Q9D8N0	ENSMUSG00000071644	Elongation factor 1-gamma		0.0231708	12.2066	0.976729	0.329867	0.576208	-6.93903
Rpl17	Q9CPR4	NA	60S ribosomal protein L17		-0.0315427	11.7347	-0.975261	0.330593	0.576208	-6.94046
Rpl11	Q9CXW4	ENSMUSG00000059291	60S ribosomal protein L11		-0.0486898	10.9324	-0.975131	0.330657	0.576208	-6.94059
Gnai3	Q9DC51	ENSMUSG00000000001	Guanine nucleotide-binding protein G(i) subunit alpha-3		0.0488827	8.41188	0.734974	0.463681	0.686997	-6.94173
Srsf3	P84104-2	NA	Isoform Short of Serine/arginine-rich splicing factor 3		0.0499476	10.3177	0.44507	0.657328	0.825387	-6.94234
Cisd1	Q91WS0	ENSMUSG00000037710	CDGSH iron-sulfur domain-containing protein 1		-0.0415538	11.609	-0.972914	0.331755	0.57656	-6.94274
Rpl13a	P19253	ENSMUSG00000074129	60S ribosomal protein L13a		-0.0263449	12.459	-0.972609	0.331906	0.57656	-6.94303
Slc29a1	Q9JIM1-2	NA	Isoform 2 of Equilibrative nucleoside transporter 1		0.061699	9.08029	0.847039	0.398232	0.642638	-6.9434
Elavl1	P70372	ENSMUSG00000040028	ELAV-like protein 1		0.0494634	8.54971	0.741389	0.459747	0.684749	-6.94491
Snrpd2	P62317	ENSMUSG00000040824	Small nuclear ribonucleoprotein Sm D2		0.0555391	9.21049	0.845542	0.398991	0.642638	-6.94805
Gpx4	O70325-2	NA	Isoform Cytoplasmic of Phospholipid hydroperoxide glutathione peroxidase		0.0610075	8.21564	0.62048	0.536193	0.741868	-6.94829
Ndufb8	Q9D6J5	ENSMUSG00000025204	NADH dehydrogenase [ubiquinone] 1 beta subcomplex subunit 8, mitochondrial		-0.0434742	10.5655	-0.957279	0.339595	0.584199	-6.94834
Dnaja1	P63037	ENSMUSG00000028410	DnaJ homolog subfamily A member 1		0.072935	8.09647	0.841231	0.401499	0.642711	-6.94865
Nsf	P46460	ENSMUSG00000034187	Vesicle-fusing ATPase		-0.0434182	8.44974	-0.492434	0.623494	0.803581	-6.9489
Dhx15	O35286	ENSMUSG00000029169	Pre-mRNA-splicing factor ATP-dependent RNA helicase DHX15		-0.00247465	8.53118	-0.0241412	0.980795	0.991097	-6.95275
Eif2s3x	Q9Z0N1	ENSMUSG00000035150	Eukaryotic translation initiation factor 2 subunit 3, X-linked		0.060467	8.92188	0.864026	0.388853	0.634767	-6.95301
Tomm6	Q9CQN3	ENSMUSG00000033475	Mitochondrial import receptor subunit TOM6 homolog		-0.0414971	9.13702	-0.504114	0.615271	0.79845	-6.95365
Nmt1	O70310	ENSMUSG00000020936	Glycylpeptide N-tetradecanoyltransferase 1		0.0537536	9.41819	0.897619	0.370602	0.615931	-6.95425
Gdi1	P50396	ENSMUSG00000015291	Rab GDP dissociation inhibitor alpha		-0.0176069	7.59351	-0.130473	0.896563	0.958655	-6.95539
Mtfp1	Q9CRB8	ENSMUSG00000004748	Mitochondrial fission process protein 1		0.0435021	9.72396	0.524912	0.600722	0.79154	-6.95646
Rps12	F7AEH4	NA	40S ribosomal protein S12		-0.0332489	7.84656	-0.323885	0.746813	0.887484	-6.95788
Eef1d	Q80T06	ENSMUSG00000055762	Elongation factor 1-delta		0.0273711	10.9686	0.956736	0.339839	0.584199	-6.9583
Pgd	Q9DCD0	ENSMUSG00000028961	6-phosphogluconate dehydrogenase, decarboxylating		0.0577059	9.01493	0.753271	0.452641	0.682265	-6.95853
Tns1	A0A087WQS0	ENSMUSG00000055322	Tensin 1		-0.0464898	9.18783	-0.296655	0.767365	0.897379	-6.95898
Srrm2	Q8BTI8	ENSMUSG00000039218	Serine/arginine repetitive matrix protein 2		0.0282585	8.0853	0.297194	0.766936	0.897379	-6.95979
Acad9	Q8JZN5	ENSMUSG00000027710	Complex I assembly factor ACAD9, mitochondrial		0.0492749	9.49547	0.920936	0.358241	0.605126	-6.95994
Prdx5	P99029-2	NA	Isoform Cytoplasmic+peroxisomal of Peroxiredoxin-5, mitochondrial		0.0309895	12.8976	0.953818	0.341311	0.585298	-6.96108
Snrnp200	Q6P4T2	ENSMUSG00000003660	U5 small nuclear ribonucleoprotein 200 kDa helicase		0.00436198	7.99307	0.0387649	0.969167	0.987092	-6.96246
Api5	O35841	ENSMUSG00000027193	Apoptosis inhibitor 5		0.0408606	8.74291	0.437191	0.662855	0.830246	-6.96254
Arhgef40	Q3UPH7	ENSMUSG00000004562	Rho guanine nucleotide exchange factor 40		-0.0919253	12.2161	-0.669012	0.504632	0.719907	-6.96395
Hnrnpk	P61979-2	NA	Isoform 2 of Heterogeneous nuclear ribonucleoprotein K		0.0405457	10.0421	0.949463	0.343515	0.587451	-6.96521
Gcn1	E9PVA8	ENSMUSG00000041638	eIF-2-alpha kinase activator GCN1		0.0628774	9.12871	0.801933	0.423782	0.659687	-6.96634
Fus	P56959	ENSMUSG00000030795	RNA-binding protein FUS		-0.0535257	9.22202	-0.830943	0.407215	0.645438	-6.96725
Ociad1	Q9CRD0	ENSMUSG00000029152	OCIA domain-containing protein 1		-0.0491965	8.175	-0.461553	0.645437	0.817419	-6.9673
Fkbp2	P45878	ENSMUSG00000056629	Peptidyl-prolyl cis-trans isomerase FKBP2		0.0528704	10.3617	0.816832	0.415196	0.653162	-6.968
Erap1	Q9EQH2	ENSMUSG00000021583	Endoplasmic reticulum aminopeptidase 1		0.0272689	7.8389	0.267415	0.789777	0.902985	-6.9682
Fgb	Q8K0E8	ENSMUSG00000033831	Fibrinogen beta chain		-0.0422989	10.948	-0.940565	0.348052	0.593263	-6.97041
Dsg2	O55111	ENSMUSG00000044393	Desmoglein-2		0.0471163	8.49094	0.715166	0.475598	0.691859	-6.97386
Itih4	A6X935	ENSMUSG00000021922	Inter alpha-trypsin inhibitor, heavy chain 4		-0.0405471	8.22993	-0.477375	0.633965	0.80866	-6.97448
Numb	Q9QZS3-3	NA	Isoform 3 of Protein numb homolog		0.0359821	8.93947	0.471497	0.638336	0.812427	-6.97494
Lap3	Q9CPY7-2	NA	Isoform 2 of Cytosol aminopeptidase		-0.0341553	10.918	-0.938962	0.348867	0.593305	-6.97509
Txndc5	Q91W90	ENSMUSG00000038991	Thioredoxin domain-containing protein 5		0.0299579	8.31499	0.372946	0.710119	0.861319	-6.97751
Mybbp1a	Q7TPV4	ENSMUSG00000040463	Myb-binding protein 1A		0.0499348	8.67806	0.674613	0.501085	0.715465	-6.9784
Anxa5	P48036	ENSMUSG00000027712	Annexin A5		0.0706627	10.024	0.911497	0.363178	0.609048	-6.9784
Irgm1	Q60766-2	NA	Isoform 2 of Immunity-related GTPase family M protein 1		-0.0512143	9.24218	-0.831575	0.406758	0.645438	-6.97865
Ube2v2	Q9D2M8	ENSMUSG00000022674	Ubiquitin-conjugating enzyme E2 variant 2		0.0499247	8.76045	0.715898	0.475257	0.691859	-6.97882
Stat1	A0A087WSP5	ENSMUSG00000026104	Signal transducer and activator of transcription		0.00365672	8.11426	0.0327509	0.973958	0.988924	-6.97884
F11r	O88792	ENSMUSG00000038235	Junctional adhesion molecule A		-0.010001	8.42823	-0.113015	0.91022	0.961503	-6.97988
Caprin1	Q60865	ENSMUSG00000027184	Caprin-1		0.0401341	9.22227	0.911509	0.363159	0.609048	-6.98001
Cds2	Q99L43	ENSMUSG00000058793	Phosphatidate cytidylyltransferase 2		0.0231527	7.72813	0.270695	0.78722	0.902985	-6.98021
Flna	B7FAU9	ENSMUSG00000031328	Filamin, alpha		-0.0575683	9.32951	-0.840817	0.401605	0.642711	-6.98269
Ghitm	Q91VC9	ENSMUSG00000041028	Growth hormone-inducible transmembrane protein		0.0637475	8.31809	0.791406	0.429984	0.665234	-6.98345
Bhmt	O35490	ENSMUSG00000074768	Betaine--homocysteine S-methyltransferase 1		-0.0271097	15.3498	-0.929688	0.353638	0.599805	-6.98373
Lin7a	Q8JZS0	ENSMUSG00000019906	Protein lin-7 homolog A		0.0637513	8.70501	0.814981	0.416267	0.653162	-6.98569
Jup	Q02257	ENSMUSG00000001552	Junction plakoglobin		-0.0915463	9.6718	-0.679078	0.498151	0.71249	-6.98574
Fam136a	Q9CR98	ENSMUSG00000057497	Protein FAM136A		-0.0553053	8.63518	-0.833593	0.405635	0.645438	-6.98588
Snap47	Q8R570	ENSMUSG00000009894	Synaptosomal-associated protein 47		-0.0174145	8.64954	-0.126873	0.899341	0.960382	-6.98695
Tjp1	B9EHJ3	ENSMUSG00000030516	Tight junction protein ZO-1		0.0145577	8.26367	0.149034	0.881868	0.951565	-6.98774
Hnrnpa3	A2AL12	NA	Heterogeneous nuclear ribonucleoprotein A3		-0.0516524	10.0504	-0.91727	0.360113	0.606917	-6.98855
Ap2a2	P17427	ENSMUSG00000002957	AP-2 complex subunit alpha-2		-0.0321589	10.6699	-0.915981	0.36077	0.606917	-6.98894
Casp8	O89110	ENSMUSG00000026029	Caspase-8		0.00771727	12.0604	0.0743101	0.940904	0.976979	-6.99174
Pxmp2	Q5D073	ENSMUSG00000029499	Peroxisomal membrane protein 2		0.0529899	8.99754	0.811119	0.418453	0.654626	-6.99209
Ube2l3	P68037	ENSMUSG00000038965	Ubiquitin-conjugating enzyme E2 L3		-0.0182798	8.37346	-0.215259	0.830144	0.919784	-6.99366
Erh	G3UW85	ENSMUSG00000021131	Enhancer of rudimentary homolog		-0.0143369	8.65908	-0.150713	0.880533	0.951367	-6.99371
Hebp1	A0A140T8J4	ENSMUSG00000042770	Heme-binding protein 1		-0.00334584	7.61693	-0.0299619	0.976176	0.989959	-6.99707
Ppid	Q9CR16	ENSMUSG00000027804	Peptidyl-prolyl cis-trans isomerase D		0.0449569	8.76917	0.730991	0.466112	0.689362	-6.99761
Dnaja3	Q99M87-2	NA	Isoform 2 of DnaJ homolog subfamily A member 3, mitochondrial		0.0555846	9.41823	0.740729	0.460091	0.684749	-7.00075
Acsl5	Q8JZR0	ENSMUSG00000024981	Long-chain-fatty-acid--CoA ligase 5		0.0240618	11.8015	0.910743	0.363512	0.609048	-7.00112
Ddi2	A2ADY9	ENSMUSG00000078515	Protein DDI1 homolog 2		0.0238076	7.83143	0.239574	0.811325	0.908229	-7.00128
Calu	O35887	ENSMUSG00000029767	Calumenin		-0.0163345	8.71603	-0.144799	0.885191	0.953282	-7.00159
Pex11g	Q6P6M5	ENSMUSG00000069633	Peroxisomal membrane protein 11C		-0.023979	7.85462	-0.233896	0.815636	0.911951	-7.00164
Gsn	P13020	ENSMUSG00000026879	Gelsolin		0.0355069	8.39296	0.322407	0.747911	0.887484	-7.00195
St13	Q99L47	ENSMUSG00000022403	Hsc70-interacting protein		-0.034124	8.01133	-0.311452	0.756187	0.892301	-7.00232
Copg2	Q9QXK3-4	NA	Isoform 4 of Coatomer subunit gamma-2		-0.00793274	8.85131	-0.0842616	0.933047	0.974703	-7.00441
Tfam	P40630-2	NA	Isoform Nuclear of Transcription factor A, mitochondrial		-0.0221472	8.02061	-0.197091	0.844127	0.92781	-7.00462
Pafah1b1	P63005	ENSMUSG00000020745	Platelet-activating factor acetylhydrolase IB subunit beta		0.0402637	8.10994	0.456097	0.649386	0.81892	-7.00514
Plin2	P43883	ENSMUSG00000028494	Perilipin-2		0.0269253	7.50948	0.24217	0.8092	0.908229	-7.00713
Cope	O89079	ENSMUSG00000055681	Coatomer subunit epsilon		0.0415068	8.43409	0.505301	0.61437	0.79845	-7.00753
Abcc6	Q9R1S7	ENSMUSG00000030834	ATP-binding cassette sub-family C member 6		-0.0457021	8.53912	-0.563657	0.574077	0.767294	-7.00769
Cfh	P06909	ENSMUSG00000026365	Complement factor H		-0.0267755	8.49572	-0.367172	0.714268	0.863815	-7.01015
Cltc	Q68FD5	ENSMUSG00000047126	Clathrin heavy chain 1		-0.0223339	11.4075	-0.900488	0.368929	0.614385	-7.01038
Iyd	Q9DCX8	ENSMUSG00000019762	Iodotyrosine deiodinase 1		0.0634202	10.4212	0.762659	0.446763	0.675873	-7.01054
Pacsin2	Q9WVE8	ENSMUSG00000016664	Protein kinase C and casein kinase substrate in neurons protein 2		0.0516263	9.25018	0.530796	0.59656	0.78893	-7.01084
Tardbp	Q921F2	ENSMUSG00000041459	TAR DNA-binding protein 43		-0.0492626	8.86066	-0.744042	0.457937	0.684461	-7.01265
Trim28	Q62318	ENSMUSG00000005566	Transcription intermediary factor 1-beta		-0.0439184	8.51201	-0.516895	0.606216	0.796713	-7.01301
Dera	Q91YP3	ENSMUSG00000030225	Deoxyribose-phosphate aldolase		-0.0207923	8.66488	-0.239382	0.811343	0.908229	-7.01398
TCAIM	Q66JZ4	ENSMUSG00000046603	T-cell activation inhibitor, mitochondrial		-0.0116815	12.8471	-0.140205	0.888795	0.955669	-7.01659
Eif3j1	Q3UGC7	ENSMUSG00000027236	Eukaryotic translation initiation factor 3 subunit J-A		-0.0533635	9.79431	-0.842095	0.400892	0.642711	-7.0175
Pdlim1	O70400	ENSMUSG00000055044	PDZ and LIM domain protein 1		0.0434016	8.40705	0.521269	0.603142	0.793937	-7.01835
Itgb1	P09055	ENSMUSG00000025809	Integrin beta-1		-0.0230513	8.51242	-0.225459	0.822053	0.914802	-7.01899
Rhot2	Q8JZN7	ENSMUSG00000025733	Mitochondrial Rho GTPase 2		0.0419932	8.24787	0.524651	0.60082	0.79154	-7.01967
Rap1a	P62835	ENSMUSG00000068798	Ras-related protein Rap-1A		-0.0338235	9.07352	-0.359327	0.720088	0.867566	-7.0222
Slc16a1	P53986	ENSMUSG00000032902	Monocarboxylate transporter 1		-0.0593145	8.70636	-0.803173	0.422941	0.659687	-7.0246
Utrn	E9Q6R7	ENSMUSG00000019820	Utrophin		-0.0374017	7.87769	-0.318485	0.750818	0.888242	-7.02774
Plg	P20918	ENSMUSG00000059481	Plasminogen		-0.053912	9.36956	-0.756161	0.450588	0.680413	-7.0291
Sf3b2	Q3UJB0	ENSMUSG00000024853	Splicing factor 3b, subunit 2		0.00848453	8.56793	0.0825876	0.934355	0.974703	-7.02944
Rab7a	P51150	ENSMUSG00000079477	Ras-related protein Rab-7a		0.0348115	10.5375	0.876922	0.381566	0.627283	-7.03127
Syncrip	Q7TMK9-2	NA	Isoform 2 of Heterogeneous nuclear ribonucleoprotein Q		0.0424772	9.84445	0.849257	0.396775	0.64262	-7.03193
Dync1h1	Q9JHU4	ENSMUSG00000018707	Cytoplasmic dynein 1 heavy chain 1		0.0327877	9.47022	0.86565	0.387725	0.634465	-7.03309
Ifitm3	Q9CQW9	ENSMUSG00000025492	Interferon-induced transmembrane protein 3		-0.0324128	9.71306	-0.476072	0.634849	0.80866	-7.03374
Cdk5rap3	Q99LM2	ENSMUSG00000018669	CDK5 regulatory subunit-associated protein 3		0.0387877	7.90521	0.373831	0.709293	0.860949	-7.03538
Rps2	P25444	ENSMUSG00000044533	40S ribosomal protein S2		0.0484705	10.1001	0.844213	0.399586	0.642711	-7.03611
Sri	Q6P069-2	NA	Isoform 2 of Sorcin		0.0395432	8.6658	0.591957	0.554878	0.755822	-7.03958
Nop56	Q9D6Z1	ENSMUSG00000027405	Nucleolar protein 56		0.049393	9.61865	0.834118	0.405257	0.645438	-7.04055
Srsf7	Q8BL97-2	NA	Isoform 2 of Serine/arginine-rich splicing factor 7		0.0387958	9.43199	0.634913	0.526454	0.735166	-7.04058
Rpl19	P84099	ENSMUSG00000017404	60S ribosomal protein L19		0.0274749	13.3202	0.862854	0.389237	0.634767	-7.04348
Gmppb	Q8BTZ7	ENSMUSG00000070284	Mannose-1-phosphate guanyltransferase beta		-0.0228307	7.79111	-0.242342	0.809108	0.908229	-7.04411
Lamp1	P11438	ENSMUSG00000031447	Lysosome-associated membrane glycoprotein 1		0.0114252	7.81563	0.088635	0.92955	0.973141	-7.04445
Myo18a	Q9JMH9-6	NA	Isoform 6 of Unconventional myosin-XVIIIa		0.0438198	8.72821	0.60607	0.545437	0.750885	-7.04521
Hp	Q61646	ENSMUSG00000031722	Haptoglobin		0.015825	9.525	0.161194	0.872229	0.945487	-7.04678
Vps26a	P40336-2	NA	Isoform 2 of Vacuolar protein sorting-associated protein 26A		-0.0485025	9.27322	-0.650412	0.516494	0.729927	-7.04854
Tomm20	Q9DCC8	ENSMUSG00000093904	Mitochondrial import receptor subunit TOM20 homolog		-0.0123647	8.04062	-0.145119	0.884922	0.953282	-7.04906
Mtch1	Q791T5-2	NA	Isoform 2 of Mitochondrial carrier homolog 1		-0.00918371	8.23473	-0.104112	0.917286	0.965195	-7.04917
Rbm14	Q8C2Q3	ENSMUSG00000006456	RNA-binding protein 14		0.0235665	8.35337	0.256917	0.797733	0.906211	-7.05013
Mrpl12	Q9DB15	ENSMUSG00000039640	39S ribosomal protein L12, mitochondrial		-0.0317158	9.92766	-0.849241	0.396764	0.64262	-7.05036
Nono	Q99K48	ENSMUSG00000031311	Non-POU domain-containing octamer-binding protein		0.0152459	8.74416	0.149396	0.881534	0.951565	-7.05084
Immt	Q8CAQ8-2	NA	Isoform 2 of MICOS complex subunit Mic60		-0.023619	10.8468	-0.8539	0.394168	0.6409	-7.05115
Rpl7a	P12970	ENSMUSG00000062647	60S ribosomal protein L7a		-0.0178616	13.2986	-0.853211	0.394549	0.6409	-7.05173
Tomm22	Q9CPQ3	ENSMUSG00000022427	Mitochondrial import receptor subunit TOM22 homolog		0.0147413	8.04529	0.159115	0.8739	0.946677	-7.05175
Plbd1	Q8VCI0	ENSMUSG00000030214	Phospholipase B-like 1		-0.025975	8.04713	-0.271875	0.786274	0.902985	-7.05228
Ndufv1	Q91YT0	ENSMUSG00000037916	NADH dehydrogenase [ubiquinone] flavoprotein 1, mitochondrial		-0.0574759	9.40507	-0.715492	0.475288	0.691859	-7.05437
Septin9	Q80UG5-3	NA	Isoform 3 of Septin-9		-0.0478958	8.912	-0.743424	0.458241	0.684461	-7.05474
Rbm47	Q91WT8	ENSMUSG00000070780	RNA-binding protein 47		0.0289176	8.21027	0.386147	0.700171	0.856802	-7.05492
Rhot1	Q8BG51	ENSMUSG00000017686	Mitochondrial Rho GTPase 1		0.030231	8.00817	0.268532	0.788862	0.902985	-7.05528
Abat	P61922	ENSMUSG00000057880	4-aminobutyrate aminotransferase, mitochondrial		-0.0389638	10.459	-0.838251	0.402896	0.643077	-7.0567
Trabd	Q99JY4	ENSMUSG00000015363	TraB domain-containing protein		0.0264107	9.24348	0.360182	0.719422	0.867507	-7.05716
Hdhd5	Q91WM2	ENSMUSG00000058979	Haloacid dehalogenase-like hydrolase domain-containing 5		-0.0188388	8.81174	-0.239448	0.811171	0.908229	-7.05976
Ap3b1	Q9Z1T1	ENSMUSG00000021686	AP-3 complex subunit beta-1		-0.0351626	8.38035	-0.482813	0.630102	0.806297	-7.06013
Pdlim5	Q8CI51	ENSMUSG00000028273	PDZ and LIM domain protein 5		0.0279628	8.7145	0.375137	0.708251	0.860317	-7.06147
Stt3b	Q3TDQ1	ENSMUSG00000032437	Dolichyl-diphosphooligosaccharide--protein glycosyltransferase subunit STT3B		-0.0594515	7.99027	-0.581374	0.561931	0.76216	-7.06148
Tmed4	Q8R1V4	ENSMUSG00000004394	Transmembrane emp24 domain-containing protein 4		-0.054939	8.8738	-0.734468	0.463626	0.686997	-7.06191
Acadsb	Q9DBL1	ENSMUSG00000030861	Short/branched chain specific acyl-CoA dehydrogenase, mitochondrial		-0.0368925	7.96297	-0.485621	0.62803	0.805517	-7.06235
Col4a2	P08122	ENSMUSG00000031503	Collagen alpha-2(IV) chain		0.0526267	10.0989	0.797723	0.426049	0.66212	-7.06247
Cyp4v2	Q9DBW0	ENSMUSG00000079057	Cytochrome P450 4V2		-0.0415259	10.5671	-0.780835	0.435888	0.668264	-7.06306
Letm1	Q9Z2I0	ENSMUSG00000005299	Mitochondrial proton/calcium exchanger protein		0.0211346	10.8718	0.83932	0.402278	0.642711	-7.06346
Lmnb2	P21619	ENSMUSG00000062075	Lamin-B2		0.0366515	8.43423	0.429304	0.668448	0.834706	-7.06523
Dpyd	Q8CHR6	ENSMUSG00000033308	Dihydropyrimidine dehydrogenase [NADP(+)]		-0.00549586	8.42621	-0.0577482	0.954066	0.980479	-7.06583
Timm50	Q9D880	ENSMUSG00000003438	Mitochondrial import inner membrane translocase subunit TIM50		0.0476538	8.46848	0.697622	0.486421	0.701193	-7.06702
Akr1c12	Q9JLI0	ENSMUSG00000021211	Aldo-keto reductase a		0.0390366	10.4838	0.814623	0.416331	0.653162	-7.06729
Ufl1	Q8CCJ3	ENSMUSG00000040359	E3 UFM1-protein ligase 1		-0.04783	9.5657	-0.652363	0.515154	0.729773	-7.06967
Sts	P50427	NA	Steryl-sulfatase		0.0424657	8.06224	0.531514	0.595985	0.78893	-7.07154
Zfp292	Q9Z2U2-2	NA	Isoform 2 of Zinc finger protein 292		0.0288147	11.5814	0.402563	0.688012	0.850109	-7.072
Eif4e	P63073	ENSMUSG00000028156	Eukaryotic translation initiation factor 4E		0.0165223	9.09396	0.190219	0.849513	0.93094	-7.07284
Hnrnpu	Q8VEK3	ENSMUSG00000039630	Heterogeneous nuclear ribonucleoprotein U		-0.0407326	10.6544	-0.802286	0.423355	0.659687	-7.07323
Lcp1	Q61233	ENSMUSG00000021998	Plastin-2		0.0434081	8.90545	0.576309	0.565367	0.763061	-7.07398
Rpl9	P51410	ENSMUSG00000047215	60S ribosomal protein L9		-0.0293465	11.7513	-0.82235	0.411848	0.649831	-7.07435
Mug1	P28665	ENSMUSG00000059908	Murinoglobulin-1		-0.0260011	10.0807	-0.818332	0.414138	0.65282	-7.0744
Rab1a	Q5SW88	NA	RAB1A, member RAS oncogene family		-0.0245417	12.3727	-0.824872	0.410414	0.648807	-7.07546
Anxa2	P07356	ENSMUSG00000032231	Annexin A2		0.0764013	9.84054	0.743836	0.457969	0.684461	-7.07568
Tomm40	Q9QYA2	ENSMUSG00000002984	Mitochondrial import receptor subunit TOM40 homolog		-0.0229212	8.1566	-0.267928	0.789313	0.902985	-7.07775
G3bp1	P97855	ENSMUSG00000018583	Ras GTPase-activating protein-binding protein 1		0.0454229	9.25715	0.766127	0.444558	0.675065	-7.08029
Fkbp4	P30416	ENSMUSG00000030357	Peptidyl-prolyl cis-trans isomerase FKBP4		0.0377871	8.80542	0.492712	0.623133	0.803581	-7.08091
Rab33b	O35963	ENSMUSG00000027739	Ras-related protein Rab-33B		0.0508359	10.6671	0.779783	0.436475	0.668264	-7.08195
Hibch	Q8QZS1	ENSMUSG00000041426	3-hydroxyisobutyryl-CoA hydrolase, mitochondrial		0.0389689	9.08769	0.744272	0.457711	0.684461	-7.08246
Isoc1	Q91V64	ENSMUSG00000024601	Isochorismatase domain-containing protein 1		0.0409299	9.29075	0.663266	0.50814	0.722794	-7.08256
Poldip2	Q91VA6	ENSMUSG00000001100	Polymerase delta-interacting protein 2		0.00233153	7.83077	0.0234073	0.981374	0.991097	-7.08346
Gpt	Q8QZR5	ENSMUSG00000022546	Alanine aminotransferase 1		-0.050927	8.58608	-0.716581	0.474647	0.691859	-7.0842
Cluh	A0A0R4J140	ENSMUSG00000020741	Clustered mitochondria protein homolog		0.0273205	10.0911	0.81266	0.417366	0.653543	-7.08544
Sec14l4	Q8R0F9	ENSMUSG00000019368	SEC14-like protein 4		0.0311699	11.3436	0.80945	0.419205	0.655182	-7.08804
Mtx1	P47802	NA	Metaxin-1		0.0443896	8.16666	0.509685	0.611059	0.79845	-7.09003
Kpnb1	P70168	ENSMUSG00000001440	Importin subunit beta-1		0.0442055	8.52908	0.645409	0.519624	0.731192	-7.09027
Ptges2	Q8BWM0	ENSMUSG00000026820	Prostaglandin E synthase 2		0.0119852	8.39422	0.115106	0.908569	0.961503	-7.09034
Cxadr	P97792	ENSMUSG00000022865	Coxsackievirus and adenovirus receptor homolog		0.0161045	8.48314	0.154721	0.877344	0.949164	-7.09301
Psmd12	Q9D8W5	ENSMUSG00000020720	26S proteasome non-ATPase regulatory subunit 12		-0.00145469	7.92824	-0.0158788	0.987362	0.992178	-7.09305
Soat2	O88908	ENSMUSG00000023045	Sterol O-acyltransferase 2		0.0359699	9.12674	0.651594	0.515524	0.729773	-7.09607
Rars1	Q9D0I9	ENSMUSG00000018848	Arginine--tRNA ligase, cytoplasmic		0.039832	8.64745	0.63939	0.523539	0.733281	-7.09671
Slc25a20	Q9Z2Z6	ENSMUSG00000032602	Mitochondrial carnitine/acylcarnitine carrier protein		-0.046925	10.2697	-0.769547	0.442541	0.673804	-7.09782
Psmd4	O35226	ENSMUSG00000005625	26S proteasome non-ATPase regulatory subunit 4		0.0295469	12.7597	0.689701	0.491302	0.705314	-7.09953
Acnat1	A2AKK5-2	NA	Isoform 2 of Acyl-coenzyme A amino acid N-acyltransferase 1		0.0232124	8.31143	0.294311	0.769066	0.897379	-7.10055
Dsp	E9Q557	ENSMUSG00000054889	Desmoplakin		-0.0852931	10.3333	-0.789984	0.430469	0.665234	-7.10059
Arf3	P61205	ENSMUSG00000051853	ADP-ribosylation factor 3		-0.0288807	11.4708	-0.791344	0.429668	0.665234	-7.1025
Pa2g4	P50580	ENSMUSG00000025364	Proliferation-associated protein 2G4		-0.0225623	10.6649	-0.786601	0.432434	0.667022	-7.10624
Scarb1	Q61009	ENSMUSG00000037936	Scavenger receptor class B member 1		-0.0375483	10.1729	-0.700427	0.484551	0.701193	-7.10886
Tpm3	P21107-2	NA	Isoform 2 of Tropomyosin alpha-3 chain		-0.0383686	10.0314	-0.780741	0.435874	0.668264	-7.10926
Pabpc4	A3KFU5	ENSMUSG00000011257	Polyadenylate-binding protein		-0.0222408	7.94246	-0.230138	0.81838	0.913489	-7.11018
Lmna	P48678	ENSMUSG00000028063	Prelamin-A/C		0.0296468	10.1341	0.772372	0.440802	0.673018	-7.11089
Asgr2	P24721	ENSMUSG00000040963	Asialoglycoprotein receptor 2		0.0032049	9.68901	0.040503	0.967759	0.986266	-7.11092
Rpl26	P61255	ENSMUSG00000060938	60S ribosomal protein L26		0.024187	13.2188	0.779819	0.436406	0.668264	-7.11154
Eif4a2	P10630	ENSMUSG00000022884	Eukaryotic initiation factor 4A-II		0.0319584	10.0201	0.64038	0.522832	0.733281	-7.11263
Fis1	Q9CQ92	ENSMUSG00000019054	Mitochondrial fission 1 protein		0.042805	8.41529	0.627896	0.530931	0.740167	-7.11318
Pkm	P52480	ENSMUSG00000032294	Pyruvate kinase PKM		-0.0430898	9.18417	-0.49197	0.623523	0.803581	-7.1138
Arl1	P61211	ENSMUSG00000060904	ADP-ribosylation factor-like protein 1		0.0135789	8.69609	0.150632	0.880531	0.951367	-7.11434
Rdh11	Q9QYF1	ENSMUSG00000066441	Retinol dehydrogenase 11		-0.0425044	9.81362	-0.77043	0.441946	0.673804	-7.11562
Ehd1	Q9WVK4	ENSMUSG00000024772	EH domain-containing protein 1		0.0364587	8.56896	0.482963	0.629942	0.806297	-7.1162
Slc2a2	P14246	ENSMUSG00000027690	Solute carrier family 2, facilitated glucose transporter member 2		-0.0549667	9.89997	-0.678123	0.498571	0.71249	-7.11663
Tpm3	E9Q7Q3	NA	Tropomyosin alpha-3 chain		0.0519835	8.87074	0.750163	0.454081	0.683504	-7.11842
Retsat	Q64FW2	ENSMUSG00000056666	All-trans-retinol 13,14-reductase		0.0117119	7.73143	0.122694	0.90258	0.960736	-7.11845
Eif3i	Q9QZD9	ENSMUSG00000028798	Eukaryotic translation initiation factor 3 subunit I		-0.0212872	7.48225	-0.219348	0.826801	0.916695	-7.11852
Dtx3l	Q3UIR3	ENSMUSG00000049502	E3 ubiquitin-protein ligase DTX3L		0.0297304	7.79463	0.310438	0.756776	0.892358	-7.11861
Hsd3b3	P26150	ENSMUSG00000062410	3 beta-hydroxysteroid dehydrogenase/Delta 5-->4-isomerase type 3		0.0203143	10.8751	0.767369	0.443755	0.67503	-7.12116
Atp13a1	Q9EPE9	ENSMUSG00000031862	Endoplasmic reticulum transmembrane helix translocase		-0.0259475	8.35483	-0.317833	0.751134	0.888242	-7.12176
Pdap1	Q3UHX2	ENSMUSG00000029623	28 kDa heat- and acid-stable phosphoprotein		-0.0433575	8.54397	-0.663005	0.508186	0.722794	-7.12205
Rplp1	P47955	ENSMUSG00000007892	60S acidic ribosomal protein P1		-0.0476968	10.1467	-0.696389	0.487084	0.701537	-7.12294
Psmb4	P99026	ENSMUSG00000005779	Proteasome subunit beta type-4		0.0351142	9.14122	0.600585	0.54903	0.752605	-7.12319
Rps25	P62852	ENSMUSG00000009927	40S ribosomal protein S25		0.0243598	12.9921	0.764539	0.445435	0.675099	-7.12332
Apoc1	P34928	ENSMUSG00000040564	Apolipoprotein C-I		-0.0226093	9.22274	-0.334277	0.73875	0.883719	-7.12395
Dbi	P31786	ENSMUSG00000026385	Acyl-CoA-binding protein		0.0306276	9.20214	0.388423	0.698435	0.856389	-7.12399
Eif3l	Q8QZY1	ENSMUSG00000033047	Eukaryotic translation initiation factor 3 subunit L		0.0353946	9.63451	0.70767	0.480037	0.696243	-7.12496
Dlg1	H7BWY4	ENSMUSG00000022770	Disks large homolog 1		-0.00563741	8.99716	-0.0652984	0.948056	0.980093	-7.12568
Rpl37a	P61514	ENSMUSG00000046330	60S ribosomal protein L37a		-0.0442	8.40603	-0.490521	0.624563	0.803581	-7.12868
Vtn	P29788	ENSMUSG00000017344	Vitronectin		-0.0399892	8.94213	-0.339548	0.734729	0.879545	-7.1294
Pcbd1	P61458	ENSMUSG00000020098	Pterin-4-alpha-carbinolamine dehydratase		0.010343	8.7918	0.134747	0.893058	0.958008	-7.13061
Bzw1	Q9CQC6	ENSMUSG00000051223	Basic leucine zipper and W2 domain-containing protein 1		-0.0381437	8.44117	-0.443732	0.657942	0.825387	-7.13431
FAM120A	Q6A0A9	ENSMUSG00000038014	Constitutive coactivator of PPAR-gamma-like protein 1		0.0348011	8.93819	0.692041	0.489804	0.704226	-7.13525
Fam162a	Q9D6U8	ENSMUSG00000003955	Protein FAM162A		-0.00101883	8.6158	-0.0125709	0.989993	0.992927	-7.13599
Ssr4	Q62186	ENSMUSG00000002014	Translocon-associated protein subunit delta		-0.0434452	9.92368	-0.719864	0.472476	0.691859	-7.13627
Flnb	Q80X90	ENSMUSG00000025278	Filamin-B		0.0259123	10.2622	0.746783	0.456059	0.684461	-7.13672
Dhfr	P00375	ENSMUSG00000021707	Dihydrofolate reductase		-0.0102282	8.42814	-0.148111	0.882537	0.951665	-7.137
Eif3k	Q9DBZ5	ENSMUSG00000053565	Eukaryotic translation initiation factor 3 subunit K		-0.0163673	8.69898	-0.198624	0.842903	0.927698	-7.13771
Dhx9	E9QNN1	ENSMUSG00000042699	DEAH box protein 9		-0.0235691	8.84699	-0.290985	0.771523	0.898841	-7.13953
Serpina1d	Q00897	ENSMUSG00000071177	Alpha-1-antitrypsin 1-4		-0.0316712	9.10321	-0.429194	0.668473	0.834706	-7.14026
Rab14	Q91V41	ENSMUSG00000026878	Ras-related protein Rab-14		-0.0240919	10.7349	-0.740394	0.459917	0.684749	-7.14146
Vars1	Q9Z1Q9	ENSMUSG00000007029	Valine--tRNA ligase		-0.0319069	9.44622	-0.722686	0.470744	0.691859	-7.14178
Bst2	Q8R2Q8	ENSMUSG00000046718	Bone marrow stromal antigen 2		0.0054793	8.36686	0.0678033	0.946054	0.979849	-7.14189
Tubb5	P99024	ENSMUSG00000001525	Tubulin beta-5 chain		-0.0406846	9.45661	-0.45653	0.648718	0.818777	-7.1429
Tpp2	Q64514-2	NA	Isoform Short of Tripeptidyl-peptidase 2		-0.00225766	8.13685	-0.0332827	0.973511	0.988924	-7.14467
Tdo2	P48776	ENSMUSG00000028011	Tryptophan 2,3-dioxygenase		-0.0203682	8.30702	-0.241472	0.809551	0.908229	-7.1455
Stip1	Q60864	ENSMUSG00000024966	Stress-induced-phosphoprotein 1		0.0318366	9.59422	0.71734	0.474042	0.691859	-7.14626
Psmd8	Q9CPS5	ENSMUSG00000030591	26S proteasome non-ATPase regulatory subunit 8		0.00376434	8.27307	0.0459079	0.963459	0.983705	-7.15167
Timm23	Q9WTQ8	NA	Mitochondrial import inner membrane translocase subunit Tim23		0.0209012	8.58119	0.302173	0.763015	0.895242	-7.15296
Clpx	Q9JHS4	ENSMUSG00000015357	ATP-dependent Clp protease ATP-binding subunit clpX-like, mitochondrial		-0.0344119	9.05467	-0.681277	0.496531	0.710805	-7.15315
Crip2	Q9DCT8	ENSMUSG00000006356	Cysteine-rich protein 2		-0.0393449	8.74343	-0.622317	0.534526	0.741868	-7.1539
Rps7	P62082	ENSMUSG00000061477	40S ribosomal protein S7		0.0275407	12.2001	0.720223	0.472217	0.691859	-7.15618
Phb2	O35129	ENSMUSG00000004264	Prohibitin-2		-0.0140884	13.2425	-0.719963	0.472377	0.691859	-7.15636
Gna11	P21278	ENSMUSG00000034781	Guanine nucleotide-binding protein subunit alpha-11		0.0280417	8.94114	0.566499	0.571839	0.767294	-7.15785
Hnrnpc	Q9Z204-2	NA	Isoform C1 of Heterogeneous nuclear ribonucleoproteins C1/C2		0.0364146	9.83041	0.649941	0.516516	0.729927	-7.15816
Actg1	P63260	ENSMUSG00000062825	Actin, cytoplasmic 2		-0.0263385	11.2872	-0.71564	0.475037	0.691859	-7.15946
Myl12a	Q6ZWQ9	ENSMUSG00000024048	Myosin, light chain 12A, regulatory, non-sarcomeric		-0.0348404	9.31038	-0.568595	0.570353	0.767294	-7.1598
Paics	Q9DCL9	ENSMUSG00000029247	Multifunctional protein ADE2		-0.026695	9.03853	-0.571348	0.568587	0.766154	-7.16105
Yars1	Q91WQ3	ENSMUSG00000028811	Tyrosine--tRNA ligase, cytoplasmic		0.0171112	8.47066	0.240949	0.809993	0.908229	-7.16579
Cct7	P80313	ENSMUSG00000030007	T-complex protein 1 subunit eta		0.0365289	9.12036	0.620137	0.535985	0.741868	-7.16594
Gckr	A0A0J9YUI8	NA	Glucokinase regulatory protein		-0.0366731	8.22209	-0.456532	0.648673	0.818777	-7.16676
Cttn	Q60598	ENSMUSG00000031078	Src substrate cortactin		-0.021451	8.07905	-0.210082	0.833963	0.92216	-7.1696
Sorbs2	Q3UTJ2-2	NA	Isoform 2 of Sorbin and SH3 domain-containing protein 2		-0.00989673	9.03337	-0.117536	0.906613	0.961503	-7.17156
Fahd2a	A0A0R4J094	ENSMUSG00000027371	Fumarylacetoacetate hydrolase domain-containing 2A		0.0175945	8.5338	0.210527	0.833611	0.92216	-7.1736
Timm44	O35857	ENSMUSG00000002949	Mitochondrial import inner membrane translocase subunit TIM44		-0.0354509	8.95209	-0.60919	0.543139	0.748345	-7.17391
Pdcd6ip	Q9WU78-3	NA	Isoform 3 of Programmed cell death 6-interacting protein		0.0283899	8.17874	0.308228	0.758463	0.892436	-7.17593
Clint1	Q5SUH6	ENSMUSG00000006169	Clathrin interactor 1		-0.0223568	8.09167	-0.296186	0.767561	0.897379	-7.17953
Hnrnpd	Q60668-3	NA	Isoform 3 of Heterogeneous nuclear ribonucleoprotein D0		0.00353777	8.91896	0.051253	0.959201	0.981176	-7.18381
Arfgap2	Q99K28-2	NA	Isoform 2 of ADP-ribosylation factor GTPase-activating protein 2		0.00762381	8.47298	0.0978237	0.922218	0.968534	-7.18541
Mlycd	Q99J39	ENSMUSG00000074064	Malonyl-CoA decarboxylase, mitochondrial		-0.0343513	9.62638	-0.59143	0.554971	0.755822	-7.18561
Ywhab	Q9CQV8-2	NA	Isoform Short of 14-3-3 protein beta/alpha		-0.0350764	9.46499	-0.612272	0.541106	0.74679	-7.18587
Psap	E9PZ00	ENSMUSG00000004207	Prosaposin		0.0209572	9.27013	0.285535	0.775657	0.899849	-7.1896
Lonp1	Q8CGK3	ENSMUSG00000041168	Lon protease homolog, mitochondrial		0.0302707	9.28159	0.621479	0.535076	0.741868	-7.19105
Ppp2r1a	Q76MZ3	ENSMUSG00000007564	Serine/threonine-protein phosphatase 2A 65 kDa regulatory subunit A alpha isoform		0.0232344	9.2891	0.34155	0.733188	0.878337	-7.1912
Rmdn1	Q9DCV4	ENSMUSG00000028229	Regulator of microtubule dynamics protein 1		0.0329822	8.76616	0.577696	0.564188	0.763061	-7.19168
Pals2	Q9JLB0-2	NA	Isoform Alpha of Protein PALS2		-0.0310678	9.14139	-0.510183	0.610594	0.79845	-7.19433
Ralb	Q9JIW9	ENSMUSG00000004451	Ras-related protein Ral-B		-0.014735	8.67236	-0.201126	0.840903	0.926115	-7.19434
Hadha	Q8BMS1	ENSMUSG00000025745	Trifunctional enzyme subunit alpha, mitochondrial		-0.0106105	13.286	-0.664665	0.50702	0.722689	-7.19461
Rps17	P63276	ENSMUSG00000061787	40S ribosomal protein S17		-0.0243385	8.90921	-0.288614	0.773307	0.899651	-7.19774
Anpep	P97449	ENSMUSG00000039062	Aminopeptidase N		0.0352161	8.76182	0.529771	0.596951	0.78893	-7.20118
Cdc42	P60766	ENSMUSG00000006699	Cell division control protein 42 homolog		-0.0300131	9.5613	-0.499586	0.618037	0.799774	-7.20338
Arf5	P84084	ENSMUSG00000020440	ADP-ribosylation factor 5		0.0279813	8.96945	0.563299	0.573945	0.767294	-7.20589
Rack1	P68040	ENSMUSG00000020372	Receptor of activated protein C kinase 1		0.0174407	12.5412	0.645779	0.519152	0.731151	-7.20697
Gclc	P97494	ENSMUSG00000032350	Glutamate--cysteine ligase catalytic subunit		0.0299877	9.74022	0.581497	0.56165	0.76216	-7.20765
Cnn3	Q9DAW9	ENSMUSG00000053931	Calponin-3		-0.0200247	8.61107	-0.321952	0.747967	0.887484	-7.20959
Rap1b	Q99JI6	ENSMUSG00000052681	Ras-related protein Rap-1b		-0.000645252	9.12005	-0.00717693	0.994284	0.995422	-7.20962
Timm8b	P62077	ENSMUSG00000039016	Mitochondrial import inner membrane translocase subunit Tim8 B		0.0137529	8.36473	0.156628	0.875767	0.948078	-7.20994
Rtn4	Q99P72	ENSMUSG00000020458	Reticulon-4		-0.0283111	8.81368	-0.30444	0.761242	0.893797	-7.20998
Epb41	P48193	ENSMUSG00000028906	Protein 4.1		-0.00843156	8.09461	-0.107342	0.914681	0.963682	-7.21269
Card6	E9PWH2	ENSMUSG00000041849	Caspase recruitment domain family, member 6		0.0293441	16.3334	0.466442	0.641515	0.814591	-7.21318
Slc22a28	B2RT89	ENSMUSG00000063590	Predicted gene, EG434674		0.0465594	10.3883	0.599023	0.54985	0.752605	-7.21582
Ugt2b38	Q91WH2	ENSMUSG00000061906	UDP glucuronosyltransferase 2 family, polypeptide B38		0.0362743	10.3582	0.436496	0.663059	0.830246	-7.2166
H6pd	Q8CFX1	ENSMUSG00000028980	GDH/6PGL endoplasmic bifunctional protein		0.0211533	9.96004	0.619754	0.536129	0.741868	-7.21681
Acox2	Q9QXD1	ENSMUSG00000021751	Peroxisomal acyl-coenzyme A oxidase 2		0.017244	11.3227	0.629749	0.529568	0.73889	-7.21719
Myo1c	Q9WTI7	ENSMUSG00000017774	Unconventional myosin-Ic		0.0250607	9.16944	0.333019	0.739602	0.884097	-7.21732
Btf3l4	Q9CQH7	ENSMUSG00000028568	Transcription factor BTF3 homolog 4		0.0111592	8.07576	0.130817	0.896122	0.958655	-7.21798
Larp1	Q6ZQ58	ENSMUSG00000037331	La-related protein 1		-0.0291383	9.21695	-0.530338	0.596508	0.78893	-7.21887
Rpl15	Q9CZM2	ENSMUSG00000012405	60S ribosomal protein L15		-0.0176241	13.6129	-0.625393	0.532417	0.741331	-7.21992
Dpp4	P28843	ENSMUSG00000035000	Dipeptidyl peptidase 4		-0.0215335	10.188	-0.610179	0.54243	0.747992	-7.2219
Prdx2	Q61171	ENSMUSG00000005161	Peroxiredoxin-2		0.0273558	9.90997	0.586817	0.558017	0.758719	-7.22219
Atad1	Q9D5T0	ENSMUSG00000013662	Outer mitochondrial transmembrane helix translocase		-0.0138021	8.9153	-0.227675	0.82022	0.914802	-7.22244
Apmap	Q9D7N9	ENSMUSG00000033096	Adipocyte plasma membrane-associated protein		0.0273759	10.3343	0.598038	0.550528	0.752605	-7.22323
Psmc5	P62196	ENSMUSG00000020708	26S proteasome regulatory subunit 8		0.0156887	8.46158	0.17709	0.859713	0.938076	-7.2283
Man2a1	P27046	ENSMUSG00000024085	Alpha-mannosidase 2		0.030567	9.33109	0.549194	0.583518	0.777397	-7.22997
Acad10	Q8K370	ENSMUSG00000029456	Acyl-CoA dehydrogenase family member 10		-0.0214144	8.69302	-0.282056	0.778324	0.900286	-7.23191
Eef2	P58252	ENSMUSG00000034994	Elongation factor 2		0.0119634	12.6177	0.604747	0.546023	0.751066	-7.23261
Eif4g1	Q6NZJ6	ENSMUSG00000045983	Eukaryotic translation initiation factor 4 gamma 1		-0.0177928	9.82912	-0.598666	0.550074	0.752605	-7.23291
Acad8	A0A0R4J0P1	ENSMUSG00000031969	Isobutyryl-CoA dehydrogenase, mitochondrial		0.0100745	8.28499	0.136777	0.891414	0.956866	-7.23518
Rab6a	P35279	ENSMUSG00000030704	Ras-related protein Rab-6A		0.0237803	9.00917	0.378833	0.705285	0.857975	-7.23739
Septin2	P42208	ENSMUSG00000026276	Septin-2		-0.010401	8.67357	-0.13168	0.895421	0.958655	-7.2382
Mtch2	Q791V5	ENSMUSG00000027282	Mitochondrial carrier homolog 2		0.0222343	11.107	0.505524	0.613781	0.79845	-7.24146
Copa	Q8CIE6	ENSMUSG00000026553	Coatomer subunit alpha		-0.0162403	11.3308	-0.589454	0.556213	0.756889	-7.24174
Rab5a	Q9CQD1	ENSMUSG00000017831	Ras-related protein Rab-5A		-0.0261194	9.58913	-0.513505	0.608186	0.79845	-7.24441
G3bp2	P97379	ENSMUSG00000029405	Ras GTPase-activating protein-binding protein 2		-0.00978285	7.93057	-0.11138	0.911482	0.961503	-7.2452
Rpl24	Q8BP67	ENSMUSG00000098274	60S ribosomal protein L24		-0.0204773	11.8126	-0.578403	0.563634	0.763061	-7.24819
Tgm2	P21981	ENSMUSG00000037820	Protein-glutamine gamma-glutamyltransferase 2		0.0337385	9.81133	0.540799	0.589264	0.782481	-7.2489
Ehd3	Q9QXY6	ENSMUSG00000024065	EH domain-containing protein 3		-0.022981	9.41308	-0.503963	0.614881	0.79845	-7.24985
Rps9	Q6ZWN5	ENSMUSG00000006333	40S ribosomal protein S9		0.0315616	12.9219	0.565662	0.572249	0.767294	-7.25548
Snrpd3	P62320	ENSMUSG00000020180	Small nuclear ribonucleoprotein Sm D3		0.0212654	9.55023	0.36303	0.717026	0.865268	-7.25625
Msra	Q9D6Y7-2	NA	Isoform 2 of Mitochondrial peptide methionine sulfoxide reductase		-0.0283572	9.27656	-0.496375	0.62025	0.801763	-7.25669
C3	P01027	ENSMUSG00000024164	Complement C3		-0.0163715	11.4896	-0.563274	0.573871	0.767294	-7.25683
Ctnnb1	Q02248	ENSMUSG00000006932	Catenin beta-1		0.0133936	9.02465	0.24213	0.808988	0.908229	-7.25796
Tst	P52196	ENSMUSG00000044986	Thiosulfate sulfurtransferase		0.0166082	12.6471	0.561173	0.575299	0.768306	-7.25801
Dbt	P53395	ENSMUSG00000000340	Lipoamide acyltransferase component of branched-chain alpha-keto acid dehydrogenase complex, mitochondrial		0.0161351	11.3979	0.556781	0.578291	0.771677	-7.26046
Dglucy	Q8BH86	ENSMUSG00000021185	D-glutamate cyclase, mitochondrial		-0.00750844	8.92084	-0.117321	0.906759	0.961503	-7.26065
Rpl14	Q9CR57	ENSMUSG00000025794	60S ribosomal protein L14		-0.0202912	12.4204	-0.553846	0.580294	0.773726	-7.26209
Sec24a	Q3U2P1	ENSMUSG00000036391	Protein transport protein Sec24A		-0.0202271	9.97388	-0.426887	0.669961	0.835933	-7.26495
Eef1d	P57776	ENSMUSG00000055762	Elongation factor 1-delta		-0.00348857	8.64635	-0.0428648	0.965868	0.984946	-7.26566
Tmx1	Q8VBT0	ENSMUSG00000021072	Thioredoxin-related transmembrane protein 1		-0.0180353	8.67368	-0.278537	0.780956	0.900743	-7.26704
Dstn	Q9R0P5	ENSMUSG00000015932	Destrin		0.0245322	9.36673	0.47783	0.633324	0.80854	-7.27181
Lypla1	P97823	ENSMUSG00000025903	Acyl-protein thioesterase 1		-0.023527	9.76514	-0.48907	0.625357	0.803581	-7.27236
Gsr	P47791-2	NA	Isoform Cytoplasmic of Glutathione reductase, mitochondrial		0.0252732	8.97437	0.417045	0.67716	0.842371	-7.27274
Sod1	P08228	ENSMUSG00000022982	Superoxide dismutase [Cu-Zn]		0.0170478	8.64392	0.223552	0.823432	0.914802	-7.27315
Cgn	A0A5F8MPT6	NA	Cingulin		0.00531095	8.50892	0.0835772	0.933501	0.974703	-7.27334
Cyp4a14	O35728	ENSMUSG00000028715	Cytochrome P450 4A14		0.00539446	11.5511	0.0527679	0.957989	0.981053	-7.27544
Actbl2	Q8BFZ3	ENSMUSG00000055194	Beta-actin-like protein 2		0.013975	12.3194	0.26346	0.792531	0.903562	-7.27575
Rpsa	P14206	ENSMUSG00000032518	40S ribosomal protein SA		-0.0113113	12.9153	-0.524012	0.600842	0.79154	-7.27817
Sec31a	Q3UPL0	ENSMUSG00000035325	Protein transport protein Sec31A		-0.0141735	8.6369	-0.246329	0.80573	0.908229	-7.27833
Iars1	Q8BU30	ENSMUSG00000037851	Isoleucine--tRNA ligase, cytoplasmic		-0.0113913	8.89737	-0.174999	0.861323	0.938945	-7.28204
Pls3	Q99K51	ENSMUSG00000016382	Plastin-3		0.0253542	9.30274	0.415066	0.678589	0.842879	-7.28368
Fgg	Q3UER8	ENSMUSG00000033860	Fibrinogen gamma chain		0.0269781	11.1742	0.510464	0.610282	0.79845	-7.28518
Arpc3	Q9JM76	ENSMUSG00000029465	Actin-related protein 2/3 complex subunit 3		0.034148	9.86854	0.444726	0.657012	0.825387	-7.28555
Aldh4a1	Q8CHT0	ENSMUSG00000028737	Delta-1-pyrroline-5-carboxylate dehydrogenase, mitochondrial		0.0126362	11.8345	0.508291	0.611802	0.79845	-7.28628
Sfpq	Q8VIJ6	ENSMUSG00000028820	Splicing factor, proline- and glutamine-rich		-0.0205794	9.54261	-0.368573	0.712861	0.863377	-7.28644
Acp1	Q9D358-2	NA	Isoform 2 of Low molecular weight phosphotyrosine protein phosphatase		0.0203606	9.0823	0.323326	0.746863	0.887484	-7.2868
Rab1b	Q9D1G1	ENSMUSG00000024870	Ras-related protein Rab-1B		-0.0176846	9.62447	-0.355869	0.722368	0.868387	-7.2874
Srsf5	O35326	ENSMUSG00000021134	Serine/arginine-rich splicing factor 5		0.0171674	10.6862	0.285895	0.775288	0.899849	-7.28867
Erlin2	Q8BFZ9	ENSMUSG00000031483	Erlin-2		-0.0187388	8.63157	-0.273609	0.78472	0.902985	-7.28976
Rpl12	P35979	ENSMUSG00000038900	60S ribosomal protein L12		-0.0192362	10.7346	-0.499136	0.618227	0.799774	-7.29081
Urah	Q9CRB3	ENSMUSG00000025481	5-hydroxyisourate hydrolase		0.0246714	11.1705	0.434068	0.664734	0.831296	-7.29098
Fabp5	Q05816	ENSMUSG00000027533	Fatty acid-binding protein 5		0.00483475	9.48667	0.0633275	0.949589	0.980479	-7.29261
Ncl	P09405	ENSMUSG00000026234	Nucleolin		0.02083	10.6741	0.487303	0.626572	0.804272	-7.29355
Echdc1	Q9D9V3-2	NA	Isoform 2 of Ethylmalonyl-CoA decarboxylase		0.0205222	10.6254	0.417183	0.677021	0.842371	-7.29535
Mtarc1	Q9CW42	ENSMUSG00000026621	Mitochondrial amidoxime-reducing component 1		0.0175808	11.8995	0.48932	0.625144	0.803581	-7.29575
H1-4	P43274	ENSMUSG00000051627	Histone H1.4		-0.0379223	12.8056	-0.488748	0.625548	0.803581	-7.29603
Manf	Q3TMX5	ENSMUSG00000032575	Mesencephalic astrocyte-derived neurotrophic factor		-0.00376711	9.33712	-0.0617614	0.950828	0.980479	-7.29941
Hspa4	Q3U2G2	ENSMUSG00000020361	Heat shock 70 kDa protein 4		-0.00153052	8.92342	-0.020728	0.98349	0.992035	-7.29977
Rab1A	P62821	ENSMUSG00000020149	Ras-related protein Rab-1A		-0.0219092	10.1808	-0.394632	0.693551	0.85334	-7.30146
Atp6v0d1	P51863	ENSMUSG00000013160	V-type proton ATPase subunit d 1		-0.0203709	9.64035	-0.370512	0.711428	0.862273	-7.30446
Gjb1	P28230	ENSMUSG00000047797	Gap junction beta-1 protein		-0.00458364	10.0162	-0.0917958	0.926972	0.972285	-7.30801
Khsrp	Q3U0V1	ENSMUSG00000007670	Far upstream element-binding protein 2		0.00122735	8.59485	0.0233312	0.981414	0.991097	-7.31043
Surf4	Q64310	ENSMUSG00000014867	Surfeit locus protein 4		0.0214257	11.5166	0.456141	0.648777	0.818777	-7.31144
Upf1	Q9EPU0	ENSMUSG00000058301	Regulator of nonsense transcripts 1		-0.0158071	8.98807	-0.297026	0.766784	0.897379	-7.3116
Tmed5	Q9CXE7	ENSMUSG00000063406	Transmembrane emp24 domain-containing protein 5		-0.0091252	9.01651	-0.128084	0.898238	0.959824	-7.31168
Acnat2	Q8BGG9-2	NA	Isoform 2 of Acyl-coenzyme A amino acid N-acyltransferase 2		0.00371646	8.58069	0.0614082	0.951105	0.980479	-7.31233
Rpl32	P62911	ENSMUSG00000057841	60S ribosomal protein L32		-0.0233897	11.4174	-0.453134	0.650936	0.820249	-7.3128
Plec	Q9QXS1-13	NA	Isoform PLEC-1F of Plectin		-0.0141221	10.0169	-0.435875	0.663393	0.830246	-7.31306
Fdps	Q920E5	ENSMUSG00000059743	Farnesyl pyrophosphate synthase		-0.0240217	9.09993	-0.387555	0.698797	0.856389	-7.3136
Rpl35	Q6ZWV7	ENSMUSG00000062997	60S ribosomal protein L35		-0.0136127	11.6898	-0.450599	0.65276	0.821294	-7.31395
Rps21	Q9CQR2	ENSMUSG00000039001	40S ribosomal protein S21		0.0201926	10.1404	0.391031	0.69621	0.855122	-7.3156
Rpl34	Q9D1R9	ENSMUSG00000062006	60S ribosomal protein L34		-0.00132607	9.32356	-0.0190434	0.984829	0.992035	-7.3157
Atad3	Q925I1	ENSMUSG00000029036	ATPase family AAA domain-containing protein 3		-0.0217304	9.83024	-0.39659	0.692097	0.853243	-7.31635
Rpl36	Q6ZWZ4	ENSMUSG00000057863	60S ribosomal protein L36		0.0327603	12.3528	0.416109	0.677779	0.842507	-7.31813
Hspg2	B1B0C7	NA	Basement membrane-specific heparan sulfate proteoglycan core protein		-0.018105	10.0968	-0.411013	0.681506	0.844025	-7.32304
Nolc1	E9Q5C9	ENSMUSG00000015176	Nucleolar and coiled-body phosphoprotein 1		0.0160655	14.3914	0.293898	0.769182	0.897379	-7.32373
Uso1	Q9Z1Z0	ENSMUSG00000029407	General vesicular transport factor p115		0.00436578	8.87211	0.0722929	0.94246	0.97798	-7.32394
Eif4h	Q9WUK2	ENSMUSG00000040731	Eukaryotic translation initiation factor 4H		-0.0057801	8.71648	-0.0921611	0.926677	0.972285	-7.32443
Uggt1	Q6P5E4	ENSMUSG00000037470	UDP-glucose:glycoprotein glucosyltransferase 1		0.00290155	8.90225	0.0480958	0.961695	0.982511	-7.32464
Pebp1	P70296	ENSMUSG00000032959	Phosphatidylethanolamine-binding protein 1		-0.0190647	8.8506	-0.263826	0.792265	0.903562	-7.32514
Pzp	Q61838	NA	Pregnancy zone protein		0.0128154	10.4027	0.423528	0.672359	0.838292	-7.32579
Cap1	P40124	ENSMUSG00000028656	Adenylyl cyclase-associated protein 1		0.0173622	8.37013	0.230557	0.817929	0.913489	-7.32685
Eef1b	O70251	ENSMUSG00000025967	Elongation factor 1-beta		0.0197183	9.90566	0.397589	0.691357	0.852967	-7.32741
Rpl28	P41105	ENSMUSG00000030432	60S ribosomal protein L28		0.0117291	11.84	0.419087	0.675596	0.841693	-7.32766
Srp68	Q8BMA6	ENSMUSG00000020780	Signal recognition particle subunit SRP68		-0.0140722	9.86965	-0.346564	0.729293	0.87494	-7.33535
Slc9a3r1	P70441	ENSMUSG00000020733	Na(+)/H(+) exchange regulatory cofactor NHE-RF1		0.0132256	10.6523	0.395468	0.692913	0.85334	-7.33728
Qdpr	Q8BVI4	ENSMUSG00000015806	Dihydropteridine reductase		-0.0143795	11.9132	-0.394041	0.693964	0.85334	-7.33785
Ybx1	P62960	ENSMUSG00000028639	Y-box-binding protein 1		-0.0148721	9.108	-0.265643	0.790805	0.903337	-7.33829
Scp2	P32020	ENSMUSG00000028603	Sterol carrier protein 2		0.0062462	14.1469	0.388957	0.697716	0.856335	-7.33984
Eif3b	Q8JZQ9	ENSMUSG00000056076	Eukaryotic translation initiation factor 3 subunit B		0.017861	9.78039	0.378841	0.705208	0.857975	-7.34036
Lrp1	Q91ZX7	ENSMUSG00000040249	Prolow-density lipoprotein receptor-related protein 1		0.0119094	9.71195	0.265074	0.79124	0.903337	-7.34061
Eif2a	Q8BJW6	ENSMUSG00000027810	Eukaryotic translation initiation factor 2A		0.00411524	8.97872	0.0662671	0.947241	0.979863	-7.34116
Phb	P67778	ENSMUSG00000038845	Prohibitin		-0.0053013	13.8677	-0.379205	0.704933	0.857975	-7.34359
Eif3a	P23116	ENSMUSG00000024991	Eukaryotic translation initiation factor 3 subunit A		-0.0113119	9.40911	-0.266902	0.789839	0.902985	-7.34502
Eif3c	Q8R1B4	ENSMUSG00000030738	Eukaryotic translation initiation factor 3 subunit C		-0.015309	9.72354	-0.328772	0.742683	0.886498	-7.34567
Capza2	P47754	ENSMUSG00000015733	F-actin-capping protein subunit alpha-2		0.0146477	9.34863	0.257567	0.797028	0.906211	-7.34903
Cyp2j5	O54749	ENSMUSG00000052520	Cytochrome P450 2J5		-0.0106513	11.7909	-0.355241	0.72278	0.868387	-7.34921
Hsd17b2	P51658	ENSMUSG00000031844	Estradiol 17-beta-dehydrogenase 2		0.012072	11.1725	0.364019	0.716223	0.865268	-7.34923
Trap1	Q9CQN1	ENSMUSG00000005981	Heat shock protein 75 kDa, mitochondrial		0.00961746	10.5859	0.357185	0.721325	0.867901	-7.3517
H1-3	P43277	ENSMUSG00000052565	Histone H1.3		-0.0261503	11.7892	-0.288694	0.773119	0.899651	-7.35325
Eif3e	P60229	ENSMUSG00000022336	Eukaryotic translation initiation factor 3 subunit E		-0.0125682	9.22659	-0.238868	0.811468	0.908229	-7.35328
Mavs	Q8VCF0	ENSMUSG00000037523	Mitochondrial antiviral-signaling protein		-0.0129183	9.15545	-0.248543	0.803979	0.908229	-7.35346
Agxt2	Q3UEG6	ENSMUSG00000089678	Alanine--glyoxylate aminotransferase 2, mitochondrial		0.0164981	10.5019	0.319556	0.74964	0.887746	-7.35462
Serpina3k	A0A0R4J0I1	ENSMUSG00000058207	Serine protease inhibitor A3K		0.00446853	8.80095	0.0747595	0.940488	0.976979	-7.35577
Picalm	Q7M6Y3-5	NA	Isoform 5 of Phosphatidylinositol-binding clathrin assembly protein		-0.00819891	9.25166	-0.16744	0.867205	0.942515	-7.35696
Psmc2	P46471	NA	26S proteasome regulatory subunit 7		0.0113247	9.27809	0.189652	0.849792	0.93094	-7.35709
Cmpk1	Q9DBP5	ENSMUSG00000028719	UMP-CMP kinase		0.0058218	9.74314	0.114128	0.909264	0.961503	-7.35757
Serbp1	Q9CY58-2	NA	Isoform 2 of Plasminogen activator inhibitor 1 RNA-binding protein		-0.0114133	10.042	-0.279908	0.779848	0.900286	-7.35758
Mat1a	Q91X83	ENSMUSG00000037798	S-adenosylmethionine synthase isoform type-1		-0.0033907	9.36961	-0.0575554	0.954168	0.980479	-7.35792
Rpl3	P27659	ENSMUSG00000060036	60S ribosomal protein L3		0.0129781	10.3766	0.322359	0.747514	0.887484	-7.36346
Sec61b	Q9CQS8	ENSMUSG00000053317	Protein transport protein Sec61 subunit beta		0.00996657	12.0382	0.321259	0.748345	0.887484	-7.3639
Sec22b	E9Q6R3	NA	Vesicle-trafficking protein SEC22b		-0.00944388	9.23514	-0.16827	0.866554	0.942427	-7.36406
Ap2m1	P84091	ENSMUSG00000022841	AP-2 complex subunit mu		-0.0108765	10.5626	-0.256092	0.798146	0.906211	-7.36436
Agpat2	Q8K3K7	ENSMUSG00000026922	1-acyl-sn-glycerol-3-phosphate acyltransferase beta		-0.0140404	9.19673	-0.24992	0.802921	0.908229	-7.36693
Rab18	P35293	ENSMUSG00000073639	Ras-related protein Rab-18		-0.0114476	10.1222	-0.274309	0.784129	0.902985	-7.36728
Rpl23	P62830	ENSMUSG00000071415	60S ribosomal protein L23		0.0104865	9.04494	0.12416	0.901328	0.960641	-7.36746
Rps3	P62908	ENSMUSG00000030744	40S ribosomal protein S3		-0.0052647	13.3611	-0.308852	0.757751	0.892436	-7.36781
Cbr4	Q91VT4	ENSMUSG00000031641	3-oxoacyl-[acyl-carrier-protein] reductase		-0.0128727	10.5681	-0.259945	0.795178	0.905864	-7.36936
Rps16	P14131	ENSMUSG00000037563	40S ribosomal protein S16		-0.0132637	11.7307	-0.280372	0.779481	0.900286	-7.36978
Try10	Q792Z1	ENSMUSG00000071521	Trypsin 10		-0.00200572	11.014	-0.017858	0.985771	0.992178	-7.37027
Arpc5	Q9CPW4	ENSMUSG00000008475	Actin-related protein 2/3 complex subunit 5		0.0085781	9.32135	0.132084	0.895058	0.958655	-7.3704
Gclm	O09172	ENSMUSG00000028124	Glutamate--cysteine ligase regulatory subunit		0.00384244	9.0905	0.0748891	0.940389	0.976979	-7.37043
Hagh	Q99KB8	ENSMUSG00000024158	Hydroxyacylglutathione hydrolase, mitochondrial		-0.000871319	9.77325	-0.0159028	0.987329	0.992178	-7.37107
Arpc2	Q9CVB6	ENSMUSG00000006304	Actin-related protein 2/3 complex subunit 2		-0.0106399	9.99235	-0.223888	0.823076	0.914802	-7.37173
Preb	Q9WUQ2	ENSMUSG00000045302	Prolactin regulatory element-binding protein		0.00959218	10.1636	0.212817	0.83169	0.920879	-7.37294
Canx	P35564	ENSMUSG00000020368	Calnexin		-0.00832296	11.0747	-0.291054	0.771308	0.898841	-7.37315
Rpl38	Q9JJI8	ENSMUSG00000057322	60S ribosomal protein L38		-0.00130159	10.157	-0.0200702	0.984009	0.992035	-7.37427
Arpc4	P59999	ENSMUSG00000079426	Actin-related protein 2/3 complex subunit 4		-0.00883297	11.3321	-0.286903	0.774479	0.899746	-7.37435
Capzb	P47757-2	NA	Isoform 2 of F-actin-capping protein subunit beta		0.000739009	9.76249	0.0128828	0.989735	0.992927	-7.37442
Hsd17b8	P50171-2	NA	Isoform Long of (3R)-3-hydroxyacyl-CoA dehydrogenase		0.00853263	10.5637	0.257202	0.797285	0.906211	-7.37502
Samm50	Q8BGH2	ENSMUSG00000022437	Sorting and assembly machinery component 50 homolog		0.00638889	10.0874	0.119439	0.905052	0.961503	-7.3756
Hnrnpm	Q9D0E1-2	NA	Isoform 2 of Heterogeneous nuclear ribonucleoprotein M		0.00711596	10.1306	0.16566	0.868594	0.943006	-7.37572
Nit2	Q9JHW2	ENSMUSG00000022751	Omega-amidase NIT2		0.00193622	8.64981	0.0335738	0.973255	0.988924	-7.37634
Calm1	P0DP26	ENSMUSG00000001175	Calmodulin-1		0.0125271	11.1234	0.221907	0.824618	0.915052	-7.37671
C4b	P01029	ENSMUSG00000073418	Complement C4-B		0.00137779	8.91452	0.0249496	0.980121	0.991097	-7.37825
Tuba4a	P68368	ENSMUSG00000026202	Tubulin alpha-4A chain		-0.00754216	9.7762	-0.110627	0.912031	0.961503	-7.38082
Vps35	Q9EQH3	ENSMUSG00000031696	Vacuolar protein sorting-associated protein 35		0.0105989	10.363	0.259325	0.795647	0.905864	-7.38189
Rps24	P62849-2	NA	Isoform 2 of 40S ribosomal protein S24		0.0122786	10.3632	0.24498	0.806724	0.908229	-7.38206
Shmt1	P50431	ENSMUSG00000020534	Serine hydroxymethyltransferase, cytosolic		-0.00819602	9.49795	-0.189976	0.849526	0.93094	-7.38351
Aldh6a1	Q9EQ20	ENSMUSG00000021238	Methylmalonate-semialdehyde dehydrogenase [acylating], mitochondrial		0.00520466	13.6903	0.250887	0.802155	0.908229	-7.38405
H4c1	P62806	ENSMUSG00000060981	Histone H4		-0.0159959	15.0737	-0.250329	0.802586	0.908229	-7.38419
Acss2	Q9QXG4	ENSMUSG00000027605	Acetyl-coenzyme A synthetase, cytoplasmic		0.00793399	10.0146	0.164684	0.86937	0.943006	-7.38426
Acsf2	Q8VCW8	ENSMUSG00000076435	Medium-chain acyl-CoA ligase ACSF2, mitochondrial		0.00731212	11.8398	0.248107	0.804303	0.908229	-7.38474
Aldh9a1	Q9JLJ2	ENSMUSG00000026687	4-trimethylaminobutyraldehyde dehydrogenase		0.00672028	11.5224	0.247498	0.804773	0.908229	-7.38489
H2bc7	P10853	ENSMUSG00000069268	Histone H2B type 1-F/J/L		-0.0137607	16.4238	-0.23982	0.810712	0.908229	-7.38677
Rps6	P62754	ENSMUSG00000028495	40S ribosomal protein S6		0.00462113	13.9024	0.224225	0.822808	0.914802	-7.39039
Ran	P62827	ENSMUSG00000029430	GTP-binding nuclear protein Ran		0.00819782	11.0242	0.221711	0.824765	0.915052	-7.3907
Ctnnd1	P30999	ENSMUSG00000034101	Catenin delta-1		-0.00305659	9.60934	-0.0792847	0.936887	0.975874	-7.39225
Slc25a12	Q8BH59	ENSMUSG00000027010	Calcium-binding mitochondrial carrier protein Aralar1		0.00757711	11.931	0.174501	0.861647	0.938945	-7.39289
Vim	P20152	ENSMUSG00000026728	Vimentin		0.0115705	13.4031	0.207138	0.836111	0.922443	-7.394
Hyou1	Q9JKR6	ENSMUSG00000032115	Hypoxia up-regulated protein 1		-0.00440004	10.8076	-0.207216	0.836049	0.922443	-7.39406
Rps15a	P62245	ENSMUSG00000008683	40S ribosomal protein S15a		-0.00632132	12.7286	-0.206699	0.836453	0.922443	-7.39417
Rps3a	P97351	ENSMUSG00000028081	40S ribosomal protein S3a		0.0043033	12.6852	0.194448	0.84602	0.928655	-7.39663
Rpl35a	O55142	ENSMUSG00000060636	60S ribosomal protein L35a		-0.007126	11.102	-0.164943	0.869155	0.943006	-7.39866
Abhd14b	E9QN99	ENSMUSG00000042073	Protein ABHD14B		-0.00671424	12.0134	-0.181787	0.855931	0.935184	-7.39901
Nomo1	Q6GQT9	ENSMUSG00000030835	Nodal modulator 1		0.0033514	9.66931	0.0865875	0.931086	0.974131	-7.40119
Apool	Q78IK4	ENSMUSG00000025525	MICOS complex subunit Mic27		-0.00461217	10.0402	-0.103153	0.917945	0.965274	-7.40273
Rplp0	P14869	ENSMUSG00000067274	60S acidic ribosomal protein P0		0.00387953	11.2124	0.143321	0.886179	0.953725	-7.40527
Glo1	Q9CPU0	ENSMUSG00000024026	Lactoylglutathione lyase		-0.00108453	10.1654	-0.0158463	0.987374	0.992178	-7.40573
Arcn1	Q5XJY5	ENSMUSG00000032096	Coatomer subunit delta		0.00350872	10.0704	0.114349	0.909075	0.961503	-7.40893
Rpl31	P62900	ENSMUSG00000073702	60S ribosomal protein L31		-0.00641143	10.498	-0.112758	0.910334	0.961503	-7.40911
Pbld1	Q9DCG6	ENSMUSG00000112129	Phenazine biosynthesis-like domain-containing protein 1		-0.00124062	10.8249	-0.0434543	0.965383	0.984946	-7.40987
Ahcy	P50247	ENSMUSG00000048087	Adenosylhomocysteinase		-0.00397334	13.6691	-0.106415	0.915358	0.963781	-7.40989
Hmgcs2	P54869	ENSMUSG00000027875	Hydroxymethylglutaryl-CoA synthase, mitochondrial		0.00148224	14.8283	0.0702537	0.944061	0.979026	-7.41309
Copb2	O55029	ENSMUSG00000032458	Coatomer subunit beta'		-0.00190536	11.0145	-0.0597574	0.952408	0.980479	-7.41377
Rplp2	P99027	ENSMUSG00000025508	60S acidic ribosomal protein P2		0.00143823	12.3148	0.0561802	0.955254	0.980479	-7.41398
Fabp1	P12710	ENSMUSG00000054422	Fatty acid-binding protein, liver		-0.00207171	15.6443	-0.0558056	0.955552	0.980479	-7.414
Tuba1c	P68373	ENSMUSG00000043091	Tubulin alpha-1C chain		-0.0016118	12.1678	-0.0539188	0.957053	0.980801	-7.4141
Fau	P62862	NA	40S ribosomal protein S30		-0.0023045	11.8051	-0.0521172	0.958487	0.981053	-7.4142
Rps18	P62270	ENSMUSG00000008668	40S ribosomal protein S18		-0.000884066	12.885	-0.0482645	0.961553	0.982511	-7.41439
Hnrnpa2b1	O88569	ENSMUSG00000004980	Heterogeneous nuclear ribonucleoproteins A2/B1		-0.00128142	12.8487	-0.0301366	0.975988	0.989959	-7.4151
Grhpr	Q91Z53	ENSMUSG00000035637	Glyoxylate reductase/hydroxypyruvate reductase		0.00058576	12.3228	0.0232822	0.981448	0.991097	-7.41529

## Sheet: ORA
EnrichedAt	geneSet	description	size	overlap	expect	enrichmentRatio	pValue	FDR	overlapId	userId
PV	WP662	Amino Acid metabolism	56	19	8.51981	2.2301	0.000194823	0.00132479	18534;231691;18293;56451;11429;227231;15109;17448;18416;17449;66945;13382;14718;11846;14719;107869;14317;109900;11898	Q91YI0;P11725;Q91XD4;P16460;Q8C196;Q61176;Q9Z2V4;Q8K2B3;Q99KI0;P05202;Q8VCN5;P05201;Q8VBT2;P08249;P35492;P14152;Q60597;O08749;Q9WUM5
PV	WP434	TCA Cycle	18	10	2.73851	3.65162	6.54822e-05	0.000556599	13382;18293;56451;11429;17448;17449;67680;66945;20917;20916	Q8K2B3;Q9Z2I8;Q9Z2I9;Q9CQA3;Q99KI0;P08249;P14152;Q60597;O08749;Q9WUM5
PV	WP157	Glycolysis and Gluconeogenesis	24	14	3.65135	3.8342	7.8896e-07	8.94154e-06	18655;18534;230163;13806;17448;17449;13382;14718;14719;14751;14433;14121;100042025;433182	Q91Y97;Q9Z2V4;P16858;P16858;Q9QXD6;P05202;P05201;P17182;P17182;P08249;P14152;P09411;O08749;P06745
PV	WP1248	Oxidative phosphorylation	35	25	5.32488	4.69494	1.04361e-14	1.77414e-13	75406;66416;11946;227197;11947;57423;66091;72900;68202;230075;66108;226646;11957;11958;11950;67273;27425;17706;17992;71679;66046;68349;17991;28080;66043	P56480;Q03265;Q9DB20;Q9DCX2;Q9CQQ7;P97450;Q91VD9;Q99LC3;Q06185;Q9D3D9;Q9DCT2;P56135;P03930;Q9CPQ8;Q9DC69;Q9CQH3;Q62425;Q9DC70;Q91WD5;Q9CPP6;Q9CQ75;Q3UIU2;Q9D6J6;Q9CQ91;Q9Z1P6
PV	WP295	Electron Transport Chain	55	39	8.36767	4.6608	0	0	66694;11740;72900;66108;67273;17709;17706;67680;71679;66495;75406;66414;66416;11946;227197;11947;22273;57423;11949;66091;68202;230075;66945;226646;11957;11958;11950;67003;110323;27425;12858;12857;66046;17992;68349;17991;28080;12866;66043	P56480;Q03265;Q9DB20;Q9DB77;Q91VR2;Q9DCX2;Q9CQQ7;Q8K2B3;P97450;Q9CZ13;Q91VD9;Q99LC3;Q9CQA3;Q06185;Q9D3D9;Q9DCT2;Q9CR68;P56135;P03930;P19783;P12787;P48771;P51881;P56391;P00405;Q9CQZ6;Q9CPQ8;Q9DC69;Q7TMF3;Q9CQH3;Q62425;Q9DC70;Q91WD5;Q9CPP6;Q9CQ75;Q3UIU2;Q9D6J6;Q9CQ91;Q9Z1P6
CV	WP662	Amino Acid metabolism	56	14	7.18859	1.94753	0.00693531	0.0471601	27402;11668;58875;14661;18597;19125;15926;11522;12974;113868;18242;74147;16828;14645	Q921H8;P24549;Q9WU79;Q9DBM2;Q9CZU6;P29758;P15105;P35486;P00329;O88844;P26443;Q8BKZ9;P06151;Q99L13
CV	WP2316	PPAR signaling pathway	24	9	3.08082	2.9213	0.00158421	0.0154521	277753;104086;235674;26458;113868;74147;14081;17436;13117	Q8VCH0;Q921H8;Q9DBG1;Q9DBM2;P41216;P06801;O35488;Q91WL5;O88833
CV	WP79	Tryptophan metabolism	20	8	2.56735	3.11605	0.00181789	0.0154521	110446;21743;11669;11668;13106;64385;13077;11671	P00186;P24549;Q05421;P47740;P40936;Q9EP75;P47738;Q8QZT1
CV	WP1274	Oxidation by Cytochrome P450	10	6	1.28368	4.67407	0.000516131	0.00877423	104086;109672;13106;18984;13077;66427	P37040;P00186;P56395;Q05421;Q9DBG1;Q9CQX2
CV	WP1251	Metapathway biotransformation	31	18	3.9794	4.5233	8.00339e-10	2.72115e-08	394436;76263;14859;14862;104086;13106;13077;110198;21743;94284;72094;13849;56615;14261;14263;13850;14871;58810	P50285;P00186;Q63886;Q9D379;Q05421;P10649;P30115;Q9DBG1;Q9JII6;P97872;P40936;Q91VS7;Q9DCM2;Q64471;Q64435;Q8CG76;P34914;Q8BWQ1
