# Supplementary material for: Spatial single-cell mass spectrometry defines zonation of the hepatocyte proteome
Source: Nat Methods. 2023 Oct 2;20(10):1530–6. doi: 10.1038/s41592-023-02007-6 (PMC10555842; doi:10.1038/s41592-023-02007-6)
Supplement: Supplementary file 5 — Processed raw data, and meta data of scDVP proteomics. [file 41592_2023_2007_MOESM5_ESM.xlsx]

## Sheet: meta
Suppplementary Table S3: Single Shape Experiment, Proteomics data
Rosenberger et al.
Table	Column	Description	Possible values
Samples	Cell_ID	Unique sample identifier
Samples	Bio_ID	Mouse ID	m1A, m3B, m4A, m5C
Samples	Channel	Target channel	1 - 308
Samples	Index	Image ID, can be cross-referenced to images on BioImages	1-77
Samples	Run	Evotip number in box	4,8
Samples	Included	Sample included [TRUE] or dropped [FALSE] for analysis	TRUE, FALSE
Samples	Hepatocyte	Sample is an hepatocyte [TRUE] or endothelial structure [FALSE]	TRUE, FALSE
Samples	Classification	Manual count of nuclei	Mono, Binuc, Trinuc, Nonuc, Diffuse
Samples	Area	Area of shape in um2
Samples	Alexa488	Signal intensity of the WGA stain coupled to Alexa Fluor 488
Samples	Alexa568	Signal intensity of the Central Vein stain e-cadherin coupled to Alexa Fluor 568
Samples	Alexa647	Signal intensity of the Portal Vein stain Glul coupled to Alexa Fluor 647
Samples	CFP	Signal intensity of the cell outline marker Phalloidin coupled to Atto-425 (CFP channel)
Samples	dist_to_central_vein	Manually measured distance to next central vein in pixels
Samples	dist_to_portal_vein	Manually measured distance to next portal vein in pixels
Samples	sum_distance	Sum of distance to next portal and central vein in pixels
Samples	ratio	Ratio: (distance to next portal vein) / (sum of distance to next portal and central vein)	0 - 1
Spatial proteome (20 bins)	Protein	Uniprot identified
	Symbol	Symbol
	bin_	log2 transformed protein intensities in spatially ordered bins (01 is portal, 20 is central)	1-20
Proteomics (after RefQuant)	--	Single cell proteomic data after adjusting for channel biases with RefQuant
Proteomics (normalized)	--	Single cell proteomics data after normalization to core proteome
Core proteome all samples	--	Proteins used for median normalization of the full dataset (175 UNIPROT IDs)
Core proteome Hepatocytes	--	Proteins used for median normalization of the hepatocyte dataset (181 UNIPROT IDs)

## Sheet: Samples
Cell_ID	Bio_ID	Channel	Index	Run	Included	Hepatocyte	Classification	Area	Alexa488	Alexa568	Alexa647	CFP	dist_to_central_vein(pixels)	dist_to_portal_vein(pixels)	sum_distance	ratio
m3B_01_target4	m3B	4	133	1	TRUE	TRUE	Mono	446.004	2425.99	232.24	309.243	408.703	915	642	1557	0.412331
m3B_01_target8	m3B	8	155	1	TRUE	TRUE	Mono	290.926	2544.77	328.963	312.872	431.18	999	222	1221	0.181818
m3B_02_target4	m3B	4	135	2	TRUE	TRUE	Binuc	578.799	2429.19	215.294	290.967	378.493	978	752	1730	0.434682
m3B_02_target8	m3B	8	157	2	TRUE	TRUE	Binuc	450.06	2164.5	380.086	324.313	391.693	937	262	1199	0.218515
m3B_03_target4	m3B	4	137	3	TRUE	TRUE	Mono	428.254	2628.23	374.569	266.55	416.772	735	738	1473	0.501018
m3B_03_target8	m3B	8	159	3	FALSE	TRUE	NoNuc	301.833	2056.51	219.122	2380.88	408.712	207	1104	1311	0.842105
m3B_04_target4	m3B	4	139	4	TRUE	TRUE	Binuc	612.719	2139.89	374.725	266.76	439.338	776	635	1411	0.450035
m3B_05_target4	m3B	4	141	5	TRUE	TRUE	Mono	504.812	2642.39	386.846	265.54	442.394	590	536	1126	0.476021
m3B_05_target8	m3B	8	163	5	FALSE	TRUE	NoNuc	256.848	2477.68	479.437	280.977	457.406	677	427	1104	0.386775
m3B_06_target8	m3B	8	165	6	TRUE	TRUE	Mono	406.01	2023.57	324.825	304.701	384.958	731	430	1161	0.37037
m3B_06_target4	m3B	4	143	6	FALSE	TRUE	NoNuc	468.213	1518.81	235.348	313.209	361.713	1330	924	2254	0.409938
m3B_07_target8	m3B	8	167	7	TRUE	TRUE	NoNuc	465.818	1603.48	308.173	333.313	401.736	760	392	1152	0.340278
m3B_07_target4	m3B	4	145	7	FALSE	TRUE	Mono	509.092	2423	345.576	270.692	375.842	757	538	1295	0.415444
m3B_08_target4	m3B	4	147	8	FALSE	TRUE	NoNuc	397.023	3273.23	395.861	269.493	375.972	946	28	974	0.0287474
m3B_08_target8	m3B	8	169	8	FALSE	TRUE	Mono	506.303	2002.43	274.245	289.818	378.616	623	651	1274	0.510989
m3B_09_target8	m3B	8	171	9	FALSE	TRUE	Mono	267.228	2265.76	295.852	260.454	463.006	1040	404	1444	0.279778
m3B_09_target4	m3B	4	149	9	FALSE	TRUE	NoNuc	384.366	2869.4	419.576	281.376	351.89	470	283	753	0.37583
m3B_10_target8	m3B	8	173	10	TRUE	TRUE	Binuc	809.361	3303.04	490.174	232.846	325.221	1294	33	1327	0.0248681
m3B_10_target4	m3B	4	151	10	TRUE	TRUE	Mono	820.26	2023.06	239.006	321.633	437.925	548	496	1044	0.475096
m3B_11_target8	m3B	8	175	11	TRUE	TRUE	Mono	390.153	1412.39	376.89	306.103	421.858	709	139	848	0.163915
m3B_11_target4	m3B	4	153	11	FALSE	TRUE	NoNuc	489.634	1542.35	229.942	287.429	427.825	583	603	1186	0.508432
m3B_12_target4	m3B	4	177	12	TRUE	TRUE	Mono	429.333	1810.43	399.768	295.899	419.219	693	207	900	0.23
m3B_12_target8	m3B	8	199	12	TRUE	TRUE	NoNuc	349.695	1427.8	234.838	468.797	409.053	598	622	1220	0.509836
m3B_13_target4	m3B	4	179	13	TRUE	TRUE	Mono	560.879	1874.81	315.177	257.526	447.491	786	418	1204	0.347176
m3B_13_target8	m3B	8	201	13	FALSE	TRUE	Mono	544.767	2224.99	254.754	289.201	366.998	1279	750	2029	0.36964
m3B_14_target8	m3B	8	203	14	FALSE	TRUE	NoNuc	397.203	1709.16	372.185	304.13	409.075	461	421	882	0.477324
m3B_14_target4	m3B	4	181	14	FALSE	TRUE	NoNuc	254.124	1911.97	226.524	2470.82	356.716	172	862	1034	0.833656
m3B_15_target4	m3B	4	183	15	TRUE	TRUE	NoNuc	523.939	2943.3	411.951	265.612	398.634	879	375	1254	0.299043
m3B_15_target8	m3B	8	205	15	TRUE	TRUE	NoNuc	776.987	2282.59	270.181	387.658	330.182	308	337	645	0.522481
m3B_16_target4	m3B	4	185	16	TRUE	TRUE	Mono	558.16	1831.33	223.175	495.305	386.267	179	602	781	0.770807
m3B_16_target8	m3B	8	207	16	TRUE	TRUE	NoNuc	795.741	1772.46	229.953	290.951	377.709	833	703	1536	0.457682
m3B_17_target8	m3B	8	209	17	FALSE	TRUE	Binuc	2079.52	2227.44	278.492	269.075	363.222	823	321	1144	0.280594
m3B_17_target4	m3B	4	187	17	TRUE	TRUE	NoNuc	361.771	3196.58	446.613	264.46	400.867	673	214	887	0.241263
m3B_18_target8	m3B	8	211	18	TRUE	TRUE	Mono	505.301	1554.7	323.308	289.385	417.153	812	377	1189	0.317073
m3B_18_target4	m3B	4	189	18	FALSE	TRUE	Mono	300.901	2418.83	358.918	267.136	454.588	534	61	595	0.102521
m3B_19_target4	m3B	4	191	19	TRUE	TRUE	Mono	631.739	2715.06	480.081	267.455	400.642	782	317	1099	0.288444
m3B_20_target8	m3B	8	215	20	TRUE	TRUE	NoNuc	821.887	1998.78	217.597	404.499	401.548	198	575	773	0.743855
m3B_20_target4	m3B	4	193	20	TRUE	TRUE	NoNuc	400.946	4800.16	548.255	313.793	406.507	736	30	766	0.0391645
m3B_21_target4	m3B	4	195	21	TRUE	TRUE	Binuc	735.073	2510.87	235.631	322.152	389.608	330	462	792	0.583333
m3B_21_target8	m3B	8	217	21	FALSE	TRUE	NoNuc	282.761	2059.79	240.604	458.227	432.857	502	996	1498	0.664887
m3B_22_target4	m3B	4	197	22	TRUE	TRUE	NoNuc	510.725	2346	490.813	293.365	383.267	648	175	823	0.212637
m3B_22_target8	m3B	8	219	22	TRUE	TRUE	Mono	511.428	1591.49	243.975	529.37	427.389	456	1044	1500	0.696
m3B_23_target4	m3B	4	221	23	TRUE	TRUE	Mono	629.954	1479.18	221.293	489.125	423.967	205	659	864	0.762731
m3B_23_target8	m3B	8	243	23	TRUE	TRUE	Binuc	555.212	1128.16	232.418	331.531	336.144	387	707	1094	0.646252
m3B_24_target4	m3B	4	223	24	TRUE	TRUE	Binuc	397.859	1875.07	421.774	384.208	435.127	469	294	763	0.385321
m3B_24_target8	m3B	8	245	24	TRUE	TRUE	Binuc	337.857	2293.47	362.38	267.57	346.309	1272	445	1717	0.259173
m3B_25_target4	m3B	4	225	25	TRUE	TRUE	Mono	427.928	1710	418.349	279.364	470.538	769	219	988	0.22166
m3B_25_target8	m3B	8	247	25	TRUE	TRUE	Binuc	854.898	1708.52	351.735	354.769	357.12	534	234	768	0.304688
m3B_26_target4	m3B	4	227	26	TRUE	TRUE	Mono	1004.38	1855.6	224.803	2145.43	401.942	49	994	1043	0.95302
m3B_26_target8	m3B	8	249	26	TRUE	TRUE	Binuc	531.015	1726.49	233.329	633.069	389.376	289	806	1095	0.736073
m3B_27_target4	m3B	4	229	27	TRUE	TRUE	Binuc	720.092	1299.92	232.123	337.422	450.041	202	702	904	0.776549
m3B_27_target8	m3B	8	251	27	TRUE	TRUE	Binuc	412.793	2270.99	338.377	277.317	418.655	763	773	1536	0.503255
m3B_28_target4	m3B	4	231	28	TRUE	TRUE	Binuc	819.296	1896.17	229.387	310.082	352.988	404	1014	1418	0.715092
m3B_28_target8	m3B	8	253	28	FALSE	TRUE	NoNuc	828.834	1838.29	253.525	280.573	447.006	383	296	679	0.435935
m3B_29_target4	m3B	4	233	29	TRUE	TRUE	NoNuc	453.76	2055.15	210.343	348.783	378.496	487	486	973	0.499486
m3B_30_target8	m3B	8	257	30	TRUE	TRUE	Binuc	845.515	1842.18	233.275	298.775	376.613	417	567	984	0.57622
m3B_30_target4	m3B	4	235	30	TRUE	TRUE	Binuc	482.299	1372.86	243.139	493.306	392.949	397	581	978	0.59407
m3B_31_target8	m3B	8	259	31	TRUE	TRUE	Mono	391.377	2212.81	214.872	283.488	412.63	337	849	1186	0.715852
m3B_31_target4	m3B	4	237	31	FALSE	TRUE	Binuc	519.351	1703.83	211.391	498.821	379.501	164	963	1127	0.854481
m3B_32_target4	m3B	4	239	32	TRUE	TRUE	NoNuc	438.887	2154.46	364.49	262.716	392.067	723	457	1180	0.387288
m3B_32_target8	m3B	8	261	32	TRUE	TRUE	NoNuc	374.177	1807.59	306.515	311.829	439.842	531	753	1284	0.586449
m3B_33_target8	m3B	8	263	33	TRUE	TRUE	Mono	881.711	1717.07	242.962	363.358	393.635	470	829	1299	0.638183
m3B_33_target4	m3B	4	241	33	FALSE	TRUE	Binuc	279.937	2045.98	374.977	377.904	396.688	617	388	1005	0.38607
m3B_34_target4	m3B	4	265	34	TRUE	TRUE	Mono	479.325	2319.21	324.012	290.988	420.425	570	493	1063	0.463782
m3B_34_target8	m3B	8	287	34	TRUE	TRUE	NoNuc	473.789	2078.66	343.083	267.737	449.803	638	350	988	0.354251
m3B_35_target4	m3B	4	267	35	TRUE	TRUE	Mono	647.358	1847.11	208.416	294.577	357.167	425	448	873	0.513173
m3B_35_target8	m3B	8	289	35	TRUE	TRUE	Mono	451.108	2225.16	395.975	271.926	435.369	1045	82	1127	0.0727595
m3B_36_target4	m3B	4	269	36	TRUE	TRUE	Binuc	767.471	2806.74	506.745	254.552	343.811	864	39	903	0.0431894
m3B_36_target8	m3B	8	291	36	FALSE	TRUE	NoNuc	369.117	2078.39	375.078	272.566	417.007	1100	246	1346	0.182764
m3B_37_target8	m3B	8	293	37	TRUE	TRUE	Binuc	733.252	1621.05	280.13	266.444	438.316	617	497	1114	0.44614
m3B_37_target4	m3B	4	271	37	TRUE	TRUE	NoNuc	360.71	1470.01	338.66	268.62	522.116	619	336	955	0.351832
m3B_38_target8	m3B	8	295	38	TRUE	TRUE	NoNuc	601.511	1715.59	221.801	889.619	399.342	164	833	997	0.835507
m3B_38_target4	m3B	4	273	38	FALSE	TRUE	Mono	404.699	1985.5	297.895	265.257	400.13	338	775	1113	0.696316
m3B_39_target8	m3B	8	297	39	FALSE	TRUE	NoNuc	1366.38	1766.26	235.13	293.736	380.967	552	551	1103	0.499547
m3B_39_target4	m3B	4	275	39	FALSE	TRUE	NoNuc	463.268	2350.61	368.748	252.178	430.902	530	489	1019	0.479882
m3B_40_target4	m3B	4	277	40	FALSE	TRUE	Mono	491.513	1783.41	254.695	1761	373.832	37	792	829	0.955368
m3B_40_target8	m3B	8	299	40	TRUE	TRUE	Binuc	1043.86	1493.71	228.862	1228.33	406.777	288	839	1127	0.744454
m3B_41_target8	m3B	8	301	41	TRUE	TRUE	Mono	428.227	2016.31	222.651	819.317	413.05	218	908	1126	0.806394
m3B_41_target4	m3B	4	279	41	FALSE	TRUE	NoNuc	413.757	1979.77	216.618	453.551	389.981	268	528	796	0.663317
m3B_42_target4	m3B	4	281	42	TRUE	TRUE	Mono	512.403	1288.38	229.949	296.905	364.042	346	371	717	0.517434
m3B_42_target8	m3B	8	303	42	TRUE	FALSE	NA	NA	NA	NA	NA	NA	NA	NA	NA	NA
m3B_43_target4	m3B	4	283	43	TRUE	TRUE	NoNuc	317.461	1859.32	243.236	291.204	385.839	410	282	692	0.407514
m3B_43_target8	m3B	8	305	43	TRUE	FALSE	NA	NA	NA	NA	NA	NA	NA	NA	NA	NA
m3B_44_target4	m3B	4	285	44	TRUE	TRUE	Mono	670.256	2247.83	212.997	1026.94	301.155	129	719	848	0.847877
m3B_44_target8	m3B	8	307	44	FALSE	FALSE	NA	NA	NA	NA	NA	NA	NA	NA	NA	NA
m3B_45_target4	m3B	4	134	45	TRUE	TRUE	Binuc	866.859	2760.18	339.619	275.606	402.051	348	383	731	0.52394
m3B_45_target8	m3B	8	156	45	TRUE	TRUE	Mono	504.168	2077.61	225.047	312.607	380.822	1154	625	1779	0.351321
m3B_46_target8	m3B	8	158	46	TRUE	TRUE	Binuc	993.05	1725.94	221.422	2784.84	372.165	45	889	934	0.95182
m3B_46_target4	m3B	4	136	46	TRUE	TRUE	NoNuc	434.363	1965.68	325.088	231.145	297.851	787	1078	1865	0.578016
m3B_47_target4	m3B	4	138	47	TRUE	TRUE	Mono	410.309	2174.34	340.53	257.738	446.014	797	577	1374	0.419942
m3B_47_target8	m3B	8	160	47	FALSE	TRUE	Binuc	248.654	1962.52	282.544	289.286	442.158	427	307	734	0.418256
m3B_48_target4	m3B	4	140	48	TRUE	TRUE	Mono	358.315	3247.07	345.786	252.559	391.375	766	622	1388	0.448127
m3B_48_target8	m3B	8	162	48	FALSE	TRUE	NoNuc	352.803	2733.99	521.174	276.852	490.469	693	186	879	0.211604
m3B_49_target8	m3B	8	164	49	TRUE	TRUE	Binuc	894.097	1981.18	216.886	364.61	411.006	835	478	1313	0.364052
m3B_49_target4	m3B	4	142	49	FALSE	TRUE	Binuc	626.89	1853.48	235.623	281.715	367.768	948	982	1930	0.508808
m3B_50_target8	m3B	8	166	50	TRUE	TRUE	Binuc	998.385	2194.88	227.509	2467.9	400.035	NA	NA	NA	NA
m3B_50_target4	m3B	4	144	50	TRUE	TRUE	Binuc	427.911	1465.55	300.938	263.85	372.188	1080	243	1323	0.183673
m3B_51_target8	m3B	8	168	51	TRUE	TRUE	Mono	747.465	1588.29	356.384	316.267	424.274	854	166	1020	0.162745
m3B_51_target4	m3B	4	146	51	FALSE	TRUE	NoNuc	254.143	1890.27	555.243	271.565	412.885	911	139	1050	0.132381
m3B_52_target4	m3B	4	148	52	FALSE	TRUE	Mono	685.045	2889.14	333.892	260.285	327.233	467	440	907	0.485116
m3B_52_target8	m3B	8	170	52	TRUE	TRUE	Mono	438.524	2031.69	386.734	291.966	373.827	799	237	1036	0.228764
m3B_53_target8	m3B	8	172	53	TRUE	TRUE	Binuc	386.965	2230.08	299.065	252.985	438.162	1156	385	1541	0.249838
m3B_53_target4	m3B	4	150	53	TRUE	TRUE	NoNuc	1053.89	1443.73	223.469	974.696	358.247	263	630	893	0.705487
m3B_54_target8	m3B	8	174	54	TRUE	TRUE	NoNuc	365.631	2450.83	373.341	246.024	382.148	115	97	212	0.457547
m3B_54_target4	m3B	4	152	54	FALSE	TRUE	NoNuc	304.287	1450.12	278.383	301.916	453.487	626	504	1130	0.446018
m3B_55_target8	m3B	8	176	55	TRUE	TRUE	Mono	434.151	1400.52	319.659	292.663	405.997	724	114	838	0.136038
m3B_55_target4	m3B	4	154	55	TRUE	TRUE	Binuc	620.191	2245.49	379.019	285.152	402.133	1003	641	1644	0.389903
m3B_56_target8	m3B	8	200	56	TRUE	TRUE	NoNuc	928.832	2497.79	472.357	337.409	446.889	828	175	1003	0.174477
m3B_56_target4	m3B	4	178	56	FALSE	TRUE	Diffuse	286.755	3124.8	421.567	270.882	385.653	505	367	872	0.420872
m3B_57_target4	m3B	4	180	57	TRUE	TRUE	Mono	1000.38	1717.96	213.823	354.366	390.28	229	633	862	0.734339
m3B_57_target8	m3B	8	202	57	TRUE	TRUE	Mono	412.766	1936.78	272.927	305.351	372.053	543	898	1441	0.623178
m3B_58_target4	m3B	4	182	58	TRUE	TRUE	Mono	693.068	1751.51	250.482	275.112	453.347	582	593	1175	0.504681
m3B_58_target8	m3B	8	204	58	TRUE	TRUE	Binuc	619.828	1472.29	305.085	293.351	370.499	533	303	836	0.36244
m3B_59_target4	m3B	4	184	59	TRUE	TRUE	Binuc	754.71	1835.4	233.713	667.757	365.697	207	614	821	0.747868
m3B_59_target8	m3B	8	206	59	TRUE	TRUE	Mono	409.24	2258.73	457.325	274.845	408.288	783	370	1153	0.320902
m3B_60_target8	m3B	8	208	60	TRUE	TRUE	Mono	567.78	2801.2	373.627	289.162	413.012	954	722	1676	0.430788
m3B_60_target4	m3B	4	186	60	TRUE	TRUE	Binuc	389.819	2610.43	405.119	274.216	438.089	584	49	633	0.0774092
m3B_61_target4	m3B	4	188	61	TRUE	TRUE	Mono	321.664	1928.19	275.292	289.487	455.446	326	255	581	0.438898
m3B_61_target8	m3B	8	210	61	FALSE	TRUE	Binuc	779.335	2661.77	393.48	311.087	439.144	1313	205	1518	0.135046
m3B_62_target8	m3B	8	212	62	TRUE	TRUE	Mono	602.469	1706.88	299.861	286.274	374.18	533	410	943	0.434783
m3B_62_target4	m3B	4	190	62	TRUE	TRUE	Binuc	518.954	2435.77	229.499	868.838	371.277	137	625	762	0.82021
m3B_63_target8	m3B	8	214	63	TRUE	TRUE	Mono	605.472	2059.43	224.753	299.25	336.914	510	584	1094	0.533821
m3B_63_target4	m3B	4	192	63	TRUE	TRUE	NoNuc	430.801	3147.69	227.307	312.427	414.105	232	642	874	0.734554
m3B_64_target4	m3B	4	194	64	FALSE	TRUE	NoNuc	533.097	3061.16	443.019	286.196	381.017	909	248	1157	0.214347
m3B_64_target8	m3B	8	216	64	FALSE	TRUE	Mono	634.5	1811.43	221.485	1141.72	408.408	76	672	748	0.898396
m3B_65_target8	m3B	8	218	65	TRUE	TRUE	Mono	842.681	1387.19	230.551	811.273	422.145	157	650	807	0.805452
m3B_65_target4	m3B	4	196	65	FALSE	TRUE	NoNuc	372.3	2045.78	215.841	306.626	333.496	373	448	821	0.545676
m3B_66_target8	m3B	8	220	66	TRUE	TRUE	Binuc	593.206	1466.13	325.244	273.822	471.153	565	580	1145	0.50655
m3B_66_target4	m3B	4	198	66	TRUE	TRUE	NoNuc	468.421	2066.93	300.41	318.951	427.178	825	249	1074	0.231844
m3B_67_target4	m3B	4	222	67	TRUE	TRUE	Mono	712.064	1643.59	295.583	310.894	393.668	310	424	734	0.577657
m3B_67_target8	m3B	8	244	67	TRUE	TRUE	Mono	509.387	1961.91	236.717	788.044	362.526	224	895	1119	0.799821
m3B_68_target4	m3B	4	224	68	TRUE	TRUE	Mono	946.45	1870.13	215.453	269.229	316.397	407	736	1143	0.64392
m3B_68_target8	m3B	8	246	68	TRUE	TRUE	NoNuc	616.702	1494.8	242.975	526.973	396.354	187	658	845	0.778698
m3B_69_target8	m3B	8	248	69	TRUE	TRUE	NoNuc	637.709	1573.76	215.109	452.579	429.767	289	719	1008	0.713294
m3B_69_target4	m3B	4	226	69	TRUE	TRUE	Binuc	326.797	1619.25	212.659	545.713	392.973	243	878	1121	0.783229
m3B_70_target4	m3B	4	228	70	TRUE	TRUE	NoNuc	556.527	1643.98	231.816	427.127	403.227	237	724	961	0.753382
m3B_70_target8	m3B	8	250	70	TRUE	TRUE	Mono	370.403	2482.39	224.591	289.448	391.497	553	826	1379	0.598985
m3B_71_target8	m3B	8	252	71	TRUE	TRUE	NoNuc	634.673	1576.77	213.525	1050.15	453.915	96	498	594	0.838384
m3B_71_target4	m3B	4	230	71	TRUE	TRUE	NoNuc	948.486	1416.5	227.392	840.077	441.49	113	740	853	0.867526
m3B_72_target4	m3B	4	232	72	TRUE	TRUE	Mono	764.06	2568.67	248.687	286.771	355.17	286	354	640	0.553125
m3B_72_target8	m3B	8	254	72	FALSE	TRUE	Mono	276.061	2476.18	361.355	248.294	374.677	756	70	826	0.0847458
m3B_73_target8	m3B	8	256	73	TRUE	TRUE	Binuc	716.138	1877.28	253.98	309.153	408.075	426	406	832	0.487981
m3B_73_target4	m3B	4	234	73	TRUE	TRUE	Mono	384.118	1582	261.701	306.631	359.273	NA	NA	NA	NA
m3B_74_target8	m3B	8	258	74	TRUE	TRUE	Mono	268.386	1929.6	303.053	305.584	375.082	579	146	725	0.201379
m3B_74_target4	m3B	4	236	74	TRUE	TRUE	Mono	445.666	3178.74	463.043	313.974	424.798	579	124	703	0.176387
m3B_75_target4	m3B	4	238	75	TRUE	TRUE	NoNuc	785.368	2231.58	236.025	319.638	374.559	478	791	1269	0.623325
m3B_75_target8	m3B	8	260	75	TRUE	TRUE	Mono	524.182	1322.45	224.627	655.002	404.791	162	795	957	0.830721
m3B_76_target4	m3B	4	240	76	TRUE	TRUE	NoNuc	390.032	2296.41	319.342	314.501	417.081	528	909	1437	0.632568
m3B_76_target8	m3B	8	262	76	TRUE	TRUE	NoNuc	266.724	1314.09	239.912	2784.1	415.368	23	891	914	0.974836
m3B_77_target8	m3B	8	264	77	TRUE	TRUE	NoNuc	604.414	2452.27	227.851	275.177	393.717	467	463	930	0.497849
m3B_77_target4	m3B	4	242	77	FALSE	TRUE	NA	752.312	1719.39	211.61	1079.43	297.812	263	871	1134	0.768078
m4A_01_target4	m4A	4	2	1	TRUE	TRUE	Binuc	569.694	3922.06	337.859	326.165	303.75	348	726	1074	0.675978
m4A_01_target8	m4A	8	24	1	TRUE	TRUE	NoNuc	511.476	3293.65	344.644	318.097	327.391	805	432	1237	0.349232
m4A_02_target8	m4A	8	26	2	TRUE	TRUE	Mono	542.181	3870.85	351.12	293.42	294.84	926	181	1107	0.163505
m4A_02_target4	m4A	4	4	2	TRUE	TRUE	Binuc	851.2	4282.25	242.225	815.309	301.396	192	860	1052	0.81749
m4A_03_target4	m4A	4	6	3	TRUE	TRUE	Mono	504.679	4500.67	247.23	877.005	319.633	166	991	1157	0.856525
m4A_03_target8	m4A	8	28	3	TRUE	TRUE	Mono	319.121	6493.31	429.293	360.071	336.519	1183	134	1317	0.101746
m4A_04_target8	m4A	8	30	4	TRUE	TRUE	Mono	605.533	4071.08	266.546	394.33	309.593	844	601	1445	0.415917
m4A_04_target4	m4A	4	8	4	TRUE	TRUE	Binuc	335.968	4094.52	268.507	387.937	342.577	332	481	813	0.591636
m4A_05_target8	m4A	8	32	5	TRUE	TRUE	Mono	434.289	4747.87	244.142	538.115	312.654	258	1247	1505	0.828571
m4A_05_target4	m4A	4	10	5	TRUE	TRUE	Mono	761.724	3416.5	261.266	325.668	298.025	842	1168	2010	0.581095
m4A_06_target8	m4A	8	34	6	TRUE	TRUE	Mono	536.25	5227.65	426.131	336.59	353.474	1053	379	1432	0.264665
m4A_06_target4	m4A	4	12	6	TRUE	TRUE	NoNuc	371.881	4036.48	254.108	617.786	333.027	222	1444	1666	0.866747
m4A_07_target8	m4A	8	36	7	TRUE	TRUE	NoNuc	562.06	5033.33	437.883	345.183	349.366	988	448	1436	0.311978
m4A_07_target4	m4A	4	14	7	TRUE	TRUE	Mono	841.868	4184.97	260.78	385.736	330.542	1041	1380	2421	0.570012
m4A_08_target4	m4A	4	16	8	TRUE	TRUE	Binuc	1122.5	4091.22	244.333	776.745	301.999	199	1088	1287	0.845377
m4A_08_target8	m4A	8	38	8	TRUE	TRUE	Mono	797.131	3119.45	365.437	353.866	341.162	885	566	1451	0.390076
m4A_09_target8	m4A	8	40	9	TRUE	TRUE	Binuc	551.644	3249.24	236.718	402.314	313.593	308	852	1160	0.734483
m4A_09_target4	m4A	4	18	9	TRUE	TRUE	Mono	616.756	3560.44	382.675	361.689	316.495	890	153	1043	0.146692
m4A_10_target4	m4A	4	20	10	TRUE	TRUE	Mono	636.461	3694.59	251.798	336.436	324.51	378	745	1123	0.663402
m4A_10_target8	m4A	8	42	10	TRUE	TRUE	Mono	602.417	3987.85	361.411	367.696	310.837	527	508	1035	0.490821
m4A_11_target4	m4A	4	22	11	TRUE	TRUE	Mono	668.347	4494.31	335.095	350.399	320.088	648	567	1215	0.466667
m4A_11_target8	m4A	8	44	11	TRUE	TRUE	Mono	440.19	4503.47	339.967	337.876	316.906	611	703	1314	0.535008
m4A_12_target8	m4A	8	68	12	TRUE	TRUE	Mono	416.652	4540.05	246.117	432.475	296.541	358	876	1234	0.709887
m4A_12_target4	m4A	4	46	12	TRUE	TRUE	Binuc	1138.09	4352.96	261.219	358.602	337.568	262	1093	1355	0.806642
m4A_13_target8	m4A	8	70	13	TRUE	TRUE	Mono	612.993	4643.69	366.474	413.209	312.229	437	257	694	0.370317
m4A_13_target4	m4A	4	48	13	TRUE	TRUE	NoNuc	673.998	3959.99	243.882	342.37	309.732	323	613	936	0.654915
m4A_14_target4	m4A	4	50	14	TRUE	TRUE	Mono	701.155	4642.71	307.046	352.439	320.912	618	520	1138	0.456942
m4A_14_target8	m4A	8	72	14	TRUE	TRUE	Mono	366.366	3536.09	275.928	1647.86	340.965	127	1053	1180	0.892373
m4A_15_target8	m4A	8	74	15	TRUE	TRUE	Mono	686.378	4169.49	373.329	334.652	304.531	921	101	1022	0.0988258
m4A_15_target4	m4A	4	52	15	TRUE	TRUE	Mono	294.792	4334.77	342.219	337.813	316.976	737	484	1221	0.396396
m4A_16_target4	m4A	4	54	16	TRUE	TRUE	NoNuc	413.002	4502.4	313.132	396.469	320.943	344	674	1018	0.662083
m4A_16_target8	m4A	8	76	16	TRUE	TRUE	Binuc	435.314	4117.77	240.181	388.34	317.445	589	691	1280	0.539844
m4A_17_target4	m4A	4	56	17	TRUE	TRUE	Diffuse	483.683	8387.47	471.854	378.133	298.303	940	261	1201	0.217319
m4A_17_target8	m4A	8	78	17	TRUE	TRUE	Mono	546.943	4086.4	375.168	336.544	289.68	893	385	1278	0.301252
m4A_18_target4	m4A	4	58	18	TRUE	TRUE	NoNuc	671.747	3604	257.531	2194.52	322.399	463	820	1283	0.639127
m4A_18_target8	m4A	8	80	18	TRUE	TRUE	Mono	689.058	3949.49	248.623	397.075	315.869	337	776	1113	0.697215
m4A_19_target4	m4A	4	60	19	TRUE	TRUE	NoNuc	413.106	3212.96	378.782	321.664	367.383	584	284	868	0.327189
m4A_19_target8	m4A	8	82	19	TRUE	TRUE	Mono	477.227	3322.06	269.331	469.499	357.749	263	1351	1614	0.837051
m4A_20_target4	m4A	4	62	20	TRUE	TRUE	Binuc	768.35	4679.8	355.805	346.239	328.88	1212	345	1557	0.22158
m4A_20_target8	m4A	8	84	20	TRUE	TRUE	Binuc	381.563	4172.93	257.073	1404.19	353.427	153	1162	1315	0.88365
m4A_21_target4	m4A	4	64	21	TRUE	TRUE	Mono	700.747	4199.45	256.587	383.746	330.365	637	639	1276	0.500784
m4A_21_target8	m4A	8	86	21	TRUE	TRUE	Mono	727.444	5472.07	259.683	400.24	289.806	703	426	1129	0.377325
m4A_22_target4	m4A	4	66	22	TRUE	TRUE	Mono	445.209	4141.81	250.108	378.744	336.847	650	669	1319	0.507202
m4A_22_target8	m4A	8	88	22	TRUE	TRUE	Mono	522.488	3643.93	258.315	411.587	348.324	201	596	797	0.747804
m4A_23_target4	m4A	4	90	23	TRUE	TRUE	Diffuse	449.394	2872.25	352.688	299.349	353.224	381	397	778	0.510283
m4A_23_target8	m4A	8	112	23	FALSE	TRUE	Binuc	750.695	3420.76	370.584	326.196	314.738	1053	77	1130	0.0681416
m4A_24_target4	m4A	4	92	24	TRUE	TRUE	Binuc	927.25	3691.23	343.046	321.374	335.789	738	404	1142	0.353765
m4A_24_target8	m4A	8	114	24	TRUE	TRUE	Binuc	478.758	4962.37	326.216	378.987	287.177	1057	221	1278	0.172926
m4A_25_target8	m4A	8	116	25	TRUE	TRUE	Mono	612.038	4940.25	255.623	2934.07	316.296	173	944	1117	0.845121
m4A_25_target4	m4A	4	94	25	TRUE	TRUE	Mono	391.097	3958.28	378.797	354.106	322.547	419	419	838	0.5
m4A_26_target8	m4A	8	118	26	TRUE	TRUE	Binuc	662.761	4174.6	325.066	337.03	265.446	1109	942	2051	0.459288
m4A_26_target4	m4A	4	96	26	TRUE	TRUE	Binuc	492.193	3276.24	353.599	317.085	305.676	1374	602	1976	0.304656
m4A_27_target8	m4A	8	120	27	TRUE	TRUE	NoNuc	360.534	6107.3	436.719	342.346	281.722	1071	1437	2508	0.572967
m4A_27_target4	m4A	4	98	27	TRUE	TRUE	NoNuc	438.377	3581.06	314.852	303.273	333.571	885	623	1508	0.41313
m4A_28_target4	m4A	4	100	28	TRUE	TRUE	Mono	290.875	3410.1	334.049	326.668	324.065	1220	846	2066	0.409487
m4A_28_target8	m4A	8	122	28	TRUE	TRUE	Mono	642.576	4587.13	264.423	544.057	332.124	347	1082	1429	0.757173
m4A_29_target8	m4A	8	124	29	TRUE	TRUE	NoNuc	439.393	2769.8	238.842	672.414	331.846	348	1312	1660	0.790361
m4A_29_target4	m4A	4	102	29	TRUE	TRUE	Mono	471.735	3564.79	246.055	365.697	316.975	221	894	1115	0.801794
m4A_30_target4	m4A	4	104	30	TRUE	TRUE	Mono	325.194	4232.06	310.629	331.64	343.018	458	546	1004	0.543825
m4A_30_target8	m4A	8	126	30	TRUE	TRUE	Mono	497.629	3728.22	361.127	336.082	276.661	715	749	1464	0.511612
m4A_31_target4	m4A	4	106	31	TRUE	TRUE	Mono	731.876	3874.55	254.212	474.065	321.448	339	891	1230	0.72439
m4A_31_target8	m4A	8	128	31	TRUE	TRUE	Binuc	973.269	4125.45	286.076	364.369	347.806	310	1125	1435	0.783972
m4A_32_target8	m4A	8	130	32	TRUE	TRUE	Binuc	539.376	5126.42	384.562	360.502	309.731	1060	372	1432	0.259777
m4A_32_target4	m4A	4	108	32	TRUE	TRUE	Mono	609.136	3948.62	259.257	539.839	326.022	759	800	1559	0.513149
m4A_33_target4	m4A	4	110	33	TRUE	TRUE	Mono	462.126	4018.11	287.126	314.963	351.857	778	341	1119	0.304736
m4A_33_target8	m4A	8	132	33	TRUE	TRUE	Mono	434.255	3825.31	354.536	327.971	317.851	1574	479	2053	0.233317
m4A_34_target4	m4A	4	134	34	TRUE	TRUE	Diffuse	250.164	4788.21	583.911	345.007	340.859	1265	155	1420	0.109155
m4A_34_target8	m4A	8	156	34	TRUE	TRUE	Mono	426.025	2718.8	349.25	485.962	300.735	NA	NA	NA	NA
m4A_35_target4	m4A	4	136	35	TRUE	TRUE	Binuc	783.458	3280.45	263.007	390.847	332.11	332	581	913	0.636364
m4A_35_target8	m4A	8	158	35	TRUE	TRUE	Mono	363.635	3925.26	299.043	371.614	291.773	491	491	982	0.5
m4A_36_target4	m4A	4	138	36	TRUE	TRUE	Binuc	406.506	3826.6	261.772	429.866	342.857	303	694	997	0.696088
m4A_36_target8	m4A	8	160	36	TRUE	TRUE	Binuc	415.883	4603.4	383.029	324.618	306.079	855	243	1098	0.221311
m4A_37_target4	m4A	4	140	37	TRUE	TRUE	Mono	575.649	4044.59	420.412	332.818	335.075	667	96	763	0.125819
m4A_37_target8	m4A	8	162	37	TRUE	TRUE	Mono	370.837	4063.41	322.071	347.059	300.85	1253	73	1326	0.0550528
m4A_38_target4	m4A	4	142	38	TRUE	TRUE	Binuc	453.239	3117.33	328.658	318.617	265.828	1142	548	1690	0.32426
m4A_38_target8	m4A	8	164	38	TRUE	TRUE	Binuc	748.724	5946.59	418.145	359.19	368.472	1271	424	1695	0.250147
m4A_39_target4	m4A	4	144	39	TRUE	TRUE	Binuc	438.993	3729.48	307.799	330.129	265.137	1134	692	1826	0.37897
m4A_39_target8	m4A	8	166	39	TRUE	TRUE	NoNuc	651.211	3701.12	301.498	341.762	321.608	273	709	982	0.721996
m4A_40_target8	m4A	8	168	40	TRUE	TRUE	Mono	471.233	3437.85	286.206	361.719	303.645	577	691	1268	0.544953
m4A_40_target4	m4A	4	146	40	TRUE	TRUE	Binuc	745.566	3187.81	260.657	335.174	296.188	924	344	1268	0.271293
m4A_41_target4	m4A	4	148	41	TRUE	TRUE	Mono	421.722	3971.86	293.163	317.982	285.43	592	1031	1623	0.635243
m4A_41_target8	m4A	8	170	41	TRUE	TRUE	NoNuc	380.111	5401.23	400.155	322.335	268.252	1278	192	1470	0.130612
m4A_42_target8	m4A	8	172	42	TRUE	TRUE	NoNuc	620.019	4294.18	415.682	329.17	316.553	640	507	1147	0.442023
m4A_42_target4	m4A	4	150	42	FALSE	TRUE	Mono	311.763	3781.49	377.475	350.189	324.469	948	981	1929	0.508554
m4A_43_target4	m4A	4	152	43	TRUE	TRUE	Mono	261.223	3727.29	303.315	340.512	321.495	903	899	1802	0.49889
m4A_43_target8	m4A	8	174	43	TRUE	TRUE	Mono	430.35	4927.72	422.3	354.372	310.575	537	425	962	0.441788
m4A_44_target4	m4A	4	154	44	TRUE	TRUE	Mono	492.792	4036.13	335.127	379.597	285.225	1182	1370	2552	0.536834
m4A_44_target8	m4A	8	176	44	TRUE	TRUE	Mono	350.255	3829.82	348.573	363.528	335.295	711	354	1065	0.332394
m4A_45_target8	m4A	8	200	45	TRUE	TRUE	Mono	570.551	4465.84	437.51	350.914	373.291	987	253	1240	0.204032
m4A_45_target4	m4A	4	178	45	TRUE	TRUE	Binuc	1021.57	4638.95	245.139	1055.57	302.591	295	698	993	0.70292
m4A_46_target4	m4A	4	180	46	TRUE	TRUE	Mono	388.974	4403.4	376.733	326.569	267.076	627	414	1041	0.397695
m4A_46_target8	m4A	8	202	46	TRUE	TRUE	Binuc	474.776	3363.5	310.597	494.272	304.878	458	700	1158	0.604491
m4A_47_target4	m4A	4	182	47	TRUE	TRUE	Binuc	585.577	3926.44	262.365	850.626	303.059	159	570	729	0.781893
m4A_47_target8	m4A	8	204	47	TRUE	TRUE	NoNuc	383.147	4204.25	246.013	423.327	318.761	423	533	956	0.557531
m4A_48_target8	m4A	8	206	48	TRUE	TRUE	NoNuc	411.613	6002.35	381.192	405.669	329.818	643	390	1033	0.377541
m4A_48_target4	m4A	4	184	48	TRUE	TRUE	NoNuc	322.096	2436.62	256.834	810.533	345.59	240	1345	1585	0.84858
m4A_49_target8	m4A	8	208	49	TRUE	TRUE	Binuc	708.494	4104.43	398.153	367.212	328.013	1389	291	1680	0.173214
m4A_49_target4	m4A	4	186	49	TRUE	TRUE	Binuc	610.115	4128.56	271.535	1192.43	375.803	474	989	1463	0.676008
m4A_50_target8	m4A	8	210	50	TRUE	TRUE	Binuc	903.566	3525.21	252.77	513.549	318.305	394	1017	1411	0.720765
m4A_50_target4	m4A	4	188	50	TRUE	TRUE	Binuc	1139.99	4226.52	268.418	1678.58	307.599	186	1145	1331	0.860255
m4A_51_target4	m4A	4	190	51	TRUE	TRUE	NoNuc	677.115	4415.12	255.436	2011.87	300.853	157	1351	1508	0.895889
m4A_51_target8	m4A	8	212	51	TRUE	TRUE	Binuc	847.558	4148.93	324.386	329.811	324.193	696	572	1268	0.451104
m4A_52_target4	m4A	4	192	52	TRUE	TRUE	Mono	637.145	4154.27	231.042	385.724	312.661	NA	NA	NA	NA
m4A_52_target8	m4A	8	214	52	TRUE	TRUE	Mono	460.762	3698.51	300.012	330.096	290.931	838	1205	2043	0.589819
m4A_53_target4	m4A	4	194	53	TRUE	TRUE	Mono	606.475	3515.56	231.594	352.779	299.432	210	1293	1503	0.860279
m4A_53_target8	m4A	8	216	53	TRUE	TRUE	Mono	548.365	3379.38	347.933	298.397	313.134	561	1158	1719	0.673647
m4A_54_target4	m4A	4	196	54	TRUE	TRUE	Mono	694.136	4871.06	336.931	389.43	301.153	NA	NA	NA	NA
m4A_54_target8	m4A	8	218	54	TRUE	TRUE	Binuc	469.563	3943.79	288.619	307.874	258.783	674	766	1440	0.531944
m4A_55_target8	m4A	8	220	55	TRUE	TRUE	Mono	561.215	3144.43	246.064	532.05	310.092	266	920	1186	0.775717
m4A_55_target4	m4A	4	198	55	TRUE	TRUE	NoNuc	553.929	4735.32	359.392	349.635	281.698	1143	489	1632	0.299632
m4A_56_target8	m4A	8	244	56	TRUE	TRUE	Binuc	449.996	4088.46	294.279	322.596	359.025	430	1201	1631	0.736358
m4A_56_target4	m4A	4	222	56	TRUE	TRUE	Mono	953.283	4123.69	254.615	456.575	342.457	248	712	960	0.741667
m4A_57_target8	m4A	8	246	57	TRUE	TRUE	Mono	447.202	3966.27	261.679	2166.58	304.126	156	836	992	0.842742
m4A_57_target4	m4A	4	224	57	TRUE	TRUE	Mono	732.463	3652.99	232.538	424.282	302.618	275	900	1175	0.765957
m4A_58_target4	m4A	4	226	58	TRUE	TRUE	Binuc	850.785	2552.54	234.03	886.894	290.121	187	1000	1187	0.84246
m4A_58_target8	m4A	8	248	58	FALSE	TRUE	Mono	522.419	3458.18	374.44	374.76	341.637	587	239	826	0.289346
m4A_59_target8	m4A	8	250	59	TRUE	TRUE	Binuc	778.325	3940.54	237.573	1382.43	310.127	158	869	1027	0.846154
m4A_59_target4	m4A	4	228	59	TRUE	TRUE	Mono	544.188	4651.22	384.311	318.989	311.728	828	315	1143	0.275591
m4A_60_target8	m4A	8	252	60	TRUE	TRUE	Mono	475.668	2874.71	366.157	316.574	350.322	703	196	899	0.21802
m4A_60_target4	m4A	4	230	60	TRUE	TRUE	NoNuc	600.381	3705.99	235.032	1828.41	291.814	150	835	985	0.847716
m4A_61_target4	m4A	4	232	61	TRUE	TRUE	Mono	415.278	4524.88	265.36	572.897	328.971	219	932	1151	0.809731
m4A_61_target8	m4A	8	254	61	TRUE	TRUE	NoNuc	423.254	3379.79	260.851	523.761	322.068	NA	NA	NA	NA
m4A_62_target4	m4A	4	234	62	TRUE	TRUE	Binuc	665.474	4213.28	377.452	314.07	293.938	695	813	1508	0.539125
m4A_62_target8	m4A	8	256	62	TRUE	TRUE	NA	566.101	5944.49	430.536	350.396	311.845	1006	904	1910	0.473298
m4A_63_target4	m4A	4	236	63	TRUE	TRUE	NoNuc	454.336	3355.44	244.695	354.671	324.656	520	627	1147	0.546643
m4A_63_target8	m4A	8	258	63	TRUE	TRUE	Binuc	614.396	3369.5	239.196	350.204	308.146	332	761	1093	0.696249
m4A_64_target4	m4A	4	238	64	TRUE	TRUE	NoNuc	539.11	3454.06	246.764	1863.66	322.314	107	946	1053	0.898386
m4A_64_target8	m4A	8	260	64	TRUE	TRUE	Mono	775.808	4539	242.985	406.637	314.041	311	512	823	0.622114
m4A_65_target4	m4A	4	240	65	TRUE	TRUE	Mono	769.009	3648.45	274.751	2098.93	325.326	48	1068	1116	0.956989
m4A_65_target8	m4A	8	262	65	TRUE	TRUE	NoNuc	745.981	3105.81	251.003	2238.81	300.458	165	1060	1225	0.865306
m4A_66_target4	m4A	4	242	66	TRUE	TRUE	Mono	450.004	4291.64	249.382	600.566	315.59	415	1568	1983	0.790721
m4A_66_target8	m4A	8	264	66	TRUE	TRUE	NoNuc	625.359	3357.98	250.338	444.139	330.756	440	1220	1660	0.73494
m4A_67_target4	m4A	4	266	67	FALSE	TRUE	Mono	401.531	3002.11	249.906	427.117	340.685	238	1706	1944	0.877572
m4A_67_target8	m4A	8	288	67	TRUE	TRUE	NoNuc	320.246	4058.01	440.276	337.93	379.782	953	293	1246	0.235152
m4A_68_target4	m4A	4	268	68	TRUE	TRUE	Mono	694.361	4095.65	243.613	434.358	304.879	405	689	1094	0.629799
m4A_68_target8	m4A	8	290	68	TRUE	TRUE	NoNuc	581.262	3128.39	248.707	368.145	328.999	NA	NA	NA	NA
m4A_69_target4	m4A	4	270	69	TRUE	TRUE	Binuc	583.502	2635.05	381.61	311.613	342.454	957	143	1100	0.13
m4A_69_target8	m4A	8	292	69	TRUE	TRUE	NoNuc	375.423	3423.4	266.205	505.688	339.652	NA	NA	NA	NA
m4A_70_target4	m4A	4	272	70	TRUE	TRUE	NoNuc	714.793	3752.36	335.674	339.66	327.267	599	1019	1618	0.62979
m4A_70_target8	m4A	8	294	70	TRUE	TRUE	NoNuc	403.641	4534.53	513.011	318.441	325.121	932	194	1126	0.172291
m4A_71_target4	m4A	4	274	71	TRUE	TRUE	Mono	599.3	3073.2	248.919	442.53	314.565	438	1424	1862	0.764769
m4A_71_target8	m4A	8	296	71	TRUE	TRUE	Mono	436.609	4057.42	428.554	329.2	315.16	774	475	1249	0.380304
m4A_72_target8	m4A	8	298	72	TRUE	TRUE	NoNuc	750.038	2766.85	406.232	314.481	307.001	804	183	987	0.18541
m4A_72_target4	m4A	4	276	72	TRUE	TRUE	Mono	796.145	3852.69	383.277	320.04	288.366	606	745	1351	0.551443
m4A_73_target4	m4A	4	278	73	TRUE	TRUE	Mono	357.31	3559.1	354.964	324.418	279.78	736	1106	1842	0.600434
m4A_73_target8	m4A	8	300	73	TRUE	TRUE	Mono	571.091	3181.15	263.482	296.68	312.254	726	1059	1785	0.593277
m4A_74_target4	m4A	4	280	74	TRUE	TRUE	Mono	515.937	3838.17	248.291	554.136	331.363	195	1247	1442	0.864771
m4A_74_target8	m4A	8	302	74	TRUE	TRUE	Binuc	756.38	2995.73	262.247	716.105	347.109	175	1080	1255	0.860558
m4A_75_target8	m4A	8	304	75	TRUE	FALSE	NA	NA	NA	NA	NA	NA	NA	NA	NA	NA
m4A_75_target4	m4A	4	282	75	TRUE	TRUE	Mono	496.261	3862.37	243.512	823.249	305.19	161	1101	1262	0.872425
m4A_76_target4	m4A	4	284	76	TRUE	TRUE	NoNuc	542.411	3875.18	402.035	310.16	350.548	1135	320	1455	0.219931
m4A_76_target8	m4A	8	306	76	TRUE	FALSE	NA	NA	NA	NA	NA	NA	NA	NA	NA	NA
m4A_77_target4	m4A	4	286	77	TRUE	TRUE	NoNuc	497.899	3361.28	244.346	352.684	282.349	464	688	1152	0.597222
m4A_77_target8	m4A	8	308	77	TRUE	FALSE	NA	NA	NA	NA	NA	NA	NA	NA	NA	NA
m5C_01_target8	m5C	8	24	1	TRUE	TRUE	Mono	885.707	2360.53	249.816	673.404	393.604	200	1072	1272	0.842767
m5C_01_target4	m5C	4	2	1	TRUE	TRUE	Mono	768.525	2243.29	308.231	255.343	411.841	796	877	1673	0.524208
m5C_02_target8	m5C	8	26	2	TRUE	TRUE	Mono	982.224	1799.36	249.293	265.639	452.391	486	504	990	0.509091
m5C_02_target4	m5C	4	4	2	TRUE	TRUE	NoNuc	390.997	1670.49	245.89	522.343	476.638	219	601	820	0.732927
m5C_03_target4	m5C	4	6	3	TRUE	TRUE	NoNuc	727.023	2225.67	324.763	321.792	438.152	454	993	1447	0.686247
m5C_03_target8	m5C	8	28	3	TRUE	TRUE	Mono	398.354	2045.8	353.105	238.969	471.202	649	500	1149	0.435161
m5C_04_target4	m5C	4	8	4	TRUE	TRUE	Mono	1250.14	2031.87	259.055	268.305	412.668	540	1540	2080	0.740385
m5C_04_target8	m5C	8	30	4	TRUE	TRUE	NoNuc	449.421	1650.28	321.53	235.756	460.515	499	686	1185	0.578903
m5C_05_target8	m5C	8	32	5	TRUE	TRUE	Binuc	597.005	2297.43	259.289	316.097	435.934	487	799	1286	0.621306
m5C_05_target4	m5C	4	10	5	TRUE	TRUE	Mono	443.498	2195.92	328.8	275.086	402.1	909	1725	2634	0.654897
m5C_06_target4	m5C	4	12	6	TRUE	TRUE	Mono	392.125	2604.7	304.362	258.24	425.599	1394	1503	2897	0.518813
m5C_06_target8	m5C	8	34	6	TRUE	TRUE	NoNuc	859.761	2082.87	300.564	313.572	416.448	667	543	1210	0.44876
m5C_07_target4	m5C	4	14	7	TRUE	TRUE	Mono	599.305	1906.45	329.119	262.294	440.41	802	547	1349	0.405486
m5C_07_target8	m5C	8	36	7	TRUE	TRUE	NoNuc	590.74	2100.81	335.376	328.376	413.387	962	310	1272	0.243711
m5C_08_target4	m5C	4	16	8	TRUE	TRUE	NoNuc	553.957	2022.43	365.375	300.533	394.488	930	1181	2111	0.55945
m5C_08_target8	m5C	8	38	8	TRUE	TRUE	Mono	568.582	2154.65	248.287	1186.79	419.989	130	1021	1151	0.887055
m5C_09_target8	m5C	8	40	9	TRUE	TRUE	Mono	785.846	2340	246.262	426.019	408.617	429	553	982	0.563136
m5C_09_target4	m5C	4	18	9	FALSE	TRUE	Binuc	1958.99	2141.78	237.892	344.783	392.685	592	1003	1595	0.62884
m5C_10_target8	m5C	8	42	10	TRUE	TRUE	Mono	705.921	2300.16	229.599	398.614	347.874	436	632	1068	0.59176
m5C_10_target4	m5C	4	20	10	TRUE	TRUE	Binuc	1071.64	1950.07	239.439	307.472	403.908	552	893	1445	0.617993
m5C_11_target8	m5C	8	44	11	TRUE	TRUE	Mono	760.834	2103.24	232.558	566.447	434.959	404	1097	1501	0.730846
m5C_11_target4	m5C	4	22	11	FALSE	TRUE	NoNuc	254.598	2607.76	236.449	331.565	347.722	174	1402	1576	0.889594
m5C_12_target4	m5C	4	46	12	TRUE	TRUE	Mono	504.292	1897.17	246.771	276.291	461.649	616	956	1572	0.608142
m5C_12_target8	m5C	8	68	12	TRUE	TRUE	Binuc	511.031	2158.33	359.931	279.889	450.491	996	267	1263	0.211401
m5C_13_target4	m5C	4	48	13	TRUE	TRUE	Binuc	1297.78	2026.95	362.436	262.34	438.578	931	648	1579	0.410386
m5C_13_target8	m5C	8	70	13	TRUE	TRUE	NoNuc	470.352	1914.31	238.935	374.121	450.268	359	745	1104	0.674819
m5C_14_target8	m5C	8	72	14	TRUE	TRUE	Mono	608.577	3008.91	260.702	511.183	385.885	NA	NA	NA	NA
m5C_14_target4	m5C	4	50	14	TRUE	TRUE	Mono	599.183	1881.79	306.828	297.418	449.873	1241	997	2238	0.445487
m5C_15_target8	m5C	8	74	15	TRUE	TRUE	Binuc	1134.28	1998.36	237.84	337.103	418.034	539	425	964	0.440871
m5C_15_target4	m5C	4	52	15	TRUE	TRUE	Mono	611.464	2472.93	251.141	321.979	411.157	439	821	1260	0.651587
m5C_16_target8	m5C	8	76	16	TRUE	TRUE	Mono	780.261	1762.52	224.342	775.852	403.456	243	1422	1665	0.854054
m5C_16_target4	m5C	4	54	16	FALSE	TRUE	Mono	1728.18	2179.24	235.687	2690.06	349.937	65	1423	1488	0.956317
m5C_17_target8	m5C	8	78	17	TRUE	TRUE	Mono	715.454	2044.73	232.043	777.914	387.421	291	1096	1387	0.790195
m5C_17_target4	m5C	4	56	17	TRUE	TRUE	Mono	861.87	2398.86	239.842	2410.03	376.948	90	951	1041	0.913545
m5C_18_target4	m5C	4	58	18	TRUE	TRUE	NoNuc	501.124	2523.81	443.555	249.728	536.31	617	524	1141	0.459246
m5C_18_target8	m5C	8	80	18	TRUE	TRUE	Mono	360.451	2199.45	237.792	1499.83	420.399	91	1406	1497	0.939212
m5C_19_target8	m5C	8	82	19	TRUE	TRUE	NoNuc	608.797	2419.17	253.691	394.576	445.552	369	1127	1496	0.753342
m5C_19_target4	m5C	4	60	19	TRUE	TRUE	NoNuc	354.887	3352.27	377.417	269.657	444.497	607	654	1261	0.518636
m5C_20_target8	m5C	8	84	20	TRUE	TRUE	Mono	768.665	2658.91	380.496	276.08	440.023	802	570	1372	0.415452
m5C_20_target4	m5C	4	62	20	TRUE	TRUE	Binuc	645.252	2658.28	396.47	273.731	404.673	1051	99	1150	0.086087
m5C_21_target4	m5C	4	64	21	TRUE	TRUE	NoNuc	598.714	2362.99	382.047	304.405	477.736	636	722	1358	0.531664
m5C_21_target8	m5C	8	86	21	TRUE	TRUE	NoNuc	284.078	2454.05	333.214	280.694	414.229	413	1007	1420	0.709155
m5C_22_target8	m5C	8	88	22	TRUE	TRUE	Binuc	821.119	2047.18	240.377	1397.41	419.646	274	498	772	0.645078
m5C_22_target4	m5C	4	66	22	TRUE	TRUE	NoNuc	379.917	2504.48	240.584	574.06	433.187	238	1240	1478	0.838972
m5C_23_target4	m5C	4	90	23	TRUE	TRUE	Mono	423.057	1879.15	294.466	296.298	404.362	682	293	975	0.300513
m5C_23_target8	m5C	8	112	23	TRUE	TRUE	Mono	441.792	2300.16	364.385	254.358	452.381	606	541	1147	0.471665
m5C_24_target4	m5C	4	92	24	TRUE	TRUE	Binuc	1012.43	2026.9	225.407	352.949	405.883	355	887	1242	0.714171
m5C_24_target8	m5C	8	114	24	TRUE	TRUE	Mono	897.828	1997.48	236.641	313.798	444.169	483	1178	1661	0.709211
m5C_25_target4	m5C	4	94	25	TRUE	TRUE	Mono	779.712	2359.64	337.343	274.933	397.882	810	726	1536	0.472656
m5C_25_target8	m5C	8	116	25	TRUE	TRUE	Binuc	928.498	1986.39	327.282	258.146	446.669	855	642	1497	0.428858
m5C_26_target4	m5C	4	96	26	TRUE	TRUE	Binuc	841.73	1844.09	235.256	316.596	445.093	562	795	1357	0.585851
m5C_26_target8	m5C	8	118	26	TRUE	TRUE	Binuc	558.367	2305.8	243.084	474.773	414.82	408	810	1218	0.665025
m5C_27_target4	m5C	4	98	27	TRUE	TRUE	NoNuc	654.534	2280.46	246.063	731.428	490.373	259	1087	1346	0.807578
m5C_27_target8	m5C	8	120	27	TRUE	TRUE	Binuc	259.307	2194.24	342.164	277.829	490.828	833	688	1521	0.452334
m5C_28_target4	m5C	4	100	28	TRUE	TRUE	Binuc	607.902	2775.68	247.08	334.277	418.014	475	1125	1600	0.703125
m5C_28_target8	m5C	8	122	28	TRUE	TRUE	Mono	442.91	2266.05	253.994	595.881	400.516	215	855	1070	0.799065
m5C_29_target4	m5C	4	102	29	TRUE	TRUE	Binuc	891.639	1602.12	301.148	256.491	465.676	584	501	1085	0.461751
m5C_29_target8	m5C	8	124	29	FALSE	TRUE	NA	417.383	2528.57	237.788	1136.19	317.67	106	982	1088	0.902574
m5C_30_target4	m5C	4	104	30	TRUE	TRUE	NoNuc	478.546	1555.73	353.967	281.004	475.722	636	434	1070	0.405607
m5C_30_target8	m5C	8	126	30	TRUE	TRUE	Binuc	670.995	3586.1	487.535	259.825	447.859	840	49	889	0.0551181
m5C_31_target4	m5C	4	106	31	TRUE	TRUE	Binuc	1045.92	2495.09	248.548	303.041	402.92	NA	NA	NA	NA
m5C_31_target8	m5C	8	128	31	TRUE	TRUE	NoNuc	826.983	1706.93	226.144	795.987	412.484	137	1338	1475	0.907119
m5C_32_target8	m5C	8	130	32	TRUE	TRUE	Mono	517.336	1721.98	303.294	208.696	514.522	756	616	1372	0.44898
m5C_32_target4	m5C	4	108	32	TRUE	TRUE	NoNuc	763.558	2087.57	229.883	339.45	403.786	416	1877	2293	0.818578
m5C_33_target8	m5C	8	132	33	TRUE	TRUE	Mono	877.943	2182.82	237.352	357.355	376.147	195	639	834	0.766187
m5C_33_target4	m5C	4	110	33	FALSE	TRUE	TriNuc	1890.52	2865.61	259.758	384.743	379.753	566	648	1214	0.533773
m5C_34_target4	m5C	4	134	34	TRUE	TRUE	Mono	496.99	2088.27	259.21	274.688	461.134	547	501	1048	0.478053
m5C_34_target8	m5C	8	156	34	TRUE	TRUE	Mono	470.559	1937.21	363.337	270.289	477.747	606	622	1228	0.506515
m5C_35_target8	m5C	8	158	35	TRUE	TRUE	Mono	690.606	1901.9	221.206	1964.42	354.84	348	1010	1358	0.743741
m5C_35_target4	m5C	4	136	35	TRUE	TRUE	NA	501.645	3077.62	502.586	265.575	455.399	919	31	950	0.0326316
m5C_36_target4	m5C	4	138	36	TRUE	TRUE	Mono	697.761	2101.92	363.396	308.003	416.718	1079	469	1548	0.302972
m5C_36_target8	m5C	8	160	36	TRUE	TRUE	Mono	759.056	1957.41	234.864	795.861	413.23	467	1177	1644	0.715937
m5C_37_target8	m5C	8	162	37	TRUE	TRUE	Mono	713.794	2004.29	238.312	576.142	411.588	313	1373	1686	0.814353
m5C_37_target4	m5C	4	140	37	TRUE	TRUE	Binuc	502.23	2155.69	367.656	254.574	452.317	1216	312	1528	0.204188
m5C_38_target8	m5C	8	164	38	TRUE	TRUE	Mono	800.928	1755.58	237.964	332.372	507.27	475	802	1277	0.628034
m5C_38_target4	m5C	4	142	38	TRUE	TRUE	NoNuc	775.601	2326.64	347.058	304.054	406.401	821	781	1602	0.487516
m5C_39_target8	m5C	8	166	39	TRUE	TRUE	Mono	401.276	2221.78	241.721	2646.46	394.961	256	942	1198	0.786311
m5C_39_target4	m5C	4	144	39	TRUE	TRUE	Mono	275.62	2404.36	405.524	248.55	495.183	669	228	897	0.254181
m5C_40_target8	m5C	8	168	40	TRUE	TRUE	Mono	878.658	2227.17	241.402	3485.11	390.962	400	812	1212	0.669967
m5C_40_target4	m5C	4	146	40	TRUE	TRUE	Binuc	558.187	2334.27	370.447	301.6	418.12	771	205	976	0.210041
m5C_41_target4	m5C	4	148	41	TRUE	TRUE	NoNuc	456.001	2028.52	356.887	290.544	406.924	1136	176	1312	0.134146
m5C_41_target8	m5C	8	170	41	TRUE	TRUE	Mono	512.724	2123.93	320.047	252.56	388.449	574	1160	1734	0.668973
m5C_42_target4	m5C	4	150	42	TRUE	TRUE	NoNuc	456.183	2518.14	337.63	307.127	438.337	836	376	1212	0.310231
m5C_42_target8	m5C	8	172	42	TRUE	TRUE	Diffuse	242.778	1715.58	324.086	312.302	467.338	875	318	1193	0.266555
m5C_43_target4	m5C	4	152	43	TRUE	TRUE	NoNuc	727.141	2088.15	244.857	295.535	489.183	467	511	978	0.522495
m5C_43_target8	m5C	8	174	43	TRUE	TRUE	Binuc	416.405	1825.76	350.935	294.297	441.153	1401	133	1534	0.0867014
m5C_44_target8	m5C	8	176	44	TRUE	TRUE	Mono	834.408	2257.6	347.798	255.246	437.997	971	692	1663	0.416115
m5C_44_target4	m5C	4	154	44	TRUE	TRUE	Mono	448.948	2071.84	252.256	249.088	498.431	688	403	1091	0.369386
m5C_45_target8	m5C	8	200	45	TRUE	TRUE	NoNuc	785.88	1911.33	238.472	286.679	481.114	504	644	1148	0.560976
m5C_45_target4	m5C	4	178	45	TRUE	TRUE	NoNuc	348.052	2360.17	378.625	255.981	460.452	660	966	1626	0.594096
m5C_46_target8	m5C	8	202	46	TRUE	TRUE	NoNuc	994.597	1841.28	233.874	283.319	462.121	417	735	1152	0.638021
m5C_46_target4	m5C	4	180	46	TRUE	TRUE	Mono	909.675	1986.93	235.629	306.842	383.348	273	977	1250	0.7816
m5C_47_target4	m5C	4	182	47	TRUE	TRUE	Mono	733.627	1964.65	236.007	321.491	425.274	609	606	1215	0.498765
m5C_47_target8	m5C	8	204	47	TRUE	TRUE	Mono	551.149	2483.48	305.533	277.359	411.016	977	946	1923	0.49194
m5C_48_target4	m5C	4	184	48	TRUE	TRUE	NoNuc	683.778	2222.86	312.073	283.352	394.149	695	410	1105	0.371041
m5C_48_target8	m5C	8	206	48	TRUE	TRUE	Mono	667.926	2003.8	329.951	301.906	423.251	852	361	1213	0.297609
m5C_49_target8	m5C	8	208	49	TRUE	TRUE	Binuc	1092.95	2001.16	237.372	268.818	397.906	737	607	1344	0.451637
m5C_49_target4	m5C	4	186	49	TRUE	TRUE	Binuc	635.166	2405.87	366.272	279.068	439.987	990	301	1291	0.233153
m5C_50_target4	m5C	4	188	50	TRUE	TRUE	NoNuc	686.684	2075.6	243.113	305.498	449.473	406	1291	1697	0.760754
m5C_50_target8	m5C	8	210	50	TRUE	TRUE	NoNuc	591.879	2205.44	416.549	314.942	427.968	902	251	1153	0.217693
m5C_51_target4	m5C	4	190	51	FALSE	TRUE	Mono	1424.05	2281.42	240.059	310.933	415.071	832	1044	1876	0.556503
m5C_51_target8	m5C	8	212	51	TRUE	TRUE	NoNuc	452.171	1933.52	400.847	251.839	455.13	406	1266	1672	0.757177
m5C_52_target8	m5C	8	214	52	TRUE	TRUE	Mono	626.238	2790.16	252.319	358.715	415.941	391	921	1312	0.701982
m5C_52_target4	m5C	4	192	52	TRUE	TRUE	Binuc	786.381	2207.09	313.137	287.385	377.796	633	325	958	0.339248
m5C_53_target8	m5C	8	216	53	TRUE	TRUE	NoNuc	1324.61	2238.96	250.749	464.786	394.821	311	1257	1568	0.801658
m5C_53_target4	m5C	4	194	53	TRUE	TRUE	NoNuc	986.289	2780.89	262.837	299.406	469.043	308	583	891	0.654321
m5C_54_target4	m5C	4	196	54	TRUE	TRUE	Binuc	793.661	1865.85	334.03	248.256	429.957	765	116	881	0.131669
m5C_54_target8	m5C	8	218	54	TRUE	TRUE	Mono	480	2177.77	345.138	279.458	442.516	430	393	823	0.477521
m5C_55_target4	m5C	4	198	55	TRUE	TRUE	NoNuc	582.602	1906.76	262.506	323.101	444.452	1077	449	1526	0.294233
m5C_55_target8	m5C	8	220	55	TRUE	TRUE	Mono	419.767	2308	307.545	321.88	401.895	582	1003	1585	0.632808
m5C_56_target4	m5C	4	222	56	TRUE	TRUE	NoNuc	513.586	2648.69	247.613	341.423	400.824	371	930	1301	0.714835
m5C_56_target8	m5C	8	244	56	TRUE	TRUE	NoNuc	541.448	1990.55	337.306	295.693	423.503	421	1862	2283	0.815594
m5C_57_target4	m5C	4	224	57	TRUE	TRUE	Mono	484.678	1820.19	350.13	256.608	444.034	960	639	1599	0.399625
m5C_57_target8	m5C	8	246	57	TRUE	TRUE	Mono	483.485	1949.22	334.997	323.098	401.92	790	254	1044	0.243295
m5C_58_target4	m5C	4	226	58	TRUE	TRUE	NA	757.838	1865.19	374.79	259.704	455.321	868	517	1385	0.373285
m5C_58_target8	m5C	8	248	58	TRUE	TRUE	NoNuc	848.874	1919.71	240.129	3484.35	408.683	94	862	956	0.901674
m5C_59_target4	m5C	4	228	59	TRUE	TRUE	Mono	412.445	2520	344.322	265.199	452.174	657	916	1573	0.582327
m5C_59_target8	m5C	8	250	59	TRUE	TRUE	Mono	508.478	2320.79	366.995	303.993	420.893	714	297	1011	0.293769
m5C_60_target8	m5C	8	252	60	FALSE	TRUE	NoNuc	2063.9	2983.62	347.616	250.833	374.937	444	624	1068	0.58427
m5C_60_target4	m5C	4	230	60	TRUE	TRUE	Binuc	785.629	2264.15	248.029	290.284	392.672	242	476	718	0.662953
m5C_61_target4	m5C	4	232	61	TRUE	TRUE	Mono	586.927	2587.92	328.255	247.584	440.605	665	600	1265	0.474308
m5C_61_target8	m5C	8	254	61	TRUE	TRUE	Binuc	730.632	1910.15	313.823	293.428	411.947	674	277	951	0.291272
m5C_62_target4	m5C	4	234	62	TRUE	TRUE	Binuc	680.135	2626.55	255.554	1149.26	406.543	204	1150	1354	0.849335
m5C_62_target8	m5C	8	256	62	TRUE	TRUE	Mono	325.026	2018.5	339.643	256.395	442.564	926	237	1163	0.203783
m5C_63_target4	m5C	4	236	63	TRUE	TRUE	NoNuc	667.709	2091.74	236.695	414.177	439.375	436	1139	1575	0.723175
m5C_63_target8	m5C	8	258	63	TRUE	TRUE	Binuc	1041.79	2121.99	384.721	271.399	433.612	735	391	1126	0.347247
m5C_64_target4	m5C	4	238	64	TRUE	TRUE	Mono	596.851	2058.32	234.636	423.492	428.678	232	1297	1529	0.848267
m5C_64_target8	m5C	8	260	64	TRUE	TRUE	Mono	580.94	2057.58	286.741	251.739	390.438	1172	1168	2340	0.499145
m5C_65_target4	m5C	4	240	65	TRUE	TRUE	Mono	964.329	1884.14	226.515	393.662	433.604	413	957	1370	0.69854
m5C_65_target8	m5C	8	262	65	TRUE	TRUE	Binuc	970.796	2804.18	380.381	252.656	438.199	655	969	1624	0.596675
m5C_66_target4	m5C	4	242	66	TRUE	TRUE	Mono	514.325	1730.13	233.51	300.267	454.908	282	869	1151	0.754996
m5C_66_target8	m5C	8	264	66	TRUE	TRUE	Mono	597.016	2358.52	382.475	210.507	469.264	807	171	978	0.174847
m5C_67_target8	m5C	8	288	67	TRUE	TRUE	Mono	870.38	2525.14	367.235	290.672	350.026	636	1028	1664	0.617788
m5C_67_target4	m5C	4	266	67	TRUE	TRUE	NoNuc	372.714	1746.17	363.743	237.506	492.264	613	268	881	0.3042
m5C_68_target8	m5C	8	290	68	TRUE	TRUE	Mono	901.042	2059.68	246.084	785.032	419.992	341	1249	1590	0.785535
m5C_68_target4	m5C	4	268	68	TRUE	TRUE	Mono	356.847	2566.88	251.727	282.385	398.232	448	1076	1524	0.706037
m5C_69_target8	m5C	8	292	69	TRUE	TRUE	Mono	496.204	2228.78	245.945	556.042	440.717	396	554	950	0.583158
m5C_69_target4	m5C	4	270	69	TRUE	TRUE	NoNuc	575.775	2389.38	322.246	321.703	460.329	587	1321	1908	0.692348
m5C_70_target4	m5C	4	272	70	TRUE	TRUE	NoNuc	1158.72	2216.3	258.835	359.677	461.883	639	1021	1660	0.61506
m5C_70_target8	m5C	8	294	70	TRUE	TRUE	NoNuc	698.096	2132.07	242.749	362.582	450.856	388	505	893	0.56551
m5C_71_target4	m5C	4	274	71	TRUE	TRUE	NoNuc	462.43	1902.17	234.24	540.123	420.173	248	1464	1712	0.85514
m5C_71_target8	m5C	8	296	71	TRUE	TRUE	Mono	556.869	2382.08	249.554	281.96	422.526	768	594	1362	0.436123
m5C_72_target4	m5C	4	276	72	TRUE	TRUE	Binuc	810.118	2162.84	245.05	317.01	406.806	311	585	896	0.652902
m5C_72_target8	m5C	8	298	72	TRUE	TRUE	Mono	627.895	2077.19	234.382	931.468	421.264	134	676	810	0.834568
m5C_73_target4	m5C	4	278	73	TRUE	TRUE	Mono	507.186	2269.56	248.298	3304.71	446.507	39	880	919	0.957563
m5C_73_target8	m5C	8	300	73	FALSE	TRUE	Binuc	1458.65	2034.96	224.215	317.59	383.401	432	861	1293	0.665893
m5C_74_target4	m5C	4	280	74	FALSE	TRUE	TriNuc	1466.54	2529.85	265	2676.33	393.438	234	1009	1243	0.811746
m5C_74_target8	m5C	8	302	74	TRUE	TRUE	Mono	484.044	2135.62	254.756	1724.44	414.755	286	794	1080	0.735185
m5C_75_target4	m5C	4	282	75	TRUE	TRUE	Mono	646.443	2025.07	271.926	286.445	475.685	392	930	1322	0.70348
m5C_75_target8	m5C	8	304	75	FALSE	FALSE	NA	NA	NA	NA	NA	NA	NA	NA	NA	NA
m5C_76_target4	m5C	4	284	76	TRUE	TRUE	Mono	522.775	2214.44	242.214	1566.88	448.651	66	1416	1482	0.955466
m5C_76_target8	m5C	8	306	76	FALSE	FALSE	NA	NA	NA	NA	NA	NA	NA	NA	NA	NA
m5C_77_target4	m5C	4	286	77	TRUE	TRUE	Mono	602.175	2189	365.452	321.403	385.465	565	1176	1741	0.675474
m5C_77_target8	m5C	8	308	77	TRUE	FALSE	NA	NA	NA	NA	NA	NA	NA	NA	NA	NA
m1A_01_target4	m1A	4	2	1	FALSE	TRUE	NA	409.518	3323.09	421.729	290.231	431.317	927	395	1322	0.29879
m1A_01_target8	m1A	8	24	1	FALSE	TRUE	NA	373.877	2615.8	239.958	270.619	353.582	516	672	1188	0.565657
m1A_02_target4	m1A	4	4	2	FALSE	TRUE	NA	1214.74	2163.7	247.02	247.669	285.56	961	300	1261	0.237906
m1A_02_target8	m1A	8	26	2	FALSE	TRUE	NA	348.539	2780.17	245.565	590.03	336.933	306	1075	1381	0.778421
m1A_03_target8	m1A	8	28	3	FALSE	TRUE	NA	666.503	3089.53	355.051	278.342	329.666	799	591	1390	0.42518
m1A_03_target4	m1A	4	6	3	FALSE	TRUE	NA	513.446	2705.09	463.619	250.463	410.646	1124	207	1331	0.155522
m1A_04_target8	m1A	8	30	4	FALSE	TRUE	NA	424.536	3101.66	445.933	326.505	365.239	898	492	1390	0.353957
m1A_04_target4	m1A	4	8	4	FALSE	TRUE	NA	376.424	3217.2	459.275	271.017	411.1	914	246	1160	0.212069
m1A_05_target8	m1A	8	32	5	FALSE	TRUE	NA	454.154	2567.17	218.532	321.125	372.859	601	513	1114	0.460503
m1A_05_target4	m1A	4	10	5	FALSE	TRUE	NA	263.139	2767.92	237.669	247.453	328.92	541	886	1427	0.620883
m1A_06_target4	m1A	4	12	6	FALSE	TRUE	NA	600.957	2820.2	468.502	293.127	351.001	880	420	1300	0.323077
m1A_06_target8	m1A	8	34	6	FALSE	TRUE	NA	646.846	2425.32	233.611	582.419	374.862	432	525	957	0.548589
m1A_07_target4	m1A	4	14	7	FALSE	TRUE	NA	314.634	2886.6	532.395	315.724	339.53	980	101	1081	0.093432
m1A_07_target8	m1A	8	36	7	FALSE	TRUE	NA	495.091	2426.17	362.721	281.201	385.514	1132	288	1420	0.202817
m1A_08_target4	m1A	4	16	8	FALSE	TRUE	NA	461.418	3458.06	246.614	2924.35	369.765	140	1054	1194	0.882747
m1A_08_target8	m1A	8	38	8	FALSE	TRUE	NA	827.176	2536.76	250.529	910.053	345.026	594	753	1347	0.55902
m1A_09_target8	m1A	8	40	9	FALSE	TRUE	NA	771.953	3335.22	314.929	261.927	407.097	870	325	1195	0.271967
m1A_09_target4	m1A	4	18	9	FALSE	TRUE	NA	340.772	4093.98	490.719	314.697	363.867	661	793	1454	0.545392
m1A_10_target4	m1A	4	20	10	FALSE	TRUE	NA	434.671	3221.95	507.021	331.882	400.235	667	373	1040	0.358654
m1A_10_target8	m1A	8	42	10	FALSE	TRUE	NA	282.971	3282.99	258.607	379.846	366.742	433	1027	1460	0.703425
m1A_11_target4	m1A	4	22	11	FALSE	TRUE	NA	675.537	2924.95	233.865	367.215	326.877	253	908	1161	0.782084
m1A_11_target8	m1A	8	44	11	FALSE	TRUE	NA	407.174	3550.63	447.851	339.319	374.332	NA	NA	NA	NA
m1A_12_target8	m1A	8	68	12	FALSE	TRUE	NA	524.771	3638.33	446.424	260.527	400.434	NA	NA	NA	NA
m1A_12_target4	m1A	4	46	12	FALSE	TRUE	NA	799.458	3022.06	257.487	263.668	397.748	NA	NA	NA	NA
m1A_13_target8	m1A	8	70	13	FALSE	TRUE	NA	953.236	2738.03	323.097	306.81	358.008	NA	NA	NA	NA
m1A_13_target4	m1A	4	48	13	FALSE	TRUE	NA	348.24	2498.69	381.024	241.609	391.139	NA	NA	NA	NA
m1A_14_target4	m1A	4	50	14	FALSE	TRUE	NA	451.332	3150.82	240.135	303.528	330.796	NA	NA	NA	NA
m1A_14_target8	m1A	8	72	14	FALSE	TRUE	NA	292.04	2668.09	366.384	326.134	377.646	NA	NA	NA	NA
m1A_15_target4	m1A	4	52	15	FALSE	TRUE	NA	933.867	2061.87	330.575	295.075	287.243	NA	NA	NA	NA
m1A_15_target8	m1A	8	74	15	FALSE	TRUE	NA	285.554	2029.28	207.973	257.932	320.842	NA	NA	NA	NA
m1A_16_target4	m1A	4	54	16	FALSE	TRUE	NA	1083.62	2392.35	404.466	258.436	298.618	NA	NA	NA	NA
m1A_16_target8	m1A	8	76	16	FALSE	TRUE	NA	287.365	2746.53	346.656	401.994	293.605	NA	NA	NA	NA
m1A_17_target4	m1A	4	56	17	FALSE	TRUE	NA	345.668	3211.05	238.637	1866.72	331.499	NA	NA	NA	NA
m1A_17_target8	m1A	8	78	17	FALSE	TRUE	NA	563.126	2149.98	226.69	761.987	281.792	NA	NA	NA	NA
m1A_18_target8	m1A	8	80	18	FALSE	TRUE	NA	344.621	3306.75	240.949	267.23	340.137	NA	NA	NA	NA
m1A_18_target4	m1A	4	58	18	FALSE	TRUE	NA	417.497	2175.46	356.492	279.22	318.251	NA	NA	NA	NA
m1A_19_target8	m1A	8	82	19	FALSE	TRUE	NA	440.149	2184.19	474.999	251.524	376.492	NA	NA	NA	NA
m1A_19_target4	m1A	4	60	19	FALSE	TRUE	NA	241.414	2241.29	220.426	244.261	373.912	NA	NA	NA	NA
m1A_20_target8	m1A	8	84	20	FALSE	TRUE	NA	649.263	2991.92	236.624	414.307	395.897	NA	NA	NA	NA
m1A_20_target4	m1A	4	62	20	FALSE	TRUE	NA	393.993	2756.42	261.788	1105.18	429.391	NA	NA	NA	NA
m1A_21_target4	m1A	4	64	21	FALSE	TRUE	NA	488.338	2819.18	403.334	277.503	356.69	NA	NA	NA	NA
m1A_21_target8	m1A	8	86	21	FALSE	TRUE	NA	441.689	2778.59	360.082	243.418	485.753	NA	NA	NA	NA
m1A_22_target4	m1A	4	66	22	FALSE	TRUE	NA	582.713	3839.68	333.76	252.436	348.233	NA	NA	NA	NA
m1A_22_target8	m1A	8	88	22	FALSE	TRUE	NA	436.056	2956	443.047	289.991	426.699	NA	NA	NA	NA
m1A_23_target4	m1A	4	90	23	FALSE	TRUE	NA	601.987	2569.71	366.464	350.06	313.629	NA	NA	NA	NA
m1A_23_target8	m1A	8	112	23	FALSE	TRUE	NA	682.686	2829.77	233.782	643.4	375.377	NA	NA	NA	NA
m1A_24_target4	m1A	4	92	24	FALSE	TRUE	NA	984.07	2618.26	248.887	285.033	435.722	NA	NA	NA	NA
m1A_24_target8	m1A	8	114	24	FALSE	TRUE	NA	300.467	2550.08	237.752	426.223	383.429	NA	NA	NA	NA
m1A_25_target8	m1A	8	116	25	FALSE	TRUE	NA	500.678	3779.06	441.947	265.855	452.903	NA	NA	NA	NA
m1A_25_target4	m1A	4	94	25	FALSE	TRUE	NA	587.957	2890.85	327.338	261.585	411.357	NA	NA	NA	NA
m1A_26_target8	m1A	8	118	26	FALSE	TRUE	NA	371.66	3475.24	250.795	457.206	369.638	NA	NA	NA	NA
m1A_26_target4	m1A	4	96	26	FALSE	TRUE	NA	270.25	2477.22	434.662	243.524	463.689	NA	NA	NA	NA
m1A_27_target4	m1A	4	98	27	FALSE	TRUE	NA	507.371	3567.41	425.98	237.527	444.815	NA	NA	NA	NA
m1A_27_target8	m1A	8	120	27	FALSE	TRUE	NA	450.697	1774.14	288.936	339.51	268.653	NA	NA	NA	NA
m1A_28_target4	m1A	4	100	28	FALSE	TRUE	NA	316.304	3013.95	240.578	258.51	391.578	NA	NA	NA	NA
m1A_28_target8	m1A	8	122	28	FALSE	TRUE	NA	297.365	3165.18	248.213	1751.78	393.486	NA	NA	NA	NA
m1A_29_target4	m1A	4	102	29	FALSE	TRUE	NA	389.364	3128.81	254.902	264.975	441.703	NA	NA	NA	NA
m1A_29_target8	m1A	8	124	29	FALSE	TRUE	NA	315.28	2663.47	296.193	333.008	377.094	NA	NA	NA	NA
m1A_30_target4	m1A	4	104	30	FALSE	TRUE	NA	609.781	2471.5	243.486	4212.42	347.392	NA	NA	NA	NA
m1A_30_target8	m1A	8	126	30	FALSE	TRUE	NA	625.485	2251.56	214.587	2113.19	264.184	NA	NA	NA	NA
m1A_31_target8	m1A	8	128	31	FALSE	TRUE	NA	547.73	2568.63	232.037	1923.34	340.89	NA	NA	NA	NA
m1A_31_target4	m1A	4	106	31	FALSE	TRUE	NA	349.678	3279.57	254.111	1286.84	385.275	NA	NA	NA	NA
m1A_32_target8	m1A	8	130	32	FALSE	TRUE	NA	376.124	2251.93	229.294	942.547	368.414	NA	NA	NA	NA
m1A_32_target4	m1A	4	108	32	FALSE	TRUE	NA	259.934	2627.24	529.619	238.481	362.269	NA	NA	NA	NA

## Sheet: Spatial proteome (20 bins)
Protein	Symbol	bin_01	bin_02	bin_03	bin_04	bin_05	bin_06	bin_07	bin_08	bin_09	bin_10	bin_11	bin_12	bin_13	bin_14	bin_15	bin_16	bin_17	bin_18	bin_19	bin_20
Q64458	Cyp2c29	12.2952	10.9876	13.6838	12.1059	12.3564	11.4707	11.4958	12.8101	11.8109	11.8838	12.765	13.664	13.3193	13.6512	14.2602	14.3977	14.2873	14.4235	14.5337	14.6356
P58710	Gulo	13.0321	12.2467	11.9595	11.921	12.0123	12.323	12.7702	12.1867	12.7177	12.7433	13.1991	13.2734	13.2258	13.4101	13.6185	13.6944	13.9861	14.1394	14.7246	14.5447
Q8VCH0	Acaa1b	10.7161	10.7968	11.2693	11.2155	11.452	11.2714	11.505	11.6085	11.6121	11.4933	11.7274	12.2371	12.1496	12.2024	12.8407	12.6684	13.0673	13.376	13.6169	12.9884
B1ATI0	Ald3a2	11.916	12.4657	12.5302	12.3979	12.1029	12.1673	12.5331	12.6439	12.0355	12.3496	12.6462	13.0443	12.6654	12.6916	13.3233	13.789	13.9921	14.0484	14.3492	14.3571
P24549	Aldh1a1	13.0067	12.8618	12.9392	12.9604	12.892	13.152	13.1272	13.0994	13.292	13.4931	13.4986	13.7375	13.7587	13.9502	14.1299	14.251	14.5083	14.5983	14.8056	14.666
P00186	Cyp1a2	12.4968	11.6692	11.7862	12.3872	12.1071	11.8199	12.1194	12.4156	12.0175	12.071	12.6011	12.9874	12.7129	12.9786	13.1103	13.1515	13.511	13.6774	14.2601	14.2073
P52430	Pon1	11.2757	11.3093	11.1757	11.5737	11.1545	11.5621	11.6478	11.5355	11.6898	11.8086	11.8239	12.25	12.1919	12.3026	12.5876	12.6999	12.8673	12.9535	13.0838	13.3216
Q05421	Cyp2e1	13.781	14.6089	12.3297	12.449	13.6286	13.0095	12.4771	12.9816	12.3116	12.9325	13.2915	13.8145	13.2515	13.5168	14.0603	14.1571	14.2483	14.2828	14.7314	14.5983
P10649	Gstm1	14.4017	14.3263	14.4015	14.0926	14.3708	14.3209	14.5419	14.4374	14.4609	14.7271	14.7685	14.8839	15.0364	15.0777	15.2902	15.3123	15.4884	15.7606	15.9573	15.6092
P56395	Cyb5a	13.7924	13.7251	13.6595	14.0212	13.7392	13.9039	14.1064	13.8959	14.0982	14.2266	14.1707	14.1746	14.5305	14.6854	14.8701	14.9197	14.9234	15.1991	15.4688	15.2312
Q8R5I6	Gstm4	13.6179	13.713	13.4401	13.4569	13.6135	13.6297	13.813	13.8617	14.0303	14.1094	14.2375	14.2377	14.297	14.0884	14.6192	14.862	14.8696	15.0353	15.3369	15.1722
Q921H8	Acaa1a	12.1495	12.1364	12.1136	12.036	12.2112	12.1925	12.206	12.3807	12.3335	12.4414	12.5993	12.7119	12.7318	12.7165	13.0569	13.3229	13.3056	13.5838	13.8116	13.315
Q64459	Cyp3a11	12.697	12.6367	12.2144	12.4494	12.4655	12.6571	12.6438	12.6634	12.6951	12.7958	12.8415	12.9062	12.9922	13.1289	13.3053	13.3515	13.5481	13.5289	13.6845	13.547
Q8K154	Ugt2b34	12.5272	12.3824	12.4869	12.4094	12.6115	12.5155	12.633	12.7906	12.6491	12.7231	12.7632	12.9899	13.05	13.082	13.1576	13.2092	13.3975	13.5723	13.9036	13.8066
P37040	Por	11.9496	12.0135	11.9174	11.8924	12.0017	12.1407	12.1362	12.1931	12.2276	12.2911	12.4961	12.497	12.509	12.5659	12.7913	12.8909	12.8263	13.0812	13.2485	13.2788
P30115	Gsta3	12.3077	12.665	12.7403	12.5756	12.6859	12.7912	13.0554	12.9557	12.9766	13.0872	13.3441	13.2935	13.4438	13.3114	13.4745	13.5588	13.6375	13.8029	13.7208	13.6528
P50285	Fmo1	12.409	11.6303	11.7509	11.4992	11.7639	12.0914	11.9505	11.7641	11.966	11.9513	12.1409	12.1019	12.0327	12.0288	12.3744	12.4428	12.6503	12.7853	13.2001	13.2123
Q63886	Ugt1a1	12.2807	11.8252	11.9092	12.0758	12.1282	12.0193	12.1984	12.1455	12.0632	12.0832	12.267	12.4713	12.498	12.2955	12.7021	12.8589	12.7948	13.1074	13.085	13.2231
Q9JJL3	Slco1b2	11.2413	12.2563	12.0089	10.947	10.9849	11.1247	11.1404	11.4858	11.4092	11.3836	11.3797	11.4564	11.7753	11.5382	11.7857	11.8743	11.9501	12.3016	12.6667	12.6668
Q91X77	Cyp2c50	13.4336	13.4937	14.14	12.6571	12.4927	12.2123	12.1039	13.1109	12.2838	12.4199	13.1039	12.9122	12.8212	12.9516	13.3287	13.4041	13.6298	13.6976	14.0233	14.1563
P15626	Gstm2	11.9408	11.913	11.5702	11.2907	12.3243	11.8693	11.8205	11.6147	11.9821	11.5788	12.0053	12.0693	12.0326	12.2654	12.2176	12.4072	12.4416	12.8616	13.173	12.7837
P70694	Akr1c6	12.5245	12.2452	12.4862	12.2979	12.4767	12.6907	12.7459	12.7792	12.7877	12.8821	13.0886	13.0134	13.0367	13.1225	13.2848	13.3132	13.2863	13.5476	13.5263	13.2394
Q922Q1	Mtarc2	12.4724	12.5982	12.3407	12.6229	12.4977	12.5717	12.4776	12.6307	12.6069	12.719	12.8218	12.9343	12.8059	13.0102	13.2518	13.2553	13.2049	13.1419	13.5824	13.5534
Q91XE8	Tmem205	12.8727	12.5953	12.843	12.9145	13.041	13.1265	13.0727	13.0034	12.9842	13.2764	13.3703	13.4834	13.3264	13.4789	13.5287	13.5635	13.6876	13.8191	13.9285	14.1562
Q64374	Rgn	12.6972	12.4388	12.3126	12.1782	12.5244	12.6692	12.6001	12.9161	12.7472	12.7616	12.8259	12.9843	12.881	13.0938	13.3022	13.1262	13.2914	13.5798	13.4902	13.468
E9PXC3	Cyp2c69	13.0945	12.2421	12.3418	12.0719	12.3462	12.3532	12.023	12.8284	12.1603	12.1653	12.65	12.7819	12.5915	12.6676	12.9228	12.8105	13.0401	13.1696	13.4878	13.4179
P49429	Hpd	12.9785	12.9412	12.8417	12.9012	12.8253	13.0161	12.987	12.8949	13.1249	13.2207	13.1596	13.1437	13.246	13.575	13.6139	13.5909	13.5971	13.6305	13.8253	13.6934
Q8BGL3	Sult2a8	11.9484	11.9877	12.2242	11.9631	12.1027	12.4629	12.3346	12.3918	12.4412	12.6713	12.6619	12.6903	12.7991	12.7724	12.8439	12.9629	12.9352	12.8711	12.8146	12.8715
Q64442	Sord	12.6514	12.7134	12.6934	12.6287	12.709	12.9131	12.8802	12.8789	12.8784	13.0808	13.0445	13.0483	13.1269	13.2498	13.3274	13.3969	13.351	13.4862	13.733	13.5054
Q9DBG1	Cyp27a1	12.3093	12.3448	12.5649	12.2988	12.5054	12.5031	12.6514	12.6162	12.6644	12.858	12.9361	12.9313	13.0228	13.1497	13.1703	13.1231	13.161	13.1911	13.2657	13.3247
Q91W64	Cyp2c70	12.4667	12.1806	12.1737	12.3282	12.5476	12.5937	12.765	12.4754	12.7277	12.8823	12.7917	12.9427	13.1043	12.9628	13.0987	13.0721	13.0855	12.8894	13.0495	13.131
P24456	Cyp2d10	13.2684	13.3282	13.2657	13.2105	13.1063	13.2551	13.0494	13.2345	13.2194	13.3064	13.2497	13.3924	13.4931	13.4119	13.65	13.5784	13.7523	13.8357	14.0351	14.0314
B2RT14	Ugt1a5	13.8519	13.5715	13.8103	13.7011	13.8116	13.7539	13.6287	13.8177	13.8786	13.9437	13.9563	13.9866	14.1003	13.9324	14.3392	14.177	14.4425	14.4841	14.366	14.4808
Q9DBM2	Ehhadh	12.352	11.9142	12.1354	12.0761	12.2467	12.3564	12.1704	12.397	12.4514	12.4856	12.4944	12.5749	12.7188	12.5594	12.7846	12.8034	12.787	12.948	12.9792	12.7122
Q99L04	Dhrs1	12.1158	11.339	11.6028	11.9577	11.7366	11.7692	12.2161	11.8	11.8069	12.0928	12.1437	12.1859	12.0751	12.1523	12.2524	12.3629	12.3192	12.6627	12.8991	13.0746
Q9D379	Ephx1	13.2684	13.1039	13.2214	13.1102	13.1899	13.0912	13.2362	13.2753	13.1749	13.3011	13.2095	13.4402	13.4978	13.386	13.628	13.6043	13.6353	13.856	14.0847	13.9494
Q91VS7	Mgst1	14.2094	14.4761	14.5374	14.6269	14.5388	14.4112	14.3844	14.4624	14.3472	14.4388	14.7024	14.4134	14.7631	14.3878	14.8162	15.0022	15.0285	14.9993	15.1597	15.0126
Q9R0H0	Acox1	12.6689	12.7897	12.8499	12.7763	12.9216	12.9165	13.0365	12.9773	12.8938	12.9682	13.0896	13.1507	13.1327	13.1601	13.3508	13.381	13.3394	13.5272	13.5721	13.2972
Q64471	Gstt1	13.0164	12.7881	12.8153	12.4968	12.6045	12.7163	12.6499	12.7483	12.7008	12.7692	12.8454	12.9383	13.0503	12.9246	13.1783	13.0084	13.1851	13.3208	13.6713	13.4783
Q8R084	Ugt2b1	12.6239	12.4293	12.4817	12.5931	12.768	12.7578	12.6835	12.7583	12.7419	12.8629	12.8238	12.9559	12.8834	13.0047	13.1033	13.0726	13.2485	13.1723	13.3841	13.3533
P19639	Gstm3	12.2163	12.3424	12.4408	12.1359	12.5547	12.7885	13.3525	12.5542	12.3014	12.3832	12.6774	12.5893	12.4453	12.4056	12.9012	12.8068	13.1497	13.4566	13.9148	13.9678
P35700	Prdx1	14.1007	14.3387	14.3165	14.2843	14.318	14.349	14.3735	14.3293	14.3855	14.4762	14.4748	14.5642	14.4954	14.7041	14.6934	14.7626	14.8033	14.8101	15.115	14.9753
Q9QXZ6	Slco1a1	11.7389	10.9891	11.9496	11.2937	12.0799	11.6949	11.9061	12.0192	11.6373	11.8898	12.0615	12.188	12.0363	12.084	12.3356	12.0454	12.1329	12.327	12.4306	12.4398
P47738	Aldh2	13.3891	13.3546	13.5886	13.5352	13.5162	13.5574	13.7447	13.5297	13.763	13.8271	13.8404	13.8926	14.033	13.948	14.0525	14.0379	14.0764	14.0134	14.2042	14.1299
K9J7B2	Ugt1a6b	11.8075	11.2282	11.9212	11.0752	11.781	11.4759	11.7125	11.7676	11.5243	11.5884	12.0372	11.5519	11.7049	11.5659	11.9239	12.1046	11.9564	12.2266	12.0315	12.0206
P06801	Me1	12.0222	11.7156	12.1169	11.999	12.1188	11.9108	11.9604	12.0134	11.8895	12.145	12.2173	12.3788	12.3308	12.2616	12.4541	12.3627	12.5081	12.6029	12.5102	12.4948
P29758	Oat	12.1782	10.8176	12.3911	12.3805	12.2706	11.3465	11.3184	11.8948	11.64	11.6582	11.5438	11.6934	11.8092	11.3911	11.8818	11.7643	12.2878	12.4374	12.9144	12.8307
P51660	Hsd17b4	12.7488	12.7405	12.6818	12.9763	12.8583	12.6918	12.836	12.8546	12.7937	12.825	12.9033	12.85	12.9803	12.9552	13.0729	13.1199	13.1442	13.3879	13.5223	13.3324
Q64435	Ugt1a6a	12.2323	12.0318	12.1421	12.2574	12.1399	12.2037	12.3575	12.5271	12.2109	12.4235	12.519	12.3067	12.4651	12.377	12.6033	12.6668	12.6948	12.7953	12.8431	13.0849
Q9D051	Pdhb	11.8076	11.6348	11.9013	11.7388	11.7173	11.8766	11.8846	11.8851	11.7994	11.9532	11.9956	11.9674	11.9578	12.0585	12.079	12.1818	12.3141	12.2838	12.5453	12.5657
Q64521	Gpd2	11.7606	11.8299	11.5806	11.8778	11.4961	11.5779	11.5708	11.7551	11.6332	11.6989	11.8664	11.8105	11.8213	11.455	11.9537	12.1857	12.0576	12.2687	12.4383	12.4822
Q8BJL9	Ugt2b35	13.1849	12.0671	11.9977	11.5402	12.0063	11.6854	11.5415	12.0243	12.0339	11.8929	12.2374	12.0634	12.0003	12.2305	12.4021	12.3967	12.1569	12.5784	12.7578	13.0712
Q61694	Hsd3b5	12.9011	12.6749	12.6922	12.7956	12.5525	13.053	12.6693	12.9204	13.1592	13.1798	13.0391	13.0994	12.9678	13.2696	13.2071	13.235	13.0687	12.9705	13.3155	12.9446
Q91V01	Lpcat3	11.8385	11.5098	11.2974	11.1301	11.5001	11.4668	11.3732	11.6506	11.2243	11.6604	11.6656	11.6725	11.4431	11.5207	11.8272	11.7718	11.8615	11.9253	12.0559	12.0478
P41216	Acsl1	13.5645	13.4756	13.4431	13.5392	13.5696	13.6073	13.4739	13.672	13.5524	13.7328	13.6387	13.6245	13.7199	13.713	13.8116	13.7836	13.9476	13.9863	14.1177	13.9335
Q8K2C9	Hacd3	12.5586	11.8542	11.8926	11.4739	11.7952	11.8739	11.7674	11.8947	11.8015	11.9275	11.9252	12.0996	11.9362	12.0961	12.1813	12.1656	12.2172	12.2288	12.3686	12.6228
P16015	Car3	13.5187	13.3858	13.5473	13.4754	13.4666	13.6613	13.6613	13.5862	13.7052	13.697	13.7557	13.8456	13.8679	13.8938	13.9794	13.9098	13.997	13.9533	14.0447	14.015
Q9WUR2	Eci2	11.2469	11.6183	11.3168	11.2052	11.8043	11.5707	11.5723	11.7498	11.5915	11.757	11.6157	11.6514	11.6896	11.8231	11.9457	11.7959	11.9764	12.0868	12.0757	12.1634
P11714	Cyp2d9	12.7149	12.3788	12.2899	12.3818	12.3092	12.3315	12.236	12.2091	12.2507	12.4741	12.4656	12.4228	12.4951	12.5817	12.5395	12.6775	12.632	12.8235	12.9307	12.7059
P23953	Ces1c	12.8759	12.4466	12.8489	12.7108	12.7941	12.8566	12.8998	12.884	13.0022	13.0591	13.2176	13.0844	12.9996	12.9599	13.1489	13.1959	13.0859	13.1824	13.1151	13.0811
Q8VEK0	Tmem30a	11.7201	11.2669	11.1585	11.4244	11.0601	11.3453	11.4686	11.3116	11.3249	11.4602	11.5413	11.7993	11.2987	11.5391	11.7516	11.7305	11.4296	11.7802	11.9568	11.9554
Q8VCT4	Ces1d	12.6746	12.5424	12.7581	12.5884	12.7825	12.8641	12.9879	13.0342	13.0111	13.0973	13.1064	13.185	13.1715	13.0567	13.2861	13.2023	13.152	13.183	13.0681	12.8468
Q9D023	Mpc2	12.439	12.3326	12.4389	12.1282	12.5996	12.4843	12.4051	12.4817	12.6331	12.6282	12.5674	12.6931	12.6304	12.7263	12.8295	12.7599	12.8283	12.7322	13.013	12.5929
Q922Q8	Lrrc59	12.4791	12.4788	12.3672	12.662	12.3332	12.4464	12.4901	12.553	12.5427	12.493	12.4557	12.5555	12.5908	12.6267	12.5418	12.7833	12.926	12.7395	12.8597	13.0036
P42125	Eci1	12.6828	12.8773	12.862	12.8742	12.8112	12.8714	12.7991	12.7988	12.9652	12.8124	12.9083	12.9579	12.9596	12.9783	13.1216	13.1731	13.2217	13.2654	13.2241	13.1235
Q9WU79	Prodh	12.1953	12.0082	11.7026	11.7218	12.1994	12.0164	11.962	12.3685	12.0341	11.8574	12.2753	12.1895	12.0775	12.1107	12.3965	12.4432	12.3244	12.741	12.6957	12.6055
A0A0R4J0B4	Cmas	10.8861	10.8854	10.783	10.8337	11.0376	10.7107	11.1037	11.1307	11.1467	10.7238	11.1672	11.2511	10.9196	10.9799	11.3636	10.9502	11.3535	11.0174	11.2331	11.5796
P55096	Abcd3	12.455	12.2964	12.468	12.4835	12.5569	12.5461	12.3588	12.6876	12.4647	12.5409	12.7	12.5736	12.7389	12.6263	12.7278	12.761	12.8085	12.9809	13.252	13.0404
Q9R0Q9	NA	9.03095	8.65964	9.07637	9.1786	9.01227	8.99818	8.79136	8.93064	8.9297	8.76287	9.13816	9.14676	9.12477	8.61776	9.15977	9.39902	9.34713	9.31087	9.63663	8.89908
P40936	Inmt	12.6015	12.1148	12.6965	12.3499	12.8659	12.646	12.7991	12.6759	12.2213	12.7127	12.6672	12.6496	12.7173	12.6795	12.8154	12.7022	12.8082	13.0992	12.8478	13.0349
O35593	Psmd14	10.6638	10.9989	10.3318	10.6325	10.9226	10.6854	10.9371	10.5621	10.9664	10.8444	11.0458	10.9806	10.9286	11.0838	11.1326	11.1384	11.3157	11.1268	10.9919	11.4335
Q99L20	Gstt3	12.8129	12.2899	12.5564	12.2188	11.5051	12.3379	12.0215	12.3208	12.2868	12.2711	12.2469	12.3934	12.4186	12.1432	12.2941	12.5496	12.8745	12.5787	12.7939	12.7626
Q01853	Vcp	11.7141	11.6822	11.8083	11.8271	11.7649	11.7915	11.9242	11.8441	11.8358	11.8701	11.9556	11.908	11.9714	11.9354	12.0549	12.1614	12.1728	12.1647	12.1973	12.2617
O70503	Hsd17b12	12.0617	12.0938	12.1516	12.1017	12.2454	12.2156	12.1539	12.1917	12.3406	12.0245	12.2472	12.3514	12.3079	12.2649	12.2929	12.3985	12.6671	12.6779	13.0325	12.5566
P35486	Pdha1	12.6221	11.7722	12.2746	12.1249	12.3446	12.2455	12.0768	11.9962	11.9877	12.4294	12.1759	12.3013	12.213	12.4015	12.5057	12.4302	12.5336	12.588	12.6349	12.6031
P16331	Pah	12.8894	12.9596	12.945	12.8613	12.9591	12.9374	12.922	12.9178	12.8279	12.7713	12.8062	12.9258	12.8463	13.0079	13.0797	13.0088	13.1102	13.2046	13.5576	13.3144
Q9DD20	Mettl7b	13.3074	13.4359	13.3594	13.3	13.394	13.3061	13.293	13.3441	13.4171	13.3313	13.3458	13.4556	13.4425	13.4407	13.4562	13.5088	13.7019	13.8066	13.7997	13.9466
Q8CHQ9	Nat8f2	12.8982	12.5116	12.637	12.5666	12.6851	12.8466	12.5727	12.6714	12.8508	12.8175	12.9573	12.8872	12.8565	12.9789	13.0165	13.0611	13.0122	12.9509	13.0233	13.0709
P13707	Gpd1	12.7128	12.7019	12.7825	12.7653	12.6387	12.7726	12.6248	12.5645	12.7078	12.6661	12.6996	12.7171	12.7611	12.7509	12.8888	12.9017	12.9168	13.1472	13.1663	13.122
Q8BMF4	Dlat	12.0076	12.3085	11.6511	11.25	11.3253	11.6312	11.9082	11.9919	11.6302	11.7032	11.6882	11.6882	11.7268	11.6294	11.9293	11.9575	11.958	12.1057	12.0902	12.2951
Q6GT24	Prdx6	12.3202	12.4343	12.3928	12.2847	12.387	12.2975	12.4465	12.3446	12.4878	12.4667	12.5345	12.6592	12.6034	12.6862	12.61	12.6134	12.6839	12.7021	12.8652	12.7793
Q9CZU6	Cs	12.6554	12.6025	12.5366	12.5193	12.4975	12.4934	12.5349	12.6365	12.5025	12.5837	12.7272	12.6704	12.8063	12.7788	12.705	12.9021	12.7959	12.9291	12.9479	13.1332
P00329	Adh1	13.7788	14.1899	14.2413	14.2899	14.2509	14.263	14.1683	14.3586	14.2772	14.3254	14.2831	14.3147	14.3825	14.4072	14.491	14.5431	14.4491	14.5838	14.6762	14.4314
Q7TMS5	Abcg2	11.8159	11.8089	11.1765	11.5964	11.3739	11.4807	11.723	11.7401	11.1056	11.2537	11.3137	11.5804	11.54	11.6212	11.4515	11.7976	11.8694	11.5287	11.5822	12.4667
Q91WT7	Akr1c14	12.2868	12.3066	12.3443	12.2512	12.3165	12.3801	12.2239	12.3383	12.3577	12.4339	12.2484	12.4629	12.4945	12.6069	12.5959	12.4321	12.6176	12.7214	12.9013	12.8645
Q99L13	Hibadh	12.4706	12.4913	12.5414	12.2822	12.0347	12.388	12.3466	12.3204	12.4497	12.3776	12.326	12.401	12.3476	12.4558	12.7184	12.6424	12.4608	12.5166	12.6512	12.7795
P62331	Arf6	10.9011	10.7743	10.852	11.0325	10.9241	10.5667	10.9273	10.9372	11.0298	10.9388	11.077	10.8476	10.9061	10.8475	11.1298	10.983	11.0349	11.1515	10.9672	11.3764
P34152	Ptk2	15.7099	14.3143	14.6835	14.3534	14.8982	13.9723	13.5978	15.2946	14.4236	14.0693	14.4276	14.6668	14.4186	14.2982	14.5274	14.5391	14.6596	14.8318	14.6522	14.7451
Q9D6Y9	Gbe1	11.371	11.487	11.5783	11.8585	11.7519	11.7531	11.7424	11.6652	11.7887	11.7318	11.9137	11.9491	11.7125	11.8841	11.9063	11.9461	11.9241	11.9565	12.2423	12.1551
P97872	Fmo5	13.704	13.4982	13.7435	13.5771	13.6075	13.7179	13.7185	13.6155	13.7294	13.7515	13.5498	13.6922	13.7437	13.8627	13.6851	13.8576	13.8419	14.0243	14.1959	14.0706
Q91WL5	Cyp4a12a	12.4194	12.8126	12.3549	12.2847	12.3276	11.9625	11.9838	12.1745	12.211	12.0013	12.3646	12.5093	12.022	12.1514	12.4917	12.329	12.6534	12.8261	12.8715	12.7389
P12710	Fabp1	13.6949	13.3616	13.5818	13.6305	13.5751	13.6979	13.6686	13.6304	13.7505	13.7215	13.775	13.715	13.8017	13.8271	13.8269	13.82	13.8442	13.818	13.9332	13.7074
Q63880	Ces3a	13.3203	13.2535	13.0762	13.2266	13.2161	13.174	13.1702	13.1829	13.1513	13.1294	13.312	13.2694	13.2419	13.26	13.3399	13.4252	13.3061	13.592	13.5907	13.2218
Q8K5C8	Rdh9	12.4725	12.2855	12.575	12.1005	12.2424	12.2674	12.4636	12.56	12.2686	12.2096	12.3667	12.3925	12.1761	12.349	12.4845	12.5167	12.4398	12.6406	12.8402	12.784
Q9JII6	Akr1a1	11.4982	11.3227	11.3146	11.4165	11.4508	11.5002	11.4419	11.5131	11.4046	11.4623	11.3635	11.6937	11.2911	11.6459	11.5997	11.6274	11.6279	11.9183	11.9506	11.6766
O70475	Ugdh	12.4949	12.3816	12.428	12.2328	12.6092	12.4547	12.5138	12.3576	12.3545	12.426	12.4468	12.5871	12.2965	12.4926	12.623	12.6718	12.7511	12.7699	12.5736	12.771
O88451	Rdh7	14.0743	13.9214	13.7877	13.8516	13.7923	13.8048	13.7442	13.846	13.8617	13.9179	13.8944	13.9461	13.8565	14.0175	14.0635	14.0857	14.0441	14.1578	14.2111	14.1506
Q9EP75	Cyp4f14	11.2258	10.2961	10.9356	10.7613	10.9672	11.0098	11.1955	11.0596	10.997	10.9459	11.2515	10.9318	10.9742	10.9479	11.1429	11.0961	11.2292	11.3494	11.3745	11.2924
Q8QZT1	Acat1	12.8556	12.8476	12.9622	12.9558	12.9041	13.0342	12.969	13.0373	13.0453	13.013	13.0663	13.1663	13.0703	13.1342	13.2155	13.1945	13.1856	13.2441	13.2117	13.1616
P38060	Hmgcl	11.5658	11.675	11.6892	11.7852	11.86	11.6564	11.7311	11.8274	11.8333	11.9265	12.0221	11.9246	11.9399	11.9468	11.9888	12.0877	11.8357	12.193	12.1005	12.104
O35459	Ech1	11.6059	11.7845	11.5706	11.5817	11.8787	11.5784	11.9691	11.7665	11.7801	11.7431	11.8629	11.5822	11.8227	11.7543	11.9782	11.7916	12.0303	12.1247	12.002	12.09
Q91VA0	Acsm1	11.625	11.6523	11.5478	11.9056	11.8666	11.9271	12.0009	11.8355	12.0258	12.0404	11.9499	12.0486	12.0461	12.0134	12.0595	12.1162	12.0332	12.1232	12.107	11.9713
Q9QZD8	Slc25a10	11.6682	11.9095	12.1824	12.0442	12.1139	11.7357	12.0125	11.9526	11.7511	11.9337	12.125	11.8452	12.12	12.161	12.1695	12.0717	12.3111	12.5211	12.2163	12.1906
P70349	Hint1	13.1911	12.6843	12.8579	13.2019	12.8045	13.1171	12.8182	13.191	13.0175	13.1193	13.0439	13.1214	13.2504	13.3648	13.1521	13.2023	13.1671	13.1871	13.3992	13.1927
Q9QXE0	Hacl1	12.3296	12.3336	12.1821	12.3754	12.1857	12.3479	12.3589	12.3747	12.1792	12.4046	12.3385	12.6631	12.529	12.289	12.389	12.6107	12.4387	12.5154	12.6994	12.5281
P62192	Psmc1	11.5377	11.3659	11.0917	11.4323	11.5662	11.4104	11.5039	11.3665	11.3388	11.4844	11.3825	11.5606	11.4867	11.4966	11.6253	11.5317	11.5773	11.5631	11.6828	11.8046
Q9JMD3	Stard10	11.789	12.0722	11.8809	11.8862	12.0508	12.0778	12.1533	12.0118	12.1309	12.1142	12.1109	12.215	12.0719	12.254	12.2202	12.1508	12.1886	12.272	12.3399	12.174
Q3UEG6	Agxt2	10.9623	11.5109	11.62	11.4984	11.676	11.5774	11.7259	11.443	11.4378	11.4656	11.6137	11.4506	11.62	11.6894	11.767	11.7249	11.7944	11.7867	11.1195	11.9969
P54071	Idh2	12.2586	12.2982	12.2927	12.2751	12.2041	12.0816	11.9628	12.2109	11.9901	11.9683	12.2474	12.1386	11.988	12.1081	12.2594	12.3067	12.3507	12.5266	12.6563	12.5688
Q8CG76	Akr7a5	11.7536	11.8029	12.2697	12.0588	11.9102	12.1344	11.9871	12.2162	12.0141	12.0629	12.1293	12.112	12.0309	12.192	12.1363	12.1818	12.2153	12.2985	12.296	12.2143
Q9JLI0	Akr1c12	11.6685	11.8157	11.8344	11.6728	11.585	11.8222	11.7929	11.68	11.7876	11.7855	11.7123	11.7672	11.7604	11.8871	11.846	11.8787	11.7906	12.0628	12.1636	12.0895
P11499	Hsp90ab1	13.554	13.6425	13.6601	13.7731	13.618	13.7827	13.7337	13.6222	13.8349	13.8647	13.7012	13.8605	13.8703	13.9366	13.8749	13.9178	13.8614	13.8939	13.9047	14.0576
P34914	Ephx2	12.1434	12.515	12.5166	12.3573	12.4879	12.5215	12.5195	12.5944	12.4863	12.5149	12.5905	12.5278	12.5305	12.5449	12.6716	12.6324	12.6933	12.7455	12.7975	12.5636
Q9DBE0	Csad	12.2695	12.019	12.6142	11.8522	12.317	12.063	12.3065	12.7516	11.993	11.9657	12.3349	12.4019	12.404	12.5267	12.4683	12.3997	12.5062	12.5244	12.4406	12.594
P35505	Fah	12.0832	12.1073	12.1662	12.3314	12.2456	12.2647	12.1296	12.2862	12.2658	12.2394	12.2392	12.4136	12.4101	12.2652	12.437	12.3459	12.4681	12.4954	12.5286	12.3003
O88844	Idh1	12.739	12.6577	13.0238	12.9345	12.9154	12.8241	12.8306	12.933	12.9435	12.8748	12.9676	12.9449	12.9532	12.9781	13.07	13.0472	13.0873	13.3242	13.1034	13.1266
Q91YH5	Atl3	12.0612	11.7486	12.0877	11.6537	12.2942	11.6552	11.7923	11.8628	11.665	11.9932	11.8358	12.0388	11.8786	11.8694	12.0456	12.1063	11.8368	12.2831	12.2647	12.4021
Q9CQX2	Cyb5b	13.0817	13.4464	13.2923	13.0081	13.2204	12.8454	13.3589	13.0301	13.0616	13.1346	13.2115	13.2504	13.4208	13.4337	13.3233	13.3811	13.4412	13.4502	13.6899	13.7114
A2AFQ2	NA	11.4837	11.4947	11.7127	11.7064	11.5868	11.7621	11.5807	11.6765	11.7342	11.6537	11.6676	11.7487	11.7352	11.7467	11.8563	11.8072	11.9834	11.8877	11.7967	11.7865
P34884	Mif	12.0603	12.2228	12.2237	12.2327	12.23	12.0879	12.2398	12.1729	12.1166	12.1873	12.3341	12.0359	12.1221	11.9971	12.1405	12.2555	12.2393	12.3365	12.3989	12.2978
Q9QY76	NA	12.6343	12.2221	12.9671	12.587	12.4811	12.6808	12.6622	12.5788	12.5417	12.4543	12.6805	12.6154	12.7754	12.6515	12.8251	12.7995	12.7938	12.7975	12.8794	12.8872
Q80XN0	Bdh1	12.6359	12.475	12.3958	12.6081	12.7829	12.4707	12.5559	12.672	12.6346	12.5713	12.7097	12.7299	12.6784	12.561	12.8517	12.7929	12.7044	12.8672	12.8635	12.6007
Q9QZW0	Atp11c	12.1205	12.09	11.4892	12.0873	11.9452	11.6132	11.895	11.9066	11.7062	12.0866	12.3164	12.0242	11.8983	12.0493	12.0365	12.0415	12.102	12.1714	12.3601	12.7031
Q62087	Pon3	12.1972	12.14	12.0666	11.9773	11.8578	12.15	11.9885	11.8468	11.8628	11.7818	12.1584	12.2347	12.071	11.9902	12.1862	12.1544	12.1976	12.4985	12.395	12.4436
Q99J08	Sec14l2	12.3447	12.3568	12.2126	12.2467	12.1686	12.3625	12.2222	12.3478	12.3203	12.2673	12.307	12.3028	12.3181	12.3488	12.4229	12.436	12.4802	12.554	12.4306	12.4673
Q9CQ62	Decr1	12.6066	12.8262	12.6846	12.6425	12.6013	12.8282	12.7904	12.7644	12.6456	12.8082	12.6926	12.7986	12.8541	12.8715	12.7924	12.8683	12.9723	12.8507	12.9432	12.7738
F8VPN4	Agl	11.6568	11.7541	11.1439	11.2575	11.5533	11.1043	11.5515	11.4591	11.498	11.4698	11.5494	11.4803	11.3952	11.4082	11.4606	11.5645	11.705	11.7955	11.6012	11.873
Q8JZZ0	Ugt3a2	11.2719	11.4585	11.0987	11.2553	11.9175	11.2273	11.6347	11.6313	11.3941	11.7901	11.791	11.5502	11.3214	11.4176	11.7013	11.7833	11.6147	11.7147	11.77	11.8192
Q8K169	Ugt2b5	13.1374	13.7175	13.8026	13.6666	13.7837	13.7562	13.6636	13.7941	13.6326	13.6521	13.6561	13.5754	13.6309	13.7159	13.6562	13.8104	13.8221	13.9372	13.9854	14.099
P07901	Hsp90aa1	12.971	12.4594	12.6549	12.5834	12.5871	12.5767	12.6277	12.7372	12.6386	12.5906	12.6428	12.726	12.5889	12.7982	12.7878	12.6789	12.8018	12.7916	12.8678	13.1835
O08914	Faah	11.2303	11.023	11.3871	11.3026	11.1512	11.0968	11.1084	11.3264	11.073	11.1278	11.2099	11.2386	11.1307	11.0649	11.2345	11.2942	11.3351	11.5607	11.5112	11.4045
Q9WVL0	Gstz1	12.1684	12.0637	12.1842	12.2214	12.1544	12.3304	12.2395	12.2038	12.2843	12.2857	12.2876	12.2916	12.3197	12.3918	12.367	12.334	12.3892	12.415	12.4024	12.3706
Q8BZF8	Pgm5	12.7557	12.4974	12.7591	12.7064	12.5112	12.6063	12.7041	12.6494	12.6272	12.6583	12.5983	12.7978	12.5944	12.8352	12.7121	12.6338	12.8551	12.8526	12.8684	12.8985
P55264	Adk	11.9635	12.2026	11.9915	12.0346	11.9887	12.3389	12.0908	12.0578	12.2517	12.2391	12.2296	12.2244	12.2163	12.3187	12.2164	12.2082	12.1672	12.3329	12.3495	12.1555
P63037	Dnaja1	12.2847	11.8704	12.0257	11.5622	11.7514	11.8838	11.7416	11.7768	11.9174	11.8882	11.9433	11.9371	11.9743	12.144	12.0645	11.9417	11.9522	11.9377	11.8215	12.3987
O08807	Prdx4	12.8851	13.231	13.0301	12.8615	13.1545	12.9764	12.9854	13.1532	13.0753	13.062	13.0178	13.0437	13.0555	13.1662	13.15	13.1053	13.145	13.2724	13.3214	13.2386
Q9WV68	Decr2	11.5114	12.146	12.1877	12.0964	12.151	12.051	12.1645	12.2722	12.0678	11.9254	12.39	12.014	12.1785	11.743	12.3865	12.2995	12.4204	12.5974	12.5481	12.5642
Q3UEP4	Ugt2b36	11.9427	12.4335	12.4988	12.3855	12.4031	12.3639	12.3354	12.4235	12.2611	12.2497	12.2559	12.2939	12.2562	12.1979	12.2931	12.4799	12.4811	12.5668	12.7473	12.7475
Q9DBL7	Coasy	10.7372	11.1191	11.1239	10.905	11.067	11.1348	11.2226	11.3062	10.9632	10.9411	11.1362	11.2405	11.1394	11.0395	11.2021	11.3307	11.1757	11.4976	11.2656	11.246
Q9DBN5	Lonp2	11.8343	11.3835	11.5072	11.5429	11.7196	11.6092	11.7626	11.7157	11.4702	11.6541	11.705	11.6669	11.7213	11.468	11.7851	11.802	11.8372	11.7915	12.0344	11.7134
O35488	Slc27a2	12.5796	12.5801	12.7081	12.6787	12.6621	12.6826	12.7899	12.7321	12.7436	12.7618	12.7405	12.7362	12.7725	12.6965	12.8379	12.7935	12.8316	12.812	12.9869	12.992
Q9JI75	Nqo2	10.7228	10.1786	10.6265	10.7471	10.8551	10.6505	10.6809	10.8162	10.4829	10.6129	10.8839	10.6213	10.5761	10.9008	10.9268	10.5744	10.6778	10.8784	10.6506	10.8179
O55022	Pgrmc1	13.708	13.5565	13.5853	13.1742	13.5387	13.0774	13.5153	13.27	13.2667	13.4227	13.4512	13.372	13.4372	13.34	13.3471	13.6424	13.5607	13.4787	13.7897	13.8385
O09173	Hgd	12.4389	12.5164	12.8933	12.8088	12.8339	12.7184	12.8425	12.6504	12.7269	12.7286	12.5893	12.741	12.7408	12.6135	12.7907	12.7829	12.9026	12.9539	12.901	12.786
P62196	Psmc5	11.2294	10.4199	11.029	10.8602	11.443	10.8196	10.9935	11.4385	10.7816	10.7842	11.0113	10.9854	10.819	10.9649	11.0494	11.052	10.951	11.2609	11.2422	10.7857
P06151	Ldha	12.5278	12.774	12.8426	12.7563	12.7032	12.7869	12.8401	12.8312	12.8014	12.8157	12.8783	12.8609	12.8296	12.8335	12.874	12.9437	12.8927	12.9248	12.9799	12.947
P26150	Hsd3b3	12.3857	12.2754	12.3827	12.4175	12.3364	12.3436	12.2961	12.3221	12.1964	12.4203	12.3451	12.2382	12.5159	12.3287	12.3967	12.3244	12.498	12.4552	12.5952	12.6959
E9PZF0	NA	12.0757	12.252	12.4917	12.2686	12.2037	12.4528	12.2663	12.2752	12.3085	12.3466	12.1753	12.352	12.3858	12.3235	12.4113	12.3978	12.4312	12.4484	12.5043	12.5589
Q9DCN2	Cyb5r3	12.9678	13.1057	13.0993	13.0156	13.1249	13.048	12.9909	12.998	12.9759	12.9554	13.0155	13.0239	13.0433	13.0801	13.0676	13.122	13.1424	13.1746	13.3159	13.2193
P62855	Rps26	10.9427	10.7566	11.4606	11.1371	11.3111	11.5549	11.3325	11.5642	11.378	11.5276	11.2726	11.2112	11.4414	11.3883	11.4017	11.4537	11.257	11.3992	11.3097	11.2008
P80316	Cct5	11.9858	12.2179	11.787	12.017	11.8594	11.9059	12.1396	11.7726	11.9195	11.9494	11.8538	11.8543	11.8435	11.7339	12.0312	11.9119	12.1667	12.0255	11.9922	12.0922
O88428	Papss2	11.3056	10.728	10.9586	10.8607	11.0908	10.9966	10.995	11.3395	10.7962	11.0466	11.0414	11.136	10.967	10.9794	11.0638	11.4379	11.2207	11.4221	11.1814	11.4904
P63017	Hspa8	13.3045	13.1252	13.0787	13.1151	13.1222	13.1628	13.1923	13.1403	13.2213	13.2561	13.1676	13.2651	13.214	13.3216	13.2797	13.2568	13.2763	13.2534	13.3688	13.4603
P26043	Rdx	12.1858	12.2649	12.1691	12.0698	12.2462	12.0372	12.2673	12.1209	11.9926	12.1194	12.3283	12.3034	12.1578	12.2533	12.316	12.202	12.1879	12.3037	12.4268	12.632
P40142	Tkt	12.3974	12.381	12.3999	12.4334	12.4172	12.3881	12.2855	12.5271	12.4188	12.4038	12.332	12.4095	12.142	12.3314	12.4987	12.3732	12.5523	12.706	12.8053	12.7843
Q99P30	Nudt7	12.631	12.4834	12.3745	12.6632	12.4608	12.519	12.2629	12.2722	12.4385	12.2028	12.4897	12.4936	12.4633	12.3728	12.6275	12.4934	12.518	12.7695	12.7672	12.5626
Q9DCT8	Crip2	11.2832	10.4257	10.9476	11.1311	11.1567	11.134	10.8371	10.6286	10.9349	10.911	11.1013	11.0262	10.9509	10.9587	10.9413	10.882	10.9724	10.9933	11.1844	11.6669
Q9CZS1	Aldh1b1	13.4553	13.3772	13.1423	12.9276	12.5954	12.4812	12.7451	12.7582	12.6075	12.7284	12.7109	12.6154	12.7745	12.8049	12.9855	12.9814	12.9414	12.9834	13.0421	13.3388
Q8VDM4	Psmd2	11.3554	11.4169	11.4922	11.0603	11.5977	11.3986	11.4168	11.3264	11.2692	11.2513	11.5543	11.6674	11.3753	11.4214	11.4795	11.4648	11.3354	11.4956	11.5776	11.7633
P20108	Prdx3	11.6604	11.4046	11.4159	11.2978	11.547	11.4594	11.6353	11.4866	11.6057	11.5918	11.5517	11.5477	11.6373	11.5548	11.6778	11.6728	11.644	11.4935	11.8914	11.7284
Q8BWQ1	Ugt2a3	12.109	12.2902	12.3624	12.231	12.1711	12.1937	12.1699	12.2518	12.1038	12.1126	12.2497	12.1041	12.1946	12.1153	12.202	12.3001	12.3998	12.4948	12.4137	12.482
P80313	Cct7	11.8272	11.4015	11.5703	11.521	11.5252	11.5303	11.5206	11.6059	11.4935	11.5057	11.5477	11.4423	11.5193	11.6559	11.6411	11.6272	11.5613	11.7096	11.623	11.6009
Q8K3K7	Agpat2	10.9762	10.8816	10.5842	10.5577	10.9209	10.6918	10.7659	10.5903	10.5957	10.631	10.8248	10.5701	10.5374	10.5397	10.8595	10.7541	10.9299	10.9572	11.0909	11.1741
Q9JKY7	Cyp2d22	11.7999	12.1638	11.8136	11.7502	11.9822	11.7629	11.9026	11.8005	11.7955	11.75	11.8399	11.7198	11.7745	11.6855	11.7172	11.9067	11.9581	12.0648	11.9992	12.0098
Q8R1G2	Cmbl	11.9949	11.3232	11.7393	12.0133	11.9911	11.4247	11.819	11.2112	11.2078	11.358	11.458	11.5166	11.5471	11.3288	11.4811	11.7509	11.9276	12.1371	11.8274	11.5611
A2BIN1	Mup10	11.6456	11.3384	12.1466	11.8158	11.5745	11.6541	12.3017	11.7529	11.8598	11.9118	11.9122	11.9546	11.9075	11.9224	12.0823	12.0446	12.1565	12.1884	12.4017	12.2782
Q9R1P0	Psma4	13.4068	11.7076	12.1587	11.8837	12.1769	12.141	12.0133	12.1554	12.3745	12.0987	12.0229	12.3588	12.0132	12.0881	12.178	12.1328	12.3385	12.3657	12.4984	12.7228
P46471	NA	11.2929	11.0743	11.1075	10.9529	11.4922	11.1063	11.4124	11.2211	11.1267	11.0481	11.0993	11.0986	11.0704	11.1373	11.3272	11.2645	11.1786	11.1784	11.0882	11.5294
Q9QYC7	Ggcx	11.6629	11.4581	11.4672	11.4455	11.8143	11.724	11.7602	11.6115	11.5263	11.5461	11.5621	11.7534	11.4457	11.6438	11.6549	11.5743	11.6462	11.8148	12.0597	12.1844
P80314	Cct2	11.5143	11.2291	11.2734	11.182	11.5326	11.4465	11.4875	11.3925	11.2977	11.366	11.3943	11.5272	11.4189	11.4995	11.5468	11.3329	11.4923	11.5397	11.6464	11.718
P80318	Cct3	11.5225	11.8655	11.6628	11.7364	11.7267	11.542	11.9624	11.5577	11.8303	11.7107	11.8145	11.8622	11.8476	11.811	11.9222	11.8343	11.9191	11.8927	11.7326	11.9786
P17879	Hspa1b	11.5207	11.9489	11.3187	11.0861	11.7747	11.3807	11.1888	11.4894	11.2321	11.3244	11.6846	11.5056	11.4157	11.4249	11.5387	11.5215	11.8217	11.6294	11.7527	12.0166
O35623	Bet1	10.5231	10.9183	11.1047	10.9281	11.4978	10.9792	11.0942	11.0407	11.194	11.1828	11.2901	11.2476	11.0697	11.3577	11.3446	11.5074	11.3424	11.5865	11.2191	11.4265
Q9D0F9	Pgm1	12.2018	12.1642	12.2236	12.3769	12.3245	12.2448	12.1382	12.217	12.2594	12.2608	12.3087	12.3324	12.2153	12.1829	12.2478	12.3744	12.4529	12.4476	12.2599	12.3278
P62830	Rpl23	12.1115	12.6254	12.5998	12.2868	12.2081	12.5614	12.4005	12.4198	12.5249	12.4604	12.323	12.2948	12.4294	12.5425	12.3639	12.3091	12.403	12.5297	12.5453	12.6635
Q91ZJ5	Ugp2	11.8961	11.764	11.9894	11.8902	12.0104	11.9344	11.9867	11.9562	11.9506	12.0354	11.9669	12.1328	11.9326	12.0258	11.9999	11.9573	11.9932	11.981	11.9886	12.1495
P46735	Myo1b	10.5911	11.1279	10.6346	10.7822	10.8228	10.8009	10.9734	10.886	10.7318	10.8589	11.0071	11.0353	10.7268	10.7285	10.7798	10.6504	10.3659	10.9544	11.2063	11.3724
P67984	Rpl22	12.8414	12.9684	12.7152	12.686	12.7636	12.7382	12.9109	12.8161	12.9662	12.8538	12.8183	12.9347	12.7325	12.8497	12.9387	12.772	12.9438	12.8727	12.6844	13.1871
Q8JZR0	Acsl5	11.7823	11.6646	11.864	11.7721	11.9876	11.8353	11.944	12.0269	11.824	11.8664	11.9039	11.8787	11.849	11.7427	11.8435	11.9439	11.9693	11.9951	11.9897	11.9325
Q9WUZ9	Entpd5	13.0246	12.272	12.273	11.5448	11.9414	11.6655	11.3917	11.4891	11.8281	11.8338	11.7993	11.625	11.7584	11.6996	11.6408	11.6554	11.8835	11.9797	11.8105	12.1771
P50247	Ahcyl	13.151	13.5222	13.6512	13.5162	13.434	13.5668	13.5886	13.538	13.4926	13.5761	13.5924	13.5408	13.6113	13.6472	13.5717	13.6301	13.5623	13.5668	13.618	13.5791
P26443	Glud1	13.6752	13.8609	13.8968	13.8576	13.8993	13.9851	13.8937	13.8576	13.9925	14.0039	13.9667	13.9886	14.0088	14.0401	14.0197	13.9775	13.9749	13.8971	13.929	13.9124
O88587	Comt	12.2382	12.4025	12.3059	12.2345	12.2049	12.1691	12.1542	12.1193	12.0596	11.9364	12.0857	12.0451	12.1526	11.9698	12.1128	12.1146	12.2148	12.3633	12.6212	12.6085
Q9Z2Z6	Slc25a20	12.5676	12.6934	12.934	12.7526	12.4159	12.6655	12.5982	12.8199	12.5374	12.6665	12.6502	12.7086	12.5334	12.6708	12.5364	12.8245	12.9073	13.0077	12.8134	12.232
P08003	Pdia4	12.7922	12.5027	12.6165	12.5479	12.6674	12.6568	12.723	12.6723	12.706	12.6751	12.7611	12.7428	12.5754	12.6849	12.6763	12.7238	12.7406	12.7173	12.7476	12.8479
Q8VCC2	Ces1g	11.815	11.3476	11.8425	11.7106	12.0693	11.6952	12.1567	11.6396	12.0153	11.9811	11.6872	11.8836	11.7561	11.5091	12.1314	11.9924	11.9421	11.8236	11.9007	11.7115
Q99JY0	Hadhb	13.6888	13.5976	13.5101	13.4423	13.5338	13.6375	13.6145	13.7165	13.577	13.722	13.5924	13.5898	13.6739	13.6378	13.6193	13.6947	13.5824	13.6528	13.5904	13.6364
Q9CY27	Tecr	13.1708	12.8888	13.0182	12.8474	12.9171	13.0439	12.7419	12.8622	12.9476	12.9282	12.8196	12.8878	12.9776	13.0653	12.9214	13.0648	12.8763	13.0282	13.1142	13.3174
Q9D2C7	Tmbim6	12.5053	12.4564	12.603	12.2199	12.4444	12.6323	12.4571	12.5856	12.5961	12.4827	12.6275	12.7748	12.4761	12.741	12.534	12.6705	12.7385	12.6247	12.7149	12.3389
Q6P3A8	Bckdhb	11.2552	10.6044	10.6401	10.895	10.4566	10.6044	10.8051	10.4714	10.8499	10.9128	10.6118	10.8662	10.7896	10.8091	10.8746	10.8286	10.8879	10.6688	10.8824	10.98
P80317	Cct6a	11.6834	11.2249	11.4472	11.4846	11.4285	11.4234	11.4703	11.5145	11.4069	11.524	11.42	11.4897	11.561	11.5098	11.597	11.5133	11.5146	11.5389	11.4533	11.6256
E9Q4Z2	Acacb	10.9921	10.577	10.4731	10.7957	11.0865	10.9414	10.6554	10.4219	10.8536	10.5562	10.7421	10.8349	10.676	10.7996	10.7348	10.797	10.9149	10.8359	11.0157	11.3229
O70456	Sfn	12.8872	12.2428	12.6134	12.585	12.5617	12.5827	12.5933	12.4629	12.5558	12.7635	12.4646	12.5901	12.5228	12.721	12.6294	12.6169	12.52	12.746	12.8032	12.9397
Q8C6B0	Mettl7a1	13.7192	13.4826	13.5179	13.5992	13.4954	13.5492	13.5673	13.4655	13.4	13.3212	13.4269	13.4812	13.413	13.3819	13.5268	13.4815	13.4401	13.6496	13.7975	13.775
Q8C7E7	Stbd1	12.9955	12.5359	11.8978	11.6174	12.4305	11.7724	11.8984	11.9345	11.7431	11.8769	12.2943	12.3465	12.0694	11.6461	11.9972	12.0765	12.1343	12.292	12.4213	12.6436
Q3UQ44	Iqgap2	12.3676	12.0117	11.8487	12.0446	11.9611	11.852	12.2251	11.8121	11.7849	11.9928	12.0863	12.1929	11.8312	11.9302	12.0425	12.0066	12.1262	12.194	12.3564	12.5296
Q6PA06	Atl2	11.0203	11.35	10.8677	11.4041	11.4251	10.7855	11.0643	10.9203	10.8855	11.0251	11.0546	10.9662	10.794	10.7588	10.8422	11.1403	11.0846	11.0462	11.0589	10.9185
P15532	Nme1	12.5536	12.5339	12.5055	12.6281	12.6093	12.5741	12.8582	12.6788	12.574	12.6886	12.7141	12.7322	12.5658	12.7324	12.6498	12.5597	12.853	12.8503	12.6349	12.8026
Q8BJ64	Chdh	12.4186	12.3129	12.3984	12.1051	12.1006	12.1736	11.9662	12.0895	12.0695	11.9657	12.1053	12.0501	11.9322	11.9713	12.122	12.1346	12.2828	12.411	12.4548	12.4379
P35980	Rpl18	13.9293	14.1369	13.7704	13.7536	13.9371	14.0571	14.0148	14.0084	14.0122	13.837	13.7906	13.7576	14.0553	14.0713	13.9913	13.9581	13.9289	13.9307	13.9347	14.1697
P45952	Acadm	12.4082	12.3942	12.4072	12.4758	12.3743	12.3727	12.3703	12.3736	12.4217	12.4055	12.4045	12.4224	12.3895	12.3773	12.4826	12.5199	12.4252	12.4373	12.5225	12.4311
P68134	Acta1	14.11	13.6115	13.5534	13.5206	13.5633	13.4588	13.7105	13.3147	13.5939	13.6284	13.6223	13.6974	13.4793	13.5257	13.5554	13.4821	13.4805	13.6451	13.7593	14.0293
Q61425	Hadh	12.1741	12.1563	12.3497	12.3961	12.2632	12.2313	12.2887	12.3454	12.326	12.254	12.234	12.3094	12.3247	12.2176	12.4209	12.3041	12.2528	12.3035	12.3932	12.3478
Q8BWP5	Ttpa	12.2595	11.121	11.6718	11.2826	11.3825	11.6284	11.4972	11.5358	11.5516	11.6102	11.3267	11.2383	11.4932	11.5356	11.5899	11.4883	11.5759	11.6664	11.6221	11.5563
P14869	Rplp0	12.0477	12.1819	12.2613	12.2945	12.362	12.2767	12.3438	12.3055	12.3021	12.3018	12.2936	12.4229	12.3212	12.326	12.2801	12.3849	12.3782	12.3783	12.2228	12.3134
P36552	Cpox	12.5354	12.4755	10.9817	11.3264	12.2301	11.7223	11.9076	11.4716	11.2782	11.4032	12.1036	11.8221	11.3681	11.4764	11.8945	11.9724	11.8894	12.0555	11.9625	11.8515
P10630	Eif4a2	11.9533	11.6917	11.4128	11.288	11.5007	11.6392	11.5586	11.535	11.4276	11.5579	11.5565	11.3904	11.3976	11.5711	11.6776	11.3559	11.5875	11.5013	11.6083	12.1239
Q922D8	Mthfd1	11.9657	12.0397	12.0302	12.0285	12.0731	12.1215	12.2038	11.9896	12.0876	12.1149	12.0522	12.0879	12.0141	12.1394	12.1988	12.0922	12.0856	12.0528	12.0315	12.1496
P62075	Timm13	12.448	12.2128	12.4674	12.2249	11.8176	12.5076	11.9113	12.4574	12.2622	12.405	12.3473	12.2876	12.3793	12.2948	12.3469	12.318	12.5194	12.3021	12.3004	12.4183
P60867	Rps20	13.0182	12.9598	13.1301	12.9774	13.0799	13.0485	13.0142	13.0532	13.04	13.0774	13.0158	12.8648	13.0139	13.031	13.1455	13.0367	13.1326	13.17	13.1756	12.9699
A0A0A6YVS2	NA	11.212	11.307	11.4043	11.3011	11.3091	11.1983	11.4413	11.2487	10.8754	11.0793	11.2621	11.1537	11.1574	10.9262	11.2601	11.3256	10.9615	11.3093	11.339	11.5584
P99029	Prdx5	12.2007	12.2353	12.3627	12.427	12.2921	12.4126	12.3471	12.4012	12.3202	12.347	12.328	12.4999	12.2276	12.434	12.3184	12.3019	12.4194	12.4845	12.494	12.3006
P35550	Fbl	11.7713	11.7659	11.9905	11.9419	11.9859	12.115	11.7863	12.4643	12.2678	12.2316	12.2328	12.3955	12.1123	12.2623	12.1727	12.0348	12.2556	12.0198	11.6449	12.1264
Q921G7	Etfdh	12.9333	12.9592	12.9194	12.7816	12.847	12.8886	12.7764	12.8553	12.8486	12.8651	12.8386	12.7804	12.8724	12.9518	12.8612	12.9347	12.8782	12.9143	12.9043	12.9744
P32020	Scp2	13.4383	13.615	13.6394	13.5379	13.4445	13.5658	13.539	13.4098	13.4061	13.5132	13.437	13.4813	13.5509	13.5129	13.5167	13.478	13.5413	13.5531	13.7331	13.5516
P62843	Rps15	10.3594	10.7434	10.8093	10.6654	10.4815	10.7329	10.6462	10.4803	10.4403	10.8022	10.6141	10.7932	10.6605	10.6584	10.5897	10.6591	10.7542	10.761	10.4661	10.8755
P35585	Ap1m1	10.8835	10.6325	10.5998	10.8748	10.8008	10.7002	10.5502	10.7018	10.7693	10.6995	10.8373	10.8067	10.7117	10.752	10.58	10.6968	10.8156	10.7305	11.0822	11.1363
Q7TNG8	Ldhd	12.3547	11.0737	11.5118	11.057	11.6845	11.2795	11.4823	11.552	11.2007	11.629	11.5212	11.5176	11.4308	11.6365	11.6222	11.5257	11.4988	11.5589	11.289	11.6825
P62908	Rps3	13.067	13.1032	12.8878	12.907	13.0531	13.0104	12.9545	13.0302	13.0567	13.0064	12.9926	13.0473	12.9767	12.9912	13.0518	13.0515	13.0769	13.0432	13.0454	13.1049
P24270	Cat	13.462	13.585	13.5433	13.3466	13.4965	13.5379	13.5196	13.5718	13.4784	13.6048	13.4809	13.574	13.6397	13.5059	13.5841	13.4938	13.4823	13.5659	13.7555	13.357
D6REH1	NA	11.5806	11.2379	11.479	11.564	11.6774	11.6442	11.5397	11.6322	11.3486	11.4693	11.5223	11.4227	11.4444	11.4384	11.4836	11.6079	11.5849	11.5123	11.7048	11.7155
P67778	Phb	12.9429	13.0245	12.9822	13.0174	13.0661	12.949	13.1103	13.0184	12.9958	13.0803	13.084	13.0211	12.9881	12.8919	12.9948	12.9881	12.9585	13.0985	13.15	13.142
P14115	Rpl27a	13.4448	13.2425	12.75	13.3484	13.1412	13.4798	12.9303	13.3914	13.4865	13.2307	13.0594	12.9002	13.2665	13.7029	13.2207	13.0809	13.0879	13.0868	13.6671	13.9272
A0A0R4IZY2	Cyp2d26	13.3803	13.2297	13.1892	13.4884	13.3046	13.2201	13.2083	13.3526	13.2425	13.3171	13.2934	13.2905	13.2546	13.1893	13.2415	13.3201	13.3858	13.4839	13.5774	13.585
Q9CPU0	Glo1	12.942	12.6594	12.3713	12.7156	12.4448	12.8475	12.5351	12.7102	12.838	12.7771	12.6788	12.6558	12.699	12.7563	12.721	12.6534	12.6616	12.8391	12.7704	12.7162
O35226	Psmd4	11.842	11.5069	11.612	11.8485	11.8539	11.8657	11.882	11.6693	11.7341	11.8196	11.9192	11.7844	11.9018	11.8795	11.8774	11.6566	11.8014	11.9631	11.7588	12.1355
P99027	Rplp2	12.9994	13.0009	12.9994	13.0846	13.0204	13.0705	13.0524	13.1643	13.1474	13.0489	13.0242	13.1207	13.1089	13.0692	13.0034	12.9237	13.1351	12.9985	13.2519	13.2339
Q8JZN5	Acad9	11.4366	11.276	11.0711	11.3065	11.0959	11.0799	11.0321	11.1077	11.1787	10.8972	10.9955	10.9758	11.0077	11.1957	11.0548	10.916	10.9987	11.1749	10.7298	11.3454
Q6GQT9	Nomo1	11.5515	11.2442	10.7485	10.7066	11.1106	11.0395	10.7893	11.0474	11.0151	10.9584	10.9393	11.0019	10.9135	10.995	10.744	11.0817	10.9874	11.1512	11.0988	11.3923
P60843	Eif4a1	12.0313	12.118	12.4165	12.3353	12.314	12.2528	12.2479	12.3867	12.1459	12.3214	12.3674	12.2162	12.2145	12.227	12.2999	12.2818	12.313	12.3385	12.152	12.4349
Q8CC88	Vwa8	11.499	11.3507	11.3333	10.9992	11.1663	11.2423	11.1694	11.0971	11.0517	11.0794	11.2192	11.2231	11.0719	11.164	11.2619	11.2399	11.192	11.2894	11.3907	11.1564
Q61171	Prdx2	12.9703	13.0582	13.1642	13.0525	13.0959	12.9874	12.9895	13.1317	13.099	13.0109	13.0844	13.073	13.0413	13.1267	13.0973	13.0604	13.217	13.1115	13.1522	13.247
Q8BP67	Rpl24	13.4429	13.7342	13.3745	13.5048	13.42	13.5181	13.4666	13.5194	13.5501	13.5257	13.3361	13.5103	13.5704	13.5078	13.5479	13.5318	13.5265	13.5057	13.5346	13.4818
P54869	Hmgcs2	13.7534	14.0691	13.8607	13.9683	13.755	13.8606	13.9949	13.895	13.8615	13.8713	13.9053	13.939	13.9085	13.8364	13.8757	13.8742	13.803	13.8969	13.962	13.8907
P62827	Ran	12.1902	11.8389	11.9333	11.6031	11.9497	11.8318	11.7124	11.727	11.7571	11.6341	11.9722	11.881	11.821	11.9071	11.9285	11.7063	11.9559	11.753	11.7648	11.7671
O89023	Tpp1	12.4957	12.1417	12.2263	12.2831	12.1388	12.1653	12.1756	12.112	12.2574	12.2483	12.1529	12.3457	12.2412	12.2918	12.1742	12.5549	12.2985	12.2642	12.2446	12.0725
A0A0R4J083	Acadl	12.4896	12.5564	12.6648	12.6125	12.6539	12.5254	12.7576	12.5851	12.7059	12.7328	12.6686	12.7213	12.7388	12.6546	12.6741	12.7494	12.7097	12.586	12.7805	12.5497
Q6ZWV7	Rpl35	12.8949	13.2817	13.1128	12.9832	12.9535	13.1641	12.9792	13.0319	13.1171	12.9119	13.0145	12.9648	12.9773	13.0359	13.1087	12.9867	12.9732	13.0129	13.3357	13.0731
P51658	Hsd17b2	12.8557	12.7603	12.7089	12.6422	12.7803	12.7426	12.6887	12.7023	12.7856	12.7641	12.6059	12.7476	12.6815	12.7397	12.613	12.5939	12.8661	12.8027	12.9845	12.9858
Q8K183	Pdxk	11.2395	10.8123	11.076	11.1639	11.1368	10.8587	11.3097	10.9546	10.9196	11.2144	11.608	10.8798	11.0003	10.5591	11.272	10.9504	11.0074	11.5857	10.4734	10.8556
Q9D6R2	Idh3a	11.483	11.9145	12.057	12.1752	12.5634	12.3972	12.216	12.132	12.3501	11.9555	12.0774	11.8193	11.9923	12.3923	12.3028	12.223	12.4151	12.0695	12.6524	12.2369
P62852	Rps25	12.7157	12.9295	12.6769	12.8947	12.9075	12.941	12.8741	13.0332	12.9268	13.0118	12.7853	12.8669	12.8454	12.9244	12.7065	12.9318	12.8807	12.8451	12.9546	13.0434
P62242	Rps8	14.0649	13.8557	14.0718	13.934	14.0662	14.2008	14.1564	14.0758	14.1009	14.1028	14.063	14.0604	14.0518	14.0828	14.1222	14.0649	14.0713	14.0788	14.2402	14.3273
Q8K1M6	Dnm1l	11.3902	10.4968	10.5396	10.451	10.8657	10.6954	10.6596	10.7388	10.7138	10.6966	10.717	10.8741	10.4124	10.656	10.5794	10.6794	10.3062	10.8078	10.9633	11.0692
Q91Z53	Grhpr	12.0893	12.0644	12.3197	12.2605	12.0552	12.0933	12.4047	11.8994	11.9139	12.2439	12.1448	12.2042	12.0899	12.1127	12.0588	12.0443	12.5379	12.3016	12.1735	12.2859
P10126	Eef1a1	13.6961	13.7294	13.8372	13.8005	13.8871	13.9015	13.9233	13.8927	13.8873	13.9198	13.8542	13.8737	13.8879	13.8944	13.9333	13.8666	13.8082	13.8346	13.8697	13.9878
Q9CXW4	Rpl11	13.3737	13.399	13.4304	13.3799	13.5469	13.5519	13.4431	13.5752	13.469	13.516	13.519	13.4997	13.5618	13.5341	13.4475	13.5763	13.6187	13.4448	13.465	13.5302
Q8R164	Bphl	11.8013	11.5594	11.6671	11.4706	11.5904	11.7139	11.7484	11.6299	11.6547	11.7635	11.6062	11.687	11.8006	11.5341	11.6798	11.7003	11.7638	11.7419	11.7159	11.6738
P68372	Tubb4b	12.8378	12.5542	12.6545	12.6906	12.701	12.6253	12.699	12.6264	12.5937	12.5878	12.6851	12.6701	12.5691	12.5946	12.6479	12.6496	12.7124	12.6675	12.7307	12.916
P62911	Rpl32	12.6113	12.5581	12.4975	12.6161	12.2888	12.567	12.4815	12.5108	12.3344	12.6349	12.2587	12.5624	12.6357	12.7051	12.333	12.5248	12.3328	12.3982	12.4152	12.5782
O08601	Mttp	12.2713	12.2007	12.0647	11.9608	12.1829	12.0271	12.1175	12.1818	12.0272	12.1748	12.219	12.1839	12.1577	12.0366	12.1286	12.1011	12.2275	12.1741	12.18	12.1617
P09528	Fth1	11.9374	12.5806	12.3958	11.9687	12.0942	12.0641	12.1912	12.2171	11.6818	11.9401	12.1607	12.0448	12.0435	12.2143	12.1585	12.0748	11.918	12.3721	12.3868	12.0967
Q9DCD0	Pgd	12.2674	11.6037	12.0296	11.4736	11.9721	11.2554	11.6844	11.6277	11.5385	11.5894	11.5994	11.5705	11.6332	11.5945	11.7117	11.7158	11.4651	11.8757	11.4518	11.6641
Q61990	Pcbp2	10.621	11.1778	11.2593	11.0526	11.3481	11.058	11.204	10.9482	11.1101	10.7969	11.1483	11.2024	11.211	11.0056	11.195	11.3822	11.2081	11.3454	11.1888	10.8385
Q8BH00	Aldh8a1	12.2467	12.2995	12.136	12.1703	12.2993	12.2954	12.2676	12.3042	12.1794	12.2956	12.2964	12.2145	12.2336	12.2194	12.2358	12.2498	12.2377	12.228	12.2224	12.1552
Q920E5	Fdps	12.1442	11.8839	12.0684	12.0988	12.0469	11.9937	12.1445	12.1733	12.1887	12.3303	12.2067	12.3399	12.1847	12.0999	12.1478	12.1351	12.0153	12.1345	12.1192	12.0432
Q8BH59	Slc25a12	12.2731	12.2158	12.378	12.4365	12.1522	12.1992	12.5208	12.3359	12.2401	12.1681	12.2178	12.2727	12.1435	12.356	12.5045	12.3791	12.3782	12.3618	12.4432	12.2129
Q8R2Y8	Ptrh2	10.6425	10.8083	11.0327	10.6087	11.0369	10.9834	11.0497	11.1023	11.0079	11.1082	11.2012	10.8702	10.822	10.8341	10.8685	11.0317	10.8048	11.1856	11.1636	11.2044
P12970	Rpl7a	13.4995	13.4574	13.5977	13.4555	13.4127	13.5608	13.5135	13.6108	13.4869	13.5609	13.5115	13.4411	13.4285	13.5463	13.5388	13.5403	13.5842	13.5239	13.4994	13.6381
Q8BVI4	Qdpr	12.409	12.2564	12.2316	12.3456	12.2896	12.4315	12.1413	12.3068	12.4009	12.3529	12.4008	12.3687	12.257	12.3714	12.3426	12.3299	12.2699	12.3354	12.3483	12.5725
P62082	Rps7	12.5166	12.4328	12.5077	12.439	12.5337	12.5526	12.497	12.4941	12.5474	12.5359	12.4198	12.4188	12.5948	12.4633	12.4313	12.5183	12.5355	12.6032	12.5181	12.5583
Q9EQ20	Aldh6a1	12.8251	12.864	13.0778	12.9667	12.9566	13.0102	12.932	12.9072	12.8487	12.9472	12.8933	12.9386	12.898	12.9554	12.9856	12.9767	12.9932	13.0315	12.958	12.8682
P19253	Rpl13a	13.1043	12.792	12.8017	12.9799	13.1189	13.0879	13.1147	13.0669	13.0348	13.1865	13.0983	13.0056	13.1341	13.1191	13.1066	13.1025	12.9904	13.1007	13.1715	13.1364
O35945	Aldh1a7	12.2191	12.0066	11.7343	11.9334	11.9293	11.8716	11.7697	11.9133	11.8735	11.839	11.7565	11.8332	11.8693	11.8716	11.8677	11.85	11.9394	12.0253	11.8774	11.8357
A0A0R4J2D3	NA	11.3642	11.2112	11.5718	11.3451	11.5869	11.308	11.5772	11.3621	11.3657	11.3602	11.3947	11.5094	11.4062	11.3662	11.3377	11.4142	11.3195	11.543	11.5078	11.6706
Q6ZWY3	Rps27l	13.0294	12.5013	12.9889	12.9393	13.1078	13.0667	12.7949	12.9226	12.911	13.0423	12.8297	12.9262	13.0227	12.9341	12.9009	12.9038	13.039	12.9183	12.9561	13.2251
Q8CHT0	Aldh4a1	12.6724	12.5227	12.5971	12.536	12.4869	12.5369	12.4995	12.5889	12.6083	12.5123	12.5399	12.5983	12.6768	12.5702	12.5893	12.4788	12.5458	12.6064	12.4705	12.5674
Q9R1P4	Psma1	12.6438	11.5151	11.7666	11.7939	12.1917	11.9518	12.0853	12.0756	11.6517	11.8999	12.0578	12.1655	11.6988	12.0288	11.9666	12.0042	12.1101	12.1571	12.3884	12.6555
P14206	Rpsa	12.5467	12.837	12.6854	12.8165	12.6865	12.8301	12.7668	12.8793	12.6935	12.716	12.9428	12.79	12.7424	12.8733	12.7785	12.7602	12.7689	12.9584	12.7254	12.7924
Q9CR57	Rpl14	13.6292	13.7984	13.7373	13.8058	13.7675	13.8525	13.8273	13.8569	13.823	13.8243	13.6641	13.7436	13.7517	13.7315	13.8313	13.8758	13.8387	13.7837	13.7589	13.8187
P15116	Cdh2	12.6937	11.3795	11.6387	11.3734	11.7829	11.7931	11.9918	11.8676	11.3206	11.4968	11.6899	12.1739	11.545	11.6463	11.6571	11.516	11.3316	11.8293	11.6163	12.0513
Q8BMS1	Hadha	12.7033	12.7949	12.7898	12.7902	12.793	12.7545	12.7265	12.8744	12.7572	12.8059	12.8427	12.8063	12.862	12.7564	12.8074	12.7925	12.8266	12.7619	12.7381	12.713
Q9JLJ2	Aldh9a1	12.5606	12.2288	12.7654	12.7627	12.5895	12.4695	12.4026	12.4439	12.4751	12.5266	12.4717	12.5222	12.4601	12.5811	12.4877	12.5612	12.4881	12.5944	12.5268	12.6816
P23116	Eif3a	11.7088	11.5679	11.3308	11.355	11.5119	11.3182	11.7035	11.4119	11.539	11.4162	11.5227	11.4187	11.4491	11.2534	11.5226	11.4644	11.5261	11.6333	11.4715	11.6119
Q9EQF5	Dpys	11.9869	11.852	11.88	11.4975	11.6948	11.5162	11.7192	11.7512	11.559	11.6951	11.847	11.711	11.6564	11.5997	11.7061	11.6552	11.7629	11.9171	11.7901	11.4983
P62301	Rps13	13.4609	13.0885	13.3371	13.2727	13.469	13.4215	13.3941	13.4059	13.3468	13.296	13.3789	13.3662	13.4003	13.2959	13.3803	13.4292	13.3756	13.3971	13.3961	13.4693
Q9CPX4	Ftl1	12.9157	12.2984	12.7587	12.5601	12.7189	12.7394	12.5557	12.9607	12.3408	12.4421	12.7413	12.8797	12.5081	12.726	12.6481	12.4504	12.5136	12.7848	13.0029	12.8169
Q9WUA2	Farsb	11.8107	11.1924	11.3478	11.1207	11.4704	11.1698	11.5116	11.2698	11.2375	11.1529	11.2798	11.3917	11.2112	11.1731	11.2109	11.2744	11.3967	11.3506	11.2692	11.5645
P47963	Rpl13	13.4977	13.6386	13.5172	13.538	13.6098	13.5782	13.5408	13.5493	13.6429	13.6219	13.5982	13.5219	13.4674	13.5646	13.474	13.4672	13.5426	13.5872	13.6986	13.7063
P14148	Rpl7	13.3085	13.2918	13.0855	13.0978	13.1003	13.1306	13.1321	13.1471	13.1538	13.2326	13.2334	13.0129	13.0691	13.2295	13.1268	13.1563	13.1537	13.1041	13.1608	13.0906
P25444	Rps2	12.6806	12.6644	12.6392	12.6561	12.7839	12.7735	12.7513	12.751	12.7938	12.7265	12.7054	12.7345	12.7944	12.7297	12.7546	12.745	12.7246	12.6839	12.8401	12.7898
P80315	Cct4	11.6429	11.2409	11.2352	11.2972	11.4037	11.1379	11.3909	11.6074	11.3956	11.4109	11.2986	11.3898	11.538	11.2678	11.3474	11.4961	11.4815	11.5288	11.3302	11.6165
Q9CZW5	Tomm70a	12.1932	12.0525	12.2328	12.1059	12.0957	12.0249	12.1771	12.2413	12.0704	11.996	12.0778	12.0568	11.9424	12.152	12.0316	11.8554	12.1933	12.2994	12.2402	12.357
P28474	Adh5	12.8346	12.8031	13.0316	13.0256	12.8438	13.0417	13.0224	12.8275	13.0316	12.9987	12.8822	12.866	12.9911	13.0065	13.0466	12.9216	12.859	12.8129	12.7425	12.8512
Q5YD48	A1cf	12.2312	12.0938	12.0735	12.5512	12.4851	12.2657	12.1087	12.1845	12.4462	12.2724	12.5296	12.5298	12.0287	12.2403	12.2799	12.3878	12.2601	12.3485	12.3747	12.1354
E9Q3X0	Mvp	11.4914	11.5619	11.0151	11.128	11.1853	10.9473	10.951	11.0004	10.8008	10.8695	11.1842	11.063	10.7681	10.6459	11.1502	11.218	11.0491	11.0694	11.1953	11.4713
Q61545	Ewsr1	11.1896	11.3869	10.247	10.8348	11.2686	11.3488	11.4458	11.1411	10.8753	11.4583	11.43	11.2708	11.0797	11.0101	11.1047	10.8505	11.2608	11.28	11.0403	11.8966
O35129	Phb2	12.9805	13.0801	12.9734	12.9802	13.0804	12.9549	12.9529	13.0364	12.9937	12.9531	13.02	12.9962	13.0104	12.9526	12.9584	12.9741	12.9975	13.0806	12.944	12.9925
P10518	Alad	12.1858	11.8545	11.0801	11.1468	11.1744	10.5807	10.4877	11.1983	10.8556	11.1763	11.0637	10.8654	10.8074	10.7494	11.1091	11.0489	10.8423	11.2158	10.9544	11.3924
P62754	Rps6	12.4888	12.6623	12.6745	12.5839	12.7829	12.871	12.5506	12.7366	12.7757	12.6779	12.6066	12.5369	12.463	12.6956	12.5939	12.6521	12.6207	12.7721	12.7678	13.1453
Q61207	Psap	11.4487	10.484	10.6557	10.8051	11.0531	10.8519	10.7282	10.6735	10.639	10.7506	10.7972	10.7864	10.6287	10.7959	10.7507	10.9386	10.7276	10.9889	10.6657	11.1779
P47199	Cryz	11.37	11.3652	11.5928	11.3703	11.4351	11.2087	11.4716	11.1931	11.2862	11.319	11.2938	11.2497	11.2971	11.1953	11.3328	11.5187	11.3129	11.533	11.4187	11.4376
P68040	Rack1	13.0271	13.0672	12.6835	12.9053	12.9235	12.7956	13.1563	12.8563	12.9273	12.8539	12.9812	12.9283	12.8451	13.0986	12.7957	12.9837	12.7388	12.8757	12.7652	12.9942
P22315	NA	12.1435	11.7409	11.6652	11.6207	11.673	11.7784	11.8859	11.9043	11.641	11.7649	11.9024	11.8318	11.7591	11.7657	11.6542	11.6472	11.6417	11.8935	11.6415	11.8637
Q8C165	Pm20d1	11.9387	11.9322	12.2565	11.6395	12.2181	12.2342	11.9798	12.0648	11.9732	11.9828	12.1233	12.0183	11.9919	11.9037	11.871	12.0254	11.9629	12.3414	12.2622	12.2183
P62245	Rps15a	13.3699	12.8264	12.9818	12.7494	12.9561	13.0681	13.0599	13.0487	13.1554	13.119	12.9342	12.9223	12.974	12.995	13.0941	12.9632	13.0037	12.9684	13.2231	13.3079
Q9CXS4	Cenpv	11.2943	11.2526	11.1384	11.5015	11.0745	11.562	11.5961	11.4284	11.2866	11.366	11.2818	11.6771	11.2167	11.2751	11.0116	11.1377	11.5699	11.4512	11.299	11.4359
P61358	Rpl27	14.0127	13.8362	14.03	13.7903	13.6933	13.6184	13.8838	13.6701	13.9211	13.8839	13.6912	13.9154	13.7238	14.039	13.7847	13.7281	14.0726	13.8162	13.6707	14.1252
Q9DBB8	Dhdh	10.7016	11.494	11.981	10.7406	11.5324	11.1724	11.3346	11.1125	11.1637	11.4048	11.0838	11.2181	11.2377	11.299	11.1878	11.1995	11.2084	11.2128	10.8359	11.0513
Q91WS0	Cisd1	12.3766	12.4093	12.2861	12.0389	12.4904	12.3226	12.4089	12.4483	12.3261	12.536	12.4622	12.3223	12.3421	12.3824	12.4148	12.3613	12.2565	12.2726	12.3431	12.5345
P42932	Cct8	12.2632	11.8248	12.0575	11.704	12.0955	11.8404	12.1887	11.996	11.8732	11.943	12.0293	12.0517	11.9039	11.8379	11.8854	11.9313	11.9282	12.101	12.0959	12.3028
P60710	Actb	14.6972	14.262	14.282	14.2696	14.4786	14.0834	14.2739	14.0268	14.1941	14.2942	14.3086	14.2959	14.3738	14.2233	14.1667	14.1753	14.1883	14.2134	14.5012	14.5721
P63094	Gnas	11.8918	11.657	11.4156	11.5649	11.7178	11.4411	11.4727	11.3758	11.494	11.6171	11.6432	11.8316	11.7518	11.617	11.5688	11.3004	11.543	11.5805	11.9622	11.9322
A0A3B2WBL1	NA	12.3185	12.2424	12.1686	12.1844	12.4774	12.2061	12.3173	12.2547	12.2958	12.3657	12.3869	12.3327	12.2921	12.2898	12.2201	12.2415	12.2053	12.3431	12.2725	12.2563
P41105	Rpl28	12.8511	12.5495	12.3759	12.5156	12.5507	12.5899	12.4921	12.6061	12.7354	12.6489	12.5367	12.4695	12.536	12.6629	12.5747	12.5642	12.6368	12.4601	12.6437	12.701
Q60991	Cyp7b1	11.999	12.0033	12.1804	12.101	12.2506	12.1487	12.1485	12.0264	12.2039	12.0786	12.1166	12.0336	11.9114	12.1241	12.2022	12.111	12.1215	12.0158	12.0525	12.3178
P18242	Ctsd	12.219	11.7698	12.1259	11.5211	11.7536	11.8725	11.5799	11.5623	11.7207	11.4609	11.7521	11.897	11.8092	11.7117	11.8094	11.6615	11.5836	11.9005	11.7171	11.6048
P83882	Rpl36a	12.7475	12.56	12.5588	12.3866	12.3853	12.5933	12.5148	12.585	12.5535	12.3649	12.4329	12.4379	12.2996	12.5353	12.4944	12.3267	12.4073	12.6267	12.7254	12.878
Q99PG0	Aadac	13.1315	13.5231	13.3741	13.3531	13.3334	13.2969	13.2652	13.4003	13.2109	13.2574	13.2565	13.2016	13.2118	13.134	13.2925	13.2295	13.2117	13.3769	13.5432	13.4467
Q9QXY6	Ehd3	11.526	11.5595	11.3697	11.1793	11.5445	11.2442	11.6211	11.5251	11.3412	11.2927	11.6686	11.2795	11.1792	11.4953	11.1439	11.2096	11.4014	11.2407	11.5698	11.8083
Q91V76	4931406C07Rik	11.2216	11.0699	10.7722	11.2957	11.2007	11.0547	11.1872	11.3447	10.9572	10.9886	11.0741	11.1066	11.0404	10.92	11.2176	11.0422	11.0948	11.2546	11.0031	11.1067
P09103	P4hb	13.1245	13.204	13.169	13.1777	13.0891	13.1187	13.101	13.1342	13.187	13.1645	13.1065	13.1056	13.1111	13.1541	13.1	13.1151	13.0936	13.1156	13.1196	13.162
P97371	Psme1	12.0949	12.0371	11.643	11.4657	12.0716	11.6203	11.9572	11.9887	11.8017	11.72	12.0034	11.7362	11.7141	11.6532	11.8266	11.8805	11.7425	11.8476	11.8131	11.9091
Q8BG32	Psmd11	11.4804	11.5575	11.4671	11.472	11.7214	11.4623	11.5727	11.6168	11.4335	11.4317	11.6163	11.761	11.3691	11.5281	11.6482	11.44	11.4712	11.5732	11.5149	11.8791
P63323	NA	13.5674	12.8273	12.9835	12.6948	12.826	12.85	13.102	12.6575	13.0699	13.0094	12.8992	12.9392	13.0087	13.1041	13.084	13.0834	12.8518	12.8147	13.3682	12.9634
Q64FW2	Retsat	11.8482	10.9773	10.8264	11.1025	11.3022	11.0688	11.2989	11.2544	10.9711	11.2118	11.1503	10.8535	11.0883	11.0107	11.1387	11.2926	10.9582	11.1011	11.1864	11.1595
Q9D826	Pipox	11.8498	12.1963	12.1041	12.04	12.1444	12.1177	12.1957	12.2504	12.1731	12.2203	12.2272	12.1468	12.17	12.1818	12.1922	12.0957	12.0518	12.1169	12.2929	12.3032
P52196	Tst	13.0257	12.7048	13.0051	12.8826	12.8176	12.8538	12.8276	12.7478	12.7891	12.8733	12.8643	12.9247	12.7676	12.7272	12.8766	12.829	12.8148	12.9332	12.946	12.8635
P18572	Bsg	12.5421	12.5524	12.4667	12.4791	12.4605	12.3274	12.1779	12.0372	12.1243	12.2048	12.1537	12.4018	12.3526	12.1967	12.1948	12.218	12.0679	12.353	12.4385	13.0842
Q9DCM2	Gstk1	12.2215	12.4311	12.2748	12.3989	12.5295	12.1944	12.1878	12.283	12.1152	12.2433	12.113	12.0739	12.0873	12.072	12.2162	12.2541	12.2116	12.4197	12.3565	12.3083
Q8QZR3	Ces2a	11.5819	11.6704	11.2812	11.4704	11.4342	11.4824	11.5858	11.4388	11.4032	11.5386	11.6902	11.532	11.4398	11.4092	11.4546	11.4813	11.4532	11.4679	11.606	11.107
Q9D1Q6	Erp44	11.177	11.1257	10.7685	11.1926	11.5612	11.0386	11.1683	11.0487	10.8119	11.2571	11.1939	10.9638	10.6921	10.7769	11.0984	10.7432	10.9963	11.2266	11.6744	11.1567
Q8VCW8	Acsf2	12.4598	12.4412	12.5121	12.5718	12.5767	12.3502	12.4956	12.4982	12.3835	12.3252	12.5738	12.3413	12.444	12.3102	12.547	12.3482	12.3503	12.5077	12.4527	12.4559
P24472	Gsta4	12.2695	12.3253	11.7186	11.991	11.9893	11.9704	11.7277	11.8604	11.5829	11.7448	11.8334	11.9198	11.9818	11.8472	11.9169	11.8773	11.9307	11.8893	12.1876	11.6841
Q9QXX4	Slc25a13	12.8496	12.9231	12.9648	12.8726	12.8744	12.8212	12.8342	12.9516	12.785	12.7924	12.84	12.8586	12.8208	12.8035	12.8417	12.822	12.834	12.8551	12.8705	12.7501
Q9Z2U0	Psma7	12.8916	12.3906	11.7633	12.0819	12.2462	11.9772	12.0458	12.2291	12.0951	12.0139	12.098	12.2362	12.1041	12.1748	12.2697	12.0574	12.176	12.2714	12.3715	12.4035
P68254	Ywhaq	12.3346	11.4491	12.122	11.8414	12.0635	11.8126	11.8318	11.8534	11.542	11.8477	12.0598	11.6117	11.3564	11.8036	11.8336	11.7258	12.1184	11.8735	11.5906	11.7269
P63073	Eif4e	11.2123	10.5813	10.4971	10.7869	10.9473	10.652	10.8224	10.797	10.8237	10.8636	10.7282	10.8305	10.7755	10.7493	10.8595	10.7311	10.8507	10.8415	10.6586	11.0965
Q91WG8	Gne	11.5583	11.2015	10.6304	11.0009	11.2544	11.0928	11.0067	10.9861	10.9399	10.8838	11.1581	11.1563	10.7509	11.0371	11.3321	11.1382	11.1624	11.2122	11.1367	11.1574
Q9CQC9	Sar1b	12.7223	12.8958	12.8669	13.0151	12.6372	12.5336	12.7673	12.6843	12.537	12.7949	12.6443	12.476	12.5862	12.5726	12.7339	12.755	12.924	12.792	13.0153	12.9001
A0A0R4J1E2	Eef1d	12.2991	12.3691	12.283	12.2354	12.3842	12.3398	12.3195	12.3469	12.3632	12.3858	12.2953	12.396	12.3737	12.2494	12.2527	12.2537	12.2658	12.2595	12.287	12.4
P14131	Rps16	13.0476	13.2541	12.8523	13.0573	13.092	13.1503	13.0763	13.2652	13.1072	13.1569	13.0412	12.997	12.9942	13.0507	13.0351	12.8723	12.9898	12.9133	12.7932	13.5231
Q9Z1Q9	Vars	11.7506	11.7249	11.3056	11.4579	11.468	11.4548	11.1926	11.2409	11.4454	11.3605	11.5085	11.4409	11.3853	11.282	11.3312	11.3645	11.3585	11.5084	11.397	11.6341
Q9DBK0	Acot12	10.863	10.9305	11.3688	11.0997	11.1355	10.8846	11.114	10.9896	10.9803	11.1356	11.1571	11.1669	10.8005	10.9347	11.1807	11.1149	10.9426	11.1843	11.0439	11.4634
P47758	Srprb	11.9776	11.6068	11.7642	11.2674	11.476	11.293	11.5069	11.8072	11.4263	11.346	11.3805	11.5995	11.2428	11.5019	11.3381	11.5066	11.4528	11.6082	11.7137	11.4333
Q6ZWN5	Rps9	13.5396	13.4592	13.4222	13.3683	13.3823	13.445	13.3867	13.4547	13.2964	13.3113	13.3604	13.2761	13.4026	13.3855	13.3563	13.2778	13.4362	13.3298	13.3637	13.7204
P97742	Cpt1a	11.9007	11.8246	11.6714	11.7106	11.9827	11.6027	11.7406	11.764	11.6922	11.8555	11.7366	11.6206	11.5691	11.5884	11.6305	11.6719	11.6865	11.8231	11.9099	11.8098
Q9Z2I0	Letm1	12.2153	11.8747	11.9471	11.8826	12.0284	11.8597	12.0963	11.8792	11.8511	11.9731	11.9964	11.948	11.8101	11.8996	11.8915	11.8749	11.8753	11.8631	12.0105	12.0827
O09172	Gclm	10.6386	11.6166	10.9152	11.4648	11.0789	11.1568	11.2148	11.4838	11.0167	11.2677	11.2392	10.9501	11.3718	11.1714	11.033	11.2552	11.0868	11.3258	11.366	11.0392
O09167	NA	12.6369	12.4852	12.7394	12.5946	12.6889	12.7128	12.6643	12.7695	12.59	12.7204	12.6704	12.6536	12.6389	12.617	12.5814	12.6204	12.5774	12.5934	12.7782	12.6979
P62918	Rpl8	13.078	12.9225	12.9612	13.0798	12.8982	13.025	12.9502	13.0783	13.0535	12.9911	13.0202	12.9876	12.9703	12.9969	12.9487	12.8991	12.9486	12.9242	13.0603	13.1846
Q3TNA1	Xylb	11.5756	10.7819	11.1752	11.3144	11.7485	11.3336	11.1983	11.394	11.2277	11.1696	11.2447	11.4167	11.2875	11.2874	11.1417	11.0817	11.4222	11.5415	11.5244	11.6979
P70441	Slc9a3r1	10.5509	10.7828	11.386	11.0252	11.346	11.0932	11.3175	10.7836	10.9874	11.3826	11.1895	11.1668	11.0391	11.2653	10.9486	11.1695	11.3426	10.8667	11.2351	11.1802
P46638	Rab11b	11.5565	11.4556	11.5282	11.602	11.4697	11.4079	11.8087	11.3434	11.4266	11.4883	11.4552	11.417	11.4484	11.2424	11.5436	11.4224	11.3523	11.4493	11.5277	11.8001
P97351	Rps3a1	13.3313	13.1963	13.4451	13.3128	13.4916	13.3992	13.3939	13.4212	13.4338	13.3973	13.2269	13.4329	13.2825	13.3349	13.2923	13.3276	13.3072	13.3779	13.4472	13.4819
P62259	Ywhae	12.4835	12.0788	12.0826	12.0515	12.3049	12.2555	12.1385	12.2494	12.0948	12.2854	12.3362	12.1588	12.1874	12.106	12.1775	12.1104	12.2073	12.2995	12.36	12.0796
P29341	Pabpc1	12.8508	12.7705	12.7544	13.0307	12.934	12.8926	12.8991	12.8659	12.8767	12.7515	12.7724	12.7358	12.6547	12.7119	12.791	12.6829	12.9247	12.8018	12.9031	12.8967
Q64433	Hspe1	12.6485	12.9143	12.7699	12.9087	12.7794	12.9806	12.8594	12.768	12.9751	12.9547	12.6962	12.9541	12.9291	13.0011	12.9422	12.8483	12.8204	12.7939	12.7616	12.7633
Q99JI4	Psmd6	12.0021	11.7567	11.8457	11.3941	12.1797	11.8991	11.4798	11.7829	11.2915	11.702	12.0891	11.9918	11.6934	11.6424	11.7527	11.6134	11.7697	11.9465	11.6442	12.2358
Q00519	Xdh	11.9933	11.746	11.8432	11.2051	11.8332	11.4443	11.8589	11.7159	11.5855	11.6649	11.8051	11.6014	11.535	11.5728	11.7059	11.634	11.8343	11.785	11.7838	11.8139
Q8R0F9	Sec14l4	12.5949	12.1716	12.2466	12.356	12.2572	12.2262	12.1763	12.0216	12.0865	12.118	12.1442	12.2411	12.074	12.1439	12.1076	12.1569	12.0967	12.2051	12.1879	12.1536
Q9CPY7	Lap3	12.3447	12.3911	12.3957	12.3546	12.3604	12.3962	12.2861	12.263	12.4711	12.2931	12.3278	12.3297	12.3468	12.3262	12.3625	12.2908	12.3712	12.2936	12.3014	12.3435
P47955	Rplp1	11.6689	12.1114	12.2183	12.036	12.253	12.1336	12.1959	12.4249	12.0563	12.4016	12.2419	12.0479	12.1247	12.0184	11.9366	11.9032	11.9072	12.2414	11.7653	12.3916
P47962	Rpl5	13.0157	12.6517	12.7248	12.767	12.9331	12.9253	12.7701	12.8153	12.798	12.7921	12.831	12.8351	12.8062	12.8497	12.8339	12.7637	12.8529	12.8252	12.7942	12.8562
Q9D8E6	Rpl4	12.9369	12.8704	12.857	12.9303	12.8444	12.8482	12.7974	12.9368	12.8188	12.8369	12.8526	12.6945	12.8503	12.8307	12.8356	12.7941	12.8693	12.7213	12.8979	12.8891
Q8VHE0	Sec63	11.3993	12.0241	11.3432	11.2974	11.7973	11.5174	12.0829	11.2827	11.6365	11.5267	11.4103	11.5029	11.3105	11.69	11.5933	11.6071	11.819	11.3511	11.7202	11.639
Q9CQF9	Pcyox1	12.257	11.3958	11.5061	11.4124	11.6575	11.3396	11.5432	11.314	11.3507	11.2744	11.4341	11.3383	11.3906	11.3813	11.3829	11.2857	11.4343	11.4115	11.5469	11.6872
Q8C0C7	Farsa	11.4274	11.3865	10.7111	10.9697	10.8127	10.9708	11.2968	11.0835	11.0316	11.1944	10.9648	11.469	10.7344	10.8089	11.0143	10.7539	11.2495	11.1313	10.9435	11.164
P35564	Canx	13.6905	13.2062	13.5271	13.1385	13.2773	13.2689	13.2421	13.1865	13.2279	13.3342	13.284	13.2292	13.2372	13.2587	13.1117	13.1957	13.216	13.3544	13.4995	13.4591
P38647	Hspa9	13.0763	12.9554	13.1151	13.0395	13.0988	13.1325	13.1134	13.1083	13.1365	13.1743	13.0508	13.1215	13.1073	13.1218	13.0746	13.039	13.0953	13.0443	13.0345	13.0211
P49722	Psma2	11.9536	11.1303	11.2867	11.1748	11.5317	10.9851	11.0285	11.239	10.9554	11.0529	11.323	11.1431	11.1447	11.121	11.3286	11.3364	11.2622	11.1759	11.2792	11.3522
Q8BGQ7	Aars	11.7954	11.4008	10.9612	11.2373	11.4477	11.3045	11.5065	11.6094	11.3881	11.2414	11.2945	11.337	11.3232	11.1141	11.181	11.1916	11.3093	11.5086	11.3671	11.5092
Q9JIK5	Ddx21	11.0209	10.6431	10.7017	10.7682	10.6042	10.914	10.7204	10.5465	10.8569	10.7575	10.9765	10.6905	10.8629	10.7564	10.8327	10.644	10.7394	10.7441	10.6434	10.5445
G3X972	Sec24c	11.2108	10.5441	12.2593	10.9683	11.4853	11.142	11.086	10.791	10.8568	10.9049	11.3425	10.8753	10.9371	11.0122	10.8785	10.7781	11.1304	11.1527	11.5435	11.329
P09405	Ncl	12.8109	12.8709	12.6391	12.9794	12.8171	12.8532	12.9678	13.0569	12.9783	13.0437	12.8117	12.9217	13.0427	12.8563	12.8276	12.6883	13.2171	12.9262	12.6051	12.8865
Q9D8N0	Eef1g	12.8924	12.4692	12.5394	12.5822	12.7578	12.7776	12.5143	12.6065	12.729	12.6232	12.6698	12.6121	12.4894	12.5204	12.6124	12.5655	12.6698	12.5593	12.6671	12.6248
Q9ET01	Pygl	12.8856	12.7292	12.8093	12.747	12.839	12.7532	12.7944	12.6337	12.7299	12.7988	12.6648	12.6883	12.7401	12.7677	12.6856	12.7263	12.6539	12.6746	12.6882	12.7785
D3Z2H9	NA	12.7416	12.0953	12.1539	12.3294	12.6619	12.324	12.7342	12.5529	12.3327	12.4472	12.4845	12.3306	12.3427	12.2224	12.3616	12.4207	12.301	12.4683	12.4936	12.9666
P11983	Tcp1	11.6276	11.4574	11.4424	11.5784	11.7017	11.2866	11.4178	11.1423	11.4453	11.4288	11.317	11.5525	11.4634	11.3658	11.4469	11.4549	11.6456	11.5315	11.4414	11.6482
P84099	Rpl19	13.2685	12.9117	12.9884	13.0378	13.182	13.2326	13.0221	13.0834	12.9696	13.0071	13.0371	13.1419	12.9826	13.0541	12.9557	13.1011	12.9866	12.9886	13.0647	13.2884
Q9QXD1	Acox2	12.3359	11.8996	11.8467	11.7132	12.0064	11.9038	11.887	11.8652	11.9344	11.9254	11.9218	11.8786	11.9034	11.8471	11.9479	11.8536	11.8638	11.8024	11.8484	11.8041
P62717	Rpl18a	13.1331	12.9768	13.0383	12.9546	12.8336	12.7855	13.024	12.9405	12.8107	12.6903	12.7919	12.8652	12.8758	12.8998	12.8566	12.7967	12.8499	12.8425	12.7891	13.0028
Q91W90	Txndc5	11.4546	11.8264	11.4089	11.7192	11.6913	11.4504	11.7449	11.6035	11.5655	11.4891	11.5722	11.5952	11.4647	11.6558	11.4296	11.479	11.7314	11.7062	11.7339	11.6128
O09158	Cyp3a25	11.4928	11.3332	11.621	10.7988	10.9315	10.9836	10.7851	11.1188	10.9943	10.7236	11.1164	10.8142	10.8896	10.9925	11.1282	11.0835	10.959	11.0527	10.5265	11.3955
Q8CAQ8	Immt	12.7754	12.5281	12.5125	12.5793	12.6209	12.7057	12.5557	12.608	12.5145	12.5366	12.5748	12.6502	12.5414	12.4914	12.5104	12.4576	12.5888	12.5682	12.5276	12.5448
Q91WU0	Ces1f	12.4088	12.1954	12.2167	12.3271	12.4203	12.3865	12.4114	12.4323	12.373	12.4249	12.386	12.4689	12.3766	12.3541	12.3624	12.3821	12.3227	12.379	12.2505	12.1473
Q9CZM2	Rpl15	13.3836	13.4927	13.504	13.4727	13.4713	13.4775	13.5533	13.4933	13.2945	13.4884	13.4286	13.3704	13.4417	13.4298	13.415	13.4208	13.4436	13.41	13.2862	13.4305
Q9CPR4	NA	13.1116	13.1101	13.2436	13.2262	13.2381	13.1627	13.2852	13.2267	13.2134	13.3756	13.2217	13.1502	13.2225	13.2783	13.1897	13.2306	13.2514	13.1743	12.9988	13.097
Q02819	Nucb1	11.8472	11.8884	11.227	11.5542	11.8408	11.6308	11.525	11.5961	11.8552	11.3887	11.4982	11.8496	11.4128	11.831	11.5947	11.5201	11.4504	11.6237	11.5755	12.2855
Q9CWS0	Ddah1	11.5912	11.3215	11.2733	11.2928	11.3205	11.1856	11.04	11.004	11.1489	10.9933	10.9705	11.1363	10.9848	11.2847	11.1754	10.9639	11.2176	11.1742	11.2974	11.4496
Q3UGC7	Eif3j1	12.4815	11.6135	11.6001	11.3336	12.3154	11.6335	11.7139	11.809	11.042	12.0736	11.6743	11.4572	11.4116	11.8674	11.7641	11.7069	12.0068	11.7149	11.8599	11.8046
Q00623	Apoa1	13.0546	12.7277	13.0884	12.5795	12.6197	12.9677	12.5537	12.5519	12.5618	12.9393	12.9134	12.6069	12.6016	12.7784	12.714	12.6174	12.4952	12.6391	12.5505	13.2212
P27659	Rpl3	12.4577	12.5673	12.5492	12.5786	12.6997	12.6652	12.5402	12.6759	12.5767	12.5496	12.509	12.5932	12.3865	12.5306	12.5404	12.4469	12.4947	12.5843	12.551	12.8131
Q3UPL0	Sec31a	11.11	10.7658	11.02	11.0618	11.1163	10.9615	11.4295	11.0388	10.8533	11.0578	11.3005	10.9757	11.1043	10.7714	10.9813	11.0023	10.8424	10.8009	11.0546	11.0228
P63242	Eif5a	11.1197	11.6322	11.1688	11.3553	11.7074	10.7656	11.4335	11.3202	10.9558	10.8051	10.9853	11.1745	10.9711	10.7363	11.0155	11.1381	11.4919	11.0706	11.0874	11.0307
P47911	Rpl6	12.7595	12.4469	12.3884	12.3757	12.5563	12.4355	12.4577	12.5028	12.3917	12.4334	12.4803	12.3367	12.4288	12.4094	12.3881	12.3363	12.5621	12.4219	12.3783	12.4744
P53395	Dbt	12.2562	11.8189	12.1178	12.1135	12.0931	11.9827	12.1934	12.1926	12.0702	12.0082	12.014	12.0307	11.9814	11.9026	12.0307	12.0207	12.1201	11.9908	12.1028	12.0381
P27773	Pdia3	13.3997	13.0396	13.1642	13.1455	13.1605	13.2832	13.1154	13.1815	13.1734	13.287	13.1916	13.1789	13.2171	13.1202	13.0822	13.1701	13.1551	13.0959	13.1194	13.2061
Q9CZX8	Rps19	13.4154	13.0763	13.0254	12.9977	13.1087	13.0925	12.9997	13.1971	12.9111	13.0738	13.0163	12.953	13.0107	13.0963	12.9322	12.8963	12.9694	12.9787	12.8659	13.1169
P58252	Eef2	12.58	12.6314	12.6701	12.6015	12.7723	12.5799	12.6026	12.6099	12.6071	12.5611	12.5359	12.5658	12.5238	12.5455	12.5887	12.4889	12.5839	12.6112	12.4463	12.7908
P60335	Pcbp1	12.4723	12.3291	12.1295	12.0284	12.1901	12.2864	12.4522	12.3023	12.1636	12.0629	12.1486	12.3528	12.1129	12.1337	12.087	12.0504	12.2991	12.076	12.2718	12.4062
P63101	Ywhaz	12.4673	12.1772	12.3559	12.1766	12.538	12.116	12.0921	12.2466	12.0477	12.0803	12.1472	12.1249	11.9775	12.1008	12.0681	11.9404	12.1794	12.3241	12.183	12.3773
O70251	Eef1b2	12.4972	12.6607	12.6293	12.8296	12.9542	12.9253	12.7194	12.5972	12.5978	12.7303	12.6561	12.6755	12.6275	12.5684	12.7211	12.577	12.5599	12.8173	12.6122	12.7026
P35979	Rpl12	13.5322	13.3665	13.234	13.4617	13.5818	13.5659	13.397	13.5098	13.4241	13.4351	13.5149	13.2904	13.4491	13.5046	13.5112	13.4956	13.4206	13.3593	13.4223	13.4812
P63038	Hspd1	12.7685	12.7522	12.7465	12.8086	12.7054	12.859	12.7745	12.7573	12.7571	12.8734	12.7179	12.747	12.8001	12.8017	12.7448	12.7379	12.6782	12.7041	12.6299	12.5666
P62862	NA	12.6531	11.8004	12.6491	12.1464	12.5196	12.3723	12.4584	12.7699	12.19	12.3316	12.3647	12.3743	12.255	12.4731	12.2676	12.1628	12.1707	12.4647	12.3099	12.5433
Q9R1P1	Psmb3	12.2588	11.348	11.3931	10.753	12.3862	11.211	11.1927	11.4317	10.7178	10.929	12.0822	11.5472	11.3618	11.3493	11.3717	11.3438	11.1285	11.4424	11.0912	11.0142
Q9EP69	Sacm1l	11.863	11.4325	11.6772	11.0128	11.3098	11.4716	11.547	11.3911	11.6435	11.3156	11.4613	11.2671	11.3106	11.3284	11.2989	11.2587	11.5108	11.4518	11.4253	11.3629
P14152	Mdh1	13.0061	13.174	13.3121	13.0706	13.1186	13.2244	13.1179	13.0244	13.0933	13.123	12.949	13.0621	13.0736	13.2169	13.0303	12.9787	13.0687	13.1097	13.1108	12.8971
P28271	Aco1	11.8035	11.9296	11.8256	11.8734	12.138	11.826	12.037	11.7819	11.8882	11.7251	11.9004	11.8801	11.7042	11.7487	11.8477	11.8409	11.8298	11.986	11.8353	11.7389
Q3UZZ6	Sult1d1	11.7816	11.9238	11.4724	11.6808	11.6987	11.597	11.5001	11.7112	11.7356	11.9322	11.8207	11.8429	11.5585	11.6684	11.6613	11.6804	11.6883	11.7786	11.419	11.7704
Q9CVB6	Arpc2	11.3828	11.9948	12.1247	12.1091	12.1683	11.7449	12.062	11.8975	11.8944	11.9452	11.8794	11.9308	11.86	11.7832	11.7796	11.8921	11.8688	12.0156	11.7717	11.8439
Q3U3J1	Bckdha	12.3807	12.1335	12.3557	12.1581	12.5558	12.4604	12.2902	12.3107	12.2825	12.2882	12.2467	12.1917	12.2013	12.1858	12.2254	12.2457	12.2322	12.2946	12.1932	12.4489
O88569	Hnrnpa2b1	13.5422	13.7911	13.5345	13.8837	13.9343	13.8646	14.0584	14.008	13.8953	13.829	13.9414	14.0365	13.8861	13.7365	13.8477	13.6409	14.0523	13.8834	13.6767	13.9062
Q8VI47	Abcc2	11.8533	11.0285	11.2579	11.0544	11.1182	11.1388	11.4795	11.5789	11.2127	11.2743	11.1892	11.0716	11.0234	11.0607	11.0329	11.1103	11.1324	11.1745	11.2982	11.5887
Q9DCC8	Tomm20	11.8678	11.15	11.5725	11.3149	11.7289	11.3222	11.7889	11.5466	11.2957	11.4872	11.4552	11.4797	11.4425	11.0377	11.3706	11.4792	11.4907	11.4091	11.4321	11.5959
P62264	Rps14	13.4471	13.553	13.4034	13.6787	13.7579	13.6011	13.583	13.5586	13.6791	13.455	13.7423	13.5885	13.5238	13.3171	13.6468	13.6232	13.4192	13.5995	13.7587	13.5867
Q61335	Bcap31	12.816	12.6423	12.2477	12.4854	12.7327	12.4513	12.8269	12.6588	12.4234	12.5833	12.3467	12.5793	12.5641	12.4474	12.4812	12.5784	12.5794	12.6556	12.6336	12.7648
Q91V64	Isoc1	10.9246	10.8742	11.059	10.9388	11.2238	10.9849	10.8478	11.0031	11.0328	10.9319	11.1008	11.0244	10.892	10.7459	11.0022	11.0894	10.9586	11.1654	11.0132	11.6166
Q9QZQ8	Macroh2a1	12.2002	11.8784	11.675	11.8922	12.0903	12.2673	12.2103	12.3209	12.0039	11.9988	12.1094	12.0563	12.1649	11.9534	11.8604	11.8216	12.1984	12.0198	11.7733	12.098
Q9Z2X1	Hnrnpf	11.9339	12.0119	12.0847	12.2973	12.1264	12.223	12.1467	12.3714	12.1377	12.0933	12.2668	12.0723	11.8311	11.993	11.9223	11.7664	12.1654	12.0715	11.9043	12.2786
Q8BGJ5	Ptbp1	11.8038	12.026	11.7191	12.0886	12.1651	11.9572	12.0617	12.0874	12.1874	12.0837	12.0096	12.0311	12.0467	11.9308	11.8363	11.7195	12.214	11.9359	11.7781	12.0672
P68373	Tuba1c	12.7572	12.722	12.7116	12.6478	12.6178	12.5859	12.6938	12.5203	12.6674	12.5835	12.6301	12.6767	12.5178	12.4336	12.5642	12.682	12.6053	12.5421	12.5712	12.692
Q9QYJ0	Dnaja2	12.331	11.4084	11.1404	11.4359	11.5565	11.5369	11.4711	11.3813	11.4003	11.5099	11.7148	11.5015	11.1775	11.3569	11.5144	11.2859	11.5434	11.8006	11.1506	11.4519
P05202	Got2	13.5189	13.6455	13.8564	13.7543	13.6119	13.8195	13.692	13.6472	13.7856	13.7179	13.6862	13.6158	13.7362	13.7744	13.6959	13.702	13.5852	13.5629	13.5922	13.5475
A0JNY3	Gphn	11.4451	11.6314	11.1797	11.2814	11.5355	10.9993	11.4504	11.1961	10.9293	10.7959	10.9379	11.0344	10.9955	10.7699	11.2632	11.2901	10.9783	11.3936	11.0765	11.0389
P58281	Opa1	11.3436	11.0614	11.5244	11.7795	11.6457	11.4458	11.7167	11.4757	11.4238	11.3947	11.5273	11.4423	11.3604	11.3373	11.4798	11.3952	11.5171	11.5519	11.4933	11.5629
Q9CQ92	Fis1	11.7347	11.4651	11.1015	11.3242	11.236	11.3922	11.2491	11.2315	11.2122	11.2561	11.2827	11.3505	11.3284	10.9394	11.1151	11.1656	11.0644	11.2499	11.4675	11.2723
Q80WJ7	Mtdh	11.6292	11.2918	11.509	11.6168	11.4818	11.1593	11.4343	11.751	11.3212	11.5291	11.3535	11.5353	11.2158	11.2105	11.4433	11.2693	11.5238	11.3583	11.3939	11.2434
O35490	Bhmt	14.147	14.6239	14.3732	14.3578	14.327	14.3695	14.2518	14.3184	14.3558	14.285	14.1061	14.1363	14.2089	14.3	14.2377	14.1511	14.2841	14.2758	14.4566	14.198
Q60668	Hnrnpd	12.5665	12.2595	11.8511	12.0782	12.1547	12.2041	12.39	12.4225	12.291	12.539	12.2553	12.4467	12.2045	12.0915	12.0569	11.9991	12.3179	12.2193	12.0276	12.3391
P61027	Rab10	11.7389	11.7651	12.1298	12.0187	12.8948	11.7906	11.7191	11.9222	11.7915	12.0125	12.1203	12.4335	11.996	11.7193	11.921	12.0088	12.1849	11.9488	11.8297	11.5177
A0A0U1RP81	NA	11.7295	11.1041	10.8549	10.8815	11.3134	10.9351	10.9104	11.0357	11.2092	11.2259	11.0801	11.1053	10.9541	10.9776	10.91	11.052	10.8253	10.9657	11.2234	10.8488
Q99KF1	Tmed9	12.6367	12.1939	12.4809	12.752	12.6104	12.4109	12.7108	12.5381	12.4462	12.5362	12.3805	12.6068	12.4794	12.4692	12.2997	12.4518	12.6663	12.3271	12.5654	12.5488
P62702	Rps4x	13.1974	12.8302	12.8985	12.8739	13.0255	12.9139	12.9028	13.0452	12.8843	12.7978	12.8237	12.9915	12.7512	12.8123	12.825	12.7637	12.7766	12.7119	13.0142	12.9859
Q99L47	St13	11.8176	11.371	11.7228	11.5084	11.8738	11.6941	11.6738	11.5553	11.5548	11.5717	11.5951	11.6829	11.6664	11.5117	11.6542	11.5898	11.362	11.5021	11.6228	12.2336
P59999	Arpc4	12.0173	12.3622	12.0441	12.0825	12.0951	11.9874	12.2923	12.0843	11.946	11.9849	12.1661	12.0584	12.0721	12.0371	12.1	12.0415	11.8921	12.1825	12.0771	12.3475
Q5XG73	Acbd5	12.24	12.3382	12.0883	11.9383	12.4035	11.5793	12.2756	11.7246	11.8456	11.8237	12.1152	12.0644	11.9258	11.8006	12.0189	11.8736	11.7338	12.1458	12.0982	12.1066
Q78PY7	Snd1	12.5366	12.4592	12.3497	12.2799	12.4707	12.3602	12.4777	12.3418	12.3109	12.2346	12.4205	12.2824	12.2211	12.2189	12.3105	12.3625	12.3251	12.3823	12.1661	12.4247
Q9ERG0	Lima1	11.6334	11.78	11.6487	11.3413	11.7161	11.3502	11.4826	11.5845	11.0995	11.074	11.5194	11.3001	10.974	11.5046	11.3642	11.149	11.4225	11.0714	11.2726	12.1587
P62821	Rab1a	12.7014	12.4719	12.6451	12.2424	12.4676	12.2212	12.3641	12.3246	12.2966	12.2555	12.3853	12.3897	12.1249	12.1482	12.3122	12.3466	12.2783	12.3944	12.3744	12.8629
P62900	Rpl31	13.3561	12.9243	13.1519	13.1727	13.1255	13.0706	13.163	13.1915	13.2541	13.2902	13.0894	13.0363	13.041	13.0551	13.0311	13.0746	13.1246	13.1647	13.0604	13.0682
P51410	Rpl9	11.6018	11.4035	11.6824	11.7656	11.6825	11.6263	11.7302	11.5332	11.6987	11.6051	11.7834	11.5659	11.7286	11.6	11.4254	11.7315	11.6365	11.6378	11.4937	11.8746
P16332	Mmut	12.0537	11.8351	11.6847	11.9488	11.7712	11.742	11.7663	11.681	11.8624	11.7911	11.7663	11.7294	11.7384	11.7934	11.7216	11.7154	11.7358	11.6498	11.5523	11.828
Q99KP6	Prpf19	11.0288	10.9967	10.8874	10.9816	11.2054	10.916	10.8467	11.2561	11.1044	11.4071	10.9803	11.0828	10.8573	11.0921	11.1025	10.8539	11.1522	11.2598	11.2091	11.3969
Q6ZWV3	Rpl10	13.7289	13.4605	13.2942	13.3495	13.618	13.5021	13.8726	13.4487	13.4189	13.4676	13.5573	13.4497	13.39	13.4431	13.4827	13.4036	13.4324	13.457	13.834	13.2191
Q9QYF1	Rdh11	11.5386	11.0831	10.8989	11.3446	11.1095	11.3058	11.0027	11.1499	11.0965	11.3974	11.3116	11.2025	10.9809	11.1001	11.0564	11.0764	11.0192	10.84	11.2625	11.0606
Q01405	Sec23a	11.327	11.3221	11.3209	11.3399	11.5367	11.5469	11.5415	11.289	11.599	11.2765	11.3745	11.4665	11.298	11.2909	11.3255	11.2424	11.4142	11.4785	11.2802	11.754
Q78IK4	Apool	12.2688	11.6306	11.8193	11.8572	12.0294	11.7648	11.9772	11.8688	11.7973	11.7664	11.9084	11.8876	11.7557	11.7788	11.8016	11.8579	11.7092	11.8481	11.9596	12.1922
Q8R0N6	Adhfe1	12.184	11.127	12.0087	11.1457	11.893	11.2159	12.1679	11.7003	11.1012	11.6956	11.6273	11.4326	11.4804	11.4167	11.3402	11.3722	11.5798	11.6824	11.5931	12.3349
P63325	Rps10	12.7939	12.6928	12.4748	12.6638	12.8599	12.7948	12.8072	12.8265	12.6734	12.7298	12.8198	12.8615	12.5747	12.5729	12.6641	12.7158	12.5608	12.7275	12.5325	12.6918
Q9ER72	Cars	11.2375	11.6592	10.3633	10.7065	12.0998	11.1672	11.2292	11.4877	11.1629	11.6602	11.3435	11.4802	11.2963	11.1814	11.357	11.1371	10.9719	11.2589	10.7736	11.9735
Q9JLV1	Bag3	10.8149	10.602	10.8364	10.915	10.8318	10.9732	11.0257	11.026	10.7781	10.9887	11.055	10.8219	10.8366	11.0363	10.7181	10.8203	10.8716	10.8284	10.7158	10.8137
P24369	Ppib	12.8717	12.8534	13.1664	13.0751	13.0557	13.3037	13.0682	13.1739	13.0686	13.1424	13.1274	13.0696	13.1691	13.239	12.8974	13.0551	12.924	12.8786	12.9054	12.9123
P14211	Calr	12.4519	12.2029	12.2024	12.1742	12.2411	12.1475	12.2009	12.129	12.1268	12.2834	12.1656	12.1583	12.135	12.0551	12.1565	12.0423	12.1095	12.1548	12.1748	12.0793
Q99LF4	Rtcb	11.9628	11.678	11.8074	12.2145	12.0307	11.7651	11.9354	12.02	11.8007	11.8498	11.9509	11.9704	11.7759	11.6998	11.8719	11.6526	12.0298	11.7944	11.7675	11.6307
Q61635	Ifi47	10.8943	11.2077	11.3666	11.033	11.2207	10.9254	11.5223	11.1514	11.3065	11.3099	11.2886	11.2613	10.9604	10.9804	11.1501	11.0232	11.1025	11.1241	11.2055	11.5212
P62806	H4c8	15.4645	15.6963	15.6152	15.4483	15.5518	15.7104	15.8401	15.8802	15.7768	15.7828	15.8473	15.6178	15.7015	15.5957	15.5448	15.4039	15.7442	15.4903	15.5437	15.7593
Q99LB2	Dhrs4	12.208	12.0105	11.9908	12.036	12.2557	11.9848	11.591	12.0906	11.9139	12.1235	12.1089	11.9766	11.8092	11.8447	11.9435	12.1065	11.8565	11.9831	12.1784	11.9978
Q9DBP5	Cmpk1	13.2416	12.5268	11.9118	12.3384	12.8731	12.1668	12.7236	12.312	12.2368	12.3346	12.7689	12.6302	12.0938	12.0896	12.2173	12.3185	12.4904	12.5507	12.0735	12.3416
P08226	Apoe	12.6954	12.3203	12.6001	12.5528	12.7267	12.5232	12.5197	12.6553	12.5153	12.3777	12.4901	12.4188	12.3568	12.3874	12.563	12.4489	12.6011	12.7083	12.8062	12.8226
P20029	Hspa5	14.2611	14.2758	14.1835	14.2522	14.3052	14.2716	14.2611	14.1555	14.2378	14.2857	14.1786	14.204	14.1597	14.1834	14.1817	14.1219	14.1392	14.1026	14.1467	14.2308
P97364	Sephs2	11.4818	11.7781	11.6244	11.6783	11.594	11.7635	11.6665	11.5048	11.5571	11.6564	11.5174	11.6648	11.6351	11.7297	11.6048	11.625	11.4968	11.4713	11.5626	11.5082
A0A0J9YUI8	NA	11.3459	11.1724	11.096	11.2069	11.488	11.1942	11.571	11.373	11.3158	11.301	11.452	11.2418	11.3261	11.0882	11.2108	11.1701	11.6079	11.2867	11.0862	11.4939
P97379	G3bp2	11.4619	11.3848	11.0948	11.2116	11.0729	10.9633	11.6728	11.6141	11.2372	11.0861	10.9609	11.1578	10.9397	10.7921	10.9981	11.0377	10.797	11.2143	10.8073	11.5455
P61211	Arl1	9.91499	10.0787	10.4297	10.2874	10.274	10.3068	10.4596	9.99279	10.0965	10.1578	10.3488	10.2558	10.1869	9.99963	10.2295	10.0939	10.1639	10.361	9.8761	10.2516
Q9WTP6	Ak2	12.5869	12.5157	12.6902	12.8516	12.7414	12.8226	12.6141	12.5355	12.5117	12.676	12.6384	12.6464	12.643	12.6349	12.5516	12.746	12.6364	12.4907	12.4377	12.3369
Q9DCW4	Etfb	13.1459	13.3989	13.3496	13.3819	13.3915	13.5003	13.3769	13.357	13.4466	13.4325	13.3592	13.3092	13.362	13.4209	13.3657	13.2539	13.2244	13.1976	13.3541	13.123
Q3UJU9	Rmdn3	11.8517	11.9263	11.6809	11.8369	12.0722	11.7649	11.2186	11.9609	11.5612	11.8384	11.83	12.0483	11.6409	11.5045	11.7712	11.7851	11.9439	11.5943	11.6879	11.7844
P62849	Rps24	13.4312	12.978	13.1314	13.0988	12.9855	13.1224	12.8518	12.9851	13.0298	13.0589	12.9242	13.0102	12.9436	12.9405	12.9454	12.9936	12.8981	12.9303	12.8975	13.1003
P61205	Arf3	12.4775	12.0144	12.2356	11.7537	12.3018	11.8478	12.1615	11.9021	11.8155	11.8247	12.1198	11.8374	11.9564	11.7799	11.8883	11.8814	11.8502	11.9313	11.4955	12.1978
Q91X34	Baat	11.797	11.6775	11.6422	11.6535	11.7938	11.4831	11.1761	11.6922	11.5363	11.5471	11.5773	11.5292	11.5622	11.3352	11.6429	11.4415	11.5792	11.5708	11.6102	11.4628
Q9R0P3	Esd	12.6086	12.5763	12.3555	12.2569	12.7371	12.4656	12.3373	12.3063	12.3978	12.2548	12.429	12.424	12.0891	12.4051	12.2639	12.4822	12.3274	12.4137	12.3731	12.3307
Q8BWT1	Acaa2	13.6879	13.7895	13.7744	13.7957	13.7244	13.7508	13.7197	13.7387	13.738	13.8022	13.7272	13.7432	13.7438	13.6868	13.6799	13.7193	13.6452	13.5932	13.6219	13.5681
P97855	G3bp1	11.9969	11.4531	11.4613	11.4852	11.7998	11.6694	11.849	11.6603	11.5544	11.3403	11.5588	11.4645	11.313	11.3611	11.4797	11.3566	11.5575	11.5466	11.513	11.3716
Q99KR3	Lactb2	12.2559	11.6859	11.4653	11.3743	11.5469	11.7544	11.822	11.6898	11.4518	11.4598	11.4166	11.5889	11.229	11.3915	11.2832	11.3252	11.7255	11.484	11.6294	12.002
P61161	Actr2	11.9417	11.3788	11.2226	11.2816	11.6568	11.6243	11.5425	11.474	11.449	11.3123	11.5242	11.2898	11.2854	11.3501	11.3802	11.282	11.5198	11.4078	11.466	11.4555
Q791V5	Mtch2	13.0724	12.6475	12.3426	12.5393	12.7213	12.044	12.5317	12.6128	12.5195	12.6756	12.4836	12.4642	12.4623	12.2224	12.3355	12.5063	12.2818	12.6722	12.6832	12.7427
B2M1R6	Hnrnpk	12.2317	11.8571	11.8301	12.1415	12.1052	12.0099	11.8932	12.1818	12.1202	12.1493	12.0088	12.0525	12.0295	12.0648	11.9603	11.9865	12.1783	11.9007	11.5238	12.0184
Q925I1	Atad3a	11.8461	11.9771	12.1477	12.0337	12.1018	11.6433	12.1211	11.9217	11.7229	11.8359	11.9608	11.8628	11.8879	11.7857	11.6629	11.8896	11.9203	12.0004	12.0155	12.2632
Q80XL6	Acad11	12.0514	12.0158	12.0265	12.0276	11.9935	11.826	11.8365	11.8557	11.8173	11.7557	11.8376	11.763	11.7677	11.8715	11.898	11.7663	11.7412	11.8963	11.9431	12.0199
O70435	Psma3	12.0992	11.7437	12.3186	11.517	12.0867	11.7479	11.5662	11.7558	11.4498	11.7181	11.9016	11.7322	11.591	11.9162	11.891	11.8451	11.5528	11.8851	11.525	12.6321
Q99020	Hnrnpab	12.2096	12.6771	12.2946	12.4417	12.644	12.5291	12.5562	12.8417	12.7575	12.3213	12.5678	12.6284	12.7854	12.3281	12.4399	12.3621	12.6722	12.4112	12.5234	12.6281
P11679	Krt8	14.9858	14.101	14.0216	14.208	14.1976	13.7099	13.9827	13.8925	13.8277	13.8747	14.0009	13.9136	13.9796	13.8308	13.8428	13.9995	13.9157	14.2289	14.112	14.5259
P05784	Krt18	15.1069	14.057	14.326	14.5116	14.289	13.8852	14.2437	14.1319	13.9352	13.9743	14.1227	14.1007	14.1207	13.98	14.0378	14.1665	14.171	14.3074	14.2681	14.6477
Q9CQN1	Trap1	11.6635	11.5115	11.6024	11.8464	11.8848	11.849	11.6711	11.7454	11.7734	11.7598	11.6819	11.719	11.6056	11.6175	11.66	11.6756	11.5695	11.6474	11.5454	11.7524
Q9D1G1	Rab1b	12.2138	12.0425	12.1049	11.9917	11.9677	11.9599	12.1268	12.0555	11.9941	11.9628	12.0061	11.9394	12.0226	11.8532	11.8475	11.9029	11.975	11.9858	11.8423	11.8581
Q9DC50	Crot	11.9798	10.6886	11.2562	11.3314	11.2161	11.054	11.3444	11.4868	10.9095	11.5369	11.6689	11.3352	11.0464	10.9504	10.8088	11.0952	11.4468	11.3644	11.2484	11.5493
P62962	Pfn1	12.4447	11.9581	12.0756	12.0894	12.088	12.0979	12.0199	11.8744	12.0851	11.8835	11.9737	12.0842	11.9934	12.0641	11.9103	11.9807	11.9203	11.9087	11.9948	12.0374
Q64176	Ces1e	11.8281	10.9353	10.5348	10.9989	11.0816	11.0382	11.167	11.4755	10.9358	11.2307	11.2237	11.0003	10.6719	10.8931	10.9566	10.9922	10.611	11.3371	11.2449	10.8337
Q8VBW8	Ttc36	13.0231	12.5897	12.2182	12.4769	12.8333	12.5361	12.4468	12.804	12.4664	12.5808	12.4257	12.5494	12.4715	12.5359	12.3141	12.4397	12.3547	12.6736	12.4916	12.8321
Q60972	Rbbp4	12.3708	11.4341	11.5407	11.6527	11.4877	11.7507	11.9921	11.7615	11.5645	11.6609	11.5132	11.8022	11.4725	11.5214	11.6541	11.5721	11.4899	11.2806	11.2495	12.0087
P62270	Rps18	13.1448	13.2347	13.1191	12.9772	12.9407	13.0798	12.9449	13.0733	12.9925	12.9745	13.0588	12.857	12.9618	12.8765	12.9737	12.879	13.0532	12.8969	12.6705	12.9287
Q7TPV4	Mybbp1a	10.836	10.5964	10.5609	10.8573	10.7597	10.8429	10.6941	10.6369	10.8364	10.3677	10.9512	10.8268	10.7729	10.4377	10.5166	10.4045	10.8197	10.5956	10.6097	10.9046
Q99LC5	Etfa	12.7873	12.9672	13.0498	13.0239	12.9205	12.9808	12.99	12.949	12.9547	12.9554	12.8875	12.9271	12.9543	12.8958	12.8615	12.8805	12.8379	12.8868	12.8486	12.6744
P62835	Rap1a	11.8175	11.6367	11.3895	11.1075	11.4058	11.1674	11.3518	11.1971	11.1862	11.2062	11.3653	11.3654	11.3405	11.1414	11.1809	11.1525	11.074	11.3499	11.4256	11.5667
Q6NXL1	Sec24d	10.3525	10.1755	11.0064	10.9465	10.4731	10.4211	10.5916	10.6054	10.6055	10.6095	10.5746	10.397	10.4905	10.2715	10.5516	10.4731	10.5683	10.3794	10.2629	10.4491
P50544	Acadvl	12.711	12.7427	12.7475	12.696	12.7474	12.6506	12.6423	12.767	12.5502	12.6226	12.6166	12.5821	12.5708	12.4802	12.4913	12.6348	12.5069	12.6044	12.3907	12.6351
A3KMP2	Ttc38	11.3894	11.1228	11.6141	11.7024	11.5059	11.4383	11.5316	11.4218	11.3606	11.3918	11.5501	11.3105	11.2214	11.2147	11.3357	11.3407	11.2043	11.5128	11.6551	11.7416
Q9CZ30	Ola1	11.6978	11.3929	11.0083	11.1492	11.3107	11.26	11.116	10.9801	10.9887	10.9933	10.8661	10.9649	10.8652	10.9408	10.9212	10.9111	11.0692	11.0792	11.09	10.8612
Q9DBH5	Lman2	12.5086	12.4512	12.3081	12.5694	12.4984	12.3936	12.4693	12.2541	12.3347	12.2889	12.2337	12.3963	12.2619	12.1595	12.1756	12.2925	12.1889	12.4406	12.6433	12.21
P30416	Fkbp4	12.4173	11.8786	12.0391	11.8188	11.6549	11.8098	12.0173	11.978	11.6938	11.8611	11.9957	11.9522	11.8579	11.7076	11.7983	11.5862	11.8251	11.903	11.9038	11.949
Q9CWJ9	Atic	11.0011	11.3756	11.0784	11.0406	10.8728	10.7352	10.9452	10.6738	10.7268	10.5631	10.9073	10.8412	10.6007	10.6869	10.7439	10.7262	10.8242	10.5711	10.534	10.9075
P30999	Ctnnd1	12.5113	11.1511	11.8057	11.7287	11.143	11.1206	11.0559	11.6452	11.2769	11.2003	11.4551	11.6502	11.1991	11.0425	11.0955	11.121	11.2504	11.3942	11.5965	10.944
Q80X50	Ubap2l	11.2761	11.1162	11.1534	11.3272	11.324	11.1827	11.1258	11.1049	11.5073	11.3352	11.4193	10.9011	10.8708	11.3173	10.9603	10.8107	11.166	11.1822	10.8187	11.4541
O08705	Slc10a1	13.7847	13.6023	14.188	13.9074	14.0691	13.563	13.6499	13.4582	13.4255	13.7265	13.6101	13.8125	13.6493	13.7693	13.6636	13.4609	13.3493	13.6987	13.7525	13.8684
Q9Z0X1	Aifm1	12.8319	12.6872	12.6418	12.6563	12.6994	12.6227	12.6183	12.7438	12.6028	12.5752	12.6756	12.6168	12.5604	12.5029	12.4824	12.5116	12.5812	12.4936	12.5449	12.6087
Q9D6Z1	Nop56	12.5299	11.2101	11.761	12.0363	11.8809	11.825	12.0104	12.0485	11.968	11.7205	11.9743	11.8414	11.5166	11.7956	11.7953	11.7932	11.8841	11.8882	11.6743	12.1728
Q8CI51	Pdlim5	11.9452	10.4724	11.4196	10.7581	11.4565	10.7253	10.8309	10.7775	10.6646	11.2067	10.8309	11.1111	10.8215	10.9856	10.716	10.8005	10.8354	10.9795	11.0436	11.1506
Q99JY9	Actr3	12.7357	11.9329	11.9406	12.5869	12.5727	12.0787	12.0213	12.0894	11.8956	12.0843	12.2432	12.0199	12.0123	12.0489	12.0716	12.1159	12.0557	12.2179	11.8942	12.4174
Q8R0F8	Fahd1	11.0047	10.3817	10.4597	10.1078	10.5161	10.4447	10.7935	10.5896	10.6301	10.7036	10.4494	10.3798	10.4605	10.671	10.4456	10.4094	10.4549	10.0449	10.1906	10.8789
Q9DCG6	Pbld1	12.4659	12.4382	12.6784	12.6435	12.6928	12.6147	12.4651	12.6643	12.4434	12.626	12.5371	12.6552	12.4014	12.5673	12.3716	12.4408	12.5167	12.3226	12.6616	12.4756
Q9Z204	Hnrnpc	12.6257	12.4407	12.5193	12.3153	12.4646	12.4345	12.5194	12.5709	12.4048	12.5709	12.4352	12.3794	12.232	12.3011	12.1101	12.2239	12.7555	12.282	12.2457	12.4441
Q9QZE5	Copg1	11.5873	11.4094	11.5652	11.5151	11.6661	11.271	11.414	11.3986	11.4333	11.3658	11.4368	11.4164	11.3443	11.1693	11.435	11.3651	11.2743	11.2907	11.2333	11.5163
Q9DBG3	Ap2b1	11.6414	11.1918	11.565	11.5852	11.6867	11.397	11.6166	11.3638	11.3377	11.2368	11.5179	11.3333	11.2027	11.3203	11.2604	11.1926	11.1421	11.4457	11.077	11.5479
Q9Z2U1	Psma5	12.3624	12.3443	11.8118	11.8425	12.07	11.8381	12.2066	12.0499	11.7844	11.7812	12.1535	12.0402	11.8825	11.8644	11.9831	11.952	11.9205	12.0636	11.9019	12.0574
P17742	Ppia	13.7476	13.7281	13.7945	13.8485	13.7055	13.7003	13.7065	13.7337	13.6662	13.6793	13.7173	13.7036	13.6573	13.5925	13.6781	13.6556	13.6305	13.6414	13.4491	13.241
Q9Z2G9	Htatip2	12.3969	12.3378	11.7624	12.469	12.5681	12.0975	12.394	11.9752	12.1826	11.871	12.2554	12.2678	11.8679	11.9032	11.7868	12.0608	11.5457	12.034	12.3281	12.0045
P68433	H3c8	16.0396	15.7985	15.6491	15.6678	15.8289	15.8553	15.845	15.9696	16.0271	15.8838	15.9936	15.7677	15.8389	15.8021	15.7116	15.6143	16.0925	15.7473	15.6219	15.9407
Q6ZQI3	Mlec	12.1395	11.5586	12.1883	11.8366	12.0352	12.143	12.095	11.72	11.8498	11.8454	11.918	11.8704	11.7923	11.8912	11.8023	11.5005	12.0764	11.947	11.6918	11.7954
Q8BML9	Qars	11.0712	11.0159	11.1414	11.0281	11.2197	11.0622	10.848	11.0509	10.889	10.9713	10.9869	11.0624	10.8011	10.9231	10.9376	10.9518	10.975	10.9056	10.9466	11.0332
A8DUK4	Hbb-bs	14.3628	13.7568	13.6131	13.374	13.3666	13.3718	13.3248	13.2346	13.3014	13.4377	13.2915	13.2594	13.5815	13.6526	13.3956	13.4177	13.2316	13.5212	13.446	13.8277
Q9D7N9	Apmap	12.29	12.1064	11.7251	11.8541	11.8409	11.7503	11.8447	12.1013	11.4319	11.8936	11.6669	11.907	11.74	11.7386	11.6122	11.4674	11.6457	12.0209	11.4937	12.1815
Q78JT3	Haao	13.0384	12.9756	12.5342	12.318	12.507	12.6802	12.3484	12.6275	12.4856	12.4493	12.6206	12.669	12.5563	12.4664	12.4769	12.4517	12.3109	12.689	12.2499	12.6713
P59325	Eif5	10.9044	11.2478	11.1804	11.2148	11.4949	11.105	11.636	11.4271	11.1848	10.9204	11.24	11.1832	11.103	11.232	11.1649	11.172	11.1478	11.5105	11.0889	11.4178
P18760	Cfl1	11.8504	11.4914	11.5492	11.4085	11.7056	11.5905	11.6278	11.2894	11.5017	11.5807	11.5275	11.38	11.5183	11.4336	11.3934	11.3663	11.2855	11.4609	11.2155	11.6936
P34927	Asgr1	13.658	13.2492	13.1683	13.1986	13.2334	13.1029	13.253	13.066	13.0775	13.1036	13.2933	13.2789	13.1226	13.0943	13.0861	13.1846	12.9735	13.1165	13.0209	13.5864
Q9R0P5	Dstn	11.5854	11.4363	11.686	11.3119	11.8676	11.8601	11.7103	11.746	11.4908	11.4852	11.7262	11.5043	11.4071	11.3851	11.6132	11.6182	11.6346	11.5436	11.5318	11.4759
P03921	ND5	11.7123	11.6933	11.6861	11.0895	11.7527	11.6267	11.195	11.738	11.3092	11.5359	11.7446	11.4889	11.778	11.7487	11.1808	11.5343	11.1124	11.3328	11.0082	11.448
Q9CY58	Serbp1	11.7472	11.5258	11.7393	11.7082	11.4834	11.4368	11.5056	11.6721	11.4442	11.5742	11.5814	11.4677	11.1878	11.4187	11.346	11.2767	11.5235	11.6613	11.5207	11.5138
Q99LX0	Park7	11.6739	11.5611	12.0442	11.7345	12.0571	11.938	12.0381	12.2309	11.797	11.8356	11.834	11.8754	11.5979	11.6513	11.7729	11.6091	11.8999	11.7306	11.7464	11.8777
P43274	H1f4	14.4162	14.0399	14.064	13.9456	14.1015	14.1259	14.3148	14.2957	14.3039	14.2664	14.2201	14.1901	14.0903	14.1022	14.0706	13.8745	14.2999	14.0131	13.9654	14.2803
Q9D6Y7	Msra	12.3185	11.6559	11.82	11.7674	12.063	12.0723	12.0995	12.1264	11.8382	11.9463	11.8897	11.875	11.9187	11.7531	11.7462	11.7288	11.7157	11.9729	11.9824	12.7235
P62267	Rps23	13.2293	13.2527	13.2162	13.2363	13.3414	13.275	13.3079	13.0833	13.1017	13.1663	13.1735	13.1902	13.0061	13.1384	13.1521	13.0965	13.1751	13.1688	13.0937	12.903
A0A0R4J0I1	Serpina3k	12.0263	11.5089	11.6742	11.8042	11.9949	11.7131	11.6655	11.5935	11.4992	11.5283	11.4973	11.5602	11.716	11.4695	11.5918	11.6314	11.7616	11.5431	11.6131	11.6688
Q9EQH2	Erap1	11.7676	11.2886	11.5765	11.2166	11.802	11.4303	11.9248	11.6579	11.4245	11.5049	11.3091	11.3661	11.3612	11.1943	11.346	11.1984	11.2784	11.2612	11.0534	11.4448
O08795	Prkcsh	12.7605	12.1773	12.2965	12.255	12.6682	12.3805	12.2553	12.1406	12.4724	12.1838	12.3596	12.3743	12.1018	12.1326	12.3291	12.2698	12.1654	12.322	12.0874	12.6709
Q9D024	Ccdc47	11.5957	11.5063	11.1845	11.5136	11.4921	11.3312	11.0965	11.6102	11.2498	11.3027	11.2297	11.1799	11.138	11.2095	11.2963	11.3105	11.247	11.1562	11.0261	11.3622
Q8CAY6	Acat2	12.7521	12.6188	12.4997	12.4189	12.54	12.5984	12.5842	12.3515	12.436	12.4947	12.3523	12.3912	12.4117	12.4777	12.35	12.4612	12.4021	12.4346	12.2001	12.2152
Q9EP89	Lactb	12.6618	11.9142	12.255	11.8587	12.234	11.9438	11.891	11.8508	11.9492	12.2077	12.0529	12.3127	11.5655	11.7142	11.7713	12.1888	11.6055	11.9342	12.1501	12.4849
Q9DCH4	Eif3f	11.1649	11.4348	11.7617	11.0649	11.2564	11.1825	11.2514	11.1943	11.0456	11.3297	11.5244	11.2287	11.2207	11.1825	11.1507	11.1663	10.8449	11.0256	11.3693	11.2443
O54749	Cyp2j5	11.1988	11.5334	11.2935	11.1069	11.1681	11.2557	11.4598	11.4671	11.3177	11.3822	11.1961	11.255	11.216	11.03	11.1612	10.9825	11.1704	11.131	11.1006	11.3636
O08749	Dld	12.788	12.948	12.9771	12.9072	12.8615	12.8778	12.9868	12.8724	12.8936	12.9192	12.8027	12.9935	12.7769	12.7566	12.8093	12.7438	12.7777	12.7125	12.6559	12.5175
Q9CQS8	Sec61b	12.5177	12.3345	12.414	12.2886	12.4372	12.5736	12.1163	12.3668	12.4193	12.347	12.3097	12.3513	12.2461	12.2962	12.306	12.1529	12.1825	12.3353	11.9864	12.4021
Q9DBJ1	Pgam1	11.6849	11.2905	11.3688	11.1461	11.185	11.1454	11.3935	11.1941	11.2759	11.0469	10.9183	10.9982	10.9996	10.6305	10.929	11.1344	11.0315	11.3309	10.9917	11.3381
Q9CRB9	Chchd3	13.9088	13.1128	13.416	13.3264	13.3629	13.2468	13.2905	13.2515	13.2782	13.4133	13.428	13.2672	13.1715	13.2186	13.2113	13.1873	13.3376	13.2541	13.3693	13.3971
P70195	Psmb7	11.3866	11.0869	11.2648	10.9117	11.4579	10.9338	11.0253	10.9054	11.0371	10.907	11.1016	11.3144	10.8661	10.9354	11.1264	11.0774	11.073	11.2025	11.3351	11.2952
Q9JHS4	Clpx	10.9502	11.2157	10.709	10.7798	10.9268	10.7602	10.54	10.6075	10.8737	10.7822	10.6602	10.7747	10.4677	10.5521	10.5675	10.7296	11.1004	10.4636	10.8196	10.9418
P51150	Rab7	12.6444	12.0287	12.1261	12.2281	12.4911	12.069	12.1532	12.145	12.1932	12.0768	12.0177	12.124	12.0208	12.0098	11.9487	12.1303	12.1241	12.0247	12.1368	12.511
Q8CGK3	Lonp1	11.5702	11.5272	11.6375	11.6822	11.8392	11.6897	11.8666	11.7295	11.5293	11.68	11.5906	11.581	11.5855	11.4302	11.5037	11.5911	11.6642	11.6636	11.434	11.4436
Q9CZN7	Shmt2	12.3926	12.1808	12.3237	12.0498	12.0774	12.0816	11.995	12.143	11.94	12.0896	12.1099	12.0838	11.876	11.7341	11.9641	11.9305	11.8428	12.019	11.8597	12.0286
Q9CXI5	NA	12.0706	11.2516	11.6961	11.5373	11.7586	11.5692	11.8644	11.8225	11.4805	11.5237	11.7149	11.2335	11.4449	11.3617	11.4105	11.5403	11.3836	11.2902	11.2914	11.4943
Q9D819	Ppa1	11.8424	11.6103	11.8625	11.6593	12.0291	11.7222	11.6947	11.7396	11.6743	11.6469	11.5992	11.594	11.6611	11.5677	11.6456	11.6544	11.4977	11.4786	11.394	11.6152
P19096	Fasn	12.3583	12.2046	12.4302	12.4334	12.409	12.3135	12.3871	12.2913	12.3513	12.3239	12.34	12.3645	12.3204	12.3232	12.2594	12.1671	12.2068	12.2177	12.1778	12.2687
Q9DCN1	Nudt12	11.2473	10.6862	9.67785	10.5561	10.3043	10.6055	11.2218	10.9541	10.3855	10.1448	10.341	10.0178	10.3476	10.3794	9.95136	10.5606	10.4989	10.5086	10.9557	11.1197
Q99M87	Dnaja3	11.0763	11.0285	10.7951	10.6554	10.9151	10.9064	11.3533	11.0573	10.9732	10.8948	11.0289	10.9972	10.9195	10.6415	10.9094	10.9863	10.862	10.9971	10.8977	11.1881
Q8C1B7	Septin11	13.1457	12.5521	11.8543	12.1932	12.629	12.0615	12.5284	12.4676	12.668	12.2903	12.5302	12.6039	12.3794	12.3257	12.3378	11.7494	12.8118	12.9615	11.5114	12.815
P26369	U2af2	11.2282	11.7023	11.2832	11.5683	11.8191	11.6302	11.0454	11.606	11.5819	11.5027	11.7555	11.4177	11.347	11.4175	11.4715	11.183	11.8857	11.4183	11.0769	11.5013
Q9DBF1	Aldh7a1	12.8555	12.9211	13.0438	12.8692	12.9571	12.8472	12.8773	12.8025	12.9119	12.8	12.828	12.7877	12.7933	12.8164	12.7363	12.7835	12.6667	12.8377	12.7183	12.8794
Q91XE0	Glyat	12.3292	12.6141	12.4784	12.3498	12.4555	12.5254	12.4327	12.3396	12.3403	12.3814	12.3974	12.3816	12.3452	12.3565	12.3009	12.2585	12.2791	12.3142	12.1364	12.2848
P07309	Ttr	12.2779	12.1355	12.3548	12.2884	12.5489	12.0224	12.1859	12.4626	12.1742	12.0222	12.1858	12.1032	12.1018	12.1728	12.1853	12.096	12.2726	12.2298	12.0957	11.9624
Q68FD5	Cltc	12.3999	12.3373	12.0934	12.3322	12.2437	12.1087	12.2724	12.0934	12.1542	12.1121	12.1908	12.0358	12.0921	11.9299	12.041	11.9854	11.9924	12.1146	11.9803	12.163
Q922B2	Dars	11.8935	12.0541	11.9087	11.987	12.0613	11.8898	12.2707	11.7354	11.8667	11.9576	11.9209	11.9046	11.8533	11.7671	11.8704	11.8445	11.958	11.8867	11.8507	11.8184
Q9D8W5	Psmd12	11.7483	11.8744	12.1381	12.0433	11.9376	11.8828	12.1387	12.2956	11.7351	11.9872	11.7677	11.8328	11.5564	11.3369	11.5768	11.6079	11.6254	11.7872	11.7222	12.4804
A0A0R4J1V0	Pdzk1	12.2242	11.8028	11.6411	11.3598	11.5987	11.5689	11.6495	11.8983	11.3158	11.4273	11.5259	11.5982	11.602	11.5053	11.5455	11.1161	11.6582	11.7691	11.3514	11.2929
Q02053	Uba1	12.0231	11.548	11.7406	11.5588	11.6818	11.426	11.6574	11.6476	11.4862	11.5851	11.6398	11.6371	11.3089	11.388	11.4075	11.3719	11.4401	11.5464	11.3939	11.9089
O88342	Wdr1	11.6519	11.6011	11.081	11.656	11.4673	11.7258	11.0767	11.4026	11.3665	11.1806	11.4391	11.4725	11.2967	11.1982	11.2225	11.1251	11.3075	11.2205	11.4999	11.4582
P97494	Gclc	11.6163	11.6903	11.6111	12.007	11.676	11.7403	11.4392	11.8128	11.7224	11.6843	11.6929	11.3816	11.4714	11.4524	11.6929	11.7227	11.6581	11.776	11.5084	11.4963
P17751	Tpi1	12.3283	11.9685	12.262	12.0811	12.3062	12.1239	11.7665	12.1147	11.9482	12.1324	12.0405	12.104	12.0161	12.1492	12.0941	11.9345	11.9447	12.0321	11.9036	12.0613
Q9CR16	Ppid	11.721	11.3679	11.627	11.5478	11.9239	11.2714	11.6529	11.5688	11.6294	11.4884	11.3162	11.2823	11.3044	11.6618	11.2818	11.3217	11.2724	11.2454	11.3906	11.4615
P62889	Rpl30	12.4717	12.1904	12.3918	12.1305	12.354	12.2339	12.4071	11.9613	12.2196	12.0918	12.3155	12.4327	12.1202	12.092	12.2708	12.2938	11.8782	12.0717	12.2661	11.9699
P27661	H2ax	15.5656	15.3361	15.0511	15.073	15.1034	15.0663	15.0791	15.1643	15.2931	15.17	15.1464	15.023	15.1516	14.9501	14.7235	14.9741	15.2937	14.9068	14.933	15.002
Q9Z1Z0	Uso1	11.8922	11.6669	11.7122	11.5732	11.6477	11.4951	11.6948	11.3584	11.4663	11.6192	11.7133	11.8599	11.4936	11.3817	11.2791	11.4199	11.529	11.5178	11.5178	11.4708
Q8K370	Acad10	11.7995	11.4209	11.6925	11.1218	11.375	11.0669	10.9598	10.9451	10.9409	10.9395	11.1381	11.0334	10.8793	10.771	10.9466	10.7022	11.0148	11.2639	11.2502	11.0342
Q8JZQ9	Eif3b	11.9645	11.6208	11.7828	11.6687	11.8967	11.5309	11.6823	11.6214	11.5153	11.5285	11.6495	11.5771	11.3252	11.4671	11.3841	11.4603	11.4203	11.5047	11.4166	12.0134
Q8K4Z5	Sf3a1	10.822	10.6538	10.4975	10.9033	11.0482	11.0635	10.8634	10.5562	10.6065	10.5462	10.841	10.9604	10.516	10.703	10.4978	10.612	10.6301	10.6387	10.5469	10.3607
P32067	Ssb	12.207	11.3213	11.3438	11.5063	11.5015	11.3903	11.5919	11.6135	11.4272	11.4923	11.183	11.4437	11.1902	11.1457	11.2015	11.2132	11.5352	11.2278	11.1136	11.2177
P70296	Pebp1	12.411	12.8485	12.1111	11.52	12.2199	11.7652	11.6324	11.461	11.6215	11.6564	11.6367	11.5715	11.6304	11.8331	11.5828	11.6167	11.6242	11.7251	11.8368	12.0382
A0A5F8MPT6	NA	12.3566	11.9293	12.1902	12.0662	12.6214	12.1012	12.0425	11.9191	11.9391	11.844	12.3219	12.1613	11.9222	11.6601	11.7968	12.059	12.0759	12.0661	11.9644	12.3026
Q9D1D4	Tmed10	12.8412	12.3963	12.1024	12.2853	12.3552	12.3865	12.4458	12.5937	12.2139	12.1971	12.4268	12.1849	12.1115	12.1737	12.2217	12.2897	12.1804	12.1255	11.9358	12.4362
Q9CPW4	Arpc5	11.4593	12.0056	12.0211	11.7602	12.2598	12.4869	11.2775	11.7426	12.0057	11.6132	12.1284	11.847	11.8143	12.1624	11.6946	11.7123	11.9458	11.9301	12.1509	11.6177
Q9DB29	Iah1	11.9691	12.0295	11.7081	11.3857	11.4711	11.8162	11.2984	11.3539	11.5056	11.1926	11.7417	11.1011	11.5242	11.3378	11.324	11.6031	11.2317	11.4506	11.1923	10.9418
Q923B6	Steap4	12.4174	11.9145	11.6267	11.9224	12.0509	11.646	12.2429	12.1205	11.8847	11.9276	12.0981	12.1706	12.1547	11.887	12.0425	11.7769	11.9601	11.6152	11.623	12.71
Q07417	Acads	11.7968	12.115	12.107	11.9241	12.1667	12.0554	12.1227	12.1717	11.9703	12.138	12.0502	11.9953	12.0711	12.0286	11.9742	11.9754	12.0319	11.8692	11.9364	11.8351
P08249	Mdh2	13.3213	13.2945	13.1588	13.3049	13.2781	13.3466	13.2449	13.1895	13.2548	13.1863	13.1657	13.1749	13.2391	13.2151	13.1742	13.1268	13.0972	13.1273	13.1407	13.1113
Q8VCR7	NA	12.3929	11.7729	11.7802	11.8931	12.1708	12.0581	12.143	12.0324	11.7437	11.9895	11.9668	11.8316	11.6752	11.8691	11.7787	11.8405	11.8748	11.7107	11.5599	11.8776
P62960	Ybx1	12.3323	11.934	11.9129	11.7191	11.9372	11.8642	11.8183	11.9258	11.9862	11.8354	11.7579	11.7786	11.7912	11.6723	11.5286	11.747	11.633	11.6908	11.6131	11.7909
Q8BU30	Iars	12.0657	11.6405	11.4155	11.5091	11.9867	11.4603	12.2405	11.4795	11.7028	11.6708	11.8203	11.7668	11.5921	11.3694	11.4781	11.3135	11.5384	11.8736	11.5791	11.8421
Q91YQ5	Rpn1	12.6704	12.8026	12.7629	12.624	12.8606	12.9093	12.7419	12.7669	12.7164	12.7368	12.766	12.7191	12.5942	12.6127	12.6469	12.6571	12.7276	12.6406	12.5737	12.7954
E9QPD7	Pcx	12.7457	12.8053	12.7846	12.8349	12.8114	12.7019	12.8209	12.7165	12.7276	12.7255	12.6846	12.6177	12.6827	12.6442	12.5752	12.6392	12.5816	12.5785	12.6589	12.575
Q99JZ4	Sar1a	12.0314	10.8111	10.6685	10.8836	11.0289	10.7892	10.6813	10.9058	10.6558	10.73	10.6582	10.7578	10.5485	10.593	10.8868	10.4505	10.7453	10.8806	10.5994	11.0063
P97372	Psme2	11.5443	11.7164	11.8351	11.0742	11.6573	10.8696	11.5697	11.5759	11.0072	11.0707	11.1201	11.118	11.0029	11.1406	11.0709	11.1108	11.1161	11.357	11.3509	11.854
E9QA15	NA	12.4982	12.1395	11.7959	11.7659	11.9385	11.8706	12.0187	12.1479	11.7423	11.7898	11.7551	12.1901	11.5414	11.8778	11.5798	11.6659	11.7523	11.9179	11.5614	11.8308
Q80UM7	Mogs	11.5755	11.4843	11.5684	11.3392	11.6311	11.5167	11.7623	11.5251	11.4298	11.5127	11.6207	11.3859	11.22	11.2337	11.4219	11.3691	11.5772	11.4358	11.2914	11.2001
P62751	Rpl23a	13.0492	13.7255	13.5011	13.4301	13.5637	13.4209	13.3427	13.2069	13.3626	13.3322	13.3959	13.4426	13.1747	13.2218	13.3503	13.3763	13.3387	13.2645	12.9626	12.9694
Q60759	Gcdh	11.4359	11.7025	11.7789	11.8528	12.0575	11.9382	11.8894	11.8203	11.7213	11.7108	11.8009	11.7256	11.6572	11.7372	11.6551	11.7672	11.7354	11.694	11.6736	11.6162
Q91WN4	Kmo	12.6604	12.7436	12.9157	12.7643	12.7897	12.6673	12.8794	12.7825	12.6167	12.6317	12.6472	12.5935	12.6094	12.6559	12.6557	12.488	12.5865	12.6212	12.6518	12.5882
F6ZDS4	Tpr	11.565	11.38	10.85	10.9056	11.3001	11.1911	11.1979	11.5588	11.1059	11.1255	11.3746	11.0461	10.7438	10.9093	11.0508	10.8122	10.9805	11.0946	10.8995	11.6535
Q8QZR5	Gpt	12.0481	11.3637	11.2108	11.2311	11.4561	11.1226	11.3235	11.1957	11.0025	11.1794	11.2502	11.1388	10.6811	10.9201	11.216	10.9215	11.1228	10.9944	11.1099	11.0517
Q99MZ7	Pecr	12.4404	12.882	12.5771	12.7074	12.594	12.63	12.525	12.5022	12.4956	12.4011	12.3838	12.528	12.4519	12.5513	12.4696	12.3677	12.4589	12.3594	12.317	12.2952
Q91VB8	Hba-a1	14.1874	13.8	13.1646	13.2298	12.8869	13.1798	12.927	12.81	13.2169	13.2571	12.9915	13.0865	13.1897	13.1194	13.087	12.8958	12.7634	13.0647	13.1741	13.3347
Q6ZQ38	Cand1	10.7919	10.5102	10.8174	10.8871	10.7779	10.6537	10.9086	10.7645	10.8623	10.733	10.8931	10.8082	10.6728	10.5584	10.6191	10.6293	10.7027	10.8719	10.6457	10.803
Q6ZWX6	Eif2s1	12.2287	12.3011	12.3893	12.5529	12.8774	12.723	12.4591	12.4756	12.3318	12.4229	12.6086	12.4786	12.3	12.3166	12.3808	12.2583	12.548	12.4336	12.1449	12.1294
Q61937	Npm1	12.3232	12.4627	12.1994	12.2231	12.3906	12.3856	12.4928	12.6031	12.4053	12.4764	12.2294	12.3927	12.2595	12.1814	12.2459	11.9372	12.3524	12.3607	12.148	12.3503
Q91V41	Rab14	11.7447	11.4801	11.8522	11.6905	12.1075	11.7537	11.6654	11.5838	11.4531	11.5358	11.7133	11.6081	11.4875	11.3964	11.6553	11.4507	11.485	11.5969	11.6896	11.877
Q9R1P3	Psmb2	12.2754	11.4065	12.0137	11.6058	11.6902	11.9033	11.8645	11.9974	11.3899	11.6241	11.8939	11.7532	11.0713	11.4068	11.7425	11.3772	11.7425	11.7179	11.504	12.3678
Q5FW57	Gm4952	12.7235	11.8283	12.4762	12.4254	12.5051	12.3056	12.3134	12.5317	12.3	12.477	12.3354	12.2308	12.2939	12.1655	12.2068	12.1814	12.3707	12.0917	12.1425	11.9521
F7DBQ0	NA	12.9562	12.4332	12.7448	12.6951	12.8311	12.7567	12.6941	12.7753	12.642	12.6375	12.7437	12.6201	12.6511	12.4656	12.6153	12.6725	12.4875	12.5769	12.4894	12.603
Q62186	Ssr4	13.4169	13.3966	13.3774	13.3231	13.4738	13.3496	13.4164	13.2434	13.29	13.3551	13.2341	13.3092	13.2483	13.1874	13.2233	13.2429	13.2366	13.0774	13.1562	13.2905
Q99J99	NA	12.9405	12.5139	12.0084	11.7843	12.4816	11.8494	12.6404	12.4085	12.0642	12.1202	12.2045	12.2596	11.9935	11.8205	11.7712	12.1659	12.1221	12.5662	11.9791	12.2301
Q9D0F3	Lman1	13.4048	13.4572	13.1732	13.3701	13.2298	13.1963	13.2504	13.1511	13.1448	13.0906	13.1531	13.2063	13.1424	12.9925	12.8944	13.1475	12.9991	13.1081	13.0685	13.1703
Q99N19	Cyp4f13	11.4282	11.3839	10.9361	11.3838	11.6933	11.3219	11.3558	11.4865	11.3607	11.243	11.3698	11.1171	11.0639	10.6762	10.9053	11.008	11.1996	11.3092	11.0523	11.2546
P63276	Rps17	12.8384	12.5013	12.4162	12.5078	12.5741	12.3198	12.4794	12.3642	12.3326	12.3356	12.3916	12.3242	12.1132	12.1628	12.1707	12.4195	12.2629	12.2928	12.2069	12.1878
Q9JJI8	Rpl38	13.0449	12.8864	12.8943	12.7516	13.0231	12.9082	12.8668	13.2292	12.6979	12.7572	12.9996	12.7457	12.7812	12.7389	12.7577	13.0385	12.9335	12.9349	12.4365	13.0707
Q99LB7	Sardh	13.0449	13.0693	13.2695	13.0833	13.183	13.3051	13.1105	13.101	13.1939	13.2248	13.0815	13.1317	13.1209	13.127	13.0824	13.0451	13.0506	12.9477	12.9127	12.902
Q921I1	Trf	12.8616	12.5628	12.257	12.164	12.2956	12.3199	12.3535	12.2434	12.3391	12.1925	12.2361	12.0446	12.1093	12.1423	12.0471	12.1453	12.1818	12.1097	11.983	12.3164
P08113	Hsp90b1	13.365	13.1671	13.1891	13.3007	13.2919	13.2384	13.2761	13.1818	13.3132	13.2798	13.2566	13.1877	13.1939	13.1727	13.0601	13.1044	13.1389	12.9973	13.0829	13.2202
Q62446	Fkbp3	12.0654	11.8378	11.4787	11.5411	11.7332	11.6273	11.5419	11.6512	11.3759	11.441	11.5798	11.739	11.5678	11.4523	11.5702	11.4668	11.4353	11.5041	11.6863	11.6435
Q9D1R9	Rpl34	13.1322	13.0914	12.939	13.2229	13.3138	13.045	13.0158	12.9247	12.9723	13.0126	13.0048	12.9924	12.884	12.859	13.0258	13.0887	13.0701	12.971	12.9322	12.6816
Q99K48	Nono	12.8965	11.9977	11.8319	12.5574	12.0398	12.2625	11.9272	12.2895	12.1174	12.0349	12.1643	12.0786	12.1228	12.1034	12.0047	12.1294	12.1152	12.0296	11.9304	12.6235
Q569Z6	Thrap3	14.1888	12.2481	12.7147	13.2385	13.1346	12.7759	12.9292	13.1169	12.7467	13.0301	12.9617	12.8321	12.7082	12.7486	12.7952	12.5043	12.5699	12.921	12.7698	13.2548
Q61792	Lasp1	12.6462	11.8835	11.9274	12.0649	12.259	11.8558	11.9959	12.0571	11.9119	11.73	11.8543	11.9673	11.7109	11.8197	11.8816	11.8482	12.1668	11.8618	11.7709	11.897
Q9CWK8	Snx2	12.3121	12.3014	12.4008	12.0324	12.1603	12.0833	12.1271	12.492	11.9648	12.0303	11.9134	12.0647	11.8221	12.226	12.1104	12.0014	11.7177	12.2212	11.678	12.2846
Q9QUR6	Prep	12.1934	11.9165	12.2546	11.6823	12.1302	11.702	12.246	11.7261	11.7377	11.5632	11.9017	11.8694	11.6939	11.5303	11.9147	11.3293	11.846	11.9908	11.8925	11.6888
Q9DBG6	Rpn2	12.8874	12.5617	12.7686	12.5869	12.9131	12.6089	12.6581	12.7611	12.6288	12.6831	12.6219	12.5277	12.6453	12.4113	12.4386	12.5497	12.5553	12.5544	12.3609	12.5521
F8VQC1	Srp72	11.9777	11.5171	11.6709	11.6356	11.9257	11.7717	11.7508	11.8501	11.6523	11.4387	11.4782	11.7711	11.5204	11.3876	11.4933	11.3713	11.4076	11.5628	11.5867	11.7854
P97823	Lypla1	11.3107	11.076	11.1271	10.7369	11.1425	10.8985	10.975	10.9199	11.0128	10.7809	10.8584	10.8563	10.7741	10.6941	10.8644	10.753	10.9122	10.9949	10.5506	10.6264
Q8BWY3	Etf1	11.5374	12.1096	11.5941	11.8239	11.9691	11.7651	11.7988	11.5031	11.363	11.6956	11.6282	11.5106	11.3951	11.5654	11.6407	11.5462	11.4743	11.5362	11.8175	11.9439
Q9JKR6	Hyou1	11.6231	11.6905	11.7275	11.8133	11.9149	11.8127	11.6593	11.6413	11.6449	11.6516	11.6649	11.7537	11.4894	11.5362	11.5806	11.572	11.6285	11.5169	11.2826	11.6912
P51859	Hdgf	11.8066	11.3931	11.9426	12.0597	11.9124	11.8046	11.7073	11.9382	11.6027	11.7152	11.7539	11.923	11.4172	11.6675	11.3838	11.6257	11.4473	11.624	11.7507	11.7505
P09411	Pgk1	13.0707	13.1884	13.0267	13.2535	13.1015	13.1052	13.1675	13.0835	13.0421	13.0204	13.0156	13.0148	12.952	13.0382	12.9077	12.9388	12.9463	12.9571	12.8628	13.0522
Q8R5L1	C1qbp	12.3431	12.4271	12.5902	12.092	12.4313	12.1498	12.6044	12.6867	11.9694	12.5947	12.3697	12.3467	12.1861	12.2965	12.2136	12.158	12.1	12.3281	11.7022	12.6119
Q9JHI5	Ivd	12.4471	12.463	12.5468	12.2659	12.3063	12.3723	12.1466	12.3678	12.3093	12.3104	12.352	12.2379	12.1947	12.2799	12.2139	12.1184	12.2681	12.0569	12.0368	12.3294
Q8C7X2	Emc1	11.9896	11.8179	11.6771	11.2214	12.0065	11.3246	11.5633	11.4664	11.2836	11.461	11.4361	11.6454	11.4085	10.7221	11.4835	11.6104	11.4751	11.2291	11.9595	11.4395
E9Q5K4	Cyp2c23	12.7561	12.5309	12.6458	12.6144	12.6434	12.6848	12.648	12.5053	12.5779	12.6473	12.4172	12.4095	12.5403	12.3141	12.3469	12.4046	12.3422	12.5162	12.6204	12.5588
Q99LP6	Grpel1	11.5346	11.6761	11.7616	11.7434	12.0203	12.0314	11.6212	11.8658	11.6239	11.599	11.6582	11.6838	11.6653	11.5272	11.5794	11.6528	11.7763	11.613	11.4638	11.7037
P60229	Eif3e	11.6683	11.9337	11.6398	11.495	11.4521	11.5888	11.0945	11.5997	11.5328	11.8336	11.7801	11.8461	11.544	11.6483	11.8775	11.426	11.6895	11.4554	11.5733	11.6089
Q8CIE6	Copa	11.6563	11.5936	11.6303	11.7284	11.7299	11.647	11.5802	11.6686	11.5546	11.5891	11.6267	11.6358	11.4289	11.4092	11.5409	11.3844	11.4865	11.4227	11.5702	11.6028
P62281	Rps11	14.1933	12.9436	12.604	12.5516	12.8034	12.6362	12.6489	12.7441	12.683	12.5258	12.9563	12.2909	12.2397	12.2499	12.6019	12.7758	12.7491	12.5693	12.3983	13.0347
Q9CQH7	Btf3l4	11.7551	11.2055	11.6345	11.5577	11.8237	11.5957	11.5225	11.8444	11.7282	11.4251	11.8053	11.4069	11.366	11.3293	11.1911	11.4291	11.4436	11.62	11.3301	11.747
Q9JIF7	Copb1	11.7036	10.9636	11.31	11.2783	11.3247	11.5495	11.3811	11.4016	11.2776	11.2601	11.2322	11.5745	11.355	10.9903	11.0784	11.3509	11.2233	11.1858	11.2411	11.4051
P07724	Alb	12.5165	12.4127	12.1772	12.1197	12.1567	12.2228	12.081	12.2435	11.9891	12.0158	12.0764	11.9761	11.9535	11.989	11.8998	11.9233	11.9049	12.0697	12.166	12.6769
P54775	Psmc4	11.2313	11.0932	10.955	11.0376	11.0893	11.0761	10.8594	11.1296	10.9094	10.612	11.2509	10.7178	10.6446	11.0849	10.848	10.8321	11.0648	10.9574	10.6437	11.0872
P14685	Psmd3	12.3288	12.1697	11.6228	11.8122	12.2459	12.0723	11.6977	12.2054	11.7808	11.8423	11.8864	11.9235	11.7303	11.5186	11.8245	11.783	11.696	11.8609	11.9302	11.9255
Q8R086	Suox	12.0402	11.276	11.3608	11.2313	11.2058	11.2059	11.3562	11.1544	11.1756	11.3247	11.4069	11.2655	11.0503	11.2058	11.0966	11.1164	11.1082	11.0631	10.8842	11.6467
Q9D0I9	Rars	12.5927	11.5927	12.1049	11.8658	12.2183	12.1778	11.9335	12.071	11.7592	11.923	11.8043	11.8922	11.5499	11.72	11.7895	11.7563	11.8435	11.6824	11.4529	12.3373
Q8BGA8	Acsm5	11.8385	10.5446	11.2813	11.275	11.3395	11.2759	11.4926	11.7575	11.181	11.4717	11.5175	11.2664	10.9913	11.4039	11.5866	11.0555	11.0568	11.2593	10.7371	10.8142
Q8JZU2	Slc25a1	12.3334	12.4043	12.1581	12.2899	12.3449	12.2157	12.0565	12.1837	12.138	12.2855	12.2543	12.2033	12.0302	11.9233	12.0643	12.1363	12.0831	12.0883	12.2433	12.0534
Q9QYG0	Ndrg2	11.9622	12.1983	11.94	11.9611	12.0208	11.6522	11.7683	11.6942	11.567	11.6409	11.7025	11.6751	11.4701	11.5763	11.7228	11.3766	11.8963	11.6757	11.6493	11.6465
Q8BK64	Ahsa1	12.2791	11.7045	11.1273	11.7981	11.8005	11.8773	12.2046	11.9053	11.4852	11.7148	11.4498	11.8689	11.3446	11.4431	11.5468	11.3194	11.5173	11.3194	11.5811	11.9431
Q7TMK9	Syncrip	12.2843	12.0466	11.7081	11.9476	12.0298	11.956	11.9172	11.9309	11.9595	11.7855	11.9505	11.8804	11.6803	11.5648	11.8076	11.6911	11.7404	11.7703	11.5755	11.8196
Q9CPV4	Glod4	11.6108	11.1485	11.7471	10.955	11.9398	11.5453	11.8102	11.9131	11.3923	11.3655	11.5156	11.8571	10.9779	11.4003	11.2461	11.4888	11.4482	11.5599	11.7163	11.7092
P97461	Rps5	12.2009	11.4963	11.7948	11.911	11.9819	11.5086	11.9663	11.841	11.5865	11.6241	11.4525	11.7114	11.4556	11.3316	11.4429	11.5337	11.4828	11.746	11.5646	11.0787
P20918	Plg	11.1817	10.9714	11.033	10.7363	10.9044	10.967	11.1472	10.9221	10.7589	10.91	10.9969	11.034	10.7098	10.7561	10.8913	10.8241	10.7503	10.7678	10.8374	11.04
Q3UJB0	Sf3b2	11.5098	11.7014	10.9013	11.3868	10.9738	11.4475	11.0578	11.2585	11.3794	11.3137	11.3301	11.1941	11.1942	11.1549	11.0393	10.9455	11.1773	11.0496	10.7225	11.5016
P50516	Atp6v1a	11.5219	11.4384	11.2981	11.2307	11.698	11.3797	11.0884	11.3764	11.0054	10.9379	11.3173	11.1565	10.9476	11.0675	11.2332	11.1139	11.3745	11.1712	10.4662	11.3719
O09131	Gsto1	12.1436	12.257	12.5682	11.9383	12.3037	12.1242	11.8797	11.8303	11.6982	12.0144	11.9364	12.1143	11.5955	12.0429	11.8818	11.5975	11.7563	11.837	11.561	12.016
Q60864	Stip1	12.1427	12.0814	12.044	11.8769	11.7972	11.9409	12.0448	11.8924	11.906	11.8747	11.6627	11.858	11.7601	11.7355	11.913	11.5069	11.7362	11.645	11.8751	11.9826
P61222	Abce1	12.3667	12.0568	12.3413	11.9374	12.0027	12.4075	11.9911	12.1393	11.7479	11.8617	12.1086	11.9215	11.8736	11.6689	11.9483	11.5854	11.6477	12.2189	11.9015	12.019
P01029	C4b	11.383	10.8786	11.6754	11.5432	11.3539	11.5003	11.34	11.3604	11.3132	11.3745	11.3841	11.2911	11.1082	11.2029	11.2237	11.3312	11.2248	11.1449	11.5372	11.5301
Q91ZV0	NA	11.5542	12.1812	11.0471	11.5336	11.7421	11.4683	11.6202	11.3697	11.372	11.4821	11.5101	11.5382	11.2471	11.1756	11.1526	11.4811	11.3274	11.2285	11.3747	11.8542
Q8BQ46	Taf15	13.2811	13.0095	12.4067	12.7274	12.7362	12.9614	12.941	12.8581	12.9932	12.8912	12.8395	12.8935	12.885	12.659	12.6085	12.6217	12.841	12.6937	12.564	12.9601
Q8C845	Efhd2	13.5791	11.9741	12.5895	11.9764	12.4346	11.9716	11.8398	12.0709	12.2711	12.056	11.8377	12.0802	11.8902	11.9974	11.9565	11.9369	11.936	11.9837	11.771	12.3455
Q8BVY0	Rsl1d1	11.3565	10.8228	10.4378	10.4838	10.5923	10.7345	11.0775	10.8168	10.8716	10.8758	10.7168	10.8766	10.6823	10.2617	10.6296	10.687	10.7503	10.6401	10.8728	10.4864
Q3TXS7	Psmd1	11.9566	11.6875	11.9129	11.3158	11.4294	11.2392	11.4567	11.6108	11.2748	11.2537	11.2797	11.5084	11.1476	11.0256	11.3028	11.2701	11.2256	11.3663	11.12	11.5026
Q99JB2	Stoml2	10.7813	11.1298	11.3702	10.9683	11.0135	11.0965	11.0626	11.3194	10.5676	10.8451	11.1017	10.872	10.7565	10.6266	10.9087	10.8128	10.8196	10.921	10.596	11.0828
O09061	Psmb1	12.4895	11.8819	12.4537	12.4799	12.4234	11.9658	11.9986	12.0174	12.0397	12.0718	12.0866	12.1953	11.8797	12.1985	12.065	12.1082	12.1243	12.2507	12.271	12.2232
Q61838	NA	11.9575	11.6256	11.6168	11.5783	11.7113	11.5271	11.7351	11.5401	11.4483	11.3086	11.6002	11.6326	11.5583	11.4578	11.3479	11.3707	11.4876	11.4725	11.1954	11.9391
A0A0J9YU79	Khk	11.1923	11.2041	11.6645	11.1717	11.3493	11.3793	11.2977	11.3023	11.3302	11.3805	11.4263	11.1181	11.2633	11.2964	11.1905	11.0764	11.0766	11.257	10.7146	11.2124
O09174	Amacr	12.3168	12.1707	11.7932	11.811	11.9945	11.8343	12.1099	11.9604	11.8743	11.8134	11.8735	11.7336	11.7357	11.7665	11.5927	11.6664	11.8066	11.7786	12.0825	12.042
Q9CQM9	Glrx3	12.4325	12.2351	11.6266	12.0431	12.1252	12.0972	11.7902	11.9994	12.0228	11.8411	11.9091	11.969	11.7998	12.0001	11.7893	11.6801	11.7125	11.9178	12.0187	11.5694
Q9WU19	Hao1	11.6883	11.9965	11.8719	11.7164	11.7561	11.7177	11.7163	11.6407	11.815	11.7721	11.8688	11.6481	11.6342	11.4612	11.4232	11.6032	11.6133	11.5725	11.6742	11.3911
P15864	H1f2	14.0432	13.95	13.3874	13.6123	13.5619	13.3522	13.4376	13.6474	13.8089	13.6728	13.4327	13.3119	13.7545	13.5894	13.3446	13.4665	13.5143	13.3928	13.2104	13.4128
Q9D0R2	Tars	11.9842	12.0437	12.1888	12.4687	12.2045	12.1459	12.3949	12.1324	12.1098	12.0079	11.9408	12.1976	11.9424	11.7714	11.8907	11.9738	11.8565	11.8584	11.9236	11.9908
P06728	Apoa4	13.0727	10.7144	11.6544	11.0168	12.3669	12.5064	11.6895	11.8627	11.4643	11.4485	12.2745	11.7274	11.8392	11.617	11.4125	11.6648	11.437	11.8011	11.4875	11.7977
P07310	Ckm	12.5633	11.803	11.5496	11.8511	13.0577	11.9603	11.3714	11.7487	11.6181	11.9744	12.3036	11.9462	11.4823	11.4097	11.8605	11.983	11.5671	12.165	11.0048	11.7814
Q8BHG1	Nrd1	10.2961	9.05506	9.68293	9.19824	9.41119	9.03564	9.32201	9.4456	9.05753	8.99365	9.33362	9.15475	9.28845	8.74102	8.88925	9.14953	8.51116	9.32328	9.05834	9.84127
P09671	Sod2	12.9548	13.1555	12.854	13.163	13.0507	13.1384	12.9289	13.0721	13.1057	13.051	13.0243	13.1798	13.0009	13.145	12.8861	12.9011	12.8782	12.7467	12.7647	12.7502
Q3U2P1	Sec24a	11.4044	11.2215	11.2633	11.133	11.4903	11.6087	11.1737	11.3072	11.3423	11.2524	11.2263	11.1401	11.1944	11.0577	11.2306	11.095	11.1598	11.0511	10.9709	11.2082
Q6NZJ6	Eif4g1	11.9963	11.2543	11.6636	11.5914	11.7294	12.0001	11.6592	11.9263	11.5641	11.4423	11.8076	11.7174	11.4337	11.3827	11.5927	11.3542	11.5733	11.6141	11.4913	11.676
E9PV24	Fga	13.102	12.1466	12.4267	12.5308	12.4937	12.6769	12.547	12.3779	12.6173	12.6972	12.3944	12.5972	12.277	12.5144	12.3364	12.4529	12.2491	12.179	12.3399	12.3299
O88962	Cyp8b1	12.8296	11.3984	11.6704	11.9984	11.9051	12.0251	12.0058	11.8828	11.9031	12.1356	12.1405	11.7243	11.943	11.7547	11.9205	11.7863	11.8209	11.889	11.7478	11.4873
Q922E4	Pcyt2	11.8072	11.921	12.0534	11.3071	11.804	11.5775	11.5704	11.6476	11.3402	11.3893	11.5334	11.6756	11.4811	11.3474	11.3918	11.5461	11.1703	11.5912	11.3855	11.538
Q99NB9	NA	11.5455	11.5756	11.3527	11.1591	11.7373	11.3577	10.9882	11.4829	11.1361	11.4386	11.4253	11.4952	11.0851	10.9636	11.1443	11.2426	11.0146	11.2236	11.0436	10.981
Q9DB15	Mrpl12	11.6612	11.5949	11.3886	11.4214	11.5641	11.5364	11.5772	11.5745	11.3945	11.4687	11.5206	11.395	11.379	11.433	11.2417	11.2418	11.351	11.3512	11.3078	11.3146
Q9DCL9	Paics	11.8402	11.3256	11.4407	11.2096	11.4378	11.5846	11.1964	11.1412	11.1965	11.2006	11.3123	11.3358	11.2351	11.378	11.2667	11.1921	10.833	10.9553	11.1289	11.3119
Q9ERS2	Ndufa13	12.69	12.4118	12.3686	12.5134	12.655	12.5208	12.2557	12.1416	12.3204	12.3812	12.3012	12.097	12.3371	12.2758	12.15	12.2771	12.4711	12.2469	12.3976	12.6299
P10854	H2bc14	16.2027	15.8543	15.6934	15.5557	15.8026	15.5631	15.8171	16.0296	15.9022	15.8564	15.7659	15.6504	15.7106	15.4484	15.5511	15.482	15.8814	15.5861	15.4683	15.7308
Q8BMJ2	Lars	11.6461	11.2335	10.922	11.0538	11.7735	11.1589	11.3933	11.097	10.9962	11.2134	11.3777	11.3276	10.9727	10.7253	11.1319	10.9951	10.9168	11.192	11.1851	11.4046
Q99MR8	Mccc1	12.0704	11.8321	11.9705	12.0468	12.2244	12.0611	11.9556	12.0313	11.8183	11.8536	11.8451	11.9529	11.7728	11.8576	11.7838	11.8317	11.9908	11.8316	11.7011	12.0158
Q60692	Psmb6	12.6703	11.7531	11.2585	11.341	11.8026	11.1305	11.3639	10.9065	10.9475	11.0579	11.1744	11.1172	11.1222	11.5266	11.3029	11.0128	11.1759	11.3065	11.0762	11.3638
Q2TPA8	Hsdl2	12.7118	11.6767	12.0853	12.2264	12.3805	12.059	11.9472	11.9898	12.1333	11.9701	12.4109	12.1511	11.7143	11.9195	11.8706	12.0147	11.9042	12.2379	11.9495	12.2725
Q8CC86	Naprt	10.9586	10.9532	11.2612	10.9418	10.5507	10.5768	11.4867	11.3524	11.1527	10.805	11.1209	10.5847	10.7696	10.5007	10.5153	10.9628	10.7682	10.9208	10.5667	11.0433
P61620	Sec61a1	14.0301	13.3373	13.1996	12.7312	13.1558	13.4482	13.4307	13.2208	12.8373	12.9366	12.9963	12.7697	12.9303	12.9303	12.9063	13.0346	12.8177	12.9992	12.8869	13.3038
P99026	Psmb4	12.3964	12.6688	12.1851	11.5349	11.9951	11.4015	12.1144	11.563	11.5651	11.5917	11.8424	11.5112	11.7009	11.6281	11.72	11.5038	11.8153	11.803	12.0325	11.9173
P61982	Ywhag	13.1478	12.9726	12.2989	12.6449	12.7558	12.2351	12.6551	12.0054	12.5858	12.0847	12.1475	12.5029	12.1374	12.2544	12.4362	12.1892	12.3215	12.3416	12.195	12.0539
P57780	Actn4	12.8191	12.3428	12.3179	12.4245	12.452	12.2257	12.3498	12.2395	12.2208	12.1458	12.3646	12.3795	12.2495	12.1002	12.1673	12.112	12.0889	12.2015	12.1611	12.5288
Q9DBL1	Acadsb	11.8798	12.0151	12.0939	11.976	11.9992	12.0754	12.1038	12.0445	11.9585	11.7962	11.8244	11.7038	11.4997	11.7196	11.7033	11.6695	11.7751	11.6123	11.6988	11.7929
E9QNN1	Dhx9	11.9397	11.428	11.3975	11.6562	11.6547	11.4026	11.6928	11.7332	11.3704	11.4037	11.4741	11.7108	11.252	11.3704	11.6781	11.301	11.49	11.3791	11.2843	11.4619
P35278	Rab5c	11.961	11.0383	11.4631	11.3318	11.6724	11.3485	11.5052	11.5945	11.1531	11.4101	11.3183	11.2185	11.2904	11.1545	11.2833	11.1288	11.1955	11.0722	11.4253	11.4483
Q8VCB3	Gys2	11.9191	11.3549	11.5708	11.6044	12.0159	11.4189	11.5629	11.5188	11.3178	11.4994	11.6347	11.6495	11.3493	11.2091	11.2964	11.4771	11.5785	11.3191	11.1008	11.1326
P12367	NA	11.8756	11.5274	12.0556	11.644	12.1573	11.6598	11.8428	11.8787	11.5202	11.83	11.9244	11.6955	11.4117	11.468	11.5688	11.5118	11.5044	11.7492	11.5742	11.2581
P70670	Naca	12.5895	11.2342	10.9891	11.1922	11.646	11.4746	11.662	11.5883	11.3126	11.3681	11.3118	11.2777	11.3983	11.3715	11.1205	11.3654	11.2382	11.2615	11.2819	10.4009
Q91X83	Mat1a	13.0116	13.0249	13.0057	12.9275	13.1487	13.2131	12.8419	12.8697	12.7588	12.9396	13.2511	13.0699	12.7942	12.9923	12.9518	12.8492	12.7207	12.7152	12.5579	13.0148
O70310	Nmt1	11.0531	10.6709	10.874	11.0414	11.203	10.9587	10.918	10.5473	10.4441	10.7831	10.4723	11.0903	10.508	10.7106	10.7615	10.7477	10.6297	10.7225	10.8066	10.8367
Q99KV1	Dnajb11	12.6867	11.8003	12.239	12.2608	12.38	12.1546	11.8513	12.1077	12.2441	11.9993	12.0859	12.1844	11.8506	11.8684	11.9948	11.9434	12.1883	12.0155	11.9935	11.8633
P52825	Cpt2	12.2463	12.105	12.08	11.9304	12.2176	12.0014	11.9592	11.8184	11.8967	11.9057	11.9864	11.8889	11.8803	11.8797	11.8271	11.8731	11.8405	11.8447	11.7973	12.1108
Q8CIB5	Fermt2	12.3217	11.3616	11.6635	11.8034	12.4438	11.2512	11.5443	11.7831	11.7389	12.0977	11.8698	11.7659	11.2625	11.4077	11.4841	11.6263	11.342	11.8338	11.3598	11.4973
A3KFU5	Pabpc4	12.2331	12.0498	11.8574	11.9524	11.9832	12.0434	11.8274	11.8179	11.947	11.6364	11.8433	11.8475	11.6777	11.9149	11.6375	11.7918	11.8662	11.5347	12.0662	11.6933
P70333	Hnrnph2	11.956	11.67	11.405	11.8649	11.9521	12.0197	11.6685	11.9292	11.7358	11.6491	11.7324	11.4752	11.7607	11.4485	11.7542	11.7187	11.8136	11.6658	11.6268	11.6131
Q8BH95	Echs1	13.1785	12.9966	13.1172	13.1173	13.0341	13.0855	12.7922	12.9424	12.9425	13.0687	12.971	12.9092	12.8761	12.9948	12.8521	12.8913	12.8312	12.7895	12.8305	12.8371
Q71RI9	Kyat3	11.7991	11.7161	11.9215	11.8837	12.01	11.7505	11.879	11.5784	11.6875	11.8312	11.8109	11.6173	11.4465	11.6415	11.6921	11.6541	11.7574	11.7364	11.1596	11.9436
Q6A0A9	Fam120a	11.3824	11.4695	11.3135	11.3385	11.5164	11.2284	11.2568	11.4031	11.3092	11.3032	11.4886	11.4491	11.0383	11.2825	11.2171	11.1674	11.0469	11.2643	11.4908	10.9329
Q9WVJ2	Psmd13	12.1044	11.8859	11.4227	12.0303	11.9904	11.6564	12.0258	11.8733	11.5905	11.886	11.7887	11.9247	11.5954	11.5739	11.7335	11.5883	11.7466	11.6492	11.6612	11.9573
P21981	Tgm2	12.7322	11.7941	11.4028	11.7169	11.5848	11.4111	11.5034	11.924	11.2274	11.2822	11.4216	11.4422	11.3269	11.6404	11.3894	11.3479	11.2616	11.459	11.767	11.8487
Q6DFW4	Nop58	11.7861	11.7047	11.6485	11.5704	11.7198	11.8013	11.7816	11.8091	11.3732	11.708	11.9312	11.8029	11.3211	11.3618	11.5525	11.5037	11.4302	11.4542	11.2992	11.8348
Q91ZX7	Lrp1	11.969	11.9963	11.6666	11.8703	11.8333	11.5146	11.869	11.8801	11.4055	11.5442	11.8218	11.4324	11.2305	11.4716	11.3331	11.411	11.5148	11.6344	11.4277	11.6135
Q01279	Egfr	12.6487	12.1303	12.1226	12.4441	12.1796	12.1193	12.2431	12.0554	12.0446	12.2504	12.3938	12.1489	12.1082	12.2341	12.1389	12.0337	11.8789	12.1748	12.3012	12.349
Q9QXG4	Acss2	12.3445	11.828	12.0106	11.4547	11.9897	11.6513	12.1267	12.0705	11.8289	11.7184	11.7345	11.8934	11.5519	11.4711	11.8823	11.6365	11.564	11.3845	11.4907	12.0644
Q61646	Hp	13.0379	11.8161	12.7607	11.8593	12.5647	12.2184	12.034	12.5571	12.5015	12.258	12.3241	12.4188	11.7299	11.8448	11.7588	12.1641	12.1223	12.1273	11.8158	11.8255
G3UXX3	NA	11.6747	11.7298	10.8703	11.2521	11.4589	11.2538	11.5113	11.3802	10.9769	10.979	11.3214	11.2211	11.1857	11.1274	11.0438	11.1789	11.4779	10.9195	11.3242	11.157
Q8VDJ3	Hdlbp	12.1643	11.9509	11.9683	11.9487	12.006	11.9082	11.9114	11.9693	11.8812	11.891	11.8654	11.9139	11.6806	11.7244	11.673	11.7876	11.7637	11.6888	11.6217	11.9532
Q99PV0	Prpf8	11.9549	10.659	10.8381	10.8742	11.3607	11.1039	11.4498	11.0727	10.8225	10.9559	11.1878	11.1167	10.8764	10.6307	10.7871	10.9813	10.8428	10.8797	11.2481	11.1049
P40124	Cap1	11.4801	11.5327	11.8937	11.9613	12.0396	11.1309	12.4866	12.2252	11.5338	11.616	11.4398	11.8228	11.4162	11.4564	11.2549	11.1907	11.5756	11.867	10.9995	11.6876
Q9JHU4	Dync1h1	12.1847	11.4205	11.3589	11.3728	11.7639	11.2627	11.5421	11.6757	11.3245	11.1391	11.3801	11.4988	11.1722	11.0633	11.2832	10.9761	11.2718	11.227	11.1401	11.2913
P85094	Isoc2a	10.8634	11.6259	11.5563	11.6093	11.3884	11.2694	11.0116	11.3221	11.04	11.2323	11.06	11.4112	11.3942	11.2515	11.2037	11.1546	11.1967	11.1986	11.2802	11.4336
P00405	COX2	13.2345	13.2956	13.0944	13.0578	13.1451	12.8397	12.9598	13.1729	12.9171	12.8608	12.9598	12.865	12.8644	12.7453	12.7259	12.8439	12.9239	12.9447	12.9906	12.7203
Q571I9	Aldh16a1	11.8865	12.0883	11.835	11.829	11.7602	12.0077	12.1888	11.8199	11.9025	11.5129	11.9028	11.8352	11.7368	11.8164	11.6533	11.8858	11.6593	11.8994	11.2218	11.7098
P99024	Tubb5	11.6365	11.2139	11.4977	11.5334	11.6277	11.5058	11.5493	11.5394	11.4358	11.3855	11.4931	11.3997	11.2825	11.3517	11.2019	11.0487	11.3149	11.3063	11.1436	11.3115
Q7TMF3	Ndufa12	13.6654	12.2871	12.4576	12.6236	12.8026	12.7115	12.4741	12.5176	12.4827	12.5883	12.5006	12.7462	12.1987	12.2127	12.191	12.4712	12.4343	12.3598	12.3695	12.2956
Q3U0V1	Khsrp	12.2941	11.8901	12.0688	11.8124	12.0263	11.9682	12.0576	11.9044	11.801	11.964	12.1315	11.9906	11.6314	11.6017	11.8883	11.5629	11.9197	11.9373	11.8043	11.8785
Q3ULD5	Mccc2	12.2727	11.8265	11.9034	11.939	12.2343	11.9573	11.9562	12.0464	11.8056	11.9057	11.9898	11.5433	11.616	11.6702	11.9376	11.5947	11.937	11.8794	11.594	11.6268
Q9D1J3	Sarnp	11.3478	11.7919	11.3267	11.4059	11.8552	11.6391	11.27	11.6487	11.0574	11.4162	11.4591	11.7103	11.1711	11.0159	11.3979	11.2582	11.5764	11.3482	11.367	11.9574
Q9D0E1	Hnrnpm	13.2273	13.0856	13.0055	12.8664	12.7898	12.9408	12.9819	13.0647	12.7698	13.0228	12.7868	12.8629	12.7163	12.5347	12.5436	12.6554	12.7845	12.9767	12.5685	12.6823
Q6P5E4	Uggt1	11.3356	11.106	11.218	11.1172	11.562	11.1615	11.3548	11.2233	10.8757	11.1745	11.1343	11.07	10.6594	11.0059	10.8522	10.8537	11.0989	10.9201	10.866	11.2087
Q9JL35	Hmgn5	12.3375	12.371	12.3281	12.486	12.4275	11.8839	11.9323	12.2537	12.3574	11.8578	12.2348	12.1771	11.421	11.7613	11.926	11.8403	11.4952	11.8979	11.9215	11.5803
P50580	Pa2g4	12.7645	12.3127	12.0334	12.3205	12.4869	12.1442	12.3639	12.4096	12.1164	12.2198	12.3502	12.1387	11.9307	12.2137	12.0571	12.0888	12.2646	12.1266	11.8873	11.9244
Q8BFW7	Lpp	12.0078	11.7367	10.429	11.1844	11.9032	11.4415	11.8707	11.4992	11.2944	11.3917	11.2706	11.6423	10.936	10.8236	11.2217	11.1563	11.0785	11.4243	11.4708	11.5777
Q61656	NA	12.797	12.8856	12.4565	12.8446	12.9448	12.6206	12.7803	12.4262	12.6239	12.6286	12.7002	12.4354	12.3029	12.4451	12.4832	12.3507	12.6021	12.5016	12.5501	12.5543
O35857	Timm44	12.3379	11.4687	11.7359	11.6953	11.82	11.4378	11.5309	11.5358	11.4471	11.4434	11.5179	11.5359	11.4144	11.3224	11.3283	11.3268	11.3691	11.3641	11.3906	11.3406
Q8CGC7	Eprs	11.9235	11.2967	11.4812	11.8222	11.8464	11.808	11.8614	11.6578	11.6245	11.6873	11.7254	11.7461	11.4748	11.4266	11.4245	11.4408	11.5621	11.4904	11.4914	11.4205
Q9QZ85	Iigp1	11.6484	12.3167	11.8917	12.1752	12.2811	12.046	12.0044	12.1342	12.0006	11.9627	12.1246	12.0561	11.8438	11.9109	11.9396	11.8244	11.77	11.7577	12.1818	12.1495
P07758	Serpina1a	12.5563	11.9329	11.5851	11.4893	12.2013	11.8159	12.0637	11.9658	12.0703	11.7781	12.317	11.8902	11.3292	11.5651	11.3766	11.7535	11.6551	11.9452	11.2931	11.6347
P21619	Lmnb2	12.4272	11.917	11.8247	11.767	12.2057	12.0395	12.2289	12.0338	11.8016	11.6275	11.8255	11.9168	11.6864	11.5749	11.8862	11.6341	11.9144	11.7667	11.8081	12.3344
Q9R0Q3	Tmed2	12.3456	12.2632	12.0681	12.026	12.179	12.1409	11.9217	12.0762	11.8339	11.8834	11.8432	11.7866	11.9012	11.778	11.7101	11.9339	11.686	11.8712	11.9932	12.0049
Q91WD5	Ndufs2	12.2854	11.9504	12.0232	12.0736	12.2008	12.0819	11.8586	11.9826	11.7853	11.9432	11.9307	11.9285	11.8784	11.7592	11.6378	11.685	11.5865	11.7952	11.6723	11.6546
Q8R4N0	Clybl	11.7351	11.6965	11.8373	11.9987	11.883	11.7973	11.8297	11.6327	11.9816	11.5535	11.6683	11.4808	11.5473	11.6877	11.4785	11.4928	11.7533	11.405	11.2943	11.4301
Q9CW42	Mtarc1	11.1838	11.7039	11.615	11.7571	11.611	11.6035	11.7263	11.8275	11.5603	11.2325	11.5155	11.4374	11.4368	11.0355	11.4395	11.3289	11.2137	11.7259	11.3548	11.4323
Q9CQV8	Ywhab	11.6137	11.858	11.673	11.285	11.7744	11.4495	11.7624	11.5046	11.3429	11.4174	11.63	11.2973	11.1246	11.0799	11.1977	11.0157	11.4495	11.2712	10.8913	12.1502
Q9DB05	Napa	11.7886	11.2755	10.951	10.9302	11.5879	10.8668	11.6376	11.1277	10.9676	11.0435	11.186	11.1165	10.7743	10.8449	11.0211	11.1046	11.0152	11.0638	11.2585	11.0546
Q8BG05	Hnrnpa3	13.2822	13.1525	13.186	13.0246	13.4521	13.4464	13.2844	13.2723	13.1209	13.0333	13.4554	12.9495	13.1176	13.0127	13.0458	12.6753	13.3299	13.0942	12.8871	13.1727
P47754	Capza2	11.4649	11.0512	11.1435	11.1768	11.2399	11.0409	11.3241	11.1607	10.8261	11.0638	11.102	11.1617	11.1685	10.8954	10.8576	10.7623	10.7241	10.7679	10.9506	11.2414
E9Q414	Apob	12.0646	11.9898	11.8052	11.6926	11.8837	11.6991	11.7635	11.354	11.7283	11.543	11.71	11.753	11.5686	11.429	11.46	11.5323	11.5386	11.5463	11.6376	11.573
Q60598	Cttn	12.6534	11.6609	12.004	11.8896	12.5324	12.1317	12.0287	11.9131	12.0699	11.971	12.1974	12.1012	11.7984	11.7117	11.9296	11.3903	11.6068	11.681	12.0023	12.2251
Q8BHN3	Ganab	12.6754	12.1826	12.1812	12.2204	12.3277	12.1566	12.5431	12.4611	12.1465	12.1698	12.2324	12.1228	12.0678	12.0125	12.1303	12.1226	11.9994	12.0057	12.2398	11.9017
Q9Z1N5	Ddx39b	12.1936	12.1411	11.7211	12.0435	12.2339	11.9664	12.084	12.2497	12.0739	12.0776	12.0422	12.0022	11.7528	11.7352	11.8553	11.5717	12.2421	11.9197	11.8947	11.9431
Q9EQH3	Vps35	12.0494	11.3252	11.4436	11.401	11.4293	11.3329	11.6615	11.1111	11.1004	11.3004	11.4664	11.2201	11.2257	11.148	11.1479	11.1943	11.0095	11.3057	11.3092	11.1564
Q99KI0	Aco2	12.2761	12.3884	12.3974	12.4137	12.4288	12.4109	12.3925	12.3898	12.2877	12.3258	12.2639	12.203	12.2334	12.2377	12.1634	12.2023	12.1474	12.1526	12.0946	12.0573
Q76MZ3	Ppp2r1a	11.3283	10.2651	11.1454	10.5616	11.2132	11.2584	11.29	11.134	10.8469	11.0197	11.0352	10.8845	10.761	10.9082	10.7546	10.8462	10.6551	11.0303	10.8423	10.6181
Q8QZY1	Eif3l	11.9455	11.6034	11.5358	10.7973	11.4522	11.3859	11.7307	11.656	11.2611	11.4867	11.5281	11.38	11.3563	11.217	11.5521	11.3834	11.3036	11.3511	10.7816	10.9263
A0A0R4J1H2	Glyctk	11.0583	11.5063	11.5976	11.1965	11.3815	11.166	11.3249	11.5364	11.1651	11.1192	10.9503	11.1658	11.0541	10.9811	10.9508	11.2523	11.0639	11.0369	11.2813	11.0994
Q6ZWU9	Rps27	12.5926	12.4255	11.9739	12.0271	12.3489	12.3044	12.3684	12.3066	12.1668	12.0604	12.3798	12.1819	12.0712	12.2044	12.0988	11.9327	11.905	11.8163	12.4018	12.6641
O55143	Atp2a2	12.0811	11.7701	12.0187	11.7745	11.9442	11.7334	11.8622	11.7279	11.747	11.7454	11.8	11.7651	11.5657	11.4221	11.6956	11.4883	11.6248	11.6546	11.6968	11.7698
P48678	Lmna	13.16	12.1534	12.657	12.3907	12.8258	12.5358	12.5017	12.7879	12.2468	12.5174	12.5725	12.5544	12.0234	12.358	12.3026	12.3091	12.3328	12.5186	12.2991	12.7729
Q60932	Vdac1	13.7853	13.5763	13.659	13.496	13.5355	13.4734	13.5667	13.5619	13.4581	13.4247	13.5073	13.372	13.3669	13.4152	13.273	13.3251	13.2454	13.2769	13.5335	13.492
Q91YP3	Dera	15.1071	11.3165	11.5483	11.7904	11.551	11.0748	11.3579	11.1122	11.1644	11.5009	11.5405	10.9791	10.6622	10.7668	11.0472	10.8015	11.5291	11.4612	10.8656	11.2846
Q9JHW2	Nit2	11.7404	11.5511	11.214	11.346	11.5494	11.3068	11.3108	11.1042	11.2191	11.1659	11.3897	11.2863	11.1086	11.149	11.272	11.1184	10.9539	11.0816	10.9588	11.1981
Q80X90	Flnb	12.0275	11.954	11.5133	11.7624	11.6668	11.3647	11.7308	11.6377	11.3529	11.3031	11.4682	11.5208	11.3122	11.2714	11.2487	11.3056	11.3457	11.5064	11.4451	11.8122
Q62425	Ndufa4	14.6965	14.4355	14.6072	14.5877	14.4928	14.5668	14.438	14.5904	14.3349	14.5744	14.501	14.3406	14.4031	14.4605	14.2641	14.3455	14.1923	14.2904	14.1842	14.2709
Q9DBT9	Dmgdh	12.5673	12.6461	12.7275	12.5664	12.6334	12.5983	12.545	12.5587	12.5781	12.605	12.5226	12.5222	12.428	12.4616	12.4088	12.3694	12.3235	12.3009	12.1703	12.4247
Q91VR5	Ddx1	11.2265	11.7783	10.782	10.6779	11.4006	11.3986	10.666	11.3245	11.0659	10.884	11.338	11.0077	10.7941	10.6636	10.5855	10.8036	11.0154	10.802	11.0502	11.2325
Q9CPQ1	Cox6c	14.9731	15.1294	15.2475	15.1052	14.9719	15.1212	14.9822	15.074	15.0237	15.0034	14.9358	14.9055	14.9826	15.0346	14.8775	14.8569	14.7715	14.7171	14.897	14.7403
Q60865	Caprin1	12.867	12.6188	12.6401	12.4561	13.0029	12.8317	13.1129	12.9538	12.636	12.6718	12.8951	12.5614	12.3611	12.1594	12.2744	12.4106	12.6146	12.6012	12.7039	12.5393
P10639	Txn1	14.5442	14.1782	13.9915	13.9345	14.0909	13.6477	13.8169	13.6189	13.8223	13.6682	13.7003	14.1121	13.8117	14.033	13.8006	13.5794	13.9682	13.912	13.7799	14.0358
Q99MN1	Kars	11.5136	11.6132	11.6869	11.9877	11.6447	11.504	11.5337	11.5126	11.3984	11.6444	11.644	11.3662	11.4478	11.3363	11.387	11.2691	11.4858	11.4481	11.394	11.5109
Q62448	Eif4g2	11.4081	11.3832	10.1646	10.5521	11.0462	10.5368	10.8047	10.3511	10.5533	10.3063	10.6538	10.4738	10.5916	10.336	10.1419	10.538	10.8567	10.4591	10.5963	10.0956
O09012	Pex5	11.945	11.3673	11.5538	11.7752	11.5918	11.5682	11.6762	11.3858	11.3443	11.2104	11.8239	11.75	11.122	11.2615	11.2095	11.0904	11.7847	11.3008	11.2064	11.9883
P01027	C3	12.0408	11.5762	11.7106	11.5811	12.0804	11.7529	11.7853	11.8413	11.6707	11.6224	11.6841	11.539	11.5391	11.5274	11.6159	11.5212	11.5925	11.3696	11.4204	11.7889
Q05816	Fabp5	12.4366	12.3385	12.4776	12.7552	12.6999	12.2976	12.8201	12.5925	12.4707	12.5897	12.4356	12.3334	12.2814	12.1624	12.3077	12.2562	12.5006	12.3741	11.8333	12.9778
O09111	Ndufb11	11.3047	11.0336	11.3318	11.4776	11.501	11.383	11.2768	11.5244	11.239	11.3588	11.2878	11.2629	11.2275	11.1645	10.9796	11.1077	11.0863	11.0228	11.1295	11.0387
Q8R1B4	Eif3c	11.9692	11.3028	11.5865	11.6372	11.5935	11.2838	11.9642	11.5443	11.5539	11.6534	11.5008	11.4322	11.2244	11.4025	11.3584	11.0895	11.4925	11.6445	11.5191	11.0294
Q93092	Taldo1	12.1226	11.8797	12.1255	12.2677	12.3039	12.0099	12.5017	12.3609	12.1125	12.1197	12.1219	11.9509	11.8559	12.0756	11.9291	11.7586	12.1761	11.9939	11.8767	12.1405
P28665	Mug1	11.7438	11.7388	11.6321	11.7923	11.7379	11.5417	11.7513	11.7721	11.4554	11.3821	11.5019	11.6219	11.3393	11.4392	11.6025	11.3635	11.5679	11.3648	11.4797	11.6011
P28843	Dpp4	12.7263	12.0772	12.238	12.0359	12.1634	11.9711	12.0519	12.0257	11.8643	11.8214	12.0143	11.9382	11.843	11.7003	11.8651	11.9298	12.0117	11.7744	11.9241	11.9381
O88685	Psmc3	12.0434	11.8013	11.8395	11.637	12.3937	11.7831	11.9849	11.6417	11.4736	12.0662	11.7937	11.6775	11.5815	11.5924	11.6469	11.5138	11.8533	11.7202	11.8635	11.673
P26039	Tln1	11.87	11.574	11.5097	11.1855	11.3278	11.0242	11.2204	11.0324	11.0056	11.0926	11.0201	11.2097	10.997	10.8858	10.83	10.8125	11.0668	11.0487	11.2371	11.376
O55234	Psmb5	12.4986	11.8015	12.1916	12.212	12.5989	11.882	11.515	11.8543	12.1477	11.6597	11.7155	12.1578	11.9006	11.7236	11.9997	11.9899	11.8731	11.9383	12.0641	11.7675
G3X9Y6	Akr1c19	11.9219	11.4469	11.5311	11.7132	11.7414	11.4655	11.6663	11.4499	11.6094	11.3618	11.5855	11.7497	11.2744	11.3353	11.4206	11.2882	11.3499	11.3564	11.5924	11.2485
Q68FL6	Mars1	10.9836	11.586	11.4062	11.2009	11.4444	11.0279	11.4034	11.6709	10.9832	11.2801	10.7663	11.2183	11.2759	11.3909	11.3201	11.0735	10.7138	10.8645	11.2427	11.286
Q8CGB9	NA	11.7108	11.0075	11.1135	10.6142	10.9822	10.9907	11.2469	11.1314	10.4166	10.6673	11.2617	10.888	10.6658	10.5613	10.6481	10.7045	10.8416	10.4322	11.1158	10.4292
Q9CQR4	Acot13	12.3426	11.4731	11.4164	11.1089	11.243	11.2659	11.3724	11.2826	11.219	11.3152	11.1312	11.3088	11.2321	11.2643	11.1855	11.0842	11.1013	11.0141	11.4829	10.7999
Q6P4T2	Snrnp200	12.4757	11.1167	11.9032	12.6381	12.3794	11.7147	12.524	12.0566	12.1251	11.7183	11.9852	12.0096	11.7861	11.6335	11.8975	11.5038	12.0398	12.0511	11.6675	12.222
Q64310	Surf4	13.471	13.3807	13.3612	13.2631	13.5936	12.8992	13.1663	12.8912	12.8437	13.0894	12.9493	13.1642	12.6987	12.6518	12.8116	12.7033	12.6698	13.2117	13.2147	12.8459
P39447	Tjp1	12.9748	12.4395	12.6508	11.6021	12.4879	11.8198	12.37	12.3202	12.0914	12.3228	12.5018	12.2467	11.7589	11.7944	11.8493	11.94	12.2047	12.0372	11.8715	12.2238
P17182	Eno1	13.0679	13.1456	13.1143	13.2623	13.1055	13.1331	13.0767	13.0298	13.062	12.9894	12.9531	12.955	12.8451	12.8858	12.8919	12.7934	12.9519	12.94	12.8313	13.0099
Q8VCM7	Fgg	12.3008	12.1986	12.1182	12.4894	12.3424	12.2845	12.5676	12.3379	12.0075	12.3241	12.1686	12.1206	12.0639	12.0614	11.9947	12.0648	11.8594	12.0088	12.0265	12.3224
Q9D1A2	Cndp2	11.8145	11.1876	11.0089	11.2464	11.4131	11.2365	11.2397	11.4068	11.1687	11.0953	11.238	11.3679	10.8335	10.9157	11.0153	11.1846	10.9438	11.3575	10.7825	11.0681
Q8R0Y6	Aldh1l1	13.5203	13.5602	13.5002	13.525	13.3902	13.5182	13.4035	13.2687	13.399	13.3716	13.234	13.2869	13.2572	13.3277	13.3063	13.2072	13.2098	13.1393	13.0578	13.103
Q9D6M3	Slc25a22	12.2444	11.9975	11.8408	12.0141	11.6533	11.7182	11.7021	11.9426	11.7104	11.7225	11.9419	11.6285	11.5395	11.6249	11.6277	11.5379	11.6649	11.5177	11.6837	11.9966
Q99KB8	Hagh	11.9978	12.5352	12.1343	11.7125	11.9419	11.5191	11.7754	11.9928	11.6693	11.3826	11.6245	11.6347	11.2554	11.3974	11.6177	11.4356	11.9594	11.2822	11.767	12.0493
Q3U2G2	Hspa4	11.6602	11.9232	11.4092	11.7238	11.8631	11.7727	11.9206	11.7607	11.5303	11.7859	11.7386	11.7134	11.3993	11.5293	11.5299	11.7448	11.3613	11.5374	11.7066	11.4809
P50431	Shmt1	11.9813	12.7398	12.5344	12.3124	12.7226	12.3725	12.162	12.1532	12.1152	12.2559	12.2596	12.2499	12.2029	12.1512	12.0398	12.104	12.09	12.1219	11.9938	12.1535
Q9CR98	Fam136a	12.8546	12.1014	12.1518	12.3569	12.4074	12.0303	12.3635	12.7333	12.1016	11.9689	12.1657	11.9743	11.9204	11.7841	12.1774	11.9478	11.8475	12.5452	11.4723	12.3822
Q9JHW4	Eefsec	12.2737	11.3793	11.2828	11.8195	11.4708	11.1662	11.5837	10.7993	11.2109	11.3898	11.5851	11.2446	10.8579	10.9815	11.136	11.3899	10.9763	11.423	11.509	10.9004
Q8CFX1	H6pd	12.0917	11.8756	11.8053	11.9215	12.062	12.0125	12.0074	11.9645	11.7886	11.8318	11.9166	11.908	11.5856	11.7061	11.7557	11.7474	12.0001	11.7336	11.7498	11.903
Q8R081	Hnrnpl	12.3774	12.1756	12.4767	12.2194	12.1769	12.0374	12.1789	12.1725	12.2273	12.0688	12.1564	11.9722	12.1069	11.9563	12.0144	11.9161	12.0941	11.8579	11.9247	12.4396
P61922	Abat	12.6457	12.227	12.7408	12.6334	12.6047	12.6229	12.7405	12.7308	12.4966	12.6046	12.5981	12.4152	12.3501	12.4076	12.393	12.1981	12.4877	12.2821	12.5494	12.3306
A2AJL3	Fggy	10.7609	11.182	11.3404	11.7621	12.0023	11.7628	11.7105	11.546	11.5633	11.2994	11.487	11.3162	11.2588	10.9996	11.2853	11.2497	11.0338	11.5122	11.3767	10.9581
Q8VEM8	Slc25a3	13.6303	13.7909	13.699	13.5694	13.5044	13.4737	13.5601	13.4881	13.4927	13.3813	13.4037	13.4566	13.3065	13.3863	13.2855	13.2072	13.2283	13.3289	13.1239	13.1678
Q9WTP7	Ak3	11.972	11.9486	11.7953	11.7461	11.7979	11.8702	11.94	11.7615	11.736	11.7135	11.7412	11.6318	11.774	11.6394	11.5571	11.5927	11.6674	11.4423	11.4326	11.6213
Q91WT9	Cbs	12.4122	11.9119	12.1196	11.9179	12.0304	11.9693	12.1854	12.0963	11.4898	12.0937	11.7696	12.2355	11.6147	11.3637	11.7991	11.9269	11.6913	11.8494	11.7641	11.1057
P12382	Pfkl	11.5774	11.0203	10.6449	11.2851	11.5551	11.4853	11.1693	11.2988	11.366	11.0764	11.0951	11.1122	10.9293	10.9624	11.0553	11.0216	11.2181	11.3162	10.9061	11.0477
P01899	H2-D1	11.935	11.5216	11.8603	11.962	12.4985	12.0767	11.9164	12.1957	11.9277	11.685	11.7873	11.9684	11.639	11.6523	11.5251	11.6414	11.5449	11.5405	11.3684	11.842
Q5SUH7	Clint1	11.7581	11.905	11.0805	10.8747	11.6176	11.2636	11.1129	11.2162	11.1676	11.2276	11.1873	11.5285	11.1027	11.1609	10.8576	10.7815	11.2756	11.0084	11.2224	11.2702
Q8VEK3	Hnrnpu	13.5878	13.4533	13.2728	13.4697	13.2396	13.4067	13.5457	13.4737	13.3523	13.3773	13.277	13.3008	13.1671	13.0857	13.0646	13.1382	13.3477	13.0867	13.0731	13.078
Q99PL5	Rrbp1	12.6264	12.3524	12.4986	12.5392	12.5406	12.4462	12.4279	12.3871	12.4618	12.4863	12.4308	12.3833	12.415	12.3408	12.2657	12.1982	12.1563	12.1717	12.1914	12.2171
Q99KC8	Vwa5a	10.8485	11.0074	10.5036	10.8794	11.0466	10.8117	10.8712	10.6151	10.4085	10.3815	10.5143	10.6826	10.5335	10.5145	10.4465	10.4011	10.3013	10.6511	10.8372	10.1254
Q6PB66	Lrpprc	12.4721	12.0336	12.1843	12.1288	12.2269	12.2645	12.3388	12.2809	12.1359	12.1266	12.0994	12.2308	12.1054	11.8288	11.9244	12.0169	11.9709	11.9351	11.8998	12.2134
Q99K51	Pls3	11.6536	11.4	11.8128	11.309	11.9196	11.5516	11.7768	11.6288	11.2019	11.4415	11.3768	11.6059	11.1717	11.2468	11.2419	11.1673	11.3817	11.3356	10.9675	11.7281
O35643	Ap1b1	11.1479	10.6672	10.4813	10.8912	10.8233	10.5396	10.8592	10.4833	10.602	10.4991	10.6527	10.7488	10.5297	10.5439	10.5991	10.6872	10.3714	10.4429	10.314	10.5092
P16546	NA	12.2063	11.9027	11.9756	11.6832	12.0735	11.558	11.7345	11.5746	11.5229	11.5599	11.6773	11.684	11.4184	11.4611	11.4088	11.397	11.5487	11.4464	11.5432	11.9336
Q9D2G2	Dlst	12.5663	12.296	12.2016	12.4144	12.3559	12.319	12.299	12.2112	12.2513	12.254	12.332	12.2399	12.1334	12.1561	12.1362	12.0434	12.0035	12.058	11.8294	12.0671
Q80U63	Mfn2	12.0587	10.8294	11.9684	11.0811	12.1436	12.4765	11.312	12.0148	11.7849	11.8168	11.9889	11.444	11.3159	12.378	11.5011	11.8491	11.4177	11.8151	11.4012	11.6606
Q9CXF0	Kynu	11.5477	11.5	12.103	11.3604	11.4812	11.5777	11.5482	11.5763	11.5389	11.2264	11.4656	11.4551	11.3548	11.3492	11.2037	11.299	11.2876	11.2233	11.4036	11.1976
P51881	Slc25a5	14.917	15.0839	14.9312	14.8189	14.9604	14.8308	14.8115	14.7961	14.7332	14.7575	14.6442	14.6422	14.7177	14.6812	14.5169	14.5798	14.4474	14.5403	14.6467	14.4556
Q3U1J4	Ddb1	11.8166	11.365	11.0346	10.9182	11.5709	10.9904	10.9863	11.0744	11.0798	10.9	11.2764	11.0182	11.0678	11.1075	10.9138	11.0272	10.8961	11.1836	10.9937	11.0605
P17427	Ap2a2	12.3118	11.97	12.2241	11.7209	12.087	11.808	12.0641	11.7103	11.6848	11.7734	11.8416	11.9075	11.5081	11.6985	11.6842	11.4843	11.7169	11.6077	11.8903	12.0877
P14733	Lmnb1	13.3261	12.3663	12.049	12.4972	12.4745	12.2979	12.3074	12.2034	12.2811	12.2492	12.4626	12.1427	11.9398	11.9784	12.124	11.9624	12.0523	12.3079	12.4086	12.3399
Q64464	Cyp3a13	12.2716	11.8906	11.8491	11.8752	11.9394	11.9833	12.0026	11.8613	12.085	12.0545	11.8903	11.6968	11.8027	11.7919	11.7542	11.8696	11.7774	11.5708	11.4403	11.8346
P61255	Rpl26	13.1985	12.3691	12.6881	13.2457	13.2776	12.7513	12.5655	13.0436	12.9038	12.851	12.6518	13.1505	12.7426	12.5113	12.7473	12.5469	12.8804	12.7729	12.9261	12.9525
Q64514	Tpp2	11.953	12.2871	11.8364	11.8524	11.9808	11.8213	12.0643	11.8561	11.5901	11.3008	11.5195	12.1851	11.4056	11.4589	11.3574	11.4285	11.6489	11.5246	11.394	11.5752
Q8VCM8	Ncln	12.7336	12.5059	12.8315	12.5922	12.7428	11.7425	12.5659	12.3183	12.1809	12.4276	12.2687	12.2781	12.0528	12.2045	12.1221	12.2916	12.1128	12.4679	12.2671	12.4596
Q8QZS1	Hibch	12.0001	12.1127	11.9219	12.4028	12.1594	12.1121	11.7144	11.9625	11.9935	12.0061	11.9525	11.821	11.9137	11.7988	11.9336	11.8892	11.7504	11.8245	11.7397	11.906
Q8BSY0	Asph	11.2004	10.6062	11.0019	11.1416	11.1813	10.9319	11.2836	11.3575	10.6264	10.9478	10.928	10.9509	10.5673	10.6967	10.5964	10.9592	10.864	10.7786	10.8134	10.9416
Q8VIJ6	Sfpq	12.3668	12.0226	12.1307	12.2646	12.4512	12.1723	12.4106	12.4671	12.1608	12.1076	12.2036	12.2321	12.1308	11.9489	11.9851	11.9164	12.3369	11.9959	11.7739	12.3686
P27546	Map4	12.1305	10.5443	10.6296	11.2069	11.6536	10.9417	10.8709	10.3455	11.0486	11.0815	11.0566	10.7552	10.6104	11.0281	10.8467	11.0298	10.6481	10.8374	10.7354	11.2489
P97429	Anxa4	12.9955	12.2418	12.2717	12.5214	12.3987	12.4547	12.6491	12.4529	12.1506	12.105	12.391	12.4673	12.0735	11.8208	12.0117	11.9261	12.1257	12.4429	11.9468	12.4167
Q9JMH6	Txnrd1	11.9782	11.9998	12.0763	11.8676	11.8895	11.861	11.8838	11.288	11.5208	11.617	11.6987	11.6656	11.3219	11.2414	11.4789	11.7433	11.6333	11.739	11.2692	11.1514
Q9DCZ4	Apoo	12.6286	12.2971	12.1979	12.5092	12.4621	12.2089	12.2935	12.5419	12.2315	12.4003	12.3103	12.1591	12.1039	12.0262	11.9871	11.9416	12.195	12.1924	11.9508	12.3151
Q8BU14	Sec62	13.0497	13.1763	11.5632	12.1091	11.5259	12.3637	12.0898	11.9899	11.6729	11.7167	11.9982	11.7431	11.7589	11.4173	11.9175	11.6681	11.7273	11.7516	11.5528	12.0768
Q9CY50	Ssr1	12.7178	12.3791	12.6513	12.4604	12.743	12.3563	12.7474	12.5327	12.3818	12.4116	12.7205	12.3153	12.2681	12.3005	12.3556	12.3335	12.2674	12.3377	12.1821	12.2102
Q9WVM8	Aadat	11.5201	11.1595	11.4016	11.2645	11.4062	11.193	11.3803	10.8884	11.1589	11.1264	11.3923	11.119	10.9804	11.0696	11.119	11.1146	11.1722	11.0957	10.937	11.3784
Q8BFR5	Tufm	12.2914	12.3297	12.3606	12.0813	12.2914	12.2858	12.0472	11.9572	12.1288	12.1963	12.2152	12.2244	12.0521	12.024	11.9776	12.0098	12.0069	11.7386	12.0856	12.0697
Q60936	Coq8a	12.0677	11.8963	11.7015	11.9226	12.2701	11.6626	11.2391	12.0386	11.5953	11.6203	11.9943	11.9074	11.5333	11.4287	11.7505	11.3744	11.4822	11.7554	11.7593	11.5623
Q61598	Gdi2	12.6442	12.3914	12.2464	12.2683	12.4259	12.1561	12.3151	12.3067	12.1926	12.1095	12.2867	12.2049	12.0284	12.0034	12.1411	12.1084	12.0137	12.2237	12.1271	12.0363
Q9DCV4	Rmdn1	12.0887	11.0482	10.8802	11.3253	11.5795	11.2946	11.2404	10.5542	11.0565	10.9026	11.1859	11.1601	11.0968	10.9337	11.1751	10.9068	10.8356	11.1109	11.0375	10.8729
P17665	Cox7c	13.2466	13.1179	13.5648	13.143	13.123	13.0982	13.3616	12.9464	12.9151	13.1145	13.05	12.948	12.8912	12.9983	12.7547	12.7393	13.0218	12.6867	12.9647	12.831
P84091	Ap2m1	11.4401	11.4535	11.627	11.2002	11.4843	10.962	11.5847	11.257	11.1608	11.2751	11.1419	11.1795	10.9255	10.9513	10.9232	10.8637	11.024	11.0599	11.4217	11.3494
Q91VI7	Rnh1	12.1858	11.932	11.8065	11.7347	11.8782	11.964	12.4994	11.7508	11.7193	12.0801	12.1223	11.7206	11.7227	11.8443	11.7754	11.5699	11.9818	11.6914	11.6602	11.5108
Q8BMA6	Srp68	11.9365	12.1698	12.1958	11.8971	12.2722	12.0349	12.3615	11.9932	11.5947	11.6363	12.0096	11.8468	11.4707	11.5996	11.8294	11.6177	11.6824	11.7638	11.519	11.5176
Q9CQZ6	Ndufb3	12.9041	12.7977	12.7006	12.7945	12.6035	12.6568	12.5826	12.6399	12.7247	12.8547	12.6235	12.4941	12.8164	12.5798	12.3623	12.4299	12.4962	12.3402	12.2928	12.3377
P11352	Gpx1	12.117	12.4657	12.5116	12.5255	12.4763	12.4333	12.7555	12.4642	12.2901	12.3865	12.1827	12.2512	12.2119	12.1685	12.2728	12.1822	12.0582	12.0403	12.0771	12.4694
Q8CHP5	Pym1	13.1599	13.0955	13.2678	12.938	13.1301	13.0349	13.4329	12.9537	13.0717	12.9994	13.0446	13.0472	13.0882	13.1373	13.0815	12.9095	12.9568	12.9378	12.9479	13.1548
O35386	Phyh	12.741	12.7657	12.7027	12.8013	13.0726	12.6524	13.3271	13.1188	12.6275	12.9247	12.9055	12.7554	12.3732	12.4546	12.4374	12.7188	12.1811	12.8009	12.7491	12.8211
P56391	Cox6b1	13.7996	12.6493	12.7162	12.8543	12.7962	12.61	12.9582	12.871	12.3903	12.6578	12.5087	12.8658	12.5127	12.6333	12.6441	12.5598	12.5399	12.4107	12.0886	13.1968
P56382	Atp5e	14.1679	14.9621	14.7069	14.7493	15.2049	14.9661	14.8839	14.9916	14.6382	14.887	14.5993	14.5912	14.7173	14.5024	14.421	14.4697	14.672	14.4513	14.1999	15.0758
Q9DCS3	Mecr	11.0059	10.569	10.9883	10.9972	11.1907	10.9542	10.7109	10.8162	10.7171	10.9622	10.7577	10.7638	10.51	10.3113	10.4858	10.7199	10.7594	10.9017	10.2838	10.6358
Q9Z2M7	Pmm2	12.7658	12.0766	12.5066	12.111	12.479	12.5576	12.21	13.2719	12.3294	12.0669	12.7486	12.0487	11.795	12.0246	12.1508	12.174	12.0027	12.1793	11.8533	13.0165
Q91VC9	Ghitm	12.8809	11.4358	12.0887	11.1973	11.9179	12.0161	12.4871	12.0797	11.4504	11.8424	12.1757	11.3726	11.4641	11.5922	11.1463	11.4031	11.4904	11.9032	11.6347	11.4468
Q3THK7	Gmps	12.2179	11.3459	11.4978	11.2096	12.1873	11.6697	11.9815	11.4432	11.3018	11.6964	11.6711	11.5913	10.9903	11.2291	11.2419	11.0875	11.3329	11.4358	11.485	12.0861
Q9WV32	Arpc1b	11.9843	11.1309	11.3684	11.1799	11.4533	11.5507	11.3072	11.078	11.2396	11.3806	11.3848	11.6286	11.0781	11.2409	11.0357	11.3352	10.9911	11.3166	11.2557	11.2458
P62897	Cycs	12.6405	12.6053	12.6985	12.7186	12.6728	12.6657	12.7154	12.6322	12.6349	12.6741	12.4292	12.5637	12.4334	12.4121	12.3584	12.2809	12.4746	12.4204	12.4062	12.4165
P61750	Arf4	11.2081	11.2823	11.477	11.3854	11.7944	11.3011	11.3739	11.3082	11.1484	11.1061	11.2351	11.1334	11.3471	10.8608	11.0338	11.2236	11.2177	11.2135	11.1265	11.0381
Q9QUM9	Psma6	13.3365	12.3773	12.1782	12.4394	12.9703	12.2069	12.5093	12.5961	12.3958	12.3214	12.5838	12.5698	12.195	12.1612	12.4499	12.2946	12.2898	12.4243	12.3672	12.6602
F8WIT2	Anxa6	13.0882	12.6522	12.5677	12.4354	12.5795	12.369	12.4228	12.4787	12.3332	12.2986	12.3051	12.4347	12.2747	12.1587	12.0881	12.1142	12.2184	12.2529	12.245	12.4322
Q921X9	Pdia5	11.9414	11.598	11.6046	11.7341	11.912	11.6833	11.7448	11.6084	11.589	11.4357	11.6401	11.6023	11.4621	11.5165	11.507	11.4095	11.5812	11.5795	11.4378	11.7144
P97807	Fh1	12.4074	12.631	12.5559	12.5563	12.4808	12.5007	12.4195	12.3757	12.4315	12.4148	12.2475	12.32	12.2864	12.1914	12.2775	12.1547	12.1651	12.1579	12.1517	12.0551
P01898	H2-Q10	13.065	13.1581	12.5674	12.9553	12.7714	12.9207	12.753	12.3739	12.47	12.7344	12.6923	12.6708	12.6848	12.6107	12.4544	12.4217	12.2489	12.4603	12.5794	12.8241
Q62261	Sptbn1	12.2515	11.3892	11.5825	11.847	11.9189	11.3508	11.9411	11.6985	11.4908	11.4049	11.6109	11.5964	11.2319	11.2507	11.3252	11.2747	11.1223	11.4839	11.4761	11.7664
Q8BGT5	Gpt2	11.9121	11.7335	11.9288	12.0438	12.0631	11.7267	12.1394	11.7513	11.8874	11.884	11.7814	11.8184	11.7824	11.567	11.5519	11.5745	11.7299	11.7271	11.6466	11.4538
Q60931	Vdac3	12.9096	12.8955	12.8417	12.5857	12.8279	12.4788	12.8386	12.7735	12.5931	12.4586	12.5615	12.5062	12.4615	12.4141	12.371	12.463	12.3533	12.4784	12.5447	12.5415
Q9DBG7	Srpr	12.1096	11.933	12.0491	11.875	11.8613	11.6473	11.7641	11.7863	11.6314	11.6969	11.8272	11.5155	11.5509	11.5868	11.56	11.6275	11.6224	11.638	11.3858	11.3947
P05064	Aldoa	12.1229	11.8607	11.7754	12.0216	12.0514	11.7384	11.8835	11.7359	11.9711	11.7913	11.7101	11.8724	11.6981	11.8572	11.6295	11.5501	11.6766	11.8877	11.7825	11.6609
Q921F2	Tardbp	12.1964	12.0499	12.2372	12.2325	12.5965	12.2681	12.3983	12.4083	12.1309	12.1692	12.3946	12.2491	12.036	11.7821	12.0255	12.1623	12.2507	12.1263	11.9214	12.2541
Q8K0E8	Fgb	12.7155	12.0109	11.8727	12.1036	12.2069	12.1683	12.1496	12.0456	12.1863	12.1762	12.1919	12.088	11.8068	11.806	11.7907	11.8838	12.0105	11.7244	11.6883	12.2335
Q9WVK4	Ehd1	12.7475	12.3105	12.2852	11.9858	12.8851	13.2333	12.5865	12.7515	11.8784	13.1237	13.0815	12.9679	12.4589	12.2194	12.0771	12.2635	12.3054	12.8017	12.7262	12.8536
Q5XJY5	Arcn1	11.9644	12.1168	12.3793	11.7227	12.0821	11.9698	12.055	11.8482	11.9714	12.081	11.8262	11.9868	11.4683	11.6751	11.6909	11.554	11.5338	11.77	11.6436	11.7436
Q8BGH2	Samm50	12.4234	11.8472	11.8213	12.1386	12.147	12.1252	12.335	11.9517	11.9036	11.8437	12.0295	12.0253	11.8628	11.623	11.6971	11.685	11.9211	11.8714	11.4748	12.2219
Q68FG2	Sptbn2	12.2029	11.9444	12.5249	12.0692	12.2411	11.7928	11.941	12.1576	11.7592	11.6028	11.9441	11.8116	11.5201	11.5291	11.4883	11.6107	11.5728	11.6509	11.5499	12.3879
Q91VM9	Ppa2	11.8612	11.4474	11.0677	11.3138	11.3689	11.2843	11.1681	11.2193	11.079	10.9393	11.0498	11.0812	10.7247	11.1381	10.8819	11.1045	10.9256	11.0694	10.9671	10.6491
Q9DCJ5	Ndufa8	12.9101	12.8855	12.7335	13.0232	12.881	13.0998	12.9929	12.6979	12.9384	12.9971	12.7413	12.8356	12.8907	12.8153	12.6553	12.6566	12.4229	12.5352	12.7086	12.7286
Q9Z0R9	Fads2	11.3871	10.9518	11.9388	11.5563	11.5704	11.2383	11.08	11.0741	10.9219	10.9248	11.2693	11.0884	10.6727	10.9812	11.0103	10.8974	11.1848	11.03	10.9787	11.4336
Q8K1Z0	Coq9	11.5386	12.0401	12.3187	11.9892	11.9439	12.004	11.8134	11.9329	11.6918	11.7661	11.6129	11.4898	11.632	11.5448	11.6061	11.6261	11.619	11.6379	12.0503	12.0357
P97449	Anpep	12.7446	12.2316	12.6821	12.6034	12.7004	12.2879	12.4013	12.296	12.1977	12.3429	12.4388	12.3739	12.2527	11.9278	12.0452	12.085	12.3379	12.3248	12.1125	12.8695
Q9CXZ1	Ndufs4	12.4816	12.1946	12.3143	12.0003	12.2973	12.2171	12.1017	12.1427	11.9808	12.135	12.1111	11.9971	12.0364	11.9402	11.855	12.0002	11.8565	12.003	11.7182	11.9899
Q9D0M3	Cyc1	13.4489	13.0121	13.149	13.0251	13.4225	13.026	13.0106	13.2046	12.8753	12.9825	13.1258	12.8718	12.7868	12.8386	12.8872	12.7825	12.7967	13.0689	12.7027	12.3989
Q99KQ4	Nampt	12.4151	11.6399	11.1485	11.7856	11.6138	11.5444	12.0473	11.1059	11.5608	11.3665	11.7746	11.9742	11.5381	11.2667	11.2457	11.2002	11.2671	11.2198	10.9718	11.5336
P26041	Msn	12.4266	12.3849	11.8846	11.7634	11.8765	11.6878	11.5529	11.9297	11.8021	11.9877	11.5271	11.7172	11.6637	11.6407	11.6668	11.3558	11.4972	11.849	12.0758	11.468
Q9EPU0	Upf1	12.0019	11.8079	11.8594	11.8393	11.7684	11.5518	11.6701	11.4834	11.4519	11.1262	11.6178	11.459	10.986	11.4618	11.2017	11.562	11.1864	11.2827	11.0939	11.487
Q8K310	Matr3	11.9175	11.4712	11.4716	11.5512	11.6702	11.7504	11.6836	11.7543	11.3853	11.4838	11.5609	11.6099	11.5769	11.2962	11.2976	11.4083	11.4211	11.3036	11.2333	11.2908
O88986	Gcat	11.709	11.5694	11.5811	11.7529	11.6708	11.7053	11.7268	11.7842	11.3485	11.5578	11.6029	11.6766	11.468	11.3411	11.3878	11.2845	11.3843	11.5909	11.2672	11.5581
P50171	H2-Ke6	10.7365	10.4619	10.8354	10.6024	10.3586	10.6469	10.645	10.4659	10.3786	10.5953	10.6783	10.4271	10.4534	10.2596	10.3476	10.4161	10.1744	10.4057	10.1925	10.3137
A2A7S7	Yars	12.3222	11.4902	12.1138	11.5446	11.8673	11.4881	11.7363	11.7722	11.3095	11.6489	11.8069	11.9386	11.186	11.2534	11.5088	11.1131	11.7963	11.5423	11.1346	11.2288
O89079	Cope	11.8906	11.4144	11.3878	11.6474	11.995	11.6478	11.9101	12.0253	11.3875	11.3974	11.6324	11.2096	11.3072	11.1253	11.5507	11.1775	11.2382	11.824	11.2568	11.6142
Q8K010	Oplah	11.5463	11.7326	11.2729	11.6414	11.4363	11.357	11.4297	11.1447	11.4675	11.4601	11.1909	10.8555	11.0146	10.6773	11.4318	11.1025	11.1934	11.3313	11.2074	11.1223
Q64727	Vcl	12.2375	11.3396	11.3319	11.5986	11.8684	11.3015	11.3772	11.4544	11.5183	11.6288	11.566	11.6016	11.3107	11.4278	11.3815	11.297	11.5199	11.4343	11.2952	11.7822
P70168	Kpnb1	11.4932	11.148	11.3054	10.9306	11.1654	10.9959	11.5074	11.0127	10.8114	10.7477	11.259	10.7875	10.7455	11.0049	11.0095	10.7457	10.8277	10.99	10.3824	11.2595
Q64516	Gk	11.8626	11.3901	12.3711	11.9783	12.2616	12.0332	12.4745	12.2616	12.1105	12.0033	12.1513	12.0158	11.7679	11.6318	12.1495	11.6929	11.9364	11.9031	11.6591	11.751
P26231	Ctnna1	12.0393	11.9646	11.8198	11.6355	11.6888	11.4515	11.6237	11.5018	11.5097	11.4733	11.4976	11.4764	11.2294	11.2004	11.3744	11.2651	11.274	11.4081	11.3017	11.726
P19536	NA	13.6849	13.7181	13.8267	13.7558	13.5471	13.6757	13.6508	13.6271	13.5469	13.5339	13.4158	13.5303	13.5554	13.4945	13.3763	13.369	13.3161	13.2964	13.386	13.1623
Q9R1J0	Nsdhl	12.7832	12.485	11.9137	12.3541	12.5635	11.7225	12.0213	11.7337	11.6752	11.7018	11.7699	11.809	11.8187	11.556	11.8764	11.6897	11.5545	11.7254	11.7075	12.2467
Q9Z1Z2	Strap	12.06	11.8161	11.1522	11.465	11.8521	11.2203	11.1439	11.4797	11.3701	11.1019	11.5097	11.4482	11.3251	10.9366	11.3093	11.2568	10.9385	11.4515	11.5165	11.199
Q60749	Khdrbs1	11.2864	11.5832	10.7436	11.4838	11.1413	11.6947	11.4276	11.4475	11.1503	11.4351	11.3727	11.4271	11.1103	11.0063	11.3199	11.1982	10.9599	10.7899	10.6401	10.7507
Q9Z2I8	Suclg2	12.9614	12.9064	12.886	12.8642	12.9328	12.8978	12.7958	12.8282	12.8826	12.8372	12.7553	12.7637	12.7271	12.7127	12.6276	12.7596	12.638	12.5578	12.4668	12.4716
P48771	Cox7a2	13.1589	13.3405	12.9718	13.0078	13.1861	13.0614	12.8168	12.9406	13.0401	13.0312	12.9146	12.8326	12.8504	12.8057	12.7973	12.8223	12.8772	12.6575	12.6192	12.6626
O35685	Nudc	11.3741	11.8453	11.2822	11.6914	11.4961	11.5047	11.7642	11.7452	11.3611	11.3143	11.3935	11.5104	11.1609	11.3523	11.1864	11.2218	11.0797	11.5567	11.3964	11.615
Q9DC69	Ndufa9	11.9465	12.1939	12.0552	12.1034	11.9286	11.8138	11.8967	12.2232	11.9275	12.0504	12.1361	11.8346	11.8511	11.7608	11.6946	11.8292	11.7521	11.5258	11.766	11.8949
Q5SWU9	Acaca	11.799	11.5191	11.326	11.4296	11.4581	11.556	11.5039	11.4914	11.3669	11.2337	11.4549	11.2418	11.1433	10.9718	11.3429	11.0755	11.206	11.1603	10.9359	11.4467
Q7TPR4	Actn1	13.1246	11.4104	11.8771	11.8883	11.6931	12.0433	11.9158	12.072	11.7445	11.8571	12.0432	12.0936	11.2997	11.6349	11.6035	11.8553	11.8913	11.1768	12.0064	12.1026
Q8VCZ9	Prodh2	14.0581	12.4472	12.8	13.0281	13.0316	13.1803	13.557	12.7741	12.0859	12.5758	12.7286	12.5616	12.5408	11.9934	12.5307	12.5269	12.7076	12.7928	12.6867	13.745
Q9D172	Gatd3a	12.3582	12.1281	12.2959	11.9808	12.3173	11.9678	12.2862	11.7396	11.9273	11.9918	12.1641	11.9507	11.823	11.7985	11.7771	11.8485	11.797	11.3442	11.9974	11.9508
Q9CYH2	Prxl2a	11.8599	11.8609	11.7242	11.5615	11.9425	11.5871	11.329	11.8061	11.5677	11.3959	11.4334	11.3488	11.3223	11.3089	11.2988	11.3613	11.4075	11.5905	11.1539	11.245
Q80UG5	Septin9	12.0799	11.2552	12.434	11.7705	12.0245	11.6174	11.6477	11.506	11.3606	11.3192	11.754	12.1715	11.5028	11.271	11.5001	11.3222	11.4651	11.4427	11.5611	11.4698
Q9QXS1	Plec	11.6895	11.7432	11.5963	11.3356	11.5182	11.2923	11.3888	11.04	10.9205	11.2056	11.324	11.1405	10.9618	11.165	10.9722	11.0323	10.8455	11.1618	11.1692	11.5708
Q62465	Vat1	10.6447	10.5743	9.9922	10.3862	10.7235	10.4448	10.5209	10.6103	10.3671	10.241	10.3103	10.4196	9.9033	10.2199	10.3158	10.2493	10.0969	10.3134	9.61115	10.7525
Q8C5H8	Nadk2	12.599	11.8834	11.0634	11.4545	11.7888	11.297	11.935	11.0109	11.6137	11.3657	11.456	11.2624	11.1959	11.3694	11.311	11.1493	11.4241	11.3123	11.2806	11.6504
O70194	Eif3d	13.0706	13.0616	12.8807	12.8258	12.8488	12.4997	12.4935	12.5433	12.1879	12.8314	12.4446	12.4222	11.9712	12.4611	12.0767	12.3982	12.3801	12.4301	12.3547	12.5032
Q9CQ69	Uqcrq	14.0416	13.7484	13.9004	13.779	13.7772	13.7296	13.5313	13.7363	13.7402	13.5236	13.6049	13.6715	13.4643	13.5888	13.4409	13.4726	13.3975	13.4044	13.6373	13.0963
Q05D44	Eif5b	11.2161	11.2459	10.7999	10.7531	11.2816	10.9112	11.0699	10.7358	10.759	10.8488	10.7593	10.6964	10.503	10.7073	10.6137	10.5519	10.8589	10.8259	10.5359	11.085
E9QNL5	NA	11.2752	11.8316	11.8073	11.7169	11.739	11.6379	11.7018	11.7568	11.625	11.5022	11.7205	11.5235	11.5336	11.2526	11.2626	11.2756	11.4599	11.3801	11.2611	11.533
Q9DCY0	Keg1	12.5154	12.3742	12.6321	12.5053	12.5414	12.5481	12.566	12.5974	12.4161	12.5331	12.6083	12.5216	12.5303	12.3513	12.3989	12.3099	12.1254	11.9867	11.6856	12.1162
P46978	Stt3a	13.1802	12.9607	13.0231	12.7651	13.2682	13.1252	12.8484	12.9115	12.8702	12.6736	12.8179	12.7498	12.6254	12.5575	12.7642	12.7125	12.6378	12.6534	12.8278	12.815
Q00898	Serpina1e	11.7288	11.9614	12.0166	11.9729	12.3026	11.9826	11.9104	11.8759	12.0626	11.7891	12.0334	11.9246	11.814	11.7437	11.7226	11.8341	11.6539	11.5086	11.7727	11.9227
A0A0R4J135	Selenbp2	13.205	13.3035	13.3534	13.3496	13.3707	13.5233	13.3951	13.3324	13.3534	13.2844	13.2653	13.2812	13.216	13.2612	13.173	13.0453	13.0454	13.0083	12.8683	12.9854
O35887	Calu	12.3539	10.0857	11.5395	10.885	11.4576	11.459	11.1173	11.187	11.2232	11.2908	11.6534	11.0541	10.8312	10.7934	11.1249	11.231	10.9969	10.9035	11.4301	11.5822
Q62167	Ddx3x	12.0242	11.6575	11.8604	11.6914	12.0259	11.5838	11.6719	11.5944	11.6134	11.4904	11.7617	11.4917	11.3923	11.1643	11.2929	11.351	11.4225	11.3945	11.431	11.7466
Q8VCT3	Rnpep	12.8221	13.5924	12.7858	12.9736	13.154	12.7374	12.8665	13.0936	12.7117	12.7667	12.8429	12.7228	12.4637	12.5624	12.6612	12.5916	12.7222	12.7693	12.508	12.1812
P48036	Anxa5	13.6621	12.2462	12.1964	12.3053	12.3665	12.384	12.4432	12.065	12.354	11.84	12.4495	12.1219	11.8876	12.0915	12.1001	12.1154	11.8467	12.1555	11.8937	12.6864
Q91VM5	Rbmxl1	12.3744	12.2911	12.3108	12.0453	12.3999	11.9819	12.5172	12.3474	12.2234	12.1731	12.3222	12.2674	12.005	12.0794	12.1511	11.372	12.1502	11.8442	11.672	11.9875
Q8K2B3	Sdha	13.1114	13.2126	13.0111	13.0434	13.2056	13.0461	13.1056	12.998	12.9844	12.9554	12.9794	12.8759	12.7714	12.8233	12.8183	12.7845	12.7443	12.7022	12.7547	12.9024
Q62376	Snrnp70	12.3021	11.7615	11.8248	11.8548	12.1255	11.8727	12.3618	12.148	11.8984	12.0292	11.8131	11.7426	11.6717	11.4455	11.7729	11.4868	11.902	11.5736	11.4475	11.7165
P56379	Atp5mpl	12.6362	12.5971	12.674	12.1921	12.731	12.5671	12.361	12.5919	12.2967	12.616	12.3576	12.5631	12.4064	12.4046	12.2378	12.0546	12.5508	11.9422	12.0967	12.0134
Q60597	Ogdh	12.224	12.26	12.2817	11.9619	12.2465	11.9992	12.5007	12.3265	12.1358	12.0531	12.0617	12.059	11.8468	11.8268	11.7449	11.8568	11.8184	11.8285	11.9849	11.8463
A0A0R4J140	Cluh	12.5324	12.1576	12.182	11.8164	11.9759	11.4913	11.8023	12.0906	11.8898	11.592	11.8121	11.6632	11.2441	11.4086	11.7712	11.4957	11.6099	11.61	11.0876	11.5981
P19783	Cox4i1	14.078	13.9996	13.8939	13.9428	13.8864	13.8573	13.9248	13.7965	13.9096	13.8711	13.8036	13.6978	13.7667	13.6596	13.6593	13.5922	13.562	13.5337	13.5258	13.4596
D3Z6P0	Pdia2	13.2459	12.8891	12.6523	12.6949	12.4142	12.554	12.5583	12.5494	12.1364	12.2625	12.4249	12.5664	12.1017	12.0067	12.271	12.4006	12.2326	12.1716	11.7943	12.2596
P0DN34	NA	13.191	12.9993	13.0608	13.0074	13.0996	12.8018	13.0587	12.8858	12.9053	12.751	12.9465	12.8397	12.8486	12.8612	12.67	12.6428	12.5845	12.6888	12.7742	12.6126
Q60737	Csnk2a1	11.1604	11.0389	11.3968	11.3504	11.4324	11.2635	11.4592	10.86	11.0913	11.1739	11.1807	10.9773	10.7805	10.9039	11.0562	10.9589	10.8571	11.0182	10.9555	11.336
Q91YT0	Ndufv1	12.7004	12.6705	12.9778	12.7343	12.7545	12.7047	12.7849	12.6234	12.6827	12.7203	12.602	12.3545	12.5194	12.5056	12.4231	12.4653	12.4165	12.3992	12.4037	12.0089
A0A286YCV9	Kif13b	11.0581	11.1047	11.2185	11.3065	11.5375	10.8804	10.9892	11.5585	11.1984	10.876	11.2954	11.0006	10.7294	10.9361	11.0266	10.6773	10.7486	10.7109	11.0743	11.0795
Q59J78	Ndufaf2	10.6715	11.0874	11.3236	11.2756	11.367	10.878	10.9552	11.0606	10.7025	10.8322	10.7652	10.8399	10.6569	10.6008	10.7853	10.6154	10.7718	10.7968	10.4971	10.6592
Q9CQU0	Txndc12	11.8737	10.5794	10.7079	10.344	10.2977	10.6053	10.9353	10.417	10.5773	10.7541	10.5848	10.3761	10.0049	10.4227	10.5622	10.4523	10.6135	10.2871	9.85703	10.5606
A2AKK5	Acnat1	11.8281	10.6143	11.6305	11.315	11.7012	11.0291	11.1963	11.4832	11.1755	11.2703	11.2687	11.4505	11.0438	10.96	11.0521	10.9676	11.048	11.0086	11.1081	10.9826
P53994	Rab2a	12.1825	11.8928	11.4195	12.0173	12.0075	11.4441	11.6694	11.5707	11.4806	11.198	11.5372	11.7356	11.1284	11.1563	11.3621	11.2982	11.6201	11.5727	11.4265	11.7515
Q91VD9	Ndufs1	12.5991	12.5125	12.3287	12.5975	12.2594	12.2166	12.249	12.3111	12.2547	12.1586	12.2583	12.1556	12.1899	11.9919	12.0057	11.9919	12.042	12.0419	11.9273	11.9954
Q60930	Vdac2	12.9551	12.7156	12.9366	12.9172	12.8243	12.6699	12.8671	12.7799	12.7316	12.689	12.8228	12.6826	12.7147	12.5783	12.4482	12.47	12.4937	12.4404	12.4341	12.6474
Q91YW3	Dnajc3	12.7122	11.4238	11.7188	11.8671	11.7123	11.7341	11.6393	11.5749	11.5349	11.6572	11.5322	11.4654	11.3464	11.4606	11.486	11.5769	11.5397	11.3203	11.4138	11.9544
O55029	Copb2	11.7605	11.5302	11.3518	11.6625	11.6792	11.5436	11.6853	11.5875	11.2321	11.3337	11.5996	11.3886	11.1765	11.0196	11.2939	11.3925	11.3328	11.2381	11.1365	11.4259
Q9D855	NA	14.1857	14.2432	14.2171	14.126	13.9614	14.1444	13.9613	14.057	14.0824	13.9738	13.8563	13.8012	13.8159	13.8862	13.9576	13.7599	13.8883	13.7267	13.5726	13.5985
E9Q616	Ahnak	13.2967	11.7332	11.5643	11.3987	11.96	12.2354	11.5628	11.7988	11.8122	11.7086	11.6676	11.6443	11.251	11.2891	11.1727	11.1928	11.465	11.9162	11.4433	12.1548
Q7TMM9	Tubb2a	12.5263	11.7623	11.4925	11.9619	11.8936	11.8791	11.963	11.841	11.8807	11.8744	11.7427	11.779	11.5005	11.7115	11.6653	11.4526	12.0844	11.2899	11.499	11.2975
P68368	Tuba4a	12.8984	12.7144	12.7917	13.1675	12.4897	12.8879	13.2081	12.2643	12.4998	12.4007	12.6658	12.3097	12.6311	12.8402	12.5591	12.5736	12.2901	12.3127	12.5446	12.7687
Q9DCX2	Atp5h	13.2284	13.331	13.1719	13.2	13.0399	13.0464	12.9481	13.1726	13.0655	12.9311	12.9481	12.8721	12.9539	12.9336	12.7484	12.7835	12.7634	12.7752	12.5817	12.6144
Q8K3J1	Ndufs8	11.9341	12.6273	12.484	12.9263	12.7026	12.5405	12.9594	12.9519	12.6299	12.541	12.595	12.4653	12.364	12.3851	12.0428	12.4742	12.5916	12.5866	12.3138	12.5507
Q925N2	Sfxn2	11.2336	11.5584	11.1885	11.6582	11.8943	11.781	11.9242	11.5795	11.4925	11.3591	11.8433	11.0671	11.2621	11.2652	11.3679	11.3005	11.483	11.4392	11.7627	11.8929
P06745	Gpi1	11.9696	11.8566	11.8299	11.9311	11.847	11.8066	11.6897	11.9371	11.724	11.5997	11.6433	11.6877	11.4851	11.3825	11.4602	11.6014	11.4097	11.678	11.5777	11.9525
Q99LC3	Ndufa10	13.3257	13.1173	13.1321	13.1737	13.0326	12.9901	12.9509	12.9701	12.8359	12.9403	12.9045	12.8973	12.7119	12.6961	12.7462	12.7386	12.7201	12.6466	12.604	12.6568
P48758	Cbr1	13.6207	11.4917	12.1513	11.8302	12.3677	12.5586	12.5449	11.9905	12.0071	12.3499	11.9914	12.1553	12.1819	11.8296	11.9788	11.8787	11.9571	11.7781	11.5284	12.3399
P56135	Atp5j2	13.6675	13.655	13.4905	13.4332	13.6266	13.728	13.4923	13.7953	13.4608	13.8093	13.5201	13.4154	13.4581	13.2398	13.2288	13.3661	13.1581	13.1031	13.0955	13.7133
P00920	Car2	11.0885	11.5246	11.336	11.614	11.6737	10.8312	11.7876	11.1529	11.1083	11.3452	11.5861	11.3958	11.024	11.3024	11.1758	11.2615	11.0096	11.0862	10.5782	11.5134
Q9DB77	Uqcrc2	13.2131	13.5219	13.3261	13.3711	13.2293	13.2706	13.2544	13.2735	13.2233	13.2334	13.1657	13.1032	13.084	13.08	12.9944	12.9954	12.8844	12.9314	12.8175	12.8233
Q9D5T0	Atad1	11.911	11.8158	11.4429	11.2488	11.4465	11.0532	11.5549	10.9935	11.5678	11.3755	11.3459	11.6202	11.0664	10.9437	10.8736	10.847	11.1841	11.0687	11.2374	11.3942
Q8R146	Apeh	11.7637	11.6061	11.5058	11.3631	11.9306	11.4196	11.9799	11.7673	11.4487	11.3453	11.7003	11.3372	11.2036	11.4083	11.251	11.3492	11.0593	11.5307	11.0097	11.406
Q9D7J9	Echdc3	12.1627	11.6433	11.4219	11.7746	11.7296	11.3401	11.3882	11.7038	11.5936	11.7873	11.3771	11.4316	11.4508	11.3764	11.365	11.3875	11.3459	10.946	11.4906	11.3506
Q61768	Kif5b	11.0822	12.3526	10.7926	11.045	11.7041	11.2524	11.9131	11.1608	11.0215	11.2838	11.2487	11.4306	10.5329	11.0552	11.0745	10.7818	11.6495	10.6415	10.9829	10.9116
Q9CQH3	Ndufb5	12.9192	12.5666	12.7436	12.5169	12.4929	12.4398	12.2199	12.4534	12.3142	12.4011	12.2551	11.9555	12.2644	12.1304	12.1925	12.0858	12.0734	12.1677	12.2067	11.8972
O35381	Anp32a	11.9242	11.4723	12.1631	11.2102	11.87	11.401	11.271	11.3909	11.3056	11.9154	11.6877	11.3414	10.9717	11.2943	11.3788	11.1436	11.0239	11.2284	11.07	13.2894
Q8K0C4	Cyp51	12.2978	11.9581	11.9114	12.0353	11.8593	11.7363	12.1514	11.9113	11.7547	11.8072	11.84	11.822	11.6351	11.6241	11.6253	11.4791	11.5572	11.5868	11.8124	11.6357
Q9DBC0	Selenoo	12.4885	11.2693	10.8646	11.672	11.6721	11.4921	12.274	11.8853	11.6405	11.5012	11.4719	11.3621	11.2412	11.1508	11.2954	11.1943	11.1923	11.3631	11.1039	11.4501
Q9QYB1	Clic4	11.0415	10.7031	11.3578	9.99155	10.9688	10.9434	10.8847	11.4026	10.5075	11.1179	11.1694	10.6575	10.5928	10.7418	10.9373	10.5624	11.2143	10.8188	10.8203	11.4352
Q8BL66	Eea1	11.462	11.4709	12.0893	11.103	11.2622	11.2493	11.4573	11.0818	10.9145	11.3341	11.0409	10.7373	10.7299	10.899	10.9574	10.8314	11.054	10.2861	10.8732	11.5195
P48776	Tdo2	11.5409	11.9746	12.1588	11.9284	12.0346	11.6014	11.7152	11.6721	11.6937	11.5749	11.8489	11.6002	11.1815	11.2605	11.4778	11.403	11.3951	11.4626	11.2936	11.5226
Q06185	Atp5k	12.954	13.4239	13.1839	13.1607	13.164	13.2196	13.101	13.1216	13.0037	13.0692	13.044	12.8554	12.9765	12.9063	12.7184	12.8085	12.9274	12.6194	12.6432	12.5972
E9PVA8	Gcn1	11.3298	10.468	10.8512	10.8627	10.7766	10.766	10.9957	11.0088	10.7177	10.7309	10.6478	11.0288	10.3469	10.3153	10.4365	10.4214	10.7214	10.4673	10.7778	10.9853
P31230	NA	10.8341	11.1055	11.1484	10.8549	10.6968	10.9379	11.137	10.7375	10.6475	10.8908	11.0799	10.5401	10.4576	10.4302	10.6925	10.3047	10.7656	10.771	10.413	10.5731
Q8R1V4	Tmed4	12.1702	11.9642	11.6325	12.0152	12.0918	11.7142	11.8297	11.8295	11.6252	11.4923	11.7173	11.4954	11.4006	11.4069	11.5113	11.4933	11.591	11.6021	11.477	11.5875
Q91ZA3	Pcca	12.4665	12.2572	12.3342	12.4064	12.3415	12.205	12.2842	12.1412	12.2288	12.1262	11.9945	12.0873	12.0204	11.9263	11.9002	11.9361	12.0117	11.772	11.7678	11.932
Q8BTM8	Flna	12.7402	11.7541	11.502	11.5697	11.9247	11.6937	11.8304	11.8555	11.4819	11.6195	11.7356	11.3495	11.4078	11.2294	11.3355	11.2444	11.3558	11.4164	11.3171	11.6378
P43276	H1f5	12.5835	12.4947	11.8833	12.3445	12.814	12.0949	12.1477	11.9123	12.3011	12.5144	12.6347	12.322	12.1894	12.1093	11.8229	11.8272	11.8957	11.9659	12.1119	12.2136
Q8BW75	Maob	12.1922	12.2121	12.0342	12.006	12.0514	11.8646	11.922	11.8331	11.8049	11.8024	11.8396	11.8393	11.612	11.6137	11.5573	11.6087	11.5033	11.6698	11.6891	11.7773
Q3UNX5	Acsm3	11.3846	11.2053	11.1798	11.1647	11.6139	11.6794	11.3137	11.7577	10.8941	10.8821	11.2092	11.0929	11.0598	10.9111	10.9678	10.7078	10.9613	11.1748	11.2233	10.8853
Q9CR62	Slc25a11	11.9271	11.8958	11.9128	12.1589	12.3733	11.8686	12.1702	11.9989	12.0426	11.9608	11.9365	11.9427	11.929	11.924	11.6508	11.7155	11.8741	11.8646	11.5246	11.6774
Q8VDQ1	Ptgr2	11.6113	11.8889	11.9639	12.2106	12.7212	12.0329	12.6558	12.7478	11.9481	12.1271	12.3084	11.6414	11.7026	11.6176	11.9296	11.9527	11.8499	12.1367	12.1824	11.5451
P40336	Vps26a	12.2797	11.6781	11.6732	11.608	11.9856	11.6685	11.34	11.5818	11.0708	11.4951	11.2994	11.4593	11.1855	10.9658	11.4142	11.1146	11.345	11.2382	11.3296	11.4246
O54734	Ddost	12.6293	12.4057	12.4642	12.3864	12.6957	12.4766	12.3025	12.4262	12.4263	12.2591	12.3141	12.3339	12.243	12.1503	12.2551	12.118	12.2448	12.2582	12.329	12.5719
Q8BT60	Cpne3	11.9025	11.87	12.174	12.2408	12.3797	12.1557	11.9053	11.5931	11.935	12.1988	11.8586	12.0251	11.8532	12.0326	11.8683	11.8765	11.6196	11.6463	11.7889	11.8576
Q61081	Cdc37	12.5374	12.9418	12.9761	12.7986	13.1363	12.5965	13.3039	12.9298	12.7162	12.8287	12.7279	12.7562	12.5886	12.546	12.4837	12.6973	12.6278	12.4539	12.5157	12.5802
O88696	Clpp	12.0327	12.0676	11.8779	12.2097	12.0689	11.6213	12.1825	12.0038	11.9296	11.5801	11.917	11.9733	11.6031	11.6603	11.3709	11.5926	11.7994	11.5364	11.2577	11.9506
P42567	Eps15	12.0239	11.193	11.8824	11.7432	11.736	11.3744	11.7579	11.5949	11.3887	11.1593	11.1682	11.6211	11.2341	10.8722	11.2292	11.1691	10.9802	11.2404	11.0103	10.7472
Q9CQZ5	Ndufa6	12.2363	12.5253	12.2476	11.952	12.2067	11.9339	11.9595	12.1634	11.8298	12.0056	12.0035	11.8608	11.7146	11.8651	11.6559	11.6741	11.5735	11.8041	11.4357	11.4546
Q91VR2	Atp5c1	14.4842	14.4424	14.3635	14.5075	14.4486	14.4692	14.3975	14.4574	14.4104	14.4189	14.2584	14.219	14.2428	14.2027	14.1268	14.0564	14.0138	14.034	13.8239	13.9723
Q9WUM5	Suclg1	11.858	12.0707	12.068	12.09	12.0174	12.0709	11.8031	11.8254	11.922	11.9516	11.7936	11.8631	11.729	11.8204	11.6855	11.6719	11.6467	11.7219	11.6169	11.3409
Q9CQQ7	Atp5pb	12.7343	13.1091	12.9278	12.8699	12.9146	12.899	12.7851	12.8551	12.8377	12.7187	12.7488	12.6188	12.7077	12.6991	12.5182	12.4493	12.5411	12.4416	12.4819	12.4452
Q00PI9	Hnrnpul2	11.6662	11.6136	11.3541	11.4057	12.142	11.2769	11.3841	11.5406	11.6384	11.5025	11.5949	11.7766	11.0903	11.2628	11.1935	11.1094	11.2141	11.5116	11.2365	10.9369
Q9Z2I9	Sucla2	12.5956	12.8327	12.9284	12.6581	12.6947	12.7507	12.677	12.6066	12.6338	12.5381	12.6454	12.577	12.4656	12.4291	12.3999	12.4251	12.3572	12.2942	12.0255	12.204
P08032	Spta1	11.8122	11.207	11.0053	11.7382	11.4611	11.4106	11.4505	11.0291	10.9597	11.2651	11.0262	10.8592	10.6081	10.8796	10.9636	11.0083	10.7645	10.9656	10.7715	11.5257
P24527	Lta4h	12.3791	11.9899	11.6347	11.4588	11.8836	11.5172	12.0416	11.7277	11.2314	11.135	11.5428	11.2618	11.0684	11.2017	11.295	11.4954	11.2687	11.395	10.9716	11.2666
A0A0R4J1T1	NA	11.8679	11.5026	10.9496	11.2533	11.54	10.7253	11.2804	11.1202	11.0876	10.8703	10.9913	10.8471	10.906	10.8945	10.9411	10.764	10.6448	10.8593	11.0711	11.2283
Q9CPQ8	Atp5l	13.437	13.5738	13.3913	13.4347	13.3782	13.2144	13.3556	13.3513	13.1607	13.2717	13.2249	13.1478	13.1954	13.0902	12.9773	12.9641	12.9639	12.9028	12.9391	12.9039
Q9CXN7	Pbld2	12.677	12.4431	13.0495	12.6014	13.3623	12.65	12.9274	12.9462	12.8498	12.5463	12.5334	12.4294	12.2994	12.3207	12.4734	12.1217	12.4775	12.4727	12.5388	12.7327
Q9DB20	Atp5o	13.759	14.0058	13.8711	13.8672	13.8675	13.8441	13.8049	13.8766	13.8724	13.8932	13.845	13.6172	13.698	13.6437	13.5333	13.5798	13.5054	13.4	13.2841	13.3135
Q9DBW0	Cyp4v3	12.7895	12.3366	13.1084	12.3462	12.7895	12.6639	12.7357	12.8322	12.503	12.5427	12.3625	12.4174	12.3549	12.0476	12.4218	12.5668	12.513	12.2981	12.077	12.449
P0DP26	Calm1	13.4585	12.1127	12.807	12.3754	12.8513	12.131	13.0515	12.4679	12.2733	12.2918	12.5734	12.5304	12.0749	12.1765	12.5734	12.0064	12.079	12.2692	12.2435	12.5262
Q501J6	Ddx17	12.7418	11.8141	11.6519	11.5101	11.9463	11.5245	11.9853	11.8419	11.5443	11.5897	11.584	11.6178	11.3526	11.3367	11.3986	11.4212	11.8013	11.4489	10.9924	11.4563
O70400	Pdlim1	13.1086	11.0023	11.8681	11.7519	12.082	11.8329	11.7333	11.5717	11.0308	11.6789	11.6316	11.6612	11.231	11.25	11.4957	11.6112	11.4688	11.2723	11.7199	11.7584
P20152	Vim	13.5356	12.7496	12.7353	12.6652	12.6109	12.3568	12.4243	12.0518	12.1244	12.3051	12.5364	12.3424	12.2282	11.9579	12.2116	12.0644	12.0955	12.2218	12.0792	13.2791
Q91X52	Dcxr	12.5297	11.8729	11.7037	11.3385	11.7121	11.3298	11.6675	11.5965	11.8068	11.3626	11.5328	11.5468	11.1746	11.15	11.399	11.4449	11.1333	11.2926	11.5007	11.3914
Q4LDG0	Slc27a5	12.3946	12.3829	12.4452	12.2782	12.4493	12.3535	12.317	12.3979	12.27	12.1699	12.1969	12.1615	12.1034	12.0705	12.0743	12.0478	12.0425	12.0065	11.8614	11.8991
A0A1L1SUI3	NA	11.868	11.8686	12.0845	11.8849	11.7773	11.5692	11.6896	11.7661	11.7098	11.7746	11.5834	11.5043	11.6658	11.3876	11.4753	11.3022	11.5963	11.4176	11.4018	11.5066
Q07076	Anxa7	13.1183	12.6324	12.1596	12.3147	12.7603	12.2825	12.435	12.6178	12.5505	12.2517	12.577	12.1306	12.0249	12.1227	12.2575	12.1369	12.193	12.0534	11.9644	12.4084
Q9WU78	Pdcd6ip	11.8391	11.5545	11.8076	11.4892	11.9132	11.5284	11.5352	11.2637	11.4406	11.5211	11.8339	11.2752	11.2758	11.115	11.1899	11.2766	11.4055	11.4983	10.8056	11.9467
Q61233	Lcp1	12.3317	12.735	11.6686	12.226	12.3537	12.2518	12.3805	12.5144	11.962	12.0518	12.2269	12.2932	11.8831	11.9613	11.8193	11.7012	11.6896	12.0842	11.6183	11.8763
B1B0C7	NA	12.2696	11.2336	11.3919	11.6776	11.1481	11.4068	11.3239	11.1369	10.5878	10.9222	11.2603	10.9759	11.0731	10.9655	11.3315	10.9051	10.6628	10.9413	10.4996	11.8637
Q9QXF8	Gnmt	13.648	13.9807	14.0178	14.0561	13.8717	14.0097	13.9658	13.846	13.9729	13.877	13.7724	13.745	13.8113	13.7793	13.6554	13.6899	13.5985	13.4719	13.3397	13.2708
P10648	Gsta2	12.2938	11.2962	11.6604	11.6614	11.9163	11.7872	12.08	11.6699	11.3853	11.6508	11.5053	11.0743	11.4349	11.1625	11.3899	11.108	11.437	11.5057	11.1327	11.3833
O08573	Lgals9	13.1962	12.9482	12.7292	12.777	12.8867	12.7519	12.7689	12.6244	12.6722	12.723	12.4549	12.6566	12.4099	12.5376	12.5616	12.336	12.429	12.0898	12.2989	13.1686
E9Q509	Pklr	12.8533	12.838	12.6712	12.5811	12.5543	12.4233	12.6916	12.3756	12.4807	12.61	12.3702	12.4313	12.2834	12.4563	12.2223	12.1136	12.2558	12.1056	12.2087	12.1407
P56383	Atp5g2	14.4322	14.4585	14.1088	14.3299	14.4389	14.1209	14.1918	13.975	14.1088	14.0915	13.9321	14.0989	14.0341	13.9507	13.9354	13.9762	13.7864	13.6781	13.7453	13.9246
Q62318	Trim28	13.6416	11.2353	12.389	12.1804	12.3135	11.0806	12.1042	11.6142	11.3268	11.4551	11.7187	11.6515	11.128	11.2824	11.2545	11.3502	11.4896	11.362	10.2226	11.3472
Q9DCS9	Ndufb10	12.7098	12.2345	12.6798	13.1334	12.7754	12.3745	12.9392	12.3527	12.5272	12.3278	12.4925	12.4296	12.1407	11.8659	12.1669	12.3147	12.3896	12.2641	12.3706	12.1692
Q03265	Atp5a1	14.4359	14.5554	14.4831	14.5083	14.4653	14.4246	14.3158	14.4331	14.3883	14.4078	14.3186	14.2382	14.2632	14.2037	14.0703	14.0705	14.0033	13.9491	13.923	13.8708
Q9CQA3	Sdhb	13.7672	13.8249	13.7996	13.7026	13.7694	13.6458	13.7641	13.7204	13.5966	13.563	13.6023	13.3079	13.4139	13.4677	13.3625	13.249	13.3332	13.3837	13.3247	13.3239
P40630	Tfam	11.749	11.4604	11.5029	11.6328	11.3424	11.2793	11.632	11.8295	11.4566	11.507	11.3441	11.3767	11.1919	10.9111	11.3497	10.9705	11.0839	11.0846	10.702	11.1432
P56480	Atp5b	13.8136	14.0697	13.9633	13.9328	13.9327	13.9197	13.7935	13.9538	13.8344	13.7992	13.788	13.673	13.7945	13.5967	13.5371	13.6118	13.4332	13.4911	13.3518	13.3505
Q8VCN5	Cth	12.0106	12.6813	12.5502	12.6163	12.332	12.4833	12.3483	12.2953	12.4493	12.3808	12.1472	12.2997	12.2279	12.2786	12.0973	12.108	12.1051	11.8047	11.8868	11.7004
Q99MN9	Pccb	11.741	12.2647	12.0107	12.1771	12.2361	11.8894	11.834	12.0476	11.9539	11.7983	11.7407	11.838	11.8202	11.7673	11.738	11.6441	11.5871	11.6911	11.6371	11.5586
P54728	Rad23b	13.0674	12.7388	11.9067	11.7131	12.0896	11.5586	12.3012	11.6527	11.9751	12.1204	11.998	11.6214	11.6014	11.7521	11.9225	11.8583	11.5489	11.6858	11.7504	12.4816
Q8VDN2	Atp1a1	12.4434	12.4507	12.3772	12.48	12.4349	12.0233	12.2059	11.9505	12.0691	12.2699	12.2907	12.1184	11.9839	11.9221	11.8953	11.7565	11.8022	11.9527	12.153	12.2881
Q9CZ13	Uqcrc1	13.6692	13.5898	13.5627	13.4753	13.5427	13.52	13.5521	13.5512	13.4189	13.4348	13.4106	13.4055	13.2895	13.1149	13.0918	13.211	13.1203	13.1526	13.0744	13.0465
Q60766	Irgm1	12.2603	12.0193	12.2308	12.0208	11.5907	11.065	11.4988	11.8682	11.4519	11.2123	11.6143	11.36	11.5407	10.9677	11.1187	11.1244	11.3167	11.1974	10.9849	11.6641
Q9CR68	Uqcrfs1	12.6143	12.3783	12.2568	12.359	12.4882	12.2491	12.2729	11.9502	12.1644	12.1962	12.2569	12.0428	12.1222	12.0349	11.9349	11.9532	11.8602	12.0114	11.8207	11.9271
P10922	H1f0	14.4778	13.9317	13.7569	13.7954	13.9802	13.692	13.9237	13.9318	13.7828	13.6507	13.8304	13.4861	13.4947	13.6636	13.2139	13.3155	13.7516	13.493	13.1004	13.6327
P23492	Pnp	12.408	11.4679	11.916	12.4072	13.0083	12.2747	12.3786	12.3495	11.8953	12.078	12.3248	12.3287	11.973	11.9421	11.8894	11.6929	11.4999	12.1637	11.7068	12.1271
P62814	Atp6v1b2	11.5298	12.3685	12.1477	12.1942	12.2173	11.4865	12.2708	12.0134	11.8023	11.6274	12.0569	11.7841	11.3295	11.3957	11.4542	11.2823	11.8204	11.6983	11.3844	11.7187
P26638	Sars	12.2888	11.48	11.228	10.4929	11.3554	10.8811	11.4224	11.0274	10.9893	11.1682	11.1405	11.1752	10.8623	10.5011	10.4027	10.8247	10.6272	10.9093	10.3047	11.1999
P16858	Gapdh	13.4629	13.6132	13.5376	13.5585	13.5062	13.4464	13.4184	13.3433	13.3639	13.3142	13.2629	13.3115	13.166	13.2554	13.1591	13.1353	13.1413	13.0188	13.136	12.9993
P62334	Psmc6	12.5337	12.3203	12.3541	12.2501	12.5159	12.3145	11.9937	11.9846	12.1647	11.7645	12.061	11.6959	11.8174	11.2232	11.7768	11.6708	11.9143	11.7512	11.6878	11.9307
E9PVU0	NA	12.2857	11.963	11.892	11.7466	11.5788	10.8681	11.3472	11.5703	10.7979	11.2964	11.4497	11.2694	11.0147	11.0803	11.2659	11.1618	11.1104	11.3453	10.769	11.2873
Q8R050	Gspt1	12.8088	12.0195	11.8857	11.8484	11.5769	11.3908	11.8254	11.2139	11.5888	11.6857	11.7242	11.638	11.3919	11.4301	11.5331	11.1212	11.5184	11.6122	11.5254	11.0598
Q9CZB0	Sdhc	11.4412	12.5047	12.4594	12.3876	12.4749	12.4179	12.2348	12.2408	12.2868	12.2228	12.223	12.1921	11.8678	12.1343	11.8498	12.081	12.0814	12.0622	11.6335	11.8997
Q6PGL7	Washc2	11.9138	12.0328	11.8749	11.4931	12.3708	11.5793	11.9479	11.5628	12.11	11.2231	12.0567	11.7595	11.2488	11.2478	11.09	11.1275	11.4886	11.5296	11.5013	11.5571
Q9Z1P6	Ndufa7	12.6363	11.9039	11.9061	12.0109	11.7734	12.0694	11.8455	11.8882	11.6528	11.9188	11.8299	11.7731	11.5803	11.8206	11.4693	11.6382	11.5881	11.3558	11.6571	11.0766
Q9WTM5	Ruvbl2	11.2962	11.66	10.846	11.7048	12.452	11.6586	12.7834	11.5239	11.3333	11.0124	11.4948	11.5704	11.5796	11.2655	11.4638	11.308	11.5673	11.2452	10.9083	11.2716
O55125	Nipsnap1	13.5201	12.9498	13.0703	13.1615	13.7984	13.1287	13.3047	13.1155	12.9083	12.7573	13.1676	12.8427	12.8305	12.8316	12.9649	12.6065	12.9259	12.7695	12.9865	13.1048
Q8CHR6	Dpyd	11.6759	11.9344	11.4336	11.6522	11.8968	11.5535	11.771	11.7958	11.5067	11.3986	11.7513	11.8156	11.5035	11.3925	11.2581	11.242	11.3619	11.3994	11.2517	11.0931
Q8BWF0	Aldh5a1	12.8863	11.8961	12.418	12.2168	11.9722	11.6472	12.0198	11.9874	11.7363	11.9216	11.7307	11.8445	11.4142	11.6283	11.6078	11.6589	11.862	11.5257	11.8081	12.0948
Q64133	Maoa	12.4658	11.6768	11.8928	11.4394	11.7585	11.474	11.5496	11.8361	11.4853	11.6599	11.2957	11.5673	11.3484	11.4616	11.2561	11.1231	11.2774	11.2486	11.2907	11.6743
Q9QY30	Abcb11	12.1605	11.4996	11.5559	11.6384	11.948	11.7271	11.8864	11.8644	11.5363	11.8232	11.6958	11.6597	11.4826	11.2517	11.2421	11.4643	11.427	11.449	10.9122	11.428
Q9D6J6	Ndufv2	12.5113	12.2176	12.1154	12.1819	12.2326	11.9757	11.943	12.1822	11.9896	11.9312	12.0293	11.9757	11.9952	11.8938	11.6916	11.6717	11.7417	11.7611	11.5678	11.7846
Q8R0W0	Eppk1	11.5791	11.2535	11.0121	11.3164	11.5357	11.1513	10.7849	11.1246	11.1438	11.0247	10.8934	11.0961	11.049	10.7664	10.728	10.6089	10.845	10.6873	10.8272	11.7228
Q91W50	Csde1	12.7955	11.7324	11.7636	11.6905	11.7026	11.4892	11.6117	11.4251	11.6604	11.5656	11.3644	11.3891	11.3512	11.0637	11.3457	11.3563	11.2961	11.2901	11.5027	11.1274
E9Q6R7	Utrn	11.9597	10.6486	12.266	11.1429	11.8553	11.3484	11.7902	11.8167	11.4226	11.1587	11.4314	11.4474	10.4985	10.6963	11.2046	11.0144	10.8523	11.4094	11.1059	11.4031
P27046	Man2a1	12.1362	10.8321	11.8755	12.2563	11.9987	11.5687	12.0462	11.7512	11.6383	11.6404	11.529	11.6932	11.6106	11.3418	11.2632	11.5893	11.5746	11.3414	11.4392	11.5582
Q9DCT2	Ndufs3	13.066	12.7156	12.9119	12.6113	12.8676	12.3206	12.7464	12.7692	12.6127	12.5479	12.6972	12.502	12.3793	12.2932	12.4319	12.204	12.4069	12.3778	12.3317	12.1376
P50396	Gdi1	11.4227	12.7424	11.5085	11.4806	11.9373	11.6754	11.3822	11.5235	11.2828	11.134	11.2235	11.4489	10.9604	10.9517	11.1305	11.3803	11.0592	11.2001	11.1355	11.4696
P16406	Enpep	12.0208	11.8065	11.9137	12.0778	12.5162	11.7082	12.1996	12.2679	11.9375	11.8686	11.826	11.5305	11.276	11.2903	11.525	11.6591	11.9688	11.5543	11.9935	11.7745
Q9D3D9	Atp5d	13.7191	13.3678	13.0406	13.086	13.1345	13.0746	13.0453	13.2265	13.054	13.0994	13.1616	12.9418	12.9571	13.0768	12.7958	12.8664	12.3565	12.668	12.679	12.3845
P49312	Hnrnpa1	12.8485	12.5525	12.3967	11.5949	12.4052	12.6384	12.5138	12.2035	12.2988	12.4203	11.8583	12.2247	12.0573	12.2696	11.7308	11.5405	12.1524	12.0622	12.3038	12.6275
P56399	Usp5	11.4303	11.4846	11.467	11.2628	11.8182	11.2119	11.3803	11.4137	11.2259	11.4129	11.2294	11.2376	11.1471	11.225	10.9646	10.9923	10.9122	11.2294	11.1273	10.8394
P97450	Atp5j	13.441	13.5542	13.3819	13.5562	13.3751	13.3625	13.3606	13.4026	13.377	13.3206	13.2159	13.228	13.048	13.0567	12.9833	12.9174	12.9833	12.8916	13.0862	12.8386
Q8VDD5	Myh9	12.5161	12.192	12.1602	12.2273	12.3537	11.911	12.1644	11.852	11.9252	12.0364	11.9306	11.9141	11.8008	11.7236	11.6804	11.6176	11.5776	11.7487	11.5858	11.9359
Q60854	Serpinb6a	13.4188	12.8055	12.7887	13.0826	13.2655	12.9122	13.3429	12.6871	13.0674	12.4181	12.7977	12.8151	12.7598	11.8574	12.5375	12.2871	11.9149	13.0337	12.4862	13.1564
Q9D8U8	Snx5	12.409	12.7916	12.1445	12.3409	12.2246	11.8934	11.8811	11.6433	11.8516	11.5401	12.0478	11.8971	11.7045	11.742	11.4823	11.7794	11.6468	11.8326	12.1505	11.6826
E9Q557	Dsp	13.1401	12.6891	12.4075	11.7168	12.7583	11.9746	12.0614	12.2014	12.1663	11.9495	12.2708	12.187	11.798	12.1175	11.8753	11.8109	12.1114	11.84	12.0443	12.1948
Q8VC30	Tkfc	12.482	12.5703	12.5282	12.6761	12.5421	12.3776	12.4408	12.3713	12.3	12.3193	12.2846	12.1193	12.1856	12.1422	12.0667	12.017	12.0232	12.0046	11.9516	12.0176
Q9JLB0	Pals2	12.0322	11.4657	11.489	11.6787	12.0909	11.8058	11.6847	11.7977	11.4127	11.8112	11.9396	11.8692	11.037	11.2838	11.271	11.2771	11.5515	11.0241	11.4384	11.4504
A0A087WR50	Fn1	12.5468	12.0884	11.8489	11.8154	12.0852	11.6034	11.823	11.5879	11.539	11.7451	11.6512	11.819	11.4827	11.5224	11.5218	11.3727	11.2808	11.5122	11.0182	11.7338
P14094	Atp1b1	13.0723	12.6318	12.3032	12.59	12.5998	12.2466	12.6733	12.1105	12.1189	12.4216	12.6291	12.1031	12.0313	12.4111	12.0604	12.0606	11.9275	12.1053	11.6853	12.4142
P25688	Uox	14.8171	14.9991	14.9145	14.9685	14.8927	14.8335	14.7557	14.8415	14.8537	14.8253	14.8081	14.6519	14.757	14.743	14.555	14.5301	14.366	14.2045	13.998	13.739
Q9DCU9	Hoga1	12.6827	12.6116	12.3008	12.8302	12.6309	12.3248	12.1659	12.5208	12.541	12.4897	12.1557	12.1812	12.1005	12.4297	11.9179	11.9759	12.4497	12.0966	12.1176	11.9759
P05201	Got1	12.2671	11.9862	12.1481	12.1364	12.3188	12.0664	12.1483	11.9952	11.9134	11.796	12.1293	11.867	11.6944	11.6968	11.619	11.5955	11.5911	11.7299	11.0958	11.4197
Q9WVD5	Slc25a15	13.2573	13.1278	12.8802	12.6431	12.783	12.8213	12.6273	12.8453	12.8676	12.524	12.5413	12.461	12.5862	12.6236	12.3276	12.2742	12.2561	12.3075	12.2999	12.3774
Q6PDM2	Srsf1	13.6798	13.3815	13.1564	13.2846	13.4385	13.2307	12.9356	13.2631	12.8483	13.0955	13.072	12.6617	12.5958	12.5676	12.6408	12.6128	12.7598	13.0918	12.4822	13.0058
P12787	Cox5a	12.7714	12.4282	12.9026	12.8643	12.9383	12.6222	12.6722	12.7447	12.5122	12.445	12.5231	12.4229	12.3584	12.2334	12.2935	12.2619	12.1775	12.275	12.2483	12.4502
Q9CQ73	Pkp2	12.4772	12.306	12.1581	11.6963	12.7666	12.4961	11.9812	12.2224	11.7486	12.0779	12.2889	11.8131	11.7476	11.4869	11.6335	11.7622	11.9238	11.9052	11.7024	11.8004
Q8BTY1	Kyat1	12.0191	11.6272	11.543	12.0172	12.4248	11.836	11.6119	11.7611	11.4663	11.7655	12.0271	11.4764	11.7906	11.2333	11.4869	11.5958	11.0722	11.425	10.9391	11.8118
Q9DCX8	Iyd	12.046	11.7531	11.4947	11.7255	11.866	11.3898	11.8266	11.4615	11.2049	11.5623	11.2831	11.0534	11.2228	11.1722	11.1184	11.1738	11.1513	11.2696	11.1093	11.1973
G3X8Q5	Cp	12.5515	12.4315	11.7079	12.1419	12.52	11.8484	12.093	12.2988	11.5042	11.8261	11.8749	11.9092	11.4978	11.6309	11.3992	11.4853	11.8934	11.4255	11.5661	12.0475
Q8R1I1	Uqcr10	13.6923	14.0299	14.0276	13.7245	13.5774	13.7958	13.9694	14.0247	13.6108	13.5039	13.7544	13.5211	13.5405	13.2458	13.3669	13.3727	13.3514	13.3477	12.9287	13.1376
Q91W43	Gldc	12.1181	11.9229	11.8076	11.6125	12.1194	11.5704	12.0649	11.6889	11.8009	11.5945	11.963	11.52	11.285	11.182	11.5707	11.332	11.5241	11.7246	10.5964	11.4812
P27612	Plaa	12.5081	12.0417	12.0519	11.6993	12.0771	11.4481	10.9214	12.1007	11.8279	11.4108	11.647	11.2402	11.0714	11.4381	11.3475	11.3847	11.7196	10.7882	11.2352	10.8013
Q02248	Ctnnb1	12.6203	12.0245	11.6301	11.4638	12.1111	11.4045	11.8279	12.3938	11.4091	11.7341	11.6488	11.6604	11.4719	11.5483	11.6847	11.2808	11.5495	11.5564	11.6544	11.7266
Q3THE2	Myl12b	12.0872	11.8602	11.1804	11.3966	11.792	10.8863	11.3654	11.3477	10.8385	11.2969	11.0368	11.0425	10.9908	10.6728	10.7012	10.7223	10.2635	11.1137	11.2116	11.9494
P19157	Gstp1	13.865	14.2487	14.6154	14.2388	14.3104	14.3325	14.3792	14.3599	14.1785	14.1453	14.1693	13.9558	14.185	13.9041	13.8604	13.8765	13.8452	13.8311	13.5183	13.6043
Q9CR21	Ndufab1	13.915	13.4007	13.3087	13.0933	13.1515	13.0968	13.2473	13.4039	13.0588	12.9215	12.7927	12.7919	12.8096	12.7471	12.8111	12.6288	13.0207	12.5986	12.2358	13.1125
Q8JZQ2	Afg3l2	11.612	11.6905	11.6035	11.3237	11.4831	10.9829	11.0023	11.4607	11.2835	11.0381	11.1826	11.2303	10.9829	10.7295	11.1833	10.8015	11.1515	10.7627	11.0768	11.0176
Q8VCU1	Ces3b	11.5243	11.7489	11.6045	11.4931	11.6398	11.3426	11.1645	11.4084	11.1323	11.3795	11.2483	11.1306	11.0948	10.8229	11.0136	10.9002	11.0311	11.0184	11.4082	10.8324
Q61830	Mrc1	13.2167	12.6469	12.83	12.5331	12.7678	12.4642	12.2064	12.3201	12.0726	12.1227	12.5728	11.9005	11.9471	11.899	12.1801	11.9694	11.7764	11.9837	12.4515	12.7654
A6X935	Itih4	10.9109	11.4935	12.295	11.7139	12.036	11.4842	11.2054	11.193	11.4137	11.1961	11.0587	11.3583	10.902	11.0358	11.1542	10.9778	11.0644	11.1561	10.8227	10.9352
Q61035	Hars	12.139	11.5655	11.5292	11.5078	12.7053	12.5234	12.3467	11.697	11.7302	11.2676	11.8853	11.5109	11.0126	11.4921	11.4465	11.3285	11.0476	11.9121	11.3304	11.8341
Q9DBA8	Amdhd1	11.7884	11.5371	11.5299	11.6478	11.7853	11.7383	11.7981	11.7074	11.6727	11.6771	11.6438	11.6155	11.2457	11.179	11.1598	11.0918	10.8124	11.5493	10.8508	10.4911
P70398	Usp9x	11.7264	11.0073	11.5622	11.1129	11.5713	11.3891	11.5701	11.225	10.8083	11.0334	11.2965	10.8212	10.4486	10.461	10.6781	10.7806	11.0526	10.7209	10.9795	11.2605
Q60605	Myl6	12.9196	12.1801	12.0697	12.2583	12.1968	11.7695	12.259	11.9586	11.6944	11.8579	11.9536	11.8967	11.6953	11.4837	11.7808	11.3745	11.5019	11.7136	11.4565	11.9408
P53810	Pitpna	10.8909	11.1471	10.9588	11.0538	11.8302	10.9758	11.0479	11.2814	10.7169	11.0244	10.9755	10.7518	11.3082	10.4571	10.6591	11.0918	10.5607	11.0022	10.5288	10.4077
Q8BWU8	Etnppl	11.9584	12.0496	12.5455	12.6055	12.4662	11.9476	12.1785	12.2098	11.9853	11.8943	11.8948	11.9163	11.4437	11.3978	11.7069	11.8576	11.7323	11.88	11.8546	11.9331
Q99K67	Aass	12.3635	12.5083	12.2243	12.4424	12.4917	12.3203	12.4521	12.2461	12.3426	12.3517	12.1957	12.3125	12.2106	12.051	11.89	12.052	11.8213	11.6633	11.3443	11.8235
Q91V92	Acly	11.7807	11.9806	12.1378	12.116	12.0509	11.8526	12.0788	11.9726	11.9853	11.9371	11.8933	11.9045	11.6696	11.549	11.4512	11.4865	11.1258	11.5692	11.0315	11.3041
Q99MR6	Srrt	12.0256	11.0162	11.8156	11.8542	12.4969	11.1613	11.9163	11.0754	11.1207	11.4409	11.7885	11.0739	10.582	10.3588	10.8293	10.6361	10.8233	11.0534	11.2109	11.5452
P52760	Rida	11.8194	12.3076	12.5771	12.0629	12.1607	11.9604	12.178	12.0628	11.994	12.0336	11.8693	11.8524	11.6657	11.4956	11.482	11.5993	11.4292	11.2308	10.9919	11.6573
P56565	S100a1	10.7995	10.8733	10.9693	10.5704	10.7742	10.6901	10.4291	10.8921	10.6636	10.3383	10.6499	10.4764	10.2293	9.97327	10.0236	10.2395	10.2399	10.4214	9.34652	10.2506
P11438	Lamp1	12.7604	12.4822	12.8918	12.1929	12.5652	12.1593	12.2963	12.214	12.2769	11.5645	12.0262	12.2586	11.8366	11.9804	11.6748	11.9554	12.1727	11.8932	11.8223	11.7559
Q91Y97	Aldob	14.3524	14.8311	14.8085	14.7289	14.7081	14.6344	14.5179	14.6249	14.5413	14.5448	14.4136	14.4138	14.3892	14.416	14.1378	14.0642	13.9786	13.8763	13.8905	13.7125
G3X982	Aox3	12.137	11.9048	12.4101	12.177	12.257	12.2387	12.4573	12.0826	12.1755	11.813	12.0419	11.8461	11.6873	11.5056	11.6006	11.8296	11.5412	11.5582	11.301	11.7675
O35423	Agxt	12.3147	12.6829	12.4108	12.2036	12.2493	12.3007	12.37	12.1592	12.1467	12.1911	12.152	11.9112	11.9883	11.8094	11.8381	11.6717	11.9389	11.4946	11.3419	11.3089
Q9QXD6	Fbp1	12.2954	12.6925	12.8802	12.8119	12.6492	12.6082	12.6273	12.5926	12.5105	12.5127	12.2959	12.2983	12.5072	12.3253	12.0406	12.111	11.928	11.9582	11.7664	11.7968
Q9R112	Sqor	12.4726	11.4897	12.3103	11.9353	12.0254	11.7734	11.8453	11.9914	11.8096	11.8961	11.871	11.561	11.4659	11.494	11.3562	11.1764	11.3569	11.4641	11.2212	11.6894
Q9Z2V4	Pck1	12.7124	12.43	12.5495	12.6302	12.7164	12.4811	12.3906	12.563	12.2584	12.19	12.2018	12.1529	11.9623	12.1156	11.7721	11.8173	11.746	11.6223	11.4153	12.0631
Q91XD4	Ftcd	12.0209	12.1005	12.2018	12.2512	12.3336	12.165	12.2415	12.0853	12.1483	12.0367	12.0285	11.896	11.8397	11.8239	11.51	11.4653	11.3855	11.2938	10.971	10.9899
P07356	Anxa2	14.3827	12.3154	12.1095	12.8229	13.4426	12.5447	12.4208	11.7589	13.0427	11.694	12.6636	12.7007	12.0803	11.6425	12.05	11.6879	12.0139	12.051	12.1566	12.5655
A0A0A6YW80	NA	13.4363	13.5775	13.3776	13.3245	13.2333	12.7207	13.1614	13.1421	13.0354	12.6994	13.2485	13.221	12.3839	12.1258	12.6676	12.3942	12.2447	12.411	12.3443	13.4873
Q91YI0	Asl	13.2592	13.3703	13.5929	13.438	13.4374	13.5231	13.4327	13.3707	13.3472	13.2751	13.2276	13.0972	13.0849	13.1167	12.8674	12.8211	12.6016	12.7539	12.0426	12.2303
Q9DCP2	Slc38a3	13.1766	12.7826	12.7315	13.2073	12.9221	12.6303	12.6677	12.7353	12.5849	12.602	12.4298	12.3906	12.2465	12.1758	12.0592	12.1689	12.17	12.0115	11.5479	11.8718
Q8R016	Blmh	13.6247	12.7807	11.843	12.8447	11.9976	11.5109	12.8423	11.3948	11.3037	11.6062	11.6402	11.7099	11.4974	11.5646	11.6928	11.5187	11.3327	11.3602	11.2749	11.6677
Q8VC12	Uroc1	12.9526	12.9971	13.1782	13.0506	13.2075	13.0677	12.9789	13.0835	12.876	12.7675	13.0465	12.8035	12.532	12.4091	12.4734	12.1046	11.919	11.9557	11.5813	11.6828
P11725	Otc	13.801	14.0306	13.9912	13.9611	13.8844	13.925	13.8492	13.923	13.8006	13.7815	13.64	13.497	13.5858	13.5123	13.3047	13.1585	13.1027	12.8859	12.5515	12.3171
Q99JR1	Sfxn1	13.1962	12.785	12.8833	12.9537	13.0494	12.8457	12.9586	12.7496	12.7981	12.6088	12.7579	12.7068	12.1304	12.6673	11.8955	12.1616	11.7877	11.9302	11.8958	12.0979
P50172	Hsd11b1	13.4768	13.6286	13.8699	13.5497	13.7943	13.7303	13.5666	13.6709	13.6307	13.6245	13.5086	13.4432	13.2752	13.2085	12.9298	12.9891	12.6285	12.503	12.4014	12.3665
Q8VBT2	Sds	12.0647	12.2075	11.9009	12.1976	11.9943	11.8155	11.725	11.9592	11.6719	11.4293	11.5543	11.3961	11.1277	10.7176	10.8648	10.6741	10.6653	10.9403	10.8551	11.2725
Q571F8	Gls2	12.283	12.3063	12.3311	12.3901	12.2673	12.2134	12.3511	12.364	12.0772	11.9999	12.1583	11.7746	11.6284	11.2434	11.6711	10.9057	11.1779	11.7098	11.6041	11.0664
P56593	Cyp2a12	12.9554	12.903	12.9233	12.9956	13.0087	13.052	12.958	12.9446	12.9385	12.9783	12.7414	12.7756	12.4506	12.3617	11.8318	11.8609	11.859	11.7982	12.277	12.0729
Q61176	Arg1	14.0578	14.1415	14.2942	14.2347	14.2043	14.1857	14.2237	14.1308	14.1435	14.1067	14.1055	13.995	13.9883	13.9507	13.6068	13.5724	13.1469	12.7567	11.9245	12.1709
Q9R092	Hsd17b6	14.2148	13.6423	13.3999	13.4474	13.3824	13.056	13.2015	13.3112	13.1228	12.7892	12.7363	12.5463	12.633	12.2356	12.1974	12.2925	12.2291	12.6693	11.7813	12.5848
Q8C196	Cps1	14.6555	14.9463	14.9872	14.9729	14.9221	14.9973	14.9602	14.9565	15.0289	15.0127	14.8375	14.8264	14.8748	14.8653	14.5873	14.3504	13.9537	13.4608	12.6998	12.4466
P35492	Hal	13.0291	12.9482	12.8588	13.0199	12.7817	12.7751	12.6568	12.7053	12.6786	12.2557	12.3605	12.6572	11.2289	11.6924	11.9041	11.1629	11.9807	11.5534	11.7342	11.2664
P16460	Ass1	14.5642	14.9678	14.8947	14.893	14.7584	14.7475	14.5703	14.6281	14.654	14.5092	14.4419	14.37	14.349	14.2837	14.0504	13.992	13.5529	13.2103	12.2799	12.3406
A8Y5N4	Hsd17b13	14.0267	13.8806	13.7849	13.9163	13.9458	13.7064	13.7776	13.73	13.7048	13.2587	13.0878	12.5108	12.1603	12.0626	11.8259	11.6943	11.84	11.8093	11.9503	12.0393
P33267	Cyp2f2	14.6917	14.5369	14.4941	14.6132	14.5993	14.4007	14.4968	14.5284	14.3393	14.2189	14.0939	13.6896	12.8363	13.063	12.8083	11.9756	12.3383	12.6558	11.926	11.5212

## Sheet: Proteomics (after Refquant)
Protein	20220820_TIMS06_FAS_SA_S720_scDVP_m1A_Ref10_AID8_01_S2-A1_1_4970_target4	20220820_TIMS06_FAS_SA_S720_scDVP_m1A_Ref10_AID8_01_S2-A1_1_4970_target8	20220820_TIMS06_FAS_SA_S720_scDVP_m1A_Ref10_AID8_02_S2-A2_1_4971_target4	20220820_TIMS06_FAS_SA_S720_scDVP_m1A_Ref10_AID8_02_S2-A2_1_4971_target8	20220820_TIMS06_FAS_SA_S720_scDVP_m1A_Ref10_AID8_03_S2-A3_1_4972_target8	20220820_TIMS06_FAS_SA_S720_scDVP_m1A_Ref10_AID8_03_S2-A3_1_4972_target4	20220820_TIMS06_FAS_SA_S720_scDVP_m1A_Ref10_AID8_04_S2-A4_1_4973_target8	20220820_TIMS06_FAS_SA_S720_scDVP_m1A_Ref10_AID8_04_S2-A4_1_4973_target4	20220820_TIMS06_FAS_SA_S720_scDVP_m1A_Ref10_AID8_05_S2-A5_1_4974_target8	20220820_TIMS06_FAS_SA_S720_scDVP_m1A_Ref10_AID8_05_S2-A5_1_4974_target4	20220820_TIMS06_FAS_SA_S720_scDVP_m1A_Ref10_AID8_06_S2-A6_1_4975_target4	20220820_TIMS06_FAS_SA_S720_scDVP_m1A_Ref10_AID8_06_S2-A6_1_4975_target8	20220820_TIMS06_FAS_SA_S720_scDVP_m1A_Ref10_AID8_07_S2-A7_1_4976_target4	20220820_TIMS06_FAS_SA_S720_scDVP_m1A_Ref10_AID8_07_S2-A7_1_4976_target8	20220820_TIMS06_FAS_SA_S720_scDVP_m1A_Ref10_AID8_08_S2-A8_1_4977_target4	20220820_TIMS06_FAS_SA_S720_scDVP_m1A_Ref10_AID8_08_S2-A8_1_4977_target8	20220820_TIMS06_FAS_SA_S720_scDVP_m1A_Ref10_AID8_09_S2-A9_1_4978_target8	20220820_TIMS06_FAS_SA_S720_scDVP_m1A_Ref10_AID8_09_S2-A9_1_4978_target4	20220820_TIMS06_FAS_SA_S720_scDVP_m1A_Ref10_AID8_10_S2-A10_1_4979_target4	20220820_TIMS06_FAS_SA_S720_scDVP_m1A_Ref10_AID8_10_S2-A10_1_4979_target8	20220820_TIMS06_FAS_SA_S720_scDVP_m1A_Ref10_AID8_11_S2-A11_1_4980_target4	20220820_TIMS06_FAS_SA_S720_scDVP_m1A_Ref10_AID8_11_S2-A11_1_4980_target8	20220820_TIMS06_FAS_SA_S720_scDVP_m1A_Ref10_AID8_12_S2-B1_1_4981_target8	20220820_TIMS06_FAS_SA_S720_scDVP_m1A_Ref10_AID8_12_S2-B1_1_4981_target4	20220820_TIMS06_FAS_SA_S720_scDVP_m1A_Ref10_AID8_13_S2-B2_1_4982_target8	20220820_TIMS06_FAS_SA_S720_scDVP_m1A_Ref10_AID8_13_S2-B2_1_4982_target4	20220820_TIMS06_FAS_SA_S720_scDVP_m1A_Ref10_AID8_14_S2-B3_1_4983_target4	20220820_TIMS06_FAS_SA_S720_scDVP_m1A_Ref10_AID8_14_S2-B3_1_4983_target8	20220820_TIMS06_FAS_SA_S720_scDVP_m1A_Ref10_AID8_15_S2-B4_1_4984_target4	20220820_TIMS06_FAS_SA_S720_scDVP_m1A_Ref10_AID8_15_S2-B4_1_4984_target8	20220820_TIMS06_FAS_SA_S720_scDVP_m1A_Ref10_AID8_16_S2-B5_1_4985_target4	20220820_TIMS06_FAS_SA_S720_scDVP_m1A_Ref10_AID8_16_S2-B5_1_4985_target8	20220820_TIMS06_FAS_SA_S720_scDVP_m1A_Ref10_AID8_17_S2-B6_1_4986_target4	20220820_TIMS06_FAS_SA_S720_scDVP_m1A_Ref10_AID8_17_S2-B6_1_4986_target8	20220820_TIMS06_FAS_SA_S720_scDVP_m1A_Ref10_AID8_18_S2-B7_1_4987_target8	20220820_TIMS06_FAS_SA_S720_scDVP_m1A_Ref10_AID8_18_S2-B7_1_4987_target4	20220820_TIMS06_FAS_SA_S720_scDVP_m1A_Ref10_AID8_19_S2-B8_1_4988_target8	20220820_TIMS06_FAS_SA_S720_scDVP_m1A_Ref10_AID8_19_S2-B8_1_4988_target4	20220820_TIMS06_FAS_SA_S720_scDVP_m1A_Ref10_AID8_20_S2-B9_1_4989_target8	20220820_TIMS06_FAS_SA_S720_scDVP_m1A_Ref10_AID8_20_S2-B9_1_4989_target4	20220820_TIMS06_FAS_SA_S720_scDVP_m1A_Ref10_AID8_21_S2-B10_1_4990_target4	20220820_TIMS06_FAS_SA_S720_scDVP_m1A_Ref10_AID8_21_S2-B10_1_4990_target8	20220820_TIMS06_FAS_SA_S720_scDVP_m1A_Ref10_AID8_22_S2-B11_1_4991_target4	20220820_TIMS06_FAS_SA_S720_scDVP_m1A_Ref10_AID8_22_S2-B11_1_4991_target8	20220820_TIMS06_FAS_SA_S720_scDVP_m1A_Ref10_AID8_23_S2-C1_1_4992_target4	20220820_TIMS06_FAS_SA_S720_scDVP_m1A_Ref10_AID8_23_S2-C1_1_4992_target8	20220820_TIMS06_FAS_SA_S720_scDVP_m1A_Ref10_AID8_24_S2-C2_1_4993_target4	20220820_TIMS06_FAS_SA_S720_scDVP_m1A_Ref10_AID8_24_S2-C2_1_4993_target8	20220820_TIMS06_FAS_SA_S720_scDVP_m1A_Ref10_AID8_25_S2-C3_1_4994_target8
A0A087WQ94	2546.17			1505.85	1224.22		2334.15		938.039															1196.77	3896.9						2503.58								3095.2		18146.8			4371.98					2257.6
A0A087WR50	3112.81	2868.43	4511.74	3621.04	3178.29		2704.39		3561.34		4330.36	4065.69	1361.87	3475.26	3354.04	3717.43	3421.34	1877.95	3330.47		4435.86	3843.51	3220.89	3961.71	3892.95		2545.49		3141.25		4435.97	3783.5	2866.28	2148.67	2286.89	3200.69	1876.69		2759.19	3434.85	3442.69		2573.94	2159.32	3340.97	2600.73	3648.61	3814.47	3048.93
A0A087WSP5	4247.12		3704.66	9522.62	2382.9			2633.54	2480.06		2504.71	4575		4919.44	3288.17	2890.93		2606.05	2268.03			5348.01		5649.79	3787.34		9167.77	5518.87	6519.44			5739.67							6641.89					2344.73			2775.3	3065.06	2997.2
A0A0A6YVS2	1906.44	1485.71	2301.71	746.219	1671.28				2344.14			4747.49		2496.95		3010.74	5119.57		1526.83		1748.76	1960.63		5531.07	3654.23				4057.1		2181.83			1169.4		1931.6			2770.41					2106.7	5461.19	3576.35	10059	1720.57	1493.58
A0A0A6YW80	4825.25	9235.31	19422.3		4254.69	10241.5	8396.87	7082.08			27037	12252.8		6121.86	5709.82		9104.94		6940.14			10268.1		11462.1	9770.14	11650	21215.3	4024.48			8046.23	10884.2	79589.8	2204.72	7300.56	9136.9			11867.8		9957.23	6500.35	17463.2	6118.35	11275	7459.83	13217.9
A0A0J9YU79	1589.06	2605.44	5762.1	2616.47	1854.23		3069.34		380.349			680.13		1134.5	3183.41	2045.65	2330.94		3275.12		1197.9	1359.55	1891.36	2957.46	2570.59	2748.58	1342.18		4141.34		3721.05					1402.7	1406.75		1433.84	1367.04	2366.48	1392.59	1274.82	558.816	3418.91	1436.38	1630.78		1788.92
A0A0J9YUI8	736.198	2445.63	3589.32	2003.71	2462.56		742.717	1365.17	2231.27		2646.74	1259.41	2059.72	1368	2314.84	1881.39	2840.63		2150.21		2981.05	173.127		3109.72	3336.03	658.682	2968.98	1110.57	2534.76		3516.5	749.375		1973.37	3083.89		591.68		2407.7	2547.02	2420.53	1118.39	2357.07	1570.26	1906.13	1911.25	2846.45		2320.09
A0A0R4IZY2	6044.62	13240	17105.9	10687.2	11126.3	5587.4	7107.33	4674.95	11732.5	4866.8	19699.3	14973.7	3599.89	7234.36	16373.8	17419.4	11393.6	5688.44	10486.2		12238	8087.66	8266.77	17464	13528.6	6164.73	10441.7	5826.91	18351.8		10083	3368.39	6530.6	8076.14	6849.16	7355.94	6490.49		9360.76	10005.7	11928.7	5451.04	7741.1	7924.33	15260.9	10517.8	16490.5	7117.17	10374.6
A0A0R4J083	6140.59	6775.36	9603.03	6055.36	4965.39	4146.21	4570.48	5789.19	5389.05	1889.58	7860.53	3936		3627.95	11374.5	5051.86	5431.82		6641.9		8792.14	3085.05	4655.18	10446.2	8340.09	5412.23	7272.31	4087.66	8798.21		7538.62	11197.8	5032.51	3467.11	2782.41	5635.71	3766.77		3504.53	4551.87	5877.18	1278.36	4377.89	4318.9	4841.76	5372.67	8215.97	3832.76	4847.64
A0A0R4J0B4	1625.81	1618.13	3939.58	3390.97	2583.6			2496.57	1024.56			3164.9		2972.41	3555.52	2332.39	2077.49		12554.9			1203.15	3886.25	4712.93	2791.02		5114.34		2508.81		2290.67	2648.66	3957.93	1916.79	1597.31	2881.6			2539.82	2025.59	1970.54		5583.38	2111.52	5393.14	2520.59	6050.02		542.404
A0A0R4J0I1	2365.93	3562.92	3417.3	2392.69	3935.84	1620.69	1866.14	1625.64	3509.63		3080.15	2844.91		1742.54	2639.98	2738.3	3171.94	1449.12	1993.78		4940.16	3430.99	2595.29	3261.95	4359.26	2700.41	3627.35	2985.98	3047.33		2112.42	1234.59	2860.72	3834.78	3457.76	3272.39	1993.24		2053.74	1155.73	1836.11	2888.23	2739.58	1403.91	2097.01	2414.36	2529.47	2051.82	3707.44
A0A0R4J135	13936.8	6788.17	13929.2	5992.52	9882.66	8325.33	5101.23	5495.32	6158.64	5455.79	9539.55	7367.41	8917.89	4404.51	8074.32	4826.45	7858.77	5872.43	9748.12		9986.05	4073.99	6143.11	13549.1	13133.4		6575.3	3970.43	15077.4		11634.2	5578.81	10012.8	4639.48	4330.41	8602.79	4130.03		6374.17		8665.33	4302.44	13066.7	5390.05	11038.9	5372.27	9311.44	5353.39	7596.28
A0A0R4J1E2	3715.61	4467.53	8312.64	5579.99	5438	6820.63	3814.26	3221.73	4091.31	3253.13	6920.91	5002.45	5541.18	3022.65	6694.76	6595.7	4731.45	3232.51	6362.19		9185.58	3763.72	3717.28	7627.78	6612.99	4286.32	5530.47	1220.36	7600.27		5229.89	1679.74	5214.87	3504.65	3304.83	4858.58	3314.98		3187.48	3879.52	4799.2	2588.55	2229.36	3031.11	6734.36	4984.98	10754	3860.05	6321.2
A0A0R4J1H2	3186.08	3052.28	3082.06	1758.31	2256.9				3799.95	3579.99				4311.82	1817.27	2221.13	2939.77				3394.68	4681.88	4336.77	2250.49	2758.32		3257.82	2647.03	3056.46	4429.74	3923.5	3790.24		1988.96					1480.32		3471.43				5556.89			2763.38
A0A0R4J1V0	1660.24	5817.08	4265.9	6158.67	2120.62	5214.99	2743.19	7073.37	5104.48		1977.24	2541.18	6377.39	1755.66	4321.04	1778.39	1146.57	5565.62			5691.83	2984.29	4869.6	3599.13	4127.66				2226.95		4090.34	2799.16	4381.68		5059.69				5695	4864.65	4943.73		5826.41		2605.11	3465.23	6210.35	3861.05	1538.97
A0A0U1RP81	1449.39	2098.3	3697.22	1671.25	2205.93				2264.9		4627.34	1236.02	1000.05	1586.11	4190.9	3633.36	2015.44		2467.82		3773.62	2877.98	1431.46	2869.37	3447.95		2807.62		3449.41						1344.87				2137.21				1854.97	1547.95	2422.26	1665.28	4608.33		3986.47
A0A1L1SUI3	5025.51	3008.25	8013.68	1956.75	4161.5		1906.96		3438.12	3057.52	5863.06	3035.05		3355.92	4373.64	2438.63	2827.75	14018.3	3097.5		3714.19	1885.9		4425.14	4823.23		2665.21		4176.48		3094.73	3905.48		2317.34			2367.96		2149.56		3250.36			3283.94	4231.74	2293.54	5924.27	2895.2	2391.7
A0A286YCV9	2192.2	2467.56	3333.74		2310.47		2126.31		1950			1696.68			3024.34	1558.27	2039.46		2402.79		6508.58	1386.77	1177.18	3005.22	3990		2298.49		3179.79		4283.52			10438.4	1423.09	6605.5			2355.3		1771.01	1623.8	730.025	3735.85	4057.32	3073.8	4001.82	7156.4	1692.28
A0A3B2WBL1	4357.76	4128.6	9434.28	3262.04	5412.82	3279.94	3311.61	3059.8	4406.92	2026.26	7969.08	5385.23		2535.89	8422.22	6794.62	3096.37	4614.69	6259.73		5706.23	2986.17	3010.32	6770.06	6665.56	2105.74	5094.87	3498.19	8501.01		3556.21	2411.82	3082.43	3695	2718.95	3418.73	2989.5		3643.54	3277.08	5074.41	3071.29	3183.81	5504.73	4745.77	4167.46	9581.52	4481.46	6338.58
A0A5F8MPT6	10510.2	2803.97	8871.74	5180.11		2775.48	2632.71	4495.65	3090.75	8093.42	3785.12	1158.36		5828.25	8406.94	3310.03	13245.7	4534.74	3012.72		5865.15	13365.3	8530.55	8837.48	5352.96	9501.23		5765.71	4624	10074.6	6631.31	7601.72	3696.64	2614.23		3434.63	1345.74		2834.95	6210.97	3511.81	7623.61	15045.9	6666.92	5992.5	3747.75	3397.58		3529.35
A2A7S7	2612.87		1310.62	2233.35	1939.51	4930.57		5480.45	5254.54		26707.2	5956.23				2448.65	3789.03		3207.44		3974.63	2155.09		2850.63	2514.24	9788.17	3777.92		7976.19		4515.57		5794.27	4232.84		2499.58				9600.97	2713.59		7350.68	1709.47	7111.83	3641.51	3780.85	814.458	1148.14
A2A974	3695.93	4731.58	9319.36	6500.98		3155.93	12492.2	8085.41	5743.57		8016.29	23070			16061.4	1827.32	11099.7		14714.6		10863.9	8598.6	3543.33	12237.7	6263.44		9772.72	3946.63	6774.69		13537.6		10452.6	5402.05	21111.8	3124.95	2428.53		19762.4		7172.37	8550.94	2043.56		7717.45	3216.67	5364.92		3668.1
A2AFQ2	2770.11	3814.91	4235.95	3034.81	3138.62	1483.13	2005.2	1612.15	3925.78	744.973	3810.69	3625.74	1698.04	1582.67	5823.5	3823.38	2480.74	2030.87	3831.41		4673.26	1775.47	2175.76	5308.88	3144.19	1436.29	4635.27	1417.11	4045.76		2516.81	402.83	2076.29	2129.69	1943.31	1791.34	1940.78		3133.11	1934.3	3549.99	842.042	983.138	2153.38	3915.17	2710.1	5072.06	1791.1	1598.24
A2AJL3	602.545		3259.47	3030.18	2831.55				2369.4	7400.69	589.991	2215.46		1828.36	4085.24	2448.01	26134.8				3428.24	2629.15	2371.6	2376.16	2890.49		4944.32		2363.03		1169.8	2623.2	7694.12		3943.54	10906.7	2647.69		1981.26		5302.64	1151.12	3858.89	1005.46	1559.94	1917.92	5322.05	1863.04	4661.25
A2AKK5	4003.46	2530.52	2836.71	2465.09	3550.69	5563.27	5563.57		3222.37		3854.46	4479.09		3464.96	2449.56		4004.16		3727.99				3057.09		3765.33		3375.25	2272.99	5792.19		2994.86		4354.62	5261.25					4186.26		3180.62		8597.25	1957.65	3589.5		8718.37		5388.53
A3KFU5	2822.35		4607.99	4199.29	54269.9	3162.88	3267.36	6592.95	2950.31		3041.11			10816.6	3884.94		3157.13		2305.84		4731.44	3262.16		3558.65	4657.25		4262.53		5689.89			273.739							4359.13			6407.62	8348.73	3413.27	4835.59	4244.73	3195.61	4841.29	3105.38
A3KMP2	4540.18	3004.87	4175.5	2086.06	2605.5	1544.34	1215.43	2526.63	2371.1		3169.82	2226.13			3877.7	2561.57	2133.22		3784.39		6499.07	4095.31	2628.1	4674.91	4085.25	9179.53	3460.23		4942.05		5892.37	1168.8		2086.97	4237.6		1593.26			4079.05	2825.74	759.233	4624.3	3041.37	3229.24	2035.52	3454.16	2099.63	2404.41
A6X935	6840.77	130.331	2694.85	5035.67		7199.54	1830.54		2959.34			1935.35			1683.24		3959.85				1139.75			2636.91	5673.27				6118.54				1648.64	1739		2451.93					9007.17			2156.82		1088.33	3073.02	3844.54	3167.86
A8DUK4	3689.61	6577.94	10453.8	5117.05	10903.7	5801.76	4834.94	7232.91	9074.5	3534.56	4554.67	6607.97	7338.22	4871.77	4840	3295.27	5367.65	6209.18	7314.11		12876.2	7546.83	5435.58	11020.7	8144.35	1133.29	5521.16	3338.55	10106.6		5174.72	2632.73	7818.63	5372	1373.98	3764.74	3556.22		3239.75	4037.34	5177.22	1940.05	5870.66	8276.47	7319.45	4209.18	4831.73	1487.63	7977.64
A8Y5N4	11585.1	3941.77	15185.7	2315.09	11727.8	9315.65	9230.44	11501.5	2501.3	4174.99	22580.1	1770.72	6280.54	9064.37	5691.64	3429.89	8093.65	12076.2	17886		8518.85	7750.03	6896.65	9374.92	8561.89	11243.5	10657.6	5159.85	22387.4		13517.5	5137.74				14431.6	11102.4		2559.32		17048.7	6284.9	9862.82	10197.9	23939.2	2500.11	7110.18		16059
B1ATI0	5483.09	4700.19	3199.65	11987.1			13850.3	6587.75	14806		5378.51	17274.3		2823.47	26904.2	26270.5	6643.53	8568.44	9591.19		16746.3			8178.48	2499.95		10719.8	20121.6	4055	37824.1	6577.66	1067.76	11994.3	9837.83	6631.56				8136.79	13027.9		5295.29		6245.85	2258.47	14886.9	15325.6	10582	8255.05
B1B0C7	2534.66	2622.24	2351.15	2800.13	1011.33	3162.35		4600.35	4297.48		2423.39				1739.06		1606.37		6979.93		3933.99	2598.46		1436.91	1596.34		3889.34		2442.82		2262.68		3157.66	1221.31		4117.3	11705.4		4452.28	3068.44	3260.25		4906.7	3525.82			2347.43		2985.3
B2M1R6	2359.43	3176.82	8616.25	5544.72	6550.73	3573.24	2290.59	2705.28	3065.43	4039.2	2202.16	5009.22	2996.17	1737.27	4898.78	4405.06	5498.49	4167.83	2445.92		1946.26	2974.83	3317.43	8232.44	9467.51	2617.79	4580.43	3361.41	6386.91		5961.36	2769.68	4513.33	3918.03	3040.84	2835.03	938.017		4468.69	1642.8	4839.69	1255.16	10562.1	4277.96	2201.86	4168.59	7706.98	2022.66	5614.38
B2RT14	10789.4	20384.2	32356.9	13919.1	12023.1	6103.16	11185.3	8155.3	18227.8	8030.79	19114.4	24304	10371.9	11667.1	29229.1	37924.4	13652.9	7015.15	9641.24		29620.3	11896.9	7755.68	27887	21405.6	8473.24	18206.7	8456.43	22419.1		8877.35	6796.1	11005.2	13506.4	11836.4	12644.9	6989.55		16926.7	14037	14717	6665.48	7104.68	10673.4	13437.6	15062.2	30921.5	13125.5	12720.1
D3YW09	29473.9		12343.4		11644.4	27933		43229.3		26763.2	47032				41312.3	6247.43			37293.5		23149.3			34984.2	18872.8	7511.59	10034.9		17612		157227		20501.7	5789.43		37528.9					49293.8		30976.4		33586.1		14404.5
D3YX34	4430.36			2231.14					1745.95		1883.43	2120.77	1757.86	5162.37	6322.58	1768.5	1799.51						2593.29	5487.62	2589.45				4226.08		2085.41		1087.45			2562.97	2196.64								2699.43	2513.36
D3Z2H9	6021.56	4796.91	7717.68	4015.02	6372.73	27358.5	6979.73		4752.17		6460.24	3392.65	3581.04	2876.94	7352.68	6752.29	3005.32	6120.68			6280.52	5814.05	4786.81	6269.39	7288.68	8918.6	9281.62		6999.87	4106.49	6699.19	4207.96	2994.11	3673.64	2050.99	4582.08	2567.24		1918.03		11954.3			3667.31	8822.91	5270.36	9095.01	6671.12	5358.36
D6REH1	2166.89	1160.59	4359.39	2660.67	2525.46	1340.98	1275.6	1257.18	3381.47	1130.9	3444.58	2724.24	133.11	2563.72	3663.25	2916.07	2219.98	871.128	2251.8		5962.51	1972.36	1931.02	4269.65	3083.35		3939.83	1211.92	5305.99		1654.51			2219.05	1749.6	2130.36	2865.3		1928.15	3186.16	1131.48	1598.16		975.149	3385.99	2681.99	3433.45	2714.91	2365.1
E9PV24	6717.21	6199.95	15067.5	5503.07	6077.3	3069.14	3981.93		5481.3		10372.4	4171.93	3314.24	3778.89	4835.77	4122.29	6043.8	6051.97	6816.09		7863.05	5383.63	5286.1	8983.26	7039.53	30187.4	6313.56	4327.19	12703.7		7517.83	2950.28	2680.95	3707.38	2124.87	4500.99	3577.64		3341.34	3507.51	6376.92	2230.17	5357.8	4787.42	7752.07	3727.61	9334.46	3521.11	7943.1
E9PVN6	11041.5																		7032.17						31432.1										5317.45									5711.26	6941.91		8936.76
E9PVU0	2570.12	2567.26	2924.17	3234.24	4049.04		1491.96	6237.67			4033.44	1100.55	3158.95	5097.65	3486.74	3339.14	4701.97		7245.25		4748.6			3359.67	3639.6		4543.46		11302.8		3165.34				11502.3		2133.22			906.586	3047.32	2571		3796.63	2758.22	2320.69	2641.19	5101.01	3855.5
E9PVZ8	1846.49	1495.52	1615.44		2725.77			4241.86								3503.66					2242.63			3222.35	3904.64											768.55	2082.68			1564.77	1563.26					3772.32			1520.69
E9PZF0	3196.86	4546.67	5069.77	4631.33	5497.31	1978.62	2154.93	1480.83	3139.91	2203.56	6140.37	3767.15		1816.4	7233.27	5063.27	3898.81	3310.86	4697.19		4816.98	2489.13	3232.04	6836.41	5927.43	2156.98	4808.44	1970.41	7027.74		5091.4	699.661	4633.57	2502.5	5442.78	4440.83	2688.63		2996.16	1484.75	4483.97	1367.33	3875.62	3259.61	5086.41	3636.82	6292.86	4087.1	4312.5
E9Q3C1	2906.65
E9Q414	4091.99	4213.31	5645.79	2633.72	3474.25	5137.53	1886.68	2777.31	4166.79		4323.31	3174.28	3336.14	3655.68	3334.31	3245.58	3591.41	3288.21	3791.05		4595.7	2657.87	4193.74	3424.66	4300.96	2669.98	3907.15	2449.61	4905.07		4137.03		4001.62	2506.76		1409.63	3786.23		2840.63		4567	2636.6	2929.24	2169.88	3540.86	2570.03	3224.55	8145.4	3698.42
E9Q456	5785.72	5941.31	2772.07	8036.55				9139.86	7277.77		11490.5				17940.5		7172.87		6743.46		22357	2871.23	10428.1	4681.19	5941.2	7362.95	7727		6948.39		4743.48	3637.16	4804.93	3077.49					16141.2		3006.74		4427.51		53217	7623.45	12857.8	4509.34
E9Q509	4789.3	5496.26	9281.96	5465.76	5228.79	3974.83	2433.35	3691.49	4533.1		5710.06	2472.78		2819.71	6220.74	3894.83	4170.12	3821.64	3866.65		4845.5	4521.69	3354.69	5619.95	5694.17	4992.84	5653.78	2428.95	6772.63		5286.09	1710.83	5096.19	3395.13	3050.52	5237.89	4076.15		2992.05	1554.44	5910.5	1358.51	4726.73	2662.28	3634.94	4214.54	7788.97	7158.19	4904.29
E9Q557	6375.21	5057.89	16166.6	1689.22	2751.24	4564.78	2470.49	4193.72	5053.91	4063.46	5846.93	3189.29	15050		1975.66	6759.04	10484.2	2794.24	2171.11		9941.28	3293.38	2514.21	12456.2	15065.7	2530.18	2609.92	4457.25	8066.22	3414.65	17442.3	3884.98		14568.2	3768.65	12211.7	4397.38		8812.79	14533.6	5903.44		6466.4	3214.62	6834.35	3047.39	14002.5	4897	7017.64
E9Q5K4	5342.82	5939.25	11513.7	4533.35	5079.55	2895.25	4035.84		3944.2		6537	3659.6		3586.23	6768.27	4313.01	5149.77	6384.81	6795.45		4676.64	4122.94	5108.68	9556.27	5952.82	4354.83	3723.36	2465.39	5866.67		4918.36	2245.53	12682.3	4387.12	3091.54	3436.01	3679.39		3986.14	10354.7	3628.55	3957.22		5948.21	7400.33	2669.13	5560.3	4338.28	6139.8
E9Q6R7	2292.89	4717.85	1696.35	2035.41	2073.16			4170.22	1518.14		7591.53			1169.3	2797.75	2542.35	539.045	2187.44	5490.99		6402.83	2876.68		4376.6	2465.15		4634.65		3680.58			2263.46		1449.86					3303.33	8257.05		1530.24			2999.38	1417.8	2229.44		4578.94
E9QA15	4491.95	4175.09	7141.32	6446.54	2562.75		3932.08		3767.12		5409.89	8793.51			6949.53		2911.21		4086.86		4256.24	2373.68	4171.22	2967.97	4439.37		4329.78		2334.96		7783.83	1717.65		1916.09		8214.5	4369.89				4086.72	2848.68			1006.38	3447.24	4572.29	3477.3	4118.27
E9QNL5	2902.2	1792.94	4398.97	4268.64	2376.28	2289.94	3089.65	2162.27	2569.36		2339.96	3265.34		1241.55	3078.42	2097.33	1655.17		5712.83		10188.6	1682.05	2051.25	3900.55	2756.63		2970.54	1740.52	4700.14		2792.41	4277.83		2064.79	12484		4337.93		1905.94	2660.16	7977.03	2035.3	6334.39	2041.78		2534.59	3603.31	1825.08	1977
E9QNN1	1890.69	2066.63	6015.94	3759.16	2915.27	2604.74	1696.79	810.621	879.128	2245.61		3179.77			3596.79	3630.67	3696.33	3272.67	6326.5		4884.86	2120.11	1443.31	6168.83	4890.66	1755.41	4826.02	1613.7	4436.17		4496.5	1853.63	3690.16	1984.64	5170.2		5377.17		3223.13	3995.05	5096.35	2673.1	5460.82	4459.47		2360.52	4764.57		1534.42
E9QPD7	4938.14	7162.88	10695	5468.67	5713.08	5214.97	4121.31	4230.47	4549.59	2992.27	8537.76	5675.53	3114.56	3119.77	8971.04	5982.84	5610.91	5828.34	5908.94		8100.11	3843.65	4085.57	9658.15	7351.17	4410.45	7086.66	2837.25	8766.54		5097.27	2787.2	5246.98	3923.15	3755.27	5277.45	4041.3		4496.26	6262.08	6360.61	3061.06	3047.79	4142.42	6876.86	5302.24	7871.59	3934.74	4954.95
F6T8X6	1212.72			6564.53										1591.52																		2847.72							1167.38							3254.53		5323.94
F7BJK1	9714.98		8929.32					3728.61			4854.85		11532.3		7472.07			6100.7	6788.34		4132.22			2151.43	2415.76		9894.93		9975.92					5228.04		1848.82	3211.71			2251.77	5559.18		4243.68		3508.26		6753.42
F7DBQ0	3882.04	4374.18	9492.88	3917.05	4318.33	3455.54	3740.48		7087.73	8998.85	11512.1	7734.51	5585.56	5088.52	8771.8	7311.82	6201.44	3697	5046.24		7323.61	6002.08	4566.29	6987.85	7322.09		7095.63	2619.93	9274.79		6126.9	2188.18	6332.61	3233.42	3721.74	3979.46	4413.62		2634.37	3014.7	6677.32	3973.16	3574.12	3766.34	5512.98	3464.61	7152.9	3428.13	7676.48
F8VPN4	2142.04	1696.87	5138.99	3140.03	3734.42	7293.64	2503.5		4302.86			4101.61		3788.19	4415.11	2055.33	3530.11	3213.86	2808.87		3090.28	3750.83	7693.8	4711.71	3354.06		4310.4	3031.07	5038.66	3618.15	3068.57	1953.82	2501.61	3505.43	3739.52	2059.92	1812.17		3657.33	2968.26	2773.43	2111.88	5548.15	4681.63	3023.81	2988.97	3762.94	2537.01	2600.47
F8VQC1	6936.14	4347.42	4632.9	3577.28	2741.19	3347.63	2972.71	3783.46	3223.08	5522.69	2922.32	6031.58			5999.32	2995.85	4110.43	6682.84	5579.63		6731.64	3930.52	4621.08	6638.56	4768.34	7907.44	3700.88	2251.64	7193.38		5450.03		2159.22	4403.11	2278.9		3308.54		2398	4883.08	3749.12	2914.17	4795.16	1436.42	3875.41	3972.68	8830.74	2584.74	2328.55
F8VQJ3	1468.26	1987.9																															5205.12
F8WIT2	5351.05	6028.12	9389.76	5605.03	5344.02	5752.01	5256.75	4172.99	6143.04	6287.91	7974.04	5106.05	4811.1	4135.06	8786.19	5481.62	4411.43	7085.84	6069.94		8980.96	4379.97	5458.05	8974.4	6885.53	4519.45	6875.69	2909.18	9492.47		6745.17	4455.78	5669.79	4404	5247.11	6274.66	5362.67		2901.54	6076.51	7215.16	3412.8	5011.34	4576.42	9111.3	4398.2	7304.82	3635.09	6016.37
G3UWD3	1191.07																								3268.82																10924.8
G3X8P9	4129.77		2734.33		7334.42	4897.81			1039.63		8248.24	5097.92			7200.98		1100				2953.21			4437.55	1617.87			2065.14			3171.28		1347.24								789				6562.02
G3X8R0	2460.13	1488.53			1200.2		1085.55		2367.31		2058.19	2481.71			1193.46	1987.91							2487.33	3103.33	1340.63	838.634	1267.2		3956.65		4678.87			1645.43		1919.4			1025.7	1919.79				557.366	3237.22	2283.39	1386.09	1532.07	714.25
G3X982	3392.23	3970.03	5699.63	2201.36	3663.7	5569.18	3273.21		2004.17		3727.91	4011.5		2932.59	6611.05	3018.49	3180.55	3393.35	3755.55		5408.96	1866.94	2323.95	4059.46	4610.36		4239.67	4775.24	4488.51		5816.59			3585.36	3947		4677.88		1900.65	5056.55	5688.45	2693.63	1634.47	3250.18	6171.44	2622.81	4133.47	4712.38	3333.4
G3X9Y6	1629.71	2977.7	2235.3	4339.11	1043.03		4634.09		1913.11	2936.95	1531.7	2115.64		2341.55	2831.54	2307.25	3019.06		2721.52		5539.74		883.355	4968.92	4024.08				2498.62		3355.68	2975.78	1279.47		7303.61		1949.23		1419		2995.44			1973.66	2554.8	9032.83	3734.92	1619.95	2222.92
K9J7B2	2284.73	6605.44	6259.71				1845.11		7796.63		4488.75	7239.55			9062.38	2030.99	5511.82				9981.9	1488.58		6312.81	4077.79		5600.94		5623.43		4646.89		5008.75						2454.51	5292.7	3974.81	3855.09		1702.24	2131.15	3888.99	4376.24		4057.86
O08573	15871.3	7673.84	9087.55	13870	11002.9		15804.7					9872.98		4622.84	14936.2	7949.98	7749.27		7227.13			3985.41	5886.57	9377.31	9093.17		9205.41		6176.88		9827.27			7856.87	10988.2		12119.3		4066.11		3476.89	6729.48		3963.74	35417.1	6743.27	4507.69		6798.03
O08601	2978.62	4958.78	7746.63	4733.49	4787.9	2415.92	2846.49	2930.92	4835.56	970.178	5904.88	5393.56	841.735	3018.28	7345.03	5837.75	5095.69	3891.1	4337.58		6317.99	3777.65	3063.74	6741.74	6749.51	1430.09	7143.34	2013.24	7251.77		3849.35	1283.77	3491.76	3228.46	4083.97	4315.05	2411.01		3292.74	4142.46	3979.54	1065.16	2356.05	3455.54	4481.17	4433.87	7136.76	3346.35	5406.33
O08677	1806.85	2054.54			4609.54				2339.82	3960.87		2407.72				3285.47	2771.47		1637.37		3371.44		5937.58		12479.6				2023.96		2477.33			3439.46	3443.66		5081.74								2047.21	1492.03		1219.18
O08692	3161.8	5555.88			19220.2						12610.8						16884.9				15530				14179.9		10539.8		12843.1				2950.64	15569.7							8394.43		3470.29				12225.7
O08749	3843.01	7217.21	12406.3	6603.16	5915.08	4357.43	4428.88	5469.15	4782.29	4499.81	10686.4	5951.19	6071.4	4069.33	8156.3	5983.94	5975.35	4361.85	7113.26		8243	5692.59	5936.33	10764	8993.68	3182.73	9037.42	3311.14	8799.69		6101.11	1585.64	3260.88	4429.72	2615.19	4537.24	5183.72		5606.04	4468.39	8594.9	1890.4	4032.4	4004.79	8340.45	4845.86	10120.5	5720.39	8436.16
O08914	3334.91	2359.78	4181.95	2876.13	2128.74	1334.41	1553.94	1074.83	2426.7		3017.4	2925.6		1707.29	3749.83	3796.94	2300.68	1985.49	1997.51		3289.75	1537.51	997.447	2917.69	2515.59	1738.57	2026.9		3768.19		1926.71		2104.34	1728.96	796.172	2099.18	1641.24		1198.51	1597.22	10082.7	919.529		1574.1	1700.85	2317.09	3257.66	2042.84	1994.65
O09012	2903.74	6602.89	3410.39		1670.19		10445.2		4152.5			3859.81		3901.33	2024.49	5774.13	4798.41		6235.99			4434.58		1542.64	4284.68				4313.26		2209.72						5557.11		4159.85		4642.2			3209.93		1771.93	3562.58	3014.06	8083.72
O09044	8660.6	17614.6		4436.55			8172.28															1950.31		6198.06																							10781.9
O09061	6573.97	5370.97	5307.56	5525.38	4532.58		2118.27		4178.53		5629.57	4672.04		5782.99	4584.99	3240.24	6507.91		4927.45	817.542	4329.11	1465	4221.13	4145.5	6702.68		5181.51	2091.29	4693.81	5927.98	3941.06	7271.89	11539.5	5680.71	3878		4193.26		1618.84	2502.59	3909.21	2927.39		4768.99	15592.3	3222.77	4527.2	4376.12	1954.77
O09111	2217.86	2266.19	6170.87	2813.06	2591.78	2043.49	1655.24	1409.25	3014.48	1911.17	4627.11	2998.1	2052.7	2597.51	2837.14	3305.75	3733.37	1340.25	1769.33		3890.71	2574.05	2452.16	3043.81	3419.82	1362.22	3902.18	837.174	5318.36		1639.14	863.611	1290.4	1358.8	1892.75	1926.88	2394.02		2639.43	926.821	2477.73	1329.47	1234.86	1543.63	3927.98	1533.03	3657.37	2060.53	3211.46
O09167	4356.64	6196.81	17405.4	8431.45	5961.08	3495.4	3953.36	3599.72	5105.21	2994.37	10356.7	7471.66	3382.26	4855.08	10160.9	8412.43	8397.81	4259	7114.03		9424.39	5000.59	5412.45	9543.34	11832.3	3748.92	8519.26	3021.99	11094.7		5899.09	3873.36	5145.54	4801.07	3093.78	4623.74	4541.37		6085.6	4679.16	8531.14	3083.9	3805.73	4273.85	7521.19	7877.41	10882.3	4219.16	8673.53
O09173	9164.48	6860.82	7430.62	8824.35	8440.45		5245.8		6703.72	19294.2	7808.87	8663.38		4315.35	9073.3	7124.91	7414.54	4973.56	4311.44		16851.5	7633.37	3439	10613.7	12681.6		11430.6	2887.54	9662.42			1991.37		7947.16	2745.05	12126.6	4804.85		5338.12		10632.3	4023.36	4339.61	7435.11		6703.5	8596.74	5302.77	4527.43
O09174	3825.46		7216.34	4698	3852.64				2188.31		5786.51			1480.81	3142.87	4042.73	3678.06		5072.38		3493.29		6269	4979.73	4303.04		3057.76		4818.98		3829.4		6380.56	1172.84	2665.3		2240.19				4842.86	4944.78			4754.07	3722.95	5937.98	5222.98	4066.08
O35129	5781.73	8471.77	14089.4	9537.61	7741.89	4686.79	4618.59	5329.74	7321.64	4480.42	13106.6	8694.56	4388.64	5017.16	12528.5	10312.2	7945.55	5308.44	7563.96		12777.1	6996.36	4795.15	13755.5	11923.8	6041.73	10348.2	4317.53	15079.3		9305.02	2265.32	5936.43	5240.14	4934.97	6708.06	5255.44		7524.73	6486.5	6270.06	4397.92	4803.35	7233.95	10227.1	7871.57	14726.4	8001.62	5984.66
O35488	5918.02	8859.52	14998	8935.76	8319.53	4110.01	6743.83	4939.11	7263.38	3752.93	11108.7	9154.23	3824.74	5566.7	11801.8	11165.5	7130.85	5216.81	9882.65		11713.5	8063.75	5205.27	13003.7	10422.1	4646.29	8886.93	3881.28	14221.3		7146.47	2168.13	4990.31	6737.56	4497.88	8063.6	7148.86		7258.78	6480.07	7278.19	5168.47	5826.59	6697.09	9087.4	7437.06	14334.4	6857.13	7253.69
O35490	17312.9	20056.7	39805.5	17712.6	26812.1	17317.9	14411.1	11689.5	17343.2	12404.3	26453	22649.9	9277.41	12420.4	27452.7	23941.8	23109.1	14932	21664.6		26083.2	11660.1	15068.5	31089.5	30113.4	12083.4	22532.2	9640.01	38506.1	2719.19	25041.2	7808.46	12685.5	12273.7	8718.67	17028.4	12492.2		17041.6	11247.2	28736.5	11294.5	21630.2	18199.6	25215.4	21095.2	29779.4	12605.2	17334.5
O35857	1645.95	2861.48	4794.39	3108.13	1711.75	5479.35	2095.39	5364.17	1745.09		3689.85	3213.07			3360.01	2509.62	3181.62		3063.96		2775.02	2488.29		5234.9	3485.47		3630.19		3576.1		4356.78			1757.07	3361.14		2912.34		1301.55		2757.13	2008.79	11084	2293.73	3288.67	2212.56	4043.4	2525.29	2969.02
O35943	2522.65		3104.97														2439.45		1015.54		3097.39	4230.78		3441.74			3026.45																						780.191
O54749	3768.46	3261.82	3648.69	1859.05	1654.55	3046.41			1787.85		8573.75	4135.06		2158.94	4053.07	1941.46	2371.41		4210.99		5295.92	1990.99	4833.84	2838.7	2414.38		3266.32		3686.95		3165.56		8938.54	2347.51		2609.35	1193.98		2057.86		2993.71	2726.76		3072.32	3107.56	3000.45	4280.64	1311.37	2322.62
O55022	9907.15	11965.5	26824.9	12674.3	6401.29	25065.8	7775.66		11500.8		10289	13467.5		10588.2	21800.4	19859	11294				20026	5698.19	7216.22	13044.2	14869.7		21037.4	9419.6	19339.4		9310.52	6734.85		8602.54	9876.74		5568.91		10494.3	11450.7	6852.22	4790.3		10134.4	15790.4	10726.1	23052.9	12229	6102.91
O55111	6722.87		2469.42				1825.64		2859.31						5235.98		4299.49				2616.32			4837.29	2474.45		4255.05		2217.63			2306.76			855.121	2648.39						1278.55		1428.02	3160.04	2731.72	5116.18
O55125	44990.2	9941.27	4961.94	16635	7820.68	8720.28	4318.16		9778.73		22162.2	8220.78		7039.72		7931.69	6764.46		4574.23			15974.7	8951.09	11564.9	12336.3		3825.97		17968.7		3753.12			5743.02	6331.98		6049.31		9758.41			8890.95	3097.96	4610.76	8277.02	1800.71	10136.6	3888.4	5663.64
O55143	3911.56	3771.38	5406.95	2961.12	3810.71	4065.26	1953.75	5288.24	3047.02	2872.16	4819.18	3852.6	3144.5	2175.8	4837.11	4214.79	3572.67	4724.19	3451.81		6220.99	2271.58	3771.67	5823.08	4823.27	3899.59	4694.88	1968.68	6469.07		3929.91	1514.51	3988.63	3050.57	2241.71	4177.71	2829.65		2573.21	4239.46	4545.53	2740.34	3405.5	3616.73	5067.6	3977.43	5934.08	3449.68	3448.46
O55229	4672.29																					1546.2							2540.62												4212.99
O70152	6375.76			4536.44	956.807							2913.89			3668.34	2854.15			1368.4		2784.91			4612.91					4049.88		11823.7		3164.32	1728.61							2084.2						3929.8
O70194	5195.67		11857.6	10812.4		7701.19	17229.9	11255.5		6743.22	7551.86		1621.21	9324.81	3349.35	16063.2			8739.79		3939.79	3984.59	5479.72	10204.9	4344.88				10963.8		8547.65		8255.84			10130.8	547.009			19083.6	10064.2		2376.3		9450.14		6914.69
O70251	8178.65	10369.3	19059.6	7182.67	9840.13	5797.57	5745.74	15417.5	4824.28	12813.7	13047.6	5274.73		5032.44	14436.3	7778.69	10637.7		14436.1		10647.1	4480.86	2710.07	15755.8	9791.65	5732.57	9895.66	5531.98	11193.3		6940.87	3259.9	11092.8	6164.97	2229.97	10259.9	5297.32		6554.08		8143.15	10552	3766.37	5196.64	8737.54	11128.9	13227	3723.51	10255.8
O70252	6248.52		4006.05	4535.62			2777.6		2280		4799.52	1619.96					1817.11				4184.93			6970.91	2280.35						2230.07		2830.22	3299.92			1538.8		1493.8		2553.46	1078.54					4886.75		3174.73
O70310	3282.09	2305.51	3580.1	1585.81				2804.07	2234.46			1962.65			1389.24	1046.84	2535.25		9614.29		2704.56			2373.53	1955.87		3267.21		5694.4			3992.89	2529.81	1919.42					3492.06		3660.43	1084.8		2141.34	1394.64	1711.18	2123.85		1324.43
O70400	3121.94	4901.24	5340.16	7268.82	2948.18	4004.73	5305.28	2931.06	7716.38	55043.7	1752.73	741.218	1007.34	887.048	8680.07	4843.84	3162.5	3200.71	2523.59		2316.71			1599.14		2582.91	3562.72		5573.14		5947.56		7813.17			5073.37			3220	1746.29	4938.62	1545.59	1337.58	1330.54	4031.19		5933.5		3552.19
O70435	2642.63	1402.05	3009.1	1997.61	1328.07	1885.52			1610.4			2000.28			4854.33	3215.36	3232.21	12938	5727.65		546.878	1573.62	2119.47	5806.98	4322.5		1732.62	970.884		4887.68	7671.29	726.887	5709.21	2380.94	2718.38	5094.2			1449.13	18227.8	1362.88		3678.15		4888.12	2455.31	4903.69	3472.32	3052.43
O70475	4958.54	6993.65	8093.67	7713.49	4596.67	4024.48	2928.02	2992.93	6050.33	11418.4	5722.37	6061.65		1458.5	9675.48	8929.61	6627.15		6549.2		8651.01	3207.8	15058.3	5986.27	8910.44	8524.71	6887.62	6187.94	7462.78		5069.27	2007.55	4236.9	5212.21	2810.55	5870.49	30308.7		5435.65	5039.19	6192.42	6916.82	4749.28	1583.12	4565.75	3988.29	11120.3	3741.99	6111.3
O70493	6356.01	8145.23	5829.11		12683.2		7231.61					7111.21			6339.6	8594.63	4702.37		5478.56					6907.66					8952.79		5399.26			2517.05	4812.83						3869.65					13628.9		17904.5	15031.6
O70503	4337.81	6781.18	6574.73	4951.42	3472.58	4068.68	3625.85		9429.98		7454.83	4302	5554.39	5567.36	10499	6462.73	6414.07	2638.53	4391.65		7683.53	5245.9	3616.43	9663.66	7292.87		6703.48	3876.57	3857.64		5279.04		7133.4	3690.1	3718.83	4339.59	3710.71		6193.29	6961.94	4426.23			3183	8303.37	6588.56	9779.4	1918.73	7378.98
O88325	3558.37	1920.2	4260.19				2117.53				3821.97								5177.08			3919.84		1992.5			3055.68		4105.08						5872.96						5348.08		6579.66			1842.34			1896.5
O88451	15749	19142.9	26601.6	14816.6	16962.1	14924.7	12191.4	18182.8	20626.9	11228.4	34266.6	22973.7	7242.3	9599.05	36308.1	28961.5	17504	10903.5	18025.9		33949.2	11968.7	12249.5	29259	21830.3	14141.9	24859.5	10954.9	33200.8		14762.2	11761.2	15547.7	15785.8	11162.1	13136	10983.5	3983.44	15402.1	16226.4	20093.6	8303.88	11268	12949.8	17553.9	14042.6	37753	15989.1	13908.1
O88569	10933.6	5762.22	46436.2	19568.2	28477.5	15775.6	8580.35	14428.7	11469.8	17000.6	15044.8	21167.2	18347.5	5497.54	15881.3	21449.6	20025.6	14778.7	13103.2		12489.3	12766.6	9701.92	24937.4	34158.6	16529.5	21394.6	7968.56	23919.1		20529.1	8493.46	16476.9	17710.3	13617.2	18155.8	3605.43		17613.8	11323.8	14411.1	7742.54	34985.8	12668.5	12573.9	18001.1	39638.7	3629.52	19589.9
O88587	3115.48	3847.4	7316.54	3551.52	3881.44	2038.22	2571.75	2393.69	4078.09	1032.6	4943.83	3801.9	1365.27	2346.29	7674.78	4692.44	3874.34	1788.82	3743.22		4244.11	2074.13	2891.07	6426.47	5579.72	2077.08	3796.75	2239.9	6380.73		3448.87	1343.26	1755.7	3118.01	2038.7	2756.81	2865.55		2988.71	3112.99	5086.11	2685.53	2294.77	3672.84	5116.4	4319.88	5193.8	3057.52	4213.7
O88736	5527.62	3412.53	6035.43	2183.17			3489.17		4897.07		5328.99	4036.82			4015.14	3978.81	6479.09	6751.39			6100.64	6291.06		8723.25	5486.31		8325.73		7421.48		5801.45				2177.63		2769.39				10563.5		4312.33	8349.82			8131.5		3967.52
O88844	3086.69	7865.36	12908.7	9036.35	6333.53	6182.42	3329.62	2886.51	5214.78		8669.24	8587.33	7642.8	4247.42	10827.5	9027.64	4958.07	4459.17	7643.09		9709.56	7795.3	6022.1	12151.2	8716.24	3769.71	8229.24	2472.69	10781.8		6994.5	2618.8	6808.3	5756.14	4584.62	4742.34	3044.2		4822.93	6285.84	8846.68	2241.84	7139.34	6482.08	8244.44	7201.99	11653.7	7400.95	5738.59
O88986	1699.51	2415.32	4952	2403.65	2205.26	4123.93	1202.76	1906.3	2364.49		3619.74	2585.1		2211.03	2216.54	2267.19	2664.23	1990.16	3001.71		3798.68	2663.44	1756.07	3692.2	2699.39	3448.87	1319.12	4939.19	3962.92		2573.34	4844.04	1662.76	2551.01	4378.63		2067.99		2348.55	4001.42	2616.56	1439.69	1843.4	3434.63	3126.79	2202.5	2331.07	2674.48	3193.87
O89023	2797.12	4463.12	7255.88	9401.48	3462.99		3084.85		2890.65		7407.11	3080.21	2344.32		5700.46	6033.67	2830.62	4277.76	4125.28		4663.23	5284.72	4076.34	9184.68	4566.95		7696.36		3952.38		5388.8	3031.54	2347.06	3085.97	1697.06	3993.58	2719.8		4515.19	3399.41	4806.95	3738.14	2979.19	2516.45	4536.13	3975.73	8071.01	3443.96	4057.77
P00186	4182.05	8034.08	8181.9	8750.91	2070.7	2607.97	3276.75		13285.2	2831.25	9509.75	13894.2	4866.06		18908.3	23098.4	3859.28	11003	9028.6		7792	2643.05	4392.83	11502.8	8867.73	14606.5	7559.02	1257.77	5149				7465.03	9557.94	5787.81				6061.61	7347.62	8079.39	1160.9	4218.78	4284.28	1084.68	10203.1	15022.5	8743.45	3451.15
P00329	5529.54	18913.7	21807.3	16298	16879.9	6511.26	9969.86	7228.16	12254	6118.02	14402.6	16824.2	4562.31	6965.75	23454.6	23371.1	15641.7	6514.06	12185.6		20674.6	8250.89	9194.37	26004.8	23340.3	7101.28	18699.9	5157.72	20390.9		13404.1	4057.71	11436.3	11313.5	7495.15	9271.28	8246.99		9150.67	8849.73	14616.4	5357.34	13135.6	8399.59	15498.3	17104.3	27018.7	9131.54	14515.7
P00405	7622.48	9050.83	18555.7	8956.77	8919.95	6185.95	10025.9	5644.81	10240.6	6572.28	14312.5	10487.1	5778.94	5544.44	12686.6	11668.9	12265.4	10413.3	10415.1		13890.9	7140.61	7183.61	13802	14932	3706.77	11735.4	7667.23	19449.4		10178.5	3821.24	6485.24	4786.07	3661.92	10626.1	6345.67		9849.48	8211.14	10916.6	4334.34	6065.35	6341.6	8748.13	6753.89	13439.1	7584.1	6597.56
P00761	49303.1	23788.5	49800.7	31783.6	33134.8	67534.2	26357.6	48113.1	38662.5	55120.3	66472.5	39775.7	57214.5	30472.3	53610.7	39865.3	26894.2	56588.4	41334.5	37240.2	59189.9	26786.2	31220.5	49663.3	39616.1	73423.5	48888.6	29636.5	45123.1	40951.9	44784.5	35074.6	54698.6	35578.2	31945.9	60037.4	31887.1	59612.4	28357	55528.1	64809.5	42400.7	45252.2	34009.9	46120.4	23856.5	56078	43680.2	31670.4
P01027	3877.51	3029.58	4663.41	2880.25	3334.44	2671.52	1461.52	7344.66	2451.97	4487.02	4737.01	3673.62	6947.59	2466.3	3414.01	2357.21	3253.98	3741.5	4356.01		3477.16	1319.4	2020.99	5414.33	3772.68	4284.83	3141.73	1331.99	4309.96		3678.96	2755.4	4355.18	2274.2	1834.84	3224.1	2328.82		1984.91	2360.29	2717.96	1698.61	2685.6	2095.2	3580.21	2218	3431.01	1894.91	2852.84
P01029	4532.04		1551.08			2300.91		2447.98	2413.91		5300.63	4207.28			1714.66	1973.9	1700.02	2934.76	1625.71		4657.49	2036.92	1833.49	3672.86	3300.88			1283.8	2331.16		2926.11		3002.86			1750.42				867.764	2255.36		2546.36	1359.18	2238.85	3155.66	5105.55	3552.08	2338.93
P01887	15740.4	8674.07	15185		16420			8849.72			17950.2	46185.1			8210.77	3091.49		11681.5	16049.1		17027.5			13629	8292.58	15620	15324.6		13069.8		11764.4		18448.3				18337.4						22124.3		19012.6	18045	18991.8		14581.5
P01898	7865	8279.14	21530.9	7540.89	9004.23	6238.88	5974.35	4796.12	11108.4		12809.5	6558.1	6233.27	2754.14	12164.1	7975.25	8075.32	7941.16	6980.76		10944.6	5862.99	7607.71	8250.45	10248.3		5890.05	3710.42	15289.2		14874.5		4859.41	6715.42	9724.65	8467.96	6388.97		3472.3		11413.9	1602.01	7414.51	6334.54	9381.86	5226.28	7291.21	4608.63	6092.14
P02769	17628.2	4028.17	25736.6	14598.6	9727.96	18220	3722.79	12734.7	5785.69	4964.73	20027.7	9567.72	9295.36	5362.83	16023	16712.6	7079.1	4609.55	21154.3		33443.4	8605.57	5479.08	20017.4	11219.1	10642.6	36555.6	4641.37	28909		10319.6	5866.79	12378.8	10650.3	9206.74	5779.97	8369.65		9229.76	17552.6	5495.73	3578.04	16214.7	6524.12	9705.37	8607.51	15229.5	8353.08	5498.74
P03921	6042.33	2192.01	7450.22	1724.75	2712.9				929.934		9010.05	2295.49		1498.09	7333.19	1135.04	1420.44	1642.75	4761.66		5563.19	1507.36	921.726	6726.8	2526.08		2144.82		6596.04		6892.17	735.727	4843.86	1115.49	4225.51		3927.5		829.979	7926.26	4405.25	1365.61	2951.36	1105.58	5269.09	1775.15	11248.4	2836.98	2949.08
P04040	5676.73	3572.1	16019.3	3250.73	3812.06	4934.35			1845.38	4045.67	162866	121998	54001.9	50352.4	144088	117565	25275.1	44388.9	103808		524556	212625	65950	240224	7397.25	4020.63	90993.6	29705.8	241675		5572.25		31828.9	41454.5		7365.62	1775.35		885.845	1993.84	8194.28		5273.14	1847.53	10323	3080.96	17257.4	3387.34	4314.12
P04264	9022.37	4601.43	15236.8	296498	3737.04	26175.5	5408.02	6832.86	10011	9501.09	20345.7	50545	4846.18	5727.49	6904.31	6542.62	1.43257e+06	13947.8	4452.77	6340.19	4129.2	4921.34	60585.2	7766.56	1.54711e+06	25387.2	4532.2	4954.39	8145.81	474416	7767.56	5119.03	68256.5	834180	5192.23	53380.6	8308.62	10992.4	14977.4	4809.56	8568.86	5641.02	11033	4742.55	11341.4	78507.5	1.85034e+06	452901	5973.74
P05064	1997.8	3409.28	4490.07	2825.49	2960.7		1095.39	4450.37	2503.79		3510.28	2643.84	8509.12	4074.21	2097.46	1636.6	3031.78		2907.73		3298.7	1700.56	2709.73	5486.39	4753.79	2836.72	3144.12	1565.48	4279.17		4568.81	1749.26	2469.34	3202.81	993.176	1888.2	2294.6		3322.72	1006.57	3297.48	5585.03	2697.46	2503.14	3983.1	2899.56	6666.69	9268.92	2758.93
P05201	4738.45	3056.33	3284.57	4158.37	3184.07		3498.13		2742.57		4808.74	1331.48	4062.94	3401.5	4617.94	2690.54	2801.86	5114.4	6806.84		6420.98	3235.33	4440.17	5125.1	4614.3	4142.75	5017.51	3628.54	5238.93		6771.4	948.874	19916.1	2636.96		8379.62	4399.98		3163.26	7337.29	3128.42	1318.78	6334.42	3517.43	38871.1	3708.73	3936.33	3453.9	2970.59
P05202	10785.6	13711.1	24268.4	12008.1	11611.4	8631.72	5829.69	5635.63	9179.89	5481.24	15399.5	11930.1	7084.49	5663.93	15258	9888.02	11539.9	12607.2	10910.1		14785.5	6138.34	10691.2	21015.1	21432.2	5984.85	15487.7	5843.21	19856.8		12428.3	4118.44	9462.99	5913.22	5275.91	6574.52	7166.42		6339.19	9586.97	9478.12	4617.37	10003.1	10306.2	12326.2	10447.3	19367.7	9653.05	12308.4
P05784	11246.9	19574.7	29678.6	20304	14638.9	15042.1	13526.4	16695.7	16838	9329.62	21542.9	22014.1	7439.85	10166.2	27090.1	22725	15478	15872.6	17030.4		20066.2	12639.5	15472.3	22834.8	31074.4	13203.4	24533.1	9706.11	24234.8	292752	16582	8190.04	14516	13601.5	9412.15	15743.5	13699.4		15797.9	12463.3	17256.9	9628.45	14696.8	12944.1	22344.6	19340.9	32124.9	16811.9	23319.2
P06151	4810.84	7541.43	7799.33	6060.99	8239.27	4256.87	3591.43	3965.93	6546.27	3975.62	7351.65	7360.99	2728.24	2726.09	8870.1	8308.8	6719.4	4829	5966.06		8220.48	4351.23	5208.52	10968.6	8607.57	3899.31	7467.32	2779.61	7702.24		7553.15	1758.43	5381.12	4108.12	2606.02	5857.21	4259.26	1630.7	4159.79	3059.37	7856.63	1922.05	6437.48	4531.87	6935.32	6543.23	9464.19	4430.2	5707.81
P06745	4740.13	2730.79	3455.32	1496.11	2606.15	6007.01	2592.6	6069.3	2578.29	5865.93	4796.87	2459.01		2775.01	3737.22	2603.96	2211.3		4041.49		3278.16	1846.7	4315.75	4010.28	2577.27	5773.35	3516.46	4499.41	5188.1		5579.43	1746.67	6419.45	1842.42	3124.85	3340.48	1755.16		1646.53	4583.8	3928.77	1249.6	1699.84	1941.64	5344.97	2333.72	6716.9	1796.75	1593.84
P06801	10886.4	5214.36	7333.72	5388.55	3811.17			7183.12	4488.66		4144.9	3951.89		1430.11	7987.49	7120.97	3930.62	5903.48	3474.24		7402.64	2061.19	4129.98	7188.56	5956.96		6320.81	2735.04	4205.29		4180.9		4886.39	2872.06	3535.95		1924.01		4882.77	5680.52	4060.46	1808.45	4756.15	1548.57	3380.87	5513.11	8154.65	3482.45	3961.36
P06802	10521		3273.13	3924.74										4711.34										2922.68	3697.64														6984.35				2383.9	2162.91					2531.96
P07309	6795.08	2887.74	7689.17	4021.27	5478.82	6312.84			4198.53	3597.92	7993.32		15037.9	3883.47	11878	6701.99	9018.86	3680.85	6378.44		9545.37	4117.02	2629.1	9246.5	3002.8		9193.33		6813.52		8283.9		4404.8			11076.4			8506.75	8804.37	10241.8		10017	7820.61	6751.02	4460.43	6845.1		4424.82
P07356	5056.52	1683.49	7311.16	7160.63	3826.97	5877.92	3367.27		5146.36	6923.97	15184.7	1700.86		2274.54	5400.18	4137.59	8482.92		3609.05	6095.14	4279.71	1753.17	3378.03	3282.56	6901.6	4943.09	5045.22	2355.23		19705.4	14977.6		3228.62	5298.1	3862.8	2363.16	5112.57		4242.07	2506.76	4544.08	4180.2	2246.04	4886.4	4141.98	3669.27	14326	41087.5	3580.33
P07724	556.979	3586.46	4087.06	3353.69	3988.35	2047.61	1871.1	1946.42	3669.44		3554.35	2665.18		1646.32	4034.98	2999.12	3008.27	5044.91	2393.76		3170.43	1463.77	3084.04	3747.75	3741.08	4765.89	2910.29	1434.11	4567.34		2540.83	774.725	1683.88	1794	1875.57	4856.06	1428.97		1922.94	4671.18	3161.61	1194.16	1024.89	2066.53	3093.46	1379.3	3005.23	1367.26	3508.05
P07901	4426.83	7434.09	11094.2	7877.52	7130.7		4190.93	7332.85	6558.15		7651.3	6903.06	8847.66	7017.64	7956.4	6457.57	4832.89	10098.8	7091.21		8606.94	3571.35	3764.38	10635.9	8862.89		11429.6	3146.08	8806.83		7303.77	4455.43	8082.97	5828.51	4819.83	13338.4	3513.9		4631.45	7857.58	6597.02	3000.56	7747.7	6373.73	8672.18	5986.21	12344.6	5163.51	2879.88
P08003	4562.56	7285.83	13110.8	6005.5	5653.92	4767.8	4547.04	3164.5	4557.6	6424.95	8586.17	6089.28	6720.96	3865.12	10011.4	7045.41	6567.95	6545.81	6477.38		8552.42	4694.93	4083.85	10334.8	7672.95	3483.18	8284.21	4569.16	8520.83		8091.15	3415.77	5707.24	4721.44	3275.18	5686.66	4946.89		4137.29	6465.07	6451.71	2891.67	6188.53	5113.43	6790.04	6720.63	8815.95	5569.06	7095.88
P08032	3983.63	1413.86	3654.01	2435.61	1781.4		1461.57		4700.19	3605.65	3870.6		7706.44	1412.84		5303.72			2316.69				1200.49	3123.46	2053.49		1301.51						7377.24				2463.08		3450.96		10456.9	3800.66		3744.5		1495.66	4561.05	2064.54	4734.62
P08113	8306.38	10479.8	21408.9	8888.5	10073.1	6457.27	5502.5	6178.46	9332.21	5756.19	14731.9	9301.33	6456.5	5992.82	13977.4	11771.2	11342	9791.75	9901.33		12289.3	8482	6974.52	15082.7	14323.1	6440.98	10993.5	4542.71	15311.5		11070.8	3984.42	4931.88	5311.3	4462.62	8145.69	7476.02		6802.98	6652.04	9881.68	3420.6	6113.07	7281.92	10701.7	8941.97	13193.9	7722.83	13089
P08207	2294.28			2605.55					1759.07								1417.52								2780.18					4425.19				1688.38													2797.04
P08226	9376.62	9574.12	10883.2	6815.1	6036.17		4924.5		6867.22		9354.27	5977.35		5490.76	10916.8	6899.12	6730.5	5595.06	12542.1		13024.5	4573.88	4467.84	12371.8	8103.7	18617.1	11610.3	5662.97	10367.2		12120.7		12578.1	5084.05	7792.15	6416.42	5242.8		5501.7		6454.48	29970.8	13948.9	5052.61	10794	5569.99	10855.4	5052.25	6290.19
P08249	5928.3	9206.66	16385.7	7971.68	7328.74	5024.11	4896.79	5530.29	7306.41	2701.23	10188.7	6849.43	3840.11	3952.81	11440.7	9403.75	6852.61	4180.26	7640.68		10917.7	4653.31	6077.72	11742.8	11250.2	5370.19	9196.99	2996.78	13099.9		8797.63	2321.29	5493.93	4518.88	3613.15	6300.67	4090.11		4884.44	4520.63	7731.99	3894.4	7453.65	4809.67	9627.16	5948.05	11738.7	6469.4	7326.12
P09103	5579.73	8458.78	16937.5	7923.67	9420.02	3860.17	4791.29	4526.47	7538.49	4988	11250.6	7292.38	3731.36	4408.41	10908	10255.6	8869.85	6859.14	7432.41		9714.57	5786.02	5282.12	13065.9	12417.2	4864.45	10584.6	4312.56	13098.1		8279.88	2512.83	5839.21	4330.33	3974.8	6159.47	4969.59		4460.33	8102.82	7825.95	2980.16	5574.64	6016.69	8899.71	7801.86	13075.2	6002.22	8990.05
P09211	522182		174630			195333		103505		206101	197916	7614.69	110174		160186			76782.1			157954			272981		69411.5	109439						150810			77297.4		140229	6216.13	158746	242267		251152		198122		123055
P09405	5209.52	6687.91	16669.3	9026.98	10480.9	6692.04	5077.15	6840.25	4313.1	9536.54	9101.22	11259.4	6499.31	3585.49	9386.93	9384.35	9845.6	6167.18	4787.27		2256.68	5954.84	5993.12	11571.8	20622.4	6606.18	12690.8	6133.29	12447.5	54009.3	9041.79	8557.07	10003.5	8461.23	6638.78	6338.66	4393.64		9085.86	5783.37	5575.81	2513.5	16736.5	9677.36	4787.68	9584.97	18329	8136.5	9495.32
P09411	5146.11	7646.15	13431.5	6604.49	7228.08	3706.81	4867.36	4972.48	6016.56	2415.3	13035.2	6429.02		4947.22	8112.55	6131.05	6714.36	3721.64	6711.41		6761.17	4917.43	5414.43	10512.4	11313.4	15501.5	6810.34	4618.39	9566.03		7088.92	2464.08	9767.56	4862.96	3451.31	7312.25	3747.04		3263.62	5995.75	8061.43	2754.24	9668.88	4998.59	8594.69	6604.77	10696.7	5232.61	6215.44
P09528	1946.89	7048.88	8122.51	6198.86	3308.21	2790.06	5420.62		5339.65		2490.51	4340.42		1542.66	7214.02	4832.17	4120.55	3034.98			2067.64	14744.4	14538.2	9248.46	7006.65		7701.05	5514.47	4626.33		8889.62	4418.95			4431.72		2813.64		6458.24		4190.73	3364.47		5624.65	3712.51	6159.96	6526.73		1430.24
P09671	6084.11	7240.05	13367.7	7627.56	6260.36	4251.55	2546.4	3720.78	3864.02		12252.2	6278.55	4388.04	3240.64	9315.72	5707.45	6990.92	4213.04	7096.67		9437.96	4079.06	4025.83	11449	10086.1	3836.6	5834.53	2467.03	11129.3	1327.73	6518.32	2438.46	3981.43	3676.55	2001.51	6626.68	4552.12		4901.05	4795.18	7529.77	3316.57	4901.34	3928.38	8899.92	6011.25	9604.67	4174.84	5433.32
P0DN34	9489.59	13246.6	12797.7	8070.06	14402.4	9495.06	3829.76	10233.8	7967.82	4392.11	14884.6	4689.37	5885.33	7272.36	11922.8	11990.9	9294.19	6254.41	10694.6		14300.4	3653.66	8685.63	17072.9	15561.8	8335.87	9792.53	9818.55	11852.5		11533	4109.16	6563.4	5294.57	4807.01	7427.56	7068.85		8852.62	6404.95	10478.6	3223.37	5160.41	4861	11550.7	7301.16	11323.1	5468.63	8468.1
P10126	11425.8	12881.3	22543.9	13336.5	13138	9275.61	7706.34	7529.77	9963.11	8476.56	17788.7	13151.9	6763.31	7407.71	18692.3	13471.9	12052.6	8777.51	12147.7		18615.2	10436	7750	20776.5	17650.7	7999.73	14909	6350.61	20292.6	1279.49	12624.7	3670.21	10288.7	7748.28	6320.88	9378.01	5999.46		8405.92	9140.18	13759.9	3373.39	9620.34	7593.54	13217.7	12403.2	22084.2	8417.63	12038
P10648	9159.94	2205.39	5922.31		2778.75	7031.66	1416.27		994.317		5499.3		3583.35	2526.4	3663.65	2678.21	1502.49		3946.39		4870.3	2783.79	4643.77	3207.2	2759.62		7659.87	1307.71	7680.37		2092.15	6177.58		2764.4	2324.29				1966.77		2551.56	3017.81	5486.34		1871.51	1875.53	2617.36	294.942	1909.13
P10649	9851.12	21363.1	23406.2	21581.7	17885.1	6197.44	10630.5	4426.8	23105.2	5562.69	12252.6	26390.8	4945.66	6348.03	54344.9	40008.2	14855.2	9353.68	12723.2		25654.9	8707.06	7809.32	30442	17982.2	4292.86	21969	6446.77	17132		10894.3	4170.8	13278.6	16502.9	8087.78	9462.59	6007.95		15450.6	15303.8	9867.11	4415.78	9801.11	7190.6	12714.3	20433.6	32575.1	13532	13479.1
P10854	40615.9	31596.5	121029	53727.1	77370.6	47306.3	35653.6	44814.8	34123.2	76625.5	30834	77224.7	25930.1	19203.8	54690.3	47962.5	53005.6	43840.4	32484.9		20557.9	54511.2	56428.5	100162	108656	35156.1	70795.8	32713.4	125908		112838	34784.6	49676.5	49675.9	45652.8	61424.4	8401.66		52192.4	30041.3	58134.3	15856.9	164778	43490.1	27070.7	53429.8	101974	23759.7	78081.3
P10922	8977.32	6967.03	17250.4	18103.7	18615	9266.92	6286.32	10643.8	4173.7	9197.97	8364	11557.2	7381.43	6825.94	12988.5	12647.8	17095.1	8795.64	7825.6		5846.58	10481.8	14328.4	17978	22189.2	10714.4	10323.1	6205.15	20448.2		18767.4	9140.01	7884.73	10822.7	7943.86	12990.3	2038.07		8289.77	3704.36	9822.92	3927.33	30799.7	10827.7	5527.36	6531.24	15466.4	2361.04	16245.8
P11352	25782.9	4977.23	8808.03	6966.43	4877.73		2925		4600.52		8353.93	4478.92		5469.87	9300.75	2912.47	5459.45		11657.9		5249.17	3890.55	6142.03	8248.77	6517.86	3556.05	6129.38	3295.52	8371.61		8445.93			4450.32	2288.2		3625.58				5297.61			3469.64	4807.27	2894.14	7888.95	7659.14	5004.11
P11499	8234.14	14661.4	26588.5	14778.7	12482.4	6642.91	6848.13	10932	9855.27	6750.36	14854.6	11847.7	3593.87	4669.24	21597.5	13763.7	12513.7	9471.14	10422.8		17210.1	6358.33	7288.67	22773.9	15394.2	4441.85	14970.4	5392.34	18773.6		12948.9	4595.92	9922.14	9341.73	6280.85	7170.16	6335.16		7191.34	10601.7	14089.6	4341.18	10998.5	8311.56	11205	10668.8	20337.1	8226.36	10928.9
P11679	10593.4	14663.3	29524.7	19400	12525.3	11715.9	9254.17	12966.4	14277	7700.99	20034.9	19557.8	7509.68	8177.12	23864.4	17453.1	11856.6	12993.1	15960.2		20839	9893.05	14369.6	22879.5	24693.1	9343.47	20365.8	7571.87	21056.4	102641	18813.9	6281.51	14093	12202.6	9025.21	14523.5	8195.05	6411.59	10253	13272.1	14341.5	8167.74	11477.7	9875.65	19801.2	16315	32526.9	15493.4	20934.5
P11714	3005.44	4984.14	9895.37	4636.64	5272.96	2487.11	2629.96	2700.57	7483.44	1772.28	11396.1	8721.15	2438.06	2073.75	11345.6	8562.35	5594	4230.51	2992.63		8542.58	2718.94	2600.33	8505.2	7586.38	2783.12	6581.57	4001.82	6824.27		4126.89	1822.76	3187.4	4153.19	5795.5	4447.65	4614.69		5027.53	3596.29	4394.95	3371.8	2572.19	3895.24	6808.31	7041.5	8576.67	4533.45	5318.53
P11725	11204.9	14715.5	18707.1	9382.3	12219.5	7601.15	7439.64	7119.04	9615.52	6314.65	19879.1	7890.18	7024.88	8395.17	9857.7	6434.51	11506.9	6456.04	13564		13526.2	7605.45	10927	19217.9	17789.9	7622.02	11645.5	6277.08	22019.8		14732.3	4249.35	4666.77	6189.42	4617.34	11252	8928.81		5992.39	4965.82	17637.4	6074.53	10875.1	9516.42	17012.8	6435.13	13879.8	6119.3	10964.2
P11983	2918.05	3262.66	3745.47	2150.28	2247.68		2346.76	15923.4	2037.05		2061.31	2649.69			3526.56	2247.52	2174.22				3604.81	1290.67	1556.53	4913.93	3997.95		2508.13		2888.05			3117.81	2869.34	1578.86	2873.52	4258.8	959.789			1440.36	1390.13			1828.27	2730.7	2837.39	5074.6	1555.46	2475.7
P12367	4406.54		5165.77	2155.99	2868.86	5907.05	3982.43	4144.9	5201.16			5412.04	10041.3		7380.53	3061.32	3542.99	4479.72	2335.24		6092.97	589.484	5459.09	4187.01	3333.04		4926.34		7323.75		8459.55		3938.48	3043.97	2489.26	3000.17	3528.46		2926.51	5231.11	3357.18		5520.61		4069.4	2792.71	2749.39		2323.17
P12382	5814			1678.67	863.237	3821.62	1146.37		2302.34		2989.17	2487.01			7233.28		2055.31		6271.21		1196.25		4951.71	5284.16	2853		4637.33					2616.74			5854.19	5364.69			3063.95	4609.21	4401.65		3611.59			2743.01	4605.08	1622.96	1166.71
P12710	6248.59	7955.21	13042.2	8325.1	8628.24	4138.82	4383	3025.97	6443.43		8224.59	9720.26		4041.86	13935.1	10762.3	8275.81	7880.86	7336.45		11736.5	5114.37	5482.84	12059.2	10289.9	4944.06	7157.89	3448.82	11464.6		7136.24	3153.75	2573.34	4426.53	4106.61		5589.41		6173.41	6546.82	6741.84	2925.7	5969.61	4802.99	9116.82	7510.33	12316.4	6676.78	10234.9
P12787	8229.92	6288.93	11476	8695.52	15422.7	5420.43	6861.07	4314.01	7788.93		8837.73	7008.42	5416.8	5495.1	7056.17	5534.68	7045.43	4821.88	6143.91		6198.66	4469.58	5582.67	8500.58	10053.3	3169.53	5947.78	2394.12	16096.8		7560.88		4946.46	5648.56	4639.5	4463.51	5351.97		6605.66	7826.47	4658.73	2833.04	5216.76	6189.84	8172.6	7958	8471.4	6439.77	4984.53
P12970	8095.63	8491.52	27173.8	11823.8	10572.5	8491.89	5468.12	7725.56	8189.58	5740.95	17373.2	15520.3	5052.58	7266.46	19598.7	13941.3	11340.5	7684.68	11404.4		15231	10321.5	5534.92	18667	15872.1	4232.28	14188.1	5512.78	20866.4		12958.3	3457.49	9209.5	6744.26	4595.53	10173.6	7552.42		11858.4	11834.6	14149.7	5151.94	6014.94	5847.84	12631.6	9100.76	21993.9	8032.25	11975.1
P13020	8476.46		3447.3					5854.24			3302.14				1622.62	2657.45			6500.97		2738.74			3365.17	3009.66				5881.45					2233.45					5461.54								7125.18	6679.46	279.173
P13645	6810.52	4325.24	16110.8	287200	7599.32	39224.9	7925.19	7279.52	11559.2	6894.69	9962.16	93139.2	9089.28	4996.96	10626.5	7771.66	292962	10422.1	12820.5	9390.68	9881.22	7971.98	83423.2	8380.1	2.99701e+06	24365.5	11934.8	17727.5	11619	919098	13282	14920.5	85626.6	1.59326e+06	13945.4	68861.3	13819.9	14587.2	18910.6	9644.94	12380.9	6051.22	13487.9	9188.24	18578.9	239693	1.05342e+06	110722	9085.76
P13707	4050.31	3644.68	13648.2	6280.41	5844.72	3187.88	5648.6		6272.07	3604.71	9506.1	7393.27		4391.29	13300.1	10774.5	7248.96	8904.34	6320.48		9267.68	4335.26	4402.89	10594.4	9068.58	3847.26	7494.42	2432.84	10630.9		8011.3	2000.82	4356.33	4775.52	3872.37	8288.34	5146.88		3620.72	6235.3	6367.98	2618.55	7562.4	3609.85	7338.89	6156.31	12372	4730.74	5691.97
P14094	9223.73	5724.46	9959.8	2988.08	8492.48	7790.18	1573.77	6830.77	2621.12		7782.48	2301.81			5952.67	11221.4	4562.52		6592.35		14664.8	5057.56	5728.08	5915.69	4214.71		3880.72		13676.1		9381.09			2278.85	2979.84				1840.2		6216.71			2599.53	8255.54		6919.32		6171.52
P14115	9904.35	15892.1	29926.6	14366.8	10165	14420.1	7488.71		8813.96			10483.4		10388.4	32688.9	12041.7	15415.3	12354.7			19933.7	8811.35	7489.68	31389.4	23418.6		22472.8	8286.58	34893.6		11639.2	2615.18		7336.74	7692.92	14752.1	7066.14		11670	8763.35	22090.7			2865.6	6262.59	12336.1	20334.6	4657.59	13693.9
P14131	5022.83	7885.35	11542.3	6394.64	10289.2	3938.57	3849.59		6741.09	3223.62	12083.4	8671.17	3308.45	4034.41	9432.06	9266.03	8304.82	6567.63	9595.79		8544.1	7763.39	6368.38	10845.3	9223.82	4721.84	7856.96	3260.34	12516.6		7531.2	1881.35	3540.05	4193.89	3916.61	5059.41	2584.39		5393.51	4855.04	7861.01	4178.66	4409.26	4639.5	7878.41	6565.61	11457	5570.58	9725.78
P14148	7440.66	9636.59	20417.1	9874.21	11382	5023.87	5394.68	6829.48	9799.83	5952.77	14558	10065.8	9044.8	7439.1	11803.1	13530.4	11061.3	8040.69	10782.1		14972.4	7228.96	6243.48	15328.2	12937.2	7134.67	9637.62	4584.23	19533.6		8935.45	6585.17	7475.1	8379.83	6620.1	8229.48	5674.11		6981.09	6074.56	10335.5	3445.04	5946.13	5770.85	13475.9	8826.29	16718	7153.99	11716.7
P14152	5948.83	6538.8	10980.2	6396.38	7186.48		4261.07		5682.98	6418.79	10051.5	6645.8	6005	4463.67	7858.79	6583.1	6408.6	3778.82	7586.61		10912.9	3984.19	5689.05	9926.72	10746.7	6710.15	6018.17	3328.02	11785.1		7434.98	2307.33	5377.17	4490.16	3255.26	4872.45	4551.98		5417.92		8226.2	2948.35	6460.98	4647.75	10164.8	5758.67	10220.8	4936.71	6055.57
P14206	7266.63	8067.04	11752.9	8314.17	6879.08		3253.54		3369.75		13462.7	6120.17		2473	9474.85	6796.59	7745.99		5949.1		10239.2	3298.09	5887.3	15000.7	11472.1			3888.95	12607.1		7190.47	2940.73		6488.8	2575.67		4365.28		10236.1	5366.84	9325.16	1740.42		4870.62	3884.64	6005.19	9134.67	4280.73	12367
P14211	4628.02	4188.32	8203.7	3209.48	4495.24	1712.84	2697.49	3154.07	3991.54		6797.24	4945.03	4061.25	4517.47	6774.72	5105.66	6051.62	3515.3	5279.06		6113.77	2954.21	3166.47	6082.06	6269.77		5565.69	2674.31	6977.82		5757.75	2565.36	3886.31	2763.97	2765.04	3197.03	3262.02		3383.35	3241.36	6558.84	2435.26	1863.52	2838.73	4129.87	3630.54	7165.75	4099.95	4924.89
P14685	10348.3	4051.22	7395.96	7607.06	3214.56	10567.3	6448.42			7769.3	3588.33		3876.92		4987.2	3268.57	4016.37	3491.29	2813.45		8052.81	2452.51	7032.62		5063.84		5649.01	549.86	6044.67		7730.5		10977	5107.19					13818.6	4857.1		1648.42	6161.16	9943.72		2909.64	9422.11		3975.83
P14733	8978.03	5175.02	5641.68	4160.65	5681.46	10704.3	2475.19		5316.39		8045.79	2294.94	7959.74		6975.47	3433.82	4407.25	14230.9	10070.4		10839.9	3783.79	4894.14	2536.64	5466.53		2378.78	3844.44	11153.8		10971.2	1282.13	15456.7	6591.32	2669.81	8495.07			4304.12	2978.42	14208.2	5000.75	11226.8	4335.87	10278.8	4420.86	11299.9	5275.09	4268.87
P14869	2370.23	5071.14	9055.4	4871.3	4518.49	3061.75	3698.64	2617.43	4781.36	4148.4	7563.82	5010.7		3309.37	8187.35	6411.02	7671.46	3350.32	3267.45		7259.68	4378.05	3042.91	7555.23	6147.59		6088.06	2368.68	10152.4		4684.97	1683.79	3603.25	2863.13	2024.44	5457.26	2970.1		4481.42	2467.79	5341.63	2000.74	3180.49	4349.5	6663.49	5764.3	7950.93	3733.29	5303.62
P15327	2313.02											3215.59																						2116.87									3056.14				3991.68
P15532	5502.41	4465.94	7926.81	6380.46	5657.24	2968.72	2687.35	3758.67	3963.47	3941.69	9075.06	6994.8	3215.8	2342.15	6743.58	5589.3	3783.93	5013	7686.42		3563.62	3356.6	4646	8545.49	9679.38	2204.46	6098.54	3400.02	8342.84	2684.35	4060.77	1352.78		3257.87	4099.59	2423.52	3029.59		4008.27		6826.92	2252.17	5191.79	4334.48	5580.8	4880.83	6656.63	4315.84	7707.99
P15626	4406.29	1656.2	7615.04	3723.01			9208.71		7254.65			6376.41		3218.1	13752.2	5697.07	2289.71				6902.98			5282.17	3233.52		3027.7		2339.53		5687.88	7714.33	7944.61			3486.01			4805.24		4449.53		5947.14	7842.12		3324.34	5751.58	4343.98	5817.71
P15864	5295.08	9392.63	22208.1	15885.5	15421.1	7373.44	5808.02	4330.5	5287.2	16528	5320.21	16615.9	5211.25	4913.32	14501.4	8887.51	14874.9	3980.03	6304.1		2176.08	14222.9	17895.7	20352.4	14215.9	6175.33	11380.8	4054.12	24511.2		34245.8	8068.99	10403.8	10885.1	7132.6	7680.52	2252.21		13521.5	3989.98	8614.07	3899.89	23434.4	6463.44	5960.92	12877.4	25599.3	10028.3	17477.9
P16015	5201.64	13155.8	14305.2	12521.7	13524.5	4677.34	6612.93	3519.19	12315.5	3802.57	12384.6	14454.9	5804.43	4494.04	16155.1	14468.2	10195.3	4981.87	8026.13		15660.4	7383.05	7906.6	16442.7	17684	8222.49	15240.3	4019.77	14585.7		8893.98	2722.17	7582.51	8263.38	4174.29	6887.8	5359.28		8656.31	6270.45	9096.32	3139.06	11691.1	6530.38	12905.5	13062	18173.9	7785.04	10681.4
P16331	3129.71	7096.01	8098.62	8506.11	5449.68	4365.82	4040.44	7072.7	4786.87		5090.12	5894.2		3607.63	10753.4	8596.86	5341.65	5317.5	4749.12		6393.45	3143.96	3263.64	6124.2	7589.87	4163.14	9610.67	2407.96	6042.14		5894.29	2517.65	6276.09	3303.49	3539.14	3186.63	2889.04		4769.56	4847.93	5497.22	2663.43		3716.27	6003.64	5004.64	8080.35	5578.57	4314.13
P16332	3231.53	3285.97	5861.58	3432.97	2938.64	2801.29	2503.55		2509.02		5445.83	2944.1	2736.64	2086.04	3417.34	2275.19	2761.19	5284.2	3888.49		6655.13	2192.19	2874.01	5247.36	3723.96		5166.91	6611.26	6447.2		3988.31	1962	6473.07	3176.27	4225.64	6216.8	2359.77		2552.56	2595.81	4959.16	2578.22	4229.81	1898.21	6013.67	2693.92	5882.2	1713.66	2391.37
P16406	8557.18	6284.19	8550.98	4690.99	3275.38		4666.98	5992.59	10845.2		5055.76	5728.58		5307.66		2130.68	3360.21		13731.8		3341.66		3855.93	5062.47	4855.06		4074.05		5266.47		2873.51	4139.71	15526.8	2973.77	6761.61	8628.86			4167.36	7669.7	4947.29	4210.83		5456.87	3809.93	4948.94	9154.96	10600.5	3489.39
P16460	19096.2	20771.8	32141.4	15782.6	23636.5	17752.5	15243.7	14113.5	11238.1	10641.6	33539.3	11154	13072.5	14151.9	9757.02	6997.31	21393.5	15128.9	21660.8	1446.69	23705.2	12296	19546.6	31539	33113	13998.8	20411.5	8452.28	42924.2	871.251	26301.4	7344.47	4363.34	8951.41	8567.62	17366.6	14437.1	5559.3	10832.1	3660.12	30518.9	11123.6	16886.3	15739.4	32930.4	10315.6	24097.3	10606.5	17752.9
P16546	1957.39	4137.96	4480.87	3462.61	3421.81	2789.03	2882.06	4136.4	2656.59		4113.12	3257.01	2304.09	2976.36	3186.18	2519.47	1971.05	3916.84	4102.58		3851.03	2800.07	3766.7	4422.73	3529.97	5085.48	3186.97	3711.35	4026.3		4136.97	6888.65	6004.87	2669.13	2271.55	4725.35	1991.9		3687.01	5741.28	5703.82	2786.62	1951.07	2595.87	4394.16	2069.52	5124.42	1935.78	2847.67
P16675	6569.05	2456.52							1599.3			8525.91		2015.12	3138.83	5180.39					4023.68				3460.2	3685.08	3058.78									3719.48										1906.33	4966.68	5112.65
P16858	6389.25	7215.65	15915.8	8032.17	10336.2	7863.55	5883.34	4871.4	7177.17	4848.47	11888.8	7597.38	5584.04	5189.71	8957.32	7764.34	8881.03	6049.21	7673.97		7844.6	5344.36	6798.99	11153.7	14388.3	5786.82	8866.6	3721.76	13812.9	5848.19	10035.6	3305.67	5229.14	4730.43	4568.68	6901.74	5152.23		6509.7	4040.95	10930.7	3501.64	6715.58	5134.66	10273.8	5928.11	15397.8	9833.67	9663.26
P17182	4536.25	5546.63	9814.5	5754.68	6283.22	4700.02	3642.91	5183.12	5559.41	3531.46	7912.16	5026.91	3260.8	3747.42	7841.29	4493.9	4539.14	4073.21	6474.79		8005.15	3999.96	4724.97	7669.05	8353.66	4034.07	7143.89	2808.1	9093.22		6886.13	2339.58	3665.33	3275.12	3202.91	5112.71	3887.74		5334.52	4713.37	7069.12	3087.36	5283.24	3841.93	8000.66	5425.07	8155.02	5759.32	6538.88
P17426	2570.06	947.165	2622.52								1672.74		1417.45		1998.79	839.761					286.69		438.519	1641.57	1885.25			1843.79	2358.86		5396.96			1080.78	790.112				648.284	1249.77					981.215		770.049	2156.17	645.406
P17427	2444.99	10941.3	4727.92	3129.58	2526.09	6936.39		5532.27	4019.24		8394.49	1886.35		2418.29	4550.99		4189.1		3140.12		3616.61		2657.86	3902.31	3348.04		2798.86		5740.26		4616.92		23051.6	2048.2						5655.87	5818.85				5830.81		3257.09	5189.5	3789.95
P17665	9732.73	12922.8	12282.8	11156.6	10098.9		6325.45		8841.8		18238.8	11847.5		3687.46	10965.1	3621.09	7897.67	8108.28			8743.98	5221.96	5498.92	16479.7	12733.6	4768.4	6015.5		10917.8		8363.52	2953.22	4660.01	3716.69	4472.93		8276.22		4413.9		9411.15	4825.84	8081.68	5755.03	6795.43	4432.26	14821.7	9731.91	7386.77
P17742	9366.47	13083.2	18279.1	13374.3	11902.8	10035.2	8384.41		11394.3	12621.6	17078.6	10767.2		6422.37	15510.3	15135.9	12235.1		11080.7		12430.7	8581.97	9577.85	18106.9	15904.1	15198	15316.7	7263.63	25335.6		14335.7	3776.69	7196.42	8411.81	5816.29	13686.7	5798.14		8911.27	6544.83	15838.7	5249.75	14084.5	8029.33	13078.3	11252.2	18764.2	8464.37	10742.6
P17751	3433.9	2833.12	7278.37	4201.74	3539.6	5801.12	2847.02	1431.56	3436.19	3610.84	6156.06	3301.7		1803.91	5096.36	2927.67	3919.78	8875.83	4799.2	2179.08	7010.99	1158.4	2632.66	6725.87	5230.25	4975.85	5369.56		4001.3		5046.15			1974.92	2003.39	5697.98	3138.86		2597.08		4680.46	2328.95		3593.36	7174.04	2478.14	6977	6949.04	2747.87
P17879	754.619	2927.86	8763.03	2962.79	2303.21	2297.64	1589.26	2997.02	3720.84	3200.47	4816.39	4544.27	2199.87	2926.14	5563.76	2661.28	5239.74	6684.8	2222.02		3111.6	6080.1	3154.91	6059.91	3082.19	857.147	3272.3	651.801	2386.56		4117.58	1027.76	3091.68	2769.63	2377.8	7622.18	3187.6		3989.23		3058.61	2814.93		3366.39	2977.82	3201.65	4658.37	2961.81	3762.71
P18242	3784.36	3280.07	4204.85	3604.73	1834.25		1116.05	2278.73	4278.76		1941.49	2468.72		880.656	5257.95	3136.93	3818.76	3030.47	3150.98		3616.72	1813.86	2356.82	5057.84	4597.84	1335.25	8214.5	2075.61	3442.36	6627.69	4916.31	1090.71		4146.52	1942.79	3862.4	1541.01		1033.4	3030.59	3288.81	1244.88	3690.22	2623.76	4716.33	4979.2	3936.5	5193.79	2111.79
P18572	4270.25	6472.28	5591.96	5600.39	4216.1		5390.32	2509.97	6835.43		8210.14	5413.22	2202.11	3575.49	4855.88	8792	3010.73		4451.57		6208.38	2674.43	4718.58	8521.98	5973.2		2942.85	4406.54	5837.97		5446.18		3858.74	5441.84	2533.55	3518.27	4015		3664.24	3394.14	5052.06	2263.26	4765.67	5003.27	3187.85	4492.91	3515.82	3365.35	3533.56
P18760	3510.93	2530.07	3504.48	1970.6	1862.83		1656.58	1952.81	2109.85		2910.27	1895.93				1939.99	2419.02	2059.29	2889.2		3831.97	1305.43	1609.11	3507.83	3618.37	2300.15	2901.84		3701.27		2767.88	299.704	6231.53	2218.01	2092.89	1804.68	2231.79			2446.76	5034.13	1923.15		462.091	2437.51	2284.85	3187.55	2275.47	1864.48
P19096	3632.73	5985.77	9817.38	6188.1	4345.7	3372.82	3318.58	4410.87	4320.33	2382.23	4405.02	3697.65	1935.01	2395.81	7251.67	4245.27	4369.51	3535.36	4046.85		5551.44	3738.97	3184.43	7679.72	6470.23	1855.99	6338.11	2001.94	4696.93		4882.56	2019.35	3660.4	3185.19	3477.53	2991.26	3716.66		2907.18	4539.36	4540.3	2329.42	3585.96	2976.9	4092.97	3934.71	7168.27	3327.93	3993.62
P19157	9147.97	17839.6	24592.6	11290.9	16798.1	10791.8	8812.38	7448.26	10391.9	6381.95	20763.4	13183.1	6316.74	8100.43	11946.9	11084.2	18075.9	10492	11926.9		12177.4	9157.75	13448.7	22904.1	27451.9	9343.8	12599.2	6092.34	21830.7		14793.7	4821.75	6963.76	7888.37	5542.48	9649.59	10938.6		8050.89	7103.2	17385	7262.22	12477.6	12730.2	17858.7	10676	19583.7	9643.88	16537
P19253	5334.91	7218.14	16647.9	10250.3	8325.64		5700.7	6067.72	4705.5		14674.9	10640.7		6817.51	3708.61	8084.09	8063.08	8726.49	9219.89		11798.6	5932.3	6062.24	14446	11366.2	4747.94	11348.9	4234.15	12290.7		8196.39	2656.85	7217.83	5438.92	4231.88	6339.25	5520.55		7243.18	6521.78	10080.2	3333.54	5477.56	3827.91	9952.64	7875.89	15089	6125.46	14492.3
P19536	13440.1	16803.9	26845.3	14954.8	15935.2	10517.2	8479.14	9988.85	10254.5	10897.4	25488.3	18502.8	9415.61	13217.5	18006.8	13576.9	12187.1	11111.3	18980.9		17747.6	12627	13363.7	29391	24738.5	11480.3	13816.6	6559.93	21004.2		18422.1	3557.33		7952.36	4419.29	15679.5	11877.6		10003.8	5853.94	15829.5	8623.5	9965.83	10224.1	19120	11635.5	20601.7	9691.88	15150.2
P19783	12792.9	16696.3	32466.7	12894.9	17130.9	12466.8	10524.1	8904.12	15901.6	14122.9	23658.4	13406.6	8574.94	11752.6	25365.8	17850.3	16802.8	9807.93	14920		18573.9	12563.1	8433.35	21079.9	21718.2	10285.2	14505.2	5100.03	22136.1		14280.2	4567.44	5694.69	11713.4	8303.95	12508	9418.86		10714.1	4638.77	20372.9	8590.77	9860.46	13760.2	18238.4	13215.6	23111	11670.5	16774.5
P20029	19076.7	22210.7	45739.9	17116.2	20179.7	11992.8	10804.1	10087.5	19090.8	11784.8	34375.1	24025.8	9933.69	14657.8	29581.5	25446.9	27471.9	15861.5	22067.8		26691.9	19363.8	16285.7	30581.8	36341.7	10853.8	23143.8	12219.8	37306.7	4990.51	25234	8780.42	11590.6	12894.1	9795.7	18413.6	14545.6		16411.9	11475.8	23253.7	9724.99	13048	13622.7	23768.1	19023.1	31246.6	17532.1	28261.8
P20108	1942.08	3972.5	3972.34	3311.08	2278.92		2436.79		3098.63		2256.39	1750.93	740.332	2098.22	2976.87	3324.53	2511.61		1845.76		4449.02	2464.15	2187.42	3946.67	3681.8		3186.1	1961.72	2982.98		2774.77		322.928	2051.63			1857.09		2168.52		586.989		2604.56	1741.9	2290.21	3429.6	4788.63	2322.35	2264.08
P20152	3287.67	4024.1	3859.82	9199.79	4339.25		2977.97		5288.07		10891.1	7143.74	6506.51	3581.91	5750.41	2799.7	3621.69		7435.53		6138.02	3316.69	6824.84	6798.96	4574.41		8314.13	4232.55	5663.35		10736.6	2970.2		9168.99		4531.48	3432.35		2362.55	10438.8	5954.42	4421.54	7834.58	4813.99	7220.33	3853.98	1563.25	4812.09	4725.88
P20918	4756.05	2189.04	4614.37	1057.4	1712.14	2585.24	2047.09		2226.61			1649.13		1503.69		1965.59	2903.59		3372.74		3698.31	1475.61	1022.61	2383.3	3136.67		2180.5	1125.13	2480.01		3174.05		1125.25	1057.92	1115.62		1445.56		2047.84		2013.42			1400.56	2341.65	2154.63	8807.23	1074.35	2559.88
P21279	2244.03	3295.67	3040.33	4238.4	2593.4		5309.8	1913.59	5090.06		2954.93	2589.35			6381.92	3573.21	1110.7	1208.76	6120.24		1868.04	7230.87	7316.61	2187.06	3129.67		4281.7					523.525			4591.51	4361.93			2182.56			3618.65	6959.24			4174.01	4709.36	7849.67
P21550	4945.86				642.287	2176.33		1315.39	2357.27		5113.64		2948.79			978.647	2253.62				4599.66	1131.49	2046.87				3522.38				6353.55			7189.13		3961.27				7252.36								131.176	2360.85
P21619	4004.97	8264.96	8523.43	4318.24	2642.62		4125.54	5718.66	3089.93			3927.03			6734.36	4930.76	4713.76			6245.92	4690.82	3417.62	3185.34	10077.4	3193.66		6129.25	5694.38	5570.35		5481.93	2560.61	5948.64	5161	2291.72	3521.56			6371.68	5920.14	5183.69	4552.52	6700.11	3906.13	4672.98	5436.3	5907.06	2358.95	2552.44
P22315	7292.63	4571.8	6784.75	1828.25	2270.76	1708.43	3956.44		3322.31		5332.32	3018.52		1414.24		3097.59	2555.92	5246.66	3679.96		7929.34	2179.84	1699.43	7344.16	5580.52	10303.2	4290.41	1494.99	6314.98		3935.05		2623.39	1798.42	966.212	5665.23			1765.56		2336.03		3445.03	1603.32	3759.91	1671.68	3548.01	2777.85	2732.2
P22892	1911.34	2348.91		2617.28	2339.9				1547.87	4177.39							1108.41		490.634					645.446	3643.13	4225.55	1908.68		2943.33		2460.53				2347.32				1604.27	3956.62					3723.7	1276.32	7762.99	4929.28
P23116	10065.4	2599.1	3419.83	4070.58	4202.54	6623.22	4686.5		2558.9	1901.36	3896.22	1931.3		3623.65	3283.31	2583.72	2858.17	3382.58	4419		5850.29	2844.09	3435.56	6167.18	2705.1		4078.01	4355.99	4475.66		1893.55	2051.61	2375.71	1477.98	1107.93	807.308	3062.67		2594.5	2103.51	4975.94		2634.29	2299.19	3089.74	4858.55	3316.76	2129.4	3450.71
P23249	3298.05	2059.17	3045.71																4002.94		2025.48			8384.41	7232.67			3625.86	20973												4666.07		3068.84			1508.72
P23492	8122.64	3475.4	6836.21	3838.03	6302.66				7771.77		8584.69	6537.9		5023.66		5928.3	2884.76				2203.94	5754.91			4090.83		8370.35		5564.73		9340.88	7929.99	9841.87	2475.69			1278.01			1461.94	11920.1				4444.85	2776.46	6735.27	11825.2
P23953	2744.57	4486.99	21791.6	8820.96	8042.24	2056.09	3341.88		5887.07	5124.39	8440.15	10176.1		3218.3	10739.5	9086.68	7819.12		12008.1		11058.4	4186.8	2574.1	12074.5	11564.8	7564.91	9211.53	6944.62	9360.43		7900.47	4098.09	5734.25	4465.6	4598.86	5139.88	3163.89		4288.95	11531.6	6807.24	1086.29	3711.67	4444.59	6373.47	5363.13	11540.1	5591.38	10836.5
P24270	9420.55	9425.97	20402.4	8900.46	11721.5	5519.84	4605.22	6928.68	11725.7	6914.02	16485.1	12770.9	7671.47	7903.9	15136.8	13295.3	11767.7	7931.87	11140		22824.1	8670.89	6119.31	21155.7	22307.9	5815.55	11992.6	4758.94	19586.5	2204.46	10049.6	4687.54	4613.83	6325.26	3397.4	9555.11	7411.12		7022.75	4619.54	10954.3	3963.97	4307.88	6884.96	14100.3	9026	17071.6	11604.3	15868.4
P24369	7391.18	9073.59	15675.7	6640.49	7919.77	7049.62	4691.11		6262.11	2714.12	11926.7	7345.59	5173.21	5234.51	12199.3	8252.55	16458.2	5749.26	9495.45		13231.7	5300.83	6522.01	14637.9	11109.6	4902.15	9758.91	2544.9	13919.6		11395.4	2821.99	2892.87	4045.3	2640.65	3267.01	4813.21		6048.42	3798.21	9261.8	3001.29	7612.21	4788.73	12573.1	6965.09	16267.1	5746.23	9892.89
P24456	4382.72	12003	22593	11902.3	11520.8	7559.39	6538.39	5650.42	14979.5	4584.43	10551.3	15592.2	3306.88	6280.66	22406.1	21892.2	9276.37	5065.31	10505.5		16174.5	7223.08	5159.56	18095.1	15913.4	4852.29	13215	5928.01	16225.1		7939.12	2840.23	7584.55	7823.19	9314.3	6844.99	6254.17		8311.84	10911.6	11219.7	5037.77	3212.87	6954.13	12894.5	12139.8	17590.1	10591.2	9282.32
P24549	6145.16	15244.7	18193.5	13294.2	11249.4	4619.23	5359.96	3480.97	17373.2	3236.79	8013.22	19572.1		3563.04	27253.5	24396	7896.7	6614.3	6470.87		20159.5	5389.25	3796.92	21506.4	16642.4	6383.93	15882.9	4076.57	9795.57		7804.87	2449.34	9666.96	10910.2	6130.74	6847.53	3301.84		8688.73	10668.7	8414.92	2952.55	7968.9	4849.72	7174.97	17883.6	24171.8	10613.3	9881.54
P24668	7424.78	6607.31		1948	11946.6		3186.73		5308.81		8670.91				8480.2		4071.68								9853.27				4428.24		7972.29				6709.46		2507.39									4439.95	7341.57		6752.85
P25444	4672.93	4538.71	13053.4	9455.62	7195.42	4241.37	4047.38	3929.57	7014.27	3783.45	8008.28	7857.27	3357.84	5303.76	10434.9	9470.84	6382.14	5294.69	5025.56		7811.88	5785.92	3644.02	9780.91	8773.88	3757.33	7299.43	3140.03	11045.6		7227.36	2214.7	4131	4922.35	3893.21	5150.25	3749.52		4232.07	3453.48	7058.09	2433.34	3457.35	4411.87	7320.06	5816.4	11330.2	3867.23	8972.26
P25688	23240.2	31342	54165.5	33752.7	32239.2	18681.7	19091	15758.7	24914.2	15026	47861.3	22722.8	15277	22768.2	31595	26486.9	43040.1	24429.5	35588.3		46985	30188.9	21350.5	46237.2	67180.6	17786.2	32950.2	16230.2	65796.9		26729.9	13207.4	14399.5	14775.6	12112	28833.7	23614.3		32091.9	14203.1	37048.2	18060.1	17085.9	28307.9	40020.4	25159	41241.6	29105.1	46239.7
P25911	7380.32	4501.02		1475.96	1349.04		2414.48		3693.24		414.615	5587.63		1950.83	1941.42		3608.99				2941.63		1779.64	4956.2	3765.41			1963.43			4753.05			1191.3			855.289				1652.17			1058.76		1835.38
P26039	2977.85	2084.79	2649.96	2912.02	3217.35	2678.4	2610.41		2028.71	3518.04	3812.22	4693.81		4810.18	4147.79	1725.98	1935.07		1687.15		3498.1	3621.58	1790.6	2754.75	2416.91		2275.8		4343.44		4151.56		1921.3	1248.07	1835.36	991.723	10254.4		4616.61	2522.79	2728.57	5177.19	2706.17	128.452	1960.84	2345.99	2041.83	1919.75	2233.77
P26043	5768.24	5550.97	5618.52	4339.72	3900.5	3935.04	4493.92	3447.75	6479.82	6764.84	4775.34	4098.87	3038.73	1476.94	4872.85	3915.83	3398.59	3384.71	3432.93		5417.92	2576.53	4650.17	6649.36	4318.77	5299.93	5317.38	2762.53	4889.67		5570.88	963.913	3899.78	2937.34	1968.46	3680.24	3476.44		3331.14	3590.78	3842.28	1403.78	3252.9	2917.8	5086.45	3201.58	4132.84	2909.36	3809.17
P26150	5821.47	4413.12	8024.79	4712.55	4563.12	2739.68	3093.19	1969.62	7405.23	3479.43	8754.82	8456.2	1771.72	3582.36	9144.9	7472.38	5263.94	1656.54	5135.75		7047.89	4033.92	4248.19	9455.4	7421.5	7044.73	6577.55	4399.64	7742.22		3837.1	3486.53	4744.69	4122.97	5213.74	3907.32	3982.1		3615.51	4759.88	4977.34	3076.5	3321.25	4470.68	7389.48	5318.29	8686.46	4927.92	5214
P26443	11979.2	19749.1	29512.4	16484.6	11173.1	12904.8	8149.27	9374.14	11023.9	7366.3	19447.1	13356		6689.1	22261.4	14330.6	13911.2	12581.4	13641.1		17428.1	8295.65	8042.2	24715.5	21979.5	6861.97	20480.3	6866.26	19744.8		11859.2	3850.79	11895.5	8846.26	8647.29	9880.83	7864.7		8248.79	11511.2	12477.3	5445.68	9487.34	8232.01	15773.8	11454.2	23227.7	9704.98	12176.8
P26638	1562.83	1785.03	4052.57	1954.69	1365.75	1926.36			2232.53		4073.37				2055.06			2795.66	2176.09		1711.79	2341.6	4045.44		1103.92	4562.42			289.669			439.573	1783.71	1374.81	919.656		3257.71				2779.95		2277.9	1502.36	703.869	2856.91	15371.8		3372.84
P27612	4612.14		4214.98	3422.44	2063.06		1639.15		2707.38					3222.06	7146.47	7070.9	5782.49		3508.91		7000.19	2243.52		4659.55	1758.49				3938.6	5234.52	1857.73	3570.81		2332.62			4831.05		3207.86		1618.95	1483.66	2485.92	2698.04	2769.11	6243.17	3600.38		1307.16
P27659	5277.01	6329.94	11760.8	7633.32	4950.39	4062.63	4133.63	3646.54	5293.21	3553.97	8735.74	7074.41	3402.43	4723.54	8854.96	6846.15	6275.99	4626.66	5123.99		8201.34	5422.87	4205.28	10180.2	8053.68	3724.83	7075.48	2824.29	10397.5		6377.47	4244.09	3853.8	5086.6	3299.58	4271.87	4131.84		4190.55	4912.07	5967.37	2395.11	3164.48	4682.54	6843.52	5357.48	10866.3	3832.6	6330.49
P27661	16814.2	19201.6	94509.2	48391.1	65082.7	23839.3	19968.4	17388	25380.1	44599.8	14612.8	48225.3	11339.1	9474.75	36055.7	37867.1	40449.2	19855	16134.9		9852.55	29679.6	40312.5	59875.5	85345.7	18726.2	39522.7	17225.9	74274.8		75174	27980.1	29739.1	37132	27387.5	25249.5	3078.73		40542.2	13685.1	28339.6	9736.19	94637.4	27391.7	13522.3	36144	61990.4	15277.8	56843.2
P27773	5816.28	9493.17	20716.2	8369.11	10341.3	4476.49	6079.27	4623	8524.97	5840.85	13311	9803.89	4388.44	5673.93	12412.5	10751.4	8526.1	6423.7	9106.64		11903.9	7302.13	7713.38	13855.9	13425	5516.59	9628.76	5488.2	13972.1		11040.1	3001.06	5337.93	6485.93	5369.78	7571.72	5820.09		4980.5	6228.85	9379.66	4009.26	7322.04	6637.85	9159.01	7377.38	12672.2	5668.33	12866
P28063	4001.49	2420.58													13521.1	4336.16			6800.73						8082.75				17768.9										22053.4
P28271	10613.5	5366.7	4928.66	3800.96	3703.52	3441	1711.65	7015.15	2497.18		4705.95	3130.79		2794.03	5085.17	3690.51	3828.01		3072.83		4413.93	2133.83	2622.74	3042.43	4205.82	3198.46	3980.73		3725.39		3998.43	1557.79	2643.15	2089.62	3175.85	5203	1875.47		2610.36	4149.7	3814.98	5436.33	2714.48	2595.09	3338.08	3354.74	4947.44	1862.3	2522.28
P28474	4317.82	6803.3	12043	8663.34	4675.98	7047.07	3740.57		4037.17		6570.34	7606.06		3288.86	6984.8	6117.34	5920.45	8124.95	6627.14		7749.83	3072.01	2753.08	11556.9	5498.19	7030.77	8219.77	2433.06	8289.95		6828.96	881.631	3331.31	3804.8	2661.99	5455.5	1872.18		3361.47		5728.94	2317.01	2860.23	3761.16	5568.54	7028.11	12993.3	3929.88	4686.7
P28660	6169.33	3895.88				3488.17												2373.83						2026.32							1876.45			12407.4								713.078					894.1
P28665	2779.3	3628.01	3509.88	2503.15	3818.22	2305.89	3670.92	3019.74	2682.61		6877.34	6913		5173.86	4855.32	2592.65			2275.57		4853.46	1810.94	3643.77	3276.81	2862.98		4537.23	2252.59	3765.73		4401.21	3692.93		1696.55	4546.22		1784.42		3716.41	5658.68	2941.11	3188.41	1834.87	2018.88		1010.54	4152.38	1544.89	1810.95
P28843	5321.83	4241.7	5882.13	3243.84	5130.02		3377.16		3872.83		4817.99	3304.78			3571.42	2761.61	1177.27		1384.6		4168.42	1874.12	3769.55	5658.11	3693.03	4145.06	4804.38		3174.56		3345.29	2498.58	1820.06	1140.36	1639.78	5079.66	3002.18		1717.13	3359.68	3542.75	2179.4		2706.71	5958.84	4098.22	4125.4	2844.07	3107.35
P29341	4942.87	9268.18	8615.85	8552.11	7696.93	3091.91	5758.33	8280.84	6803.63	2504.07	9151.67	7760.18	3545.41	4521.33	7760.57	10824.6	9779.38	4893.8	6845.57	1427.7	11220.5	8313.28	7671.62	9453.1	11279.9	7026.83	8149.52	5894.15	6696.89	4455.91	8207.3	3168.17	5008.31	7014.21	5673.91	3026.22	5493.76		6767.5	6155.13	6999.11	5141.12	4473.71	7096.48	6528.06	8746.25	10069.8	6606.94	11404.9
P30115	3141.1	11144.8	15237.4	12205.5	9532.51	3691.43	3740.38	3367.66	10627.2	4924.51	5467.39	12176	1940.79	3548.9	18348	14276.4	9344.8	3591.9	3696.18		10989	4223.45	4300.23	16094.7	13757.9	3272.52	12213.4	3113.41	8228.4		6068.4	2962.46	7586.83	6676.89	5000.21	3285.5	3930.95		9459.49	8440.18	4987.81	2339.08	6574.77	5886.56	7447.27	11400.2	16121.4	6196.23	8822.94
P30999	2876.41	2096.67	294.081	4061.32	2011.81	24887.7	3119.22		2370.78	6934.36	4443.86	4757.09	2329.4	8401.97	3220.03	2555.86	4072.23		3035.72		2955.27	2173.26	2700.87	1848.4	2633.85	1986.5	1786.83		2039.71		3879.98		921.46	3801.95			261.376			1177.97			1488.34	1703.3	1927.54	3941.62	3081.81	1311.14	2333.72
P32020	7469.95	10729.2	16946.4	10769.6	10293.5	6562.89	6044.65	4831.51	9888.24	5389.77	16714.9	14395.6	7245.42	7470.52	13839.6	14628.3	11207.3	7194.62	9210.09		18372.3	6434.27	9727.81	20357.5	16683.9	5631.87	13469.9	4630.45	17269.8		10303.4	3624.54	5940.53	7550.15	3908.07	8361	6639.83		7755.82	6154.65	12250.2	4194.89	7037.93	7906.46	13149.9	11302.1	15236.2	11080.8	12050.5
P32233	3496.63	6079.72	1053.43			1331.6			2875.01						1584.33	1571.24		2355.89	3418.32					2694.18	2868.58		2571.33		4215.85					680.136										1016.87	1276.59		2554	2384.46	2089.58
P32261	3799.89		4609.89	735.341	3327.2			1706.26	2233.12						8612.9								4853.16	2426.74	3722.27									3060.29		2780.91			1104.08						1189.66	1520.79			1715.87
P33267	18190.3	5654.83	35342.7	5803.33	21836.8	17566.8	16808.5	20688.5	4191.84	11056.6	32357.3	2841.93	10930.2	20343.6		4465.61	20958.7	18979.5	26853		2255.34	17970.1	14093	6424.32	28478.8	16270.5	6710.99	10665.9	45205.4		28805.7	9455.68		2915.63		23018.4	18813.5		1849.71		34071.8	13176.1	17733.5	22968.1	32345.3	7825.15	7124.34	9954.64	27139.7
P34914	4080.56	5746.79	10185.1	5282.26	5602.7	3769.72	3288.26	2750.05	5629.28	2288.03	7127.66	6065.02	2468.61	2685.93	8120.7	7265.9	4668.19	3321.97	5188.73		8211.52	3329.98	3078.43	8646.31	7365.45	3521.05	6106.26	2383.8	8857.09		4755.71	1819.63	3694.95	3282.59	2651.33	3304.07	3482.41		3826.34	3698.42	4647.1	2152.02	3987.66	3106.34	5571.68	5115.7	8168.6	4048.29	4114.13
P35492	6593.75	1991.45	5531.3	4618.04	4454.46	6635.05	3596.84	5249.99	3832.64	1801.79	8536.34		4959.21	3325.23	3199.72	739.252	3806.71	5723.06	7254.79		3377.26	3101.13	4022.47	3591.22	6517.77	5813.75	3081.41	2900.11	9673.49	6502.97	7591.1	4175.15	2058.41	2977.43	3294.55	6194.95	3339.17		3109.63		5981.78	3941.64	4248.81	3684.33	5913.11	2088.96	10387.1	2696.1	4438.74
P35505	4423.31	4579.18	6318.75	3963.43	4944.83		2137.4	3808.39	3883.93		3585	4981.36		1993.33	6177.86	4875.15	3001.52	2221.12	3403.01		5851.06	5115.13	3467.24	5316.95	6494.34		6969.98	2103.99	6519.49		3778.59	937.649	3002.62	3086.92	2982.74	1903.53	2481.72		2253.36	4569.65	3971.55	1194.19	3409.51	2016.86	3558.96	5418.46	5931.78	2801.1	2885.83
P35527	7852.66	7770.6	16560.2	23236.9	6336.55	16771.3	3725.31	5493.17	8865.66	10400.1	19211.8	34704.5	15133.2	8490.99	7745.29	9249.22	1.3167e+06	31953.2	3791.14	11778.7	4294.63	5524.56	47700.7	7482.25	595674	26483.7	6234.41	12216.5	6724.82	6772.02	7127.98	12516.8	44464.2	64678.7	3306.52	15907.6	11806.7		22768	4425.11	7857.83	2093.75	17565.8	6592.27	7985.45	7672.47	1.70196e+06	733115	4523.43
P35550	4663.41	2531.95	7369.28	1531.64	5431.28		3639.76		2095.24	5666	2668.05	7849.24	2863.78		4969.19	3873.79	5896.22		3625.48			2374.46	7390.32	8556.06	8353.4	3015.69	8773.03	3223.47	6909.89		4606.85	4189.97	5335.1	6883.99	3647.23	4287.65	4217.89		5382.22		3908.97		17185.4	2770.59	2615.88	4954.08	16438.1		6079.14
P35564	7450.22	13521.5	27590.1	10213.3	12854.5	5580.74	6110.11	9800.43	12493.6	12179.8	23130.9	11078.7	9984.65	7675.74	18995.1	14215.1	13035.9	9088.24	12078.2		16814.6	8590.08	11121.4	20705.6	15507.2	20432.4	17832.5	7933.77	15709.2		16449	3721.88	11827.6	7701.27	6018.08	8683.5	9160.27		8403.39	9501.76	16413.6	7192.07	8245.13	10229.9	17966.8	8817.41	19318.1	8346.87	12457.3
P35700	9323.05	21978.3	31155.4	18647.5	16997.4	9182.33	8613.57	8828.03	20497.1	8562.61	16592.5	29350	9890.51	13022.7	34885.6	30053	19509.1	10967.4	14916.8		26502.7	12329.4	15588.7	39879	31686.8	8837.19	28416.5	7169.25	26882.9	1747.75	18990.1	5571.56	13394.6	15871.3	9145.7	13479.4	11277.9		15736.5	9693.21	17393.4	7445.55	15121	12358.1	18506.4	25993.4	36879.6	17884.5	15240.3
P35979	13136.2	8338.79	23473.6	11138.4	7382.48	5995.17	11981.6	7662.11	14635.7	5905.99	14636.4	11131.3	5059.83	6472.35	17378	13296.5	11704.3	5337.25	8921.88		11213.5	9898.44	7576.9	15472.5	19365.8	7385.83	12865.2	3932.74	23625.8		10009.8	3124.29	7309.31	7006.98	6039.29	10221.3	5549.38		5878.58	9297.51	9792.4	3066.4	5354.77	6268.33	10463.1	6550.15	14322.1	7016.04	17214.6
P35980	10084.4	13452.6	40304.8	18921	18003	12849.2	10207.1	8538.78	12272.9		30747	18538.5	9173.66	10820.8	26803.8	24845.9	12094.4	12254.6	19828.3		20274.9	18774.8	7493.02	28862.6	22241.7	7707.56	22053.7	7601.59	33768.6		12056.6	8363.87	12900.2	15394.2	8895.87	17179.2	10125		12731.5	14082.5	19397.3	8023.83	9109.68	17514.2	16404.6	18406.8	33013.7	11238.6	15864.1
P36552	2516.74	3649.26	4274.85	3623.42	3108.67		2220.13	73107.5	6426.28		21254.4	5489.64			3530.31	5230.55	5993.56				6143.88			13909.3	3813.86		2015.77		5572.23		4798.2			9136.41	16265.9		973.656		5360.55	1926.25	1890.88		7809.56	7030.22	10010.3	3086.4	3969.53	3322.59	2930.09
P36993	4671.05		2940.14						4577.81					1759.74							9115.86					3703.5								1146.01										1921.29		1541.07		1931.71	3545.91
P37040	3603.98	7584.92	9996.62	6142.16	4329.21	5589.44	2988.46	4446.71	5968.51	2642.65	4765.92	6892.25	1462.47	3329.36	13994.9	12801.6	4991.18	2389.26	4283.07		9649.07	2321.54	2112.85	8279.5	6961.82	2077.07	5912.49	2744.44	5834.29		5742.73	2846.02	5288.15	7329.48	4646.39	8139.45	2565.39		7385.53	6457.57	4346.37	1363.67	3402.51	3521.56	5961.81	7326.98	10964.7	6482.31	3982.46
P38060	1855.65	3266.11	6342.93	3770.94	5038.99	1438.84	2017.33	2081.02	3432.45	4169.73	3027.61	4464.75		1601.58	5608.92	5276.87	2555.06	4187.47	3288.89		4792.16	2157.9	1757.35	5151.52	4573.92	2653.46	5002.1	1667.17	3936.63		3497.53		2483.62	2708.96	1898.74	2785.86	1254.26		3462.76	2462.36	5016.33	1774.65	3112.4	2808.11	4104.25	2248.37	5615.59	2448.12	2580.29
P38647	6765.21	8888.98	17454.4	8304.49	8304.71	5972.8	5192.89	4853.08	6212.04	4215.72	10754.9	9626.29	3876.28	4302.82	9879.92	8541.39	8596.96	6306.94	6528.57		11024.4	5351.95	6162.91	12443.1	11659.8	5569.37	9251.16	4437.55	10674.5		7940.49	2525.59	4638.73	5207.12	4692.69	5569.79	6201.55		6214.22	5320.45	8042.77	3581.56	5471.46	5627.9	9238.88	7642.48	11830.7	6116.73	7486.23
P40142	1826.55	3141.18	5613.45	4212.36	4995.02	3181.08	2732.54	2171.91	4365.67	1678.47	4334.74	5094.34		2372.41	6131.71	5450.66	4753.02	3445.06	3315.21		4541.97	2829.75	2881.98	5683.63	6792.04	2340.65	7270.38	2151.91	6237.03		3901.32	1668.85	2961.91	4231.61	2288.44	2865.88	2063.77		2869.07	4074.79	3675.07	3286.94	4836.12	2637.01	3554.14	4020.09	8364.8	2347.7	3895.77
P40630	5024.84		4965.61	2604.47	3608.78		1302.73		2336.88		2719.43				2296.47	2370.37	4827.95	1752.32	3074.41			2713.35	2964.04	4174.61	3153.01		3203.18	1467.67	3819.63		2483.74						3066.85				2072.32	2223.61	2707.68	5197.47	3558.32	4516.74	3113.27	1813.87	3223.47
P40936	25006.7	5283.42	6760.62	3162.59	2496.64				3516.78			5380.35			7844.64	4076.03			7308.31		5018.73	2244.15	6000.88	5403.56	3176.21		6533.76	2064.24	4995.07		4487.42		1929.07	3900.82			4891.58		3081.59	6652.14			9079.7	1440.92		3435.85	8446.86	3760.15	5214.68
P41105	5498.6	6779.62	17014.9	7245.34	7367.75	2701.56	3914.61	3901.41	4790.76	1455.52	10662.2	9293.2	4991.1	4057.12	10571.2	7632.67	6264.21	6064.48	6621.34		10954.7	7223.82	4962.32	10766.2	9953.04	6726.07	7267.97	3456.85	11964.9		6320.49	2510.72	4195.24	3724.89	3600.66	5450.87	2743.78		5309.26	4407.64	4955.68	1086.37	4377.63	5578.63	8093.76	8275.69	8412.08	5234.54	6648.83
P41216	8720.36	13775.1	20271.6	14882	11829.2	6996.11	7562.85	5860.26	14223.6	7670.81	19056.8	17847.2	5218.22	8202.55	25835.1	25723.3	13683.9	7204.18	10035.3		22088.2	8450.95	6661.39	21842.9	18374.7	6255.89	15885.6	6998.92	20505.1		11449.4	4869.43	11432.5	11025.4	8383.42	10413.7	8283.48		10988.7	13822.8	10753.4	5988.55	7368.39	7668.83	16210.7	14856	25637.7	11008.2	10722.4
P42125	5757.08	6252.81	12922.8	5993.35	5994.01	4762.11	3571.33		5816.1	3832.13	7712.66	7579.09		3163.59	11628.2	8626.89	5524.27	3132.06	5923.15		13422	3101.42	4154.45	10389.8	9983.64		8643.29	3699.75	9709.66		5185.89	1037.11	4263.49	4128.53	2469.97	4955.99	4308		4995.3	4359.45	9794.18	2230.55	5711.04	4246.28	6579.63	8124.85	11761.4	4677.06	5258.48
P42567	2953.93		3174.14					1812.89							4323.9	4006.13					3575.32			2048.99	7020.36	4342.43	2093.82		2534.78				3353.3	4105.61							2016.81				3061.42	4284.66		4176.07
P42703	11641.9	2493.21	4113.26	5382.48			1993.71		1468.11		9740.71	9613.98	18018.8		5324.97		4356.65	3939.46	5817.95		14907.9	8762.79	1810.43	7382.48		7713.47	14493		7003.11		3305.82	2238.29	9713.83	1638.05	4696.78					8670.08			7472.33		21928.1		9684.31		1785.62
P43274	10322.5	11636.2	58694.9	25394	29695.3	16365.5	11703.6	11821.9	12162.2	27772.6	10763.8	27029.7	8459.15	7121.51	19165.5	15399.5	24728.3	14427.7	13032.5		7470.29	15770.3	23125.4	32767.4	42481.2	11357.8	21655.3	11376.6	41435		40267.7	16247.9	19848.4	20269.6	13776.2	20523.5	1841.79		20578.6	8897.9	15552.9	6297.73	59240.6	15781.4	8368.96	17938.6	45166.9	8020.14	28085.8
P43276	5869.36	4812.17	11497.3	6534.06	2912.11		3222.98		5793.86	19467		5323.74			7507.67		4581.41		2460.41		6341.88	7915.55	12679.2	8001.04	8570.83			1446.39	13819.8		25735.2	3218.52		3193.55	2408.82				2857.76				18442.1	2739.18		4968.78	2048.63	5123.94	5302.43
P45377	6013.72																								2478.37									1785.64		3837.49
P45591	1698.93											5669.6									2296.73		1625.1	3823.91	1856.44			1459.31			2068.4																		1736.21
P45878	1869	1397.29		2049.42					3059.33		15050	2298.66			4921.22	7651.64	3861.11		10714.9		2275.87				1644.21						8247.9						4864.21			2816.76				3181.97	2663.04	2786.11		2651.14	738.877
P45952	1669.31	5881.93	10039.8	5387.33	5084.52	4119.32	3034.75	11484.1	4839.42	2544.63	7507.21	5071.51	2477.21	2509.33	7420.16	6016.61	4650.76	6014.78	4556.71		8423.14	3822.09	4189.96	7851.59	8287.31	2664.51	5141.52	2365.4	8489.62		4856.37	1155.7	5579.14	3034.52	2663.19	4168.3	3053.01		3799.9	4145.31	4869.06	2111.77	4129.85	3872.83	6097.95	4398.63	8459.43	3509.03	4667.55
P46425	123.705	132.054	542.371		172.672			401.411	175.785	95.447	274.82			824.105	573.464	119.587	253.455				50.6793	796.782	273.442	313.808	149.575		211.611		369.42		99.5739	157.509	273.838	233.228	1474.67	213.347	89.1652		5771.16	595.211	222.287	559.491	29.819		454.039	228.486	459.232		222.041
P46638	4071.34	2675.39	4941.33	5627.74	2302.41	1698.72	1682.46		4799.97		3454	3122.22		1333.98	1636.37	3229.94	1657.92	1170.42	1970.15		2664.53	3590.51	1840.37	4752.46	4375.26		1857.78	2930.78	3782.16		2871.51	1474.12		1688.7	1733.97	2070.62	1675.2		1646.84	2680.12	2519.02	1179.87		2072.4	1889.59	2674.72	3026.95	5722.18	4199.19
P46978	6950.96	7888.55	11175.8	6806.33	7606.02	8134.51	3427.75	5727.32	7171.63		10763.5	6799.34	7083.16	6382.07	8237.9	8815.04	7209.54	5892.11	7177.52		7460.05		3492.71	7889.6	12999.3	6074.71	6588.51	4990.16	10814		10276.2	4373.85	8085.35	5267.84	5186.35	6369.65	4746.32		5432.29	5778.05	7094.05	5637.9	6580.87	7959.69	6517.07	5261.96	11560.7	5731.09	7673.3
P47738	5220.65	17682.6	24208.2	16737.4	11758.7	6152.2	6010.67	4352.34	13152.9	4941.89	13695	14966	3640.58	5333.49	18416.3	15040.7	13087.6	6321.38	9052.14		17940.4	6306.34	7301.21	22789.1	20394.6	5474.79	18403.1	3947.89	12573.8		9741.04	2879.24	6499.55	10552.1	6094.92	6027.6	6269.75		8768.73	7907.67	10027.2	3640.48	7534.83	6550.34	10853.1	12852	17118	9600.58	11240.6
P47911	4215.51	7163.06	9747.02	7295.38	6896.24	3034.2	5314.78	3022.65	5166.84	2895.35	7790.9	7525.23	3334.18	4975.33	9088.09	9196.13	5136.01	6425.41	5466.13		9116.08	5104.25	3302.76	7638.24	7961.81	3105.52	7483.21	3206.45	7645.69		6356.35	3838.78	5103.43	4591.11	3647.06	4489.98	3258.46		4095.11	3191.87	6449	3376.9	3504.6	4516.45	7122.73	7043.53	10155.8	4923.85	8266.87
P47915	349.576	737.992	327.253		134.329				113.801		261.969	690.299			777.965		630.846				589.521				587.464		338.481				480.715	739.258					308.735								542.825	205.516	352.934	229.031	657.744
P47955	4954.34	6818.88	11429.9	4106.45	6646.88	4838.12	2761.42	2363.81	4415.85	1772.33	8501.17	6209.35	3319.34	3125.78	6115.56	5720.89	5304	4360.17	5191.49		9880.65	4070.02	1547.62	8016	5316.6	3887.4	7545.66	1973.94	6472.02		5680.8	2031.53	1645.36	4659.69	2730.84	3742.34	3339.02		3894.6	5095.1	6044.21	2789.83	5033.32	4211.51	8146.3	4903.4	7788.93	3204.44	5699.12
P47962	6195.97	7803.54	13622.6	9087.82	8689.22	6338.44	5267.01	5561.25	6672.72	7420.22	11971.8	8457.34	3331.45	5258.3	12068.8	9358.28	9368.09	7353.05	8207.97		8946.99	5989.5	5773.41	11071.3	11308.1	5104.46	9165.47	3358.52	12856.3		9077.47	2570.78	6803.23	6452.2	4469.96	7655.95	4738.9		4682.35	10444.7	9580.73	4216.08	6100.56	5454.45	8789.95	7145.26	15364.6	7139.64	9253.18
P47963	16306.9	10699.4	28846.6	11109.6	11869	8532.43	6966.56	9181.26	10912.2	6505.63	17483.7	13182.6	5433.31	7966.94	18410.1	14891.1	12073.4	10659.1	8250.19		17307.7	10020.3	8942.66	17445.1	17922.7	6249.74	14083	8949.87	21299.1		12968.7	7947.85	9127.86	7545.92	3864.98	8052.9	9243.63		10022.6		12051.3	3764.11	8842.49	9478.58	15868.1	13104.7	22752.4	8115.2	13733.7
P48428	11307.1		8979.2					9882.17			18015.2		41913.7		7110.73			18193.1			9057.45				10188.8		8227.93				12223.3								25595	27750	5864.18					10123.3	12935.6	3442.55
P48678	6967.87	3569.39	11575.9	4906.75	5101.09	9464.09	6433.13	6097.16	2912.49	5503.87	4865.29	5417.36	6316.84	1739.13	8786.32	5776.76	7438.02	7422.12	8617.8		14299.8	3895.57	4558.37	13009.6	7728.87	14350.4	13076.6	3713.08	12187.9		11298.6	5417.86	9503.63	4565.88	4349.03	10682	4121.44		3732.97	15820.6	4568.51	3198.03	10540.4	6660.67	10714.4	5875	11042.4	8854.7	7025.81
P49429	5761.54	9446.17	10416.5	8662.52	7889.2	7029.18	4364.29	12707.7	7111.19	5856.05	7166.5	8727.29		3586.26	12537.2	11487.2	5945.81	4467.97	5442.16		14245.9	3505.03	4175.33	16147.3	9977.6		10208.1	2700	8733.62		8418.49	1549.84	5320.95	6035.51	3551.17	4754.52	3153.77		6515.98	3418.37	5514.96	2942.25	5662.88	4729.19	6410.73	6874.93	18805.8	7012.26	5714.69
P50171	2229.11		1696.02	1042.4	1957.43	1249.31			1646.78						2096.42	1335.92	744.802				2158.26				2264.89		1406.47				2516.43	857.462		1756.57					1110.21		1677.66		1387.09	680.305	2137.09	1615.89	2311.25	797.726	1120.13
P50172	12581.9	10793.8	20818.8	8617.13	11217.8	11767.2	8211.04	8989.28	7750.76	8486.16	19575.4	7447.34	8320.01	9217.4	7796.27	5262.26	10832.3	11206.2	14531.4		11464.9	9285.35	10056.4	15203.9	16161	11360.7	9411.22	6149.65	20732.2		12729.4	4643.56	4282.96	4388.98	5460.28	12419.5	9804.04		7394.98	6242.67	17905.6	7488.34	12728.9	11770.6	20271.4	5343.19	13052	4871.51	14468.8
P50247	7300	9466.96	18139.9	9300.35	11791.3	5391.73	5705.91	4216.18	8609.03	5092.47	13377.9	9799.94	4371.35	4127.34	12270.1	10164.5	9954.21	5778.4	8221.64		15434.5	5735.58	6030.37	18004.3	16166.5	5741.43	12307.6	3703.7	16399.1		11058.9	3128.98	7617.21	6146.17	3842.45	6553.08	4804.82		6981.08	4927.05	8752.3	3536.39	10292.6	6811.58	11754.3	9776.56	17314	7555.21	8355.02
P50285	3546.59	4483.81	6581.69	4275.08	5811.29	2582.7	1930.44	1945.09	6416.34		6835.04	5770.59	4719.45	4457.01	9398.99	12498.8	6393.93	3727.24	2590.77		4632.77	1417.56	3938.89	7937.29	7423.15		6716.52	1488.97	5643.41		2687.46	1943.73	4758.19	3651.21	4705.55	6928	7606.53		4606.91	9347.54		1811.34	1606.76	2361.76	6899.69	5550.75	9248.33	6635.42	4689.56
P50431	6893.18	3895.31	5014.48	4843.18	3961.06	5735.24	3807.11	9390.91	5427.61	5937.78	3423.14	3855.06		2142.55	6020.98	4799.79	4549.12	6452.94	3874.03		5542.18	6245.56	3412.16	5126.25	5392.6	6640.47	4319.85	2945.18	9045.1		6398.16	11475.5	2696.39	3525.85		8766.66	5663.59		3170.88	1715.8	4942.6	6388.46	3224.82	5957.35	9089.83	3843.11	6354.62	2017.68	4303.6
P50544	4867.46	5982.28	10067.6	6305.33	5584.21	5334.36	3672.41	5804.95	5252.86	2381.59	9255.98	6022.16	4686.99	3713.26	7948.87	5891.3	4982.89	5974.84	6012.23		7780.09	5336.53	4210.53	9097.56	7636.09	5428.94	7497.01	2597.12	9219.24		6266.28	2024.76	6225.47	3392.73	3528.56	6171.65	4986.67		4099.45	5231.7	7591.76	2991.93	7240.89	4006.27	8270.23	5986.64	9912.9	4697.72	5672.93
P50580	7108.98	4926.16	7022.06	5184.57	5041.93	2222.71		4394.28	4338.26		8710.49	6138.44		3210.32	6215.26	5512.76	6059.05		6583.27		6306.2	5209.29	6703.65	24794.5	5954.79	7738.25	7324.05		6263.98		11362		6505.07	5143.46			4902.62		4328.2	6034.2	12061.3	4831.28	8728.27	3791.86	4536.08	5374.65	10551.3	6757.81	5274.62
P51150	3086.04	5989.98	5679.3	6156.45	3523.79	4527.66	3912.79		3616.28	2414.13	6330.63	5306.58	4148.75	3089.37	6365.25	4886.88	3995.54		4335.42		5525.13	2679.37	4122.52	6309.63	5745.38	2125.3	4632.83	5123.31	7445.91		7598.6	1005.92	2190.01	2348.72	2452.12	5034.27	3556.74		3238.54	4641.39	7825.42	2448.58	1578.51	4911.18	5142.76	4232.78	7566.97	3381.28	6806.98
P51175	9950.77		3606.99														5369								9064.4																10185.8
P51410	2030.55	3069.1	5761.73	3239.39	2699.21	690.516	834.914	2638.96	2201.7	2969.28	4115.84	4626.35	861.028	1857.45	3277.04	2992.09	2909.18	2860.3	2481.29		2915.04	2095.4	1912.69	3386.32	3420.26	2485.47	3105.94	2087.63	4391.88		4421.56	1605.15	1393.36	1850.51	1278.44	3141.32	1539.32		1694.89	2179.84	2751.1		2752.38	3331.63	4466.74	2088.94	5207.36	1270.68	4544.66
P51658	5935.87	4844.86	12809.5	6523.18	6658.93	3191.16	4174.21	6487.7	5883.09	1821.52	10022.8	6866.2	2610.09	7089.46	9640.22	11809.6	6336.29	3651.26	4291.57		13357.8	3269.96	1906.44	8592.5	7383.51	3322.99	8789.21	4667.74	14237.7		6705.36	3418.22	3757.97	4553.65	2808.97	6121.96	3051.48		5038.52	4586.63	7919.87	2968.3	5178.02	8283.48	6751.61	6237.37	8407.13	5438.85	5501.48
P51660	4491.34	7313.76	13695.8	9864.01	6894.83	5726.11	4017.98	4803.68	9694.6	9181.25	9870.34	9407.61	3222.17	4612.34	16133.1	15508.2	8957.56	4854.54	7187.65		15707.7	5381.61	5084.18	12871.8	13176.7	2664.46	8858.21	3267.03	12793.5		7569.59	3616.8	5894.2	5527.36	4286.06	6429.14	3722.88		6071.11	7692.44	5742.17	2269.2	2415.97	4821.33	8469.75	7909.13	11374.8	9860.07	7320.06
P51859	2928.13	839.035	4821.05	2931.61	4034.68				1103.78		3148.18	5598.76			4210.79	7274.01	3289.91		1480.05			1530.22	6947.11	6929.83	5700.87		4832.08		4143.55		6861.65	3425.83		2272.57					1975.78	1522.8		5074.19	3920.13		4429.84	1401.55	2934.15	2395.28	2997.03
P51863	4602.86	7531.67	10651.5	7233.08	6674.43	14973		4593.76	6391.57			2820.86				7348.61	4680.5	5504.71	8831.79		3632.8	11823.5	1007.97	6151.63	2238.83	13557.1	3447.29		16203		12200.9			1953.66		25146.5	7062.73		3552.22		13936.7	10089.3		5329.54	6014.47	3151.44	5294.31	15145.2	4178.83
P51881	21678.9	24917.1	38135.3	23380.8	28836.6	19200.5	15790	14132.7	26108.6	11832.1	46544	28009.3	12835.8	22799	34281.7	30827.9	27796.2	22166.5	26426.5		33219.4	19544.3	20839.7	38591.8	36566.9	16962.4	26067.9	15119.8	42697.5		31202.9	10216.1	17692.7	18171.7	15706	21043.6	20675.2		20150.1	17998	28765.3	14777.6	13342.5	19241.3	33594.8	19615.5	35294.4	19300.8	27966.3
P52196	4769.71	7823.16	12781.9	8527.1	8066.57	8545.61	4436.84		8537.07		11960.2	12388.8		1912.3	8030.82	9826.57	9499.63		7125.32		10718.8	8631.34	6148.62	11039.4	10686.1	7658.03	6752.62	2577.06	9867.18		4906.98		5093.77	3993.41	3394.84	3510.83	3923.89		4138.42	977.407	6713.85	2491.1	7961.56	5271.73	9628.52	5803.38	12504.1	5592.19	6370.66
P52503	11328.3						6277.99					5645.85				10161.2					13960	25668	5310.66	11093.6	7889.64		7450.48				9458.09															8211.98
P52760	5554.13	2605	4506.96	1625.7	853.173	6734.29	2054.81		2677.5		1524.4	2384.1		2450.14	1241.95	1406.86	3293.72		4341.43		2384.79	2343.38	2664.43	5256.38	3319.86	566.485	2875.7	1551.51	5778.82		5559.02			2039.03	3813.66	2312.22	2118.21		2652.68		3903.42	1900.27		1102.56	6441.7	1674.62	3300.89		4771.4
P52792	11110.6			3601.65	2807.92		10527.2								5215.78	3359.28							4268.71						3607.92								1076.28		6052.47			8935.45	20049.9	3730.47	2373.12		4021.68	3649.12
P52825	9616.03	6258.32	6442.17	4231.54	4999.98	5966.47	3118.84	3619.17	4807.06		7909.67	3940.24		6817.36	5759.44	4715.47	3688.93	4545.86	5551.03		5814.52	3642.52	2379.33	9763.08	5047.13		3474.69	3171.53	9360.15		4406.93	2276.32		3578.03	2905.08	2180.2	3149.38		3539.62	3550.48	4596.18	1865.37	3759.32	2860.31	4799.4	3606.15	6670.14	3507.79	4594.61
P53395	4977.66	5285.51	6912.2	4683.87	3536.72	3802.07	3235.07	3170.41	6349.3	2098.48	5140.45	5441.9	4041.46	2769.09	4474.05	5615.69	4861.35	4997.9	4131.73		5949.67	2394.67	2093.42	4244.14	5344.9	5276.4	4963.66	2414.37	4469.87		3435.64	3277.79	2536.73	3851.57	2474.12	3212.12	3150.73		3246.32	1868.92	3367.74		2262.01	2591.07	3997.44	3078.51	5566.2	4050.5	4585.28
P53808	3509.21					4152.57	3832.09		4482.72			4163.57				4269.54	3915.56							3939.15	15093.7		6733.37		4641.02			17386.6					12544.8		13311.9					10284.9	3858.78		4039.43
P53811	1847.66	3627.25	3766.12	3786.97	3699.79							3535.94		4499.88	3028.99	3985.25	2906.81				3452.21	1517.21			4084.4		2187.95		6363.2		3873.9	3774.56				2090.23	1174.02		2411.58		4328.64	1652.67			4297.3	1209.44	4174.04		3477.52
P54071	1329.91	2282.9	6613.33	4542.15	3257.6	3366.99	2429.95		3364.37		6668.4	4253.7		1781.64	8852.38	5486.64	3438.83	15579.7	5925.8		6312.62	1992.52	2954.05	7029.19	5487.9	3422.88	5389.37	6254.89	5512.59		4751.79	1403.38	3081	2824.83	2881.86	2307.99	3481.93		3513.81	6277.42	5181.53	1443.5	6134.86	2998.87	5800.21	3339.98	6175.12	2482.61	3081.63
P54227	5222.07		1926.74				2087.75			4239.91				1557.42		1425.01			4532.65										2796.27				2081.26								2571.8								1833.04
P54728	8838.98	3355.43	4052.52	5598.6	9066.05	15277.3		4838.45	1477.82		2960.57	2932.41	2132.38		6176.2	2726.41	1585.4				4353.69	2070.14	1784.38	3857.97	5337.27		3164.92		3134.05		3468.08		6634.3		3725.06				4018.13	3183.81	2507.88				7187.32	6130.52	6685.77	2454.85	2667.25
P54775	1593.61	1566.85	2696.23	2111.3	3064.7	4181.94	948.811	449.434	1133.37		6303.49	1387.79	1129.84	1679.6	1779.29	2866.41	1516.23		6174.01		2286.6			3492.25	2923.99	5511.19	3695.73	374.238	20625.2		5268.59	312.432	2162.82	833.034	3631.85		1066.84		799.421	7201.56	1105.29		1449.07		2900.53	1867.82	2969.18		1274.65
P54869	9991.18	12525.2	22225.1	12178.2	12230.6	8556.93	6216.51	7244.63	10419.7	8016.21	15914.9	11606.3	4182.76	8229.95	17258.7	12959.2	11762.4	7893.18	9964.13		19218.4	7990.67	9644.76	20131	19685.5	8950.93	14794.1	5243.67	16134.4		13751.5	5097.92	9020.42	8557.84	5827.03	9034.11	7660.81		9086.11	10716.5	12887.1	4934.59	8559.57	6971.17	13208.7	13507.8	19815	7669.28	11553
P55096	4382.58	6705.8	12686.9	7012.99	5598.24	2908.19	3545.58	5478.02	6941.48	4318.34	10319.4	7127.86	4453.55	3944.48	10498.7	9726.75	7759.97	4808.95	5332.2		9393.3	4889.24	4627.08	13157	8220.2	4235.48	8807.88	3748.19	9431.54		5128.69	1793.09	6121.9	3977.01	3586.59	5293.93	5227.76		6147.79	7668.48	7496.11	2737.58	3140.1	4179.73	6937.21	5704.75	10825.3	5895.84	5346.73
P55264	2864.23	4689.61	6382.44	4653.55	4987.08	2435.01	1752.91		3747.33	2155.49	3619.58	5030.41		1493.58	4801.04	4385.94	3716.85		3904.4		4447.93	2794.69	1985.92	6807.74	4922.93	2951.65	4626.45	1774.35	7300.31		3360.99	1657.3	2698.25	2620.51	1589.13	2522.11	2295.08		2899.8	2886.86	4115.38	1274.51	5017.96	2510.93	4816.63	4461.79	6114.53	2346.48	3626.32
P55302	10325.2		7513.2								6798.2				7869.01	10068.8	5019.78		10195.9					13630.1			8039.87	3643.79													4671.01		12058.4	19701.8			10157
P56135	10728.9	15002.7	20185.3	10241.6	18889.1		5531.42		15021.2		30442.1	14264.3		9317.32	18421.9	16145.6	9633.52		18549.5		10440.6	10378.7	12470	18662.2	21818		16302.9	12781.1	31065.3		16282.1	5006.12		9793.26	11732		14479.6		7736.07	25436.2	15558	8390.46		11084.8	14773.4	12524.4	27006.2	12629.8	14949.9
P56379	11354.6	3688.38	11010	3982.98	5501.46	2998.83	2975.85	5699.69	3314.37		8906.38	3157.18	4206.61	1933.4	5448.62	2643.85	4137.28	6075.79	6020.93		8419.64	3056.83	3733.41	10002.4	6152.07		7101.37	1875.24	13445.3		4579.52			2279.45	2242.24	5995.99	2352.66		2208.24	6926.03	6013.59	1989.76	3884.7	2405.89	9702.72	1631.03	11158.6	1847.24	3054.91
P56382	68018.3	21189.6	19149.3		22161.3		17788.2		17404.7		39752.6	28249.2		25572		26413.6	22794.5		22476.8		29437.7	18847	19019.1		18849.8		42683.9		30762.1		29610.8					27664.5	11663.1				20947.6			21123.1		18671.3	22706.5	44758.1	23074
P56383	11352.7	15112.3	26240.5	14363.2	17049.9	28631.2	8986.28	10139.6	9699.95		22303.1	13615.8		11623.9	15082.6	13173.2	16683.2	9708.71	11844.3		15424.5	12072.5	10104	21611.7	22886.8		12974.1	9754.03	29705.7		15049.2	4870.62	8132.34	9788.59	6871.22	25047.1	23765.8		7789.78		19655.5	6349.16	9418.42	9735.44	21113	10405.4	23339	18156.9	14991.6
P56395	12205.4	26703.5	61835.8	31310	27516.3	15170.9	13897.9	11533.6	35787.3	11166.6	22260.4	45179	6509.33	14989.7	68199.3	65853.3	24931.2	9238.76	15080.5		56219.8	15022.1	14861.1	51883.1	35243.8	6476.87	41377.2	9033.8	31696.8		19393.5	5679.38	26294.3	25715.1	21688.8	13034.2	14430.7	9568.33	27711.4	28988.7	20324.9	6431.22	11779.5	21441.2	22485.2	37217.4	69620.9	29117.5	20440.4
P56480	11336.7	13507.3	23516.4	10311.5	15187.4	8829.99	8836.17	7206.49	12254.9	7199.21	23970.7	12988.1	7337.89	10150.5	17707.7	13307.3	15352.3	10548	13348.2	2535.31	18678.1	10970.8	10266.7	22153.8	20253.5	8588.05	13398.5	6877.4	28469.5	904.909	13727.2	5104.97	5894.94	7652.72	5604.59	10631.4	10504.5	2344.56	11011.9	5793.82	16357.9	7325.72	8088.78	11574.1	19957.5	10458.4	17486.1	8844.82	14017.4
P56542	1691.81
P56565	1505.72	934.946	2743.08		1363.43	674.837	661.278	1012.52			1926.08	1590.52		826.026	269.545	2106.49	1323.87		1816.56		1603.62	1424.16	736.648	1573.13	2538.55	1061.46	1537.4		1148.12		706.703	1462.64		1174.02		795.7	902.057				843.512		1321.06	1060.16	1369.22	773.916	1167.74	727.61	1499.01
P56593	7662.03	8227.34	17936.5	3906.36	8959.41	5962.56	7455.33	6498.03	6185.77	7023.39	14590.4	5415.69	3948.51	6600.83	6321.97	6821.54	8527.48	8082.55	10553.9		4813.06	7256.54	6396.61	10735.9	13838.2	6305.81	4223.25	5268.42	13536.5		8119.39	4126.38	4162.19	2707.88	3136.37	8278.59	7092.84		4144.7	2400.32	8468.83	6425.59	7052.11	7847.54	11618.9	3386.12	6822.87	4675.7	12648.7
P57780	8415.71	4965.84	7509.69	6267.37	5581.16	6146.53	4517.68	10919.5	6167.63	4664.3	4949.48	3162.5	9448.97	3141.29	5401.96	4190.04	3705.32	2595.11	5345.93		6167.14	3403.69	4430.04	6152.75	4625.64	7835.26	4579.37	2761.39	5872.99		8099.36	4023.97	4468.02	3038.62	2404.36		4461.14		3824.05	4378.3	3436.88	4529.02	8066.63	3476.78	4085.32	3920.26	5923.63	4519.81	3107.59
P58252	4153.48	6168.36	7212.73	5419.72	4684.94	3353.56	3178.99	2986.52	4530.99	3807.27	7581.82	5054.66	2680.73	3247.42	7164.12	5267.42	5559.1	4286.82	4896.88		7229.47	3253.36	3487.12	7991.34	7481.21	3772.07	6707.21	2277.9	7611.39		5278.81	2002.5	4083.8	3344.58	2875.62	4403.09	3062.64		4046.63	4260	5560.96	1890.18	4729.57	3359.78	5629.92	4014.98	7089.3	4304.28	4765.55
P58710	12147.8	11912.8	16367.6	17116.7	7040.07		3734.42		26170.1	21896.8	5559.18	19514.7		3928.55	28376.9	38277.8	7813.02		9114.11		13691.8		8531.23	21902.5	13802.2		14902.8	3989.43	11037.7		12164.6	6129.01	16313	10632.1	12845.3	4766.54	8155.63		13906.3	16651	3913.73	5046.82	15061.7		2536.8	17070.7	24774	13252.1	7689.34
P59017	7065.86		4064.13																3965.8		5732			7200.52	4054.75																1503.78		2770.04		8685.89	2607.79	8088.64
P59999	4269.19	4606.82	2614.19	6135.35	2736.18		2178.24		3530.3			4162.74		1505.53		2640.67	3144.85					2957.05	4269.09	6299.2	7597.88		5772.22	1182.77	10703		7112.2	919.917	4129.16	3649.06			2436.87		2215.7		6518.59			2532.08		2161.63	5608.33	2420.1	3921.84
P60229	6010.17		5640.61	3189.18	3987.19	7098.33	4109.33	1179.48			5716.08	2805.33		2749.07	3672.67	872.023	2286.01		7482.19		1680.77	1860.07	2998.93	7325.71	3512.27	12309.3	6556.79		2940.21		4504.71	804.417	4471.97	4917.67		3382.47	203.266		737.416	1334.05	3975.59		46271		4855.71	3954.99	3052.87	2165.16	3090.96
P60335	8238.53	4663.95	9282.3	3383.2	5250.16		3388.53	1871.81	5758.63		10551	4948.24		1902.73	6799.33	6753.86	6751.72	2982.41	7538.32		5613.96	9866.33	3198.27	9732.12	8578.9		7427.94	2142.55	7792.02		5147.1		3705.09	2951.25	3184.23		2697.09		4131.71	2254.79	6731.12	2994.74	8053.55	2117.28	4962.99	3889.47	9995.96	8938.4	5039.92
P60710	10024.8	18316.8	23097.2	16172.6	15588.8	9018.83	12224	13687.6	23157	7626	17689.4	12281.1	13024.6	7253.38	17367.4	11646.4	11002	7795.82	11592.2		21216.9	9374.82	20389.7	19217.1	21343.4	10275.5	14462.9	6073.4	18017.2		30753.7	1638.76	9573.42	7525.19	6356.81	8249.95	8541.6		7470.33	8888.08	18041.2	4563.67	8392.33	10581.2	14412.8	10054.5	19352.4	14779.8	10921.2
P60867	6926.97	7963.99	19239.8	10334.6	11639.7	5834.01	4319.78	2181.17	6761.42	3773.24	14256.4	6422.82	4421.66	5248.22	21288	12185	7517.97	3258.4	9120.89		11827	5960.45	5022.15	10360.2	10052.8	5729.1	11737.5	4832.84	17140.9		6054.2	1993.97	7798.69	5821.81	2433.83	6816.34	4744.35		6991.98	8426.62	9318.23	2442.58	4066.31	4280.54	8768.48	7884.65	19720.3	6756.96	11401.9
P61027	5102.87	3638.32	6513.42	5463.31	4696.89		3075.74	5430.88	9285.63						7380.23	3088.25	5216.21					3639.98	9729.19	3405.97	6424.52	4746.71					5389.69	4058.29		5908.2		3744.56	9356.22		2889.37						6874.05	4981.76	5505.89	4660.49	2545.05
P61205	2827.24	6007.57	7506.83	4048.18	5338.74	7718.22	3121.86	3612.47	3891.14		5601.26	3922.02		2079.17	5411.45	4094.37	3165.5	3065.86	4224.71		3469.23	4641.92	4124.62	6271.87	6564.11		3763.8	3294.61	5739.72		6753.68	10967.3		2593.86	3236.72	3104.3	3093.07		3287.15	6663.18	5592.05	4304.21	5841.87		4176.36	3635.57	6852.22	2176.07	4371.83
P61222	5242.7	5877.6	1168.51	4022.8	3789.01	2261.52	4216.15	8105.11	3331.04		3847.51	5564.35			3024.05	4682.21	7060.52	7713.12			5549.85	2636.47	19441.4		5575.44		3298.61	5589.96	2509.85		6462.15		2687.26	2455.26		2614.42	1412.95		3957.88	2038.61	12660.4	3308.24		2883.13	6308.92		4607.79	5229.53	5608.06
P61358	10261.4	23615.3	26350.6	18077.7	17038.8	8976.62	13000.5	8183.05	15455.1	9479.12	18312	21385.9	6691.92	12999.2	22422	19530.1	14474.7	12840.3	20021.9		25135.2	13316.2	11510.3	24413.7	30335	7439.34	24816	11589.7	24652.4		9898.28	6638.23	9720.43	12674.5	11992	15140.7	13189.7		14724.4	9586.88	14359.5	8914.62	12481.3	15149.6	15955	18626.7	45206	16801.1	25838.6
P61514	5259.62	6670.41	9248.02	4277.29	4158.06				6307.2		13672.5	12022.8	4931.15		12893.6	9895.76	6392.08					7567.41		16482.4	4825.22		7146.69	3923.18	17670.2				3706.22	3684.02		8572.9				6667.09	9403.59			5125.25	10824.9	7796.26	8912.8	7278.29
P61750	1995.58	2132.58	2732.76	3094.85	2601.58	1457.33	1461.67	2397.86	1702		2887.43	2187.35	2440.75	2095.33	2758.6	3323.94	2435.4	1455.43	3138.61		3175.77	2107.82	1776.03	4168.62	3302.64	4547.25	4906.47	1118.8	3196.22		2690.44		1756.53	890.75	1260.92	1643.5	2221.85		2130.28	1839.89	2875.37	1515.68		1390.23	4146.75	3064.86	7002.66		2376.08
P61922	6686.67	2537.3	9642.71	7767.15	6770.72	5132.77	2982.11	1767.12	3681.28	1202.4	10987.9	4399.01	2615.53	1951.99	10808.5	2992.79	5458.8	3685.01	5908.12		6910.16	5718.69	5016.41	8839.06	6231.08	1186.59	4983.52	1870.92	6531.64		6243.29	3395.36	3807.83	4173.57	3832.86	2977.67			6197.23	2036.48	6464.82	1364.76	4066.83	4481.3	9157.49	6546.53	5630.52	4301.27	4526.61
P62082	4315.92	5369.11	10285.4	6339.72	5760.87	2940.91	2708.17	2841.17	4552.7	3719.98	7887.06	6473.51	3083.14	3475.29	7980.76	6703.98	6811.93	3140.44	5364.93		7155.25	4445.6	4366.28	8321.62	10046.8	3064.02	7284.28	2858	8132.33		5208.93	1794.46	4542.79	3243.09	2539.07	2397.86	2895.64		4425.88	3377.24	6397.82	2214.53	4083.69	3689.41	5004.51	4453.54	7746.17	4069.15	6699.65
P62192	7864.88	3322.51	4474.61	3190.37	3073.86		1595.71		2459.91		2372.23	1800.24		1327.79	4740.63	2743.11	2804.61		1965.55		3406.44	1683.14	2329.23	3312.29	2751.99	7373.71	3762.61	2651.06	4074.04		1477.74		13937.8	1923.99	2202.3	2255.91	1831.4		2152.96		1772.43	1280.51	3539.48	1474.94	2374.68	3331.61	3718.75	1610.66	2598.16
P62196	3237.93	1761.48	3141.67	2912.03	2221.41	2656.17			1834.95	3326.07		1053.12			2275.05	2030.28	2207.24		3540.13		2065.71		2502.66		3188.49		1894.54		4075.09				2807.94	1091.51	3443.22		4335.52		725.154	7460.81	2743.14		3490.31		2285.75	5583.54	3277.19		1611.6
P62242	12452.4	14396.3	29051.8	13057.2	16059.9	13454.7	9644.12	10581.4	9610.78	10757.4	23731	19761.1	13892.5	9213.97	22266.8	17279.7	13422.1	11268	17671.8		26478.3	11313.2	8318.4	28685.3	24050.9		25913.7	11577.6	27724.2		13761.5	7622.81	14741.5	14593.9	8406.72	13362.3	6935.53		13455.5	14084.7	13913.3	9093.19	12495.3	10956.8	25254.7	13476.8	33219	14985.7	22878
P62245	10282.4	10603.6	28745.6	13157.9	5803.85	6894.88	5037.59	6372.37	5586.41	5623.8	18538	8943.56	4905.74	5182.06	12203.2	8165.62	5320.07		16108.3		12638.9	7761.27	10093.3	16673.9	13149	5828.1	12731.3	7463.53	14066.6		14532.5	5461.92	5712.36	7405.36	2974.22	15581	7100.8		7084.61	4930.57	12555.4	4992.12	7037.17	5961.27	6477.92	6500.53	15477.5	6373.91	10233.2
P62257	23427.1																	16418				11383.2		13616																	7041.08
P62259	4062.64	4838.04	6871.58	4936.73	3632.98	2477.7	2387.42	5880.03	2600.69	4114.18	6934.31	2680.19		1292.28	6435.07	3525.34	3233.75	8034.14	5116.26		5203.15	2634.11	3124.12	9691.19	5071.22		4792.21	1623.65	7820.78		9753.87	1553.81	6285.08	2072.01	1911.7	9478.66	1135.08		1593.75	5965.77	4044.49	1422.75	8591.89	1433.75	8907.8	2325.04	9025.33	3695.61	2431.19
P62264	4887.45	9293.5	16238	17384.4	12938.2	2718.55	4758.53	13364.4	7809.62	7773.59	9041.78	13351	5067.53	5034.49	23070.7	15419.1	12259.2	6927.57	11283.6		15466	7430.09	5720.95	16730.2	11327.3	3610.06	8254.98	12369.6	19563.3		6103.49	12404.3	6941.41	8388.33	9805.4	9573.38	6365.61		10254.1	6948.52	6798.31	4008.35	6322.56	10827.4	10677.7	10752.4	13105.2	8871.32	11478
P62267	9377.27	8449.31	12755.6	10281.7	9297.35		7674.42	16550.5	8241.4		11859.3	10900.2	8130.81	7298.76	10462.8	10952.7	9055.56		10235.9		8519.48	5762.03	6139.01	13243.4	14006.2	11683.6	7159.64	7400.49	10929.3		13818	6147.91	13594.8	6278.75			7782.52		7029.27	7179.14	9461.03		6938.62	9504.15	8326.79	8626.88	14339.8	8882.69	11795.4
P62270	5601.48	7097.13	14009.5	6815.95	8462.17	10641.9	4087.46	5468.91	9503.83	3740.29	13192.9	8337.93		8227.34	8521.89	7851.85	5427.61	17664.1	12295.8		9748.9	7486.04	3572.61	10800.5	10265.9	3668.94	10456.9	4665.26	14330		6980.99	2519.42	5361.75	6234.36	3751.12	6108.9	3558.33		5896.47	6919.21	9305.22	4991.58	4704.38	7005.35	9435.71	8239.54	13920.3	5699.16	9176.64
P62301	6664.24	12719.2	23869.3	14409.1	11059.6	5024.21	5833.12	6353.86	8445.92	5820.78	16608.3	13886.8		7015.19	18565.4	13541	12189.3	8230.49	7659.29		13431.5	9628.9	7559.34	14159.6	20521	12664.6	13760.5	5236.36	18305.3		11134.3	13852.3	5506.14	10357.7	6996.6	15360	6715.63		8446.95	7226.34	10802.4	5197.38	8885.66	6954.61	12807	8969.54	17071	7544.72	16556
P62320	4140.69	3328.73	4912.82	2797.22	2090.93				2471.52			1465.9			4481.58	4010.58	4559.46					1683.88		5698.98	4147.72		6545.5				6074.27		6024.59	4556.23	8949.24				3812.2				9771.15	5392.78		1562.58	3197.35	6915.08	1297.16
P62331	2592.51	2412.48	3620.63	1170.58		998.414	526.879		4468.1		2179.37	824.426		636.016	2586.67	2471.66	802.468		1814.91		2067.22	3153.75	857.19	1787.96	2824.47		1551.3		3659.3		1352		1547.43	1008.01		773.546	2037.07			1387.31	1944.56			984.832	1436.46	1733.25	3564.47	1199.41	3750.18
P62334	3426.46		6060.52	2496.93	4923.28		1610.9				3502.25	5449.68			4540.82	3701.83	4491.83	2793.04	3129.59		2592.75	2827.94		4500.18	3956.44	2917.18	3756.3		3960.61	8342.38	7014.95	2363.79	3098.28	10770.7	2763.74		1986.37		1468.25		4485.03	4384.32	6590.36	9429.81	3466.8	4715.63	6338.44	2463.77	5306.88
P62702	7627.26	7174.45	15626.8	7004.3	3834.04	8355.56	5468.28	8327.17	6344.22	5764.74	11402.5	8336.83	10489.9	3884.03	11042.6	8076.01	8527.57	12647.2	8964.29		13239.4	7261.22	4744.36	9501.2	5765.25	7906.53	13965.5	3419.63	12139.9		10763.2	3126.77	7847.89	5725.6	3826.63	6097.64	3965.2		4659.51	6070.35	9612.98	3709.51	8487.85	4543.26	11535.6	5921.11	19480.1	4967.72	8159.69
P62751	9505.18	9500.42	18392.2	10969.5	15993.6	9244.95	6999.6	8463.19	12648.4		17012.4	19507.6		8868.87	14630	14561.8	15029.6	7196.53	8561.47		8939.76	7202.02	9520.16	13051	16159.9	6295.84	9927.37	14123.3	14632.9		9293.63	9472.01	8683.22	13574.8	11641.6	13122.6	5185.42		8655.6	6142.67	8390.39	5009.32	8096.74	6196.18	8180.84	7333.76	14557.1	13303.7	15835.3
P62754	4844.6	5059.31	6909.84	3646.46	5826.9	4021.52	3506.64	6222.13	5135.82		7374.25	5028.62		6116.81	14696.7	5967.21	3383.34	4948.03	9821.92		8197.34	4645.39	2905.94	10574.9	6280.77		7033.38	3209.95	13608.3		7898.79	2689.87		2848.75	2057.36	4264.3	2903.04		5793.79	8704.66	8574.47	2435.15		3559.01	10306.2	7859.56	8614.04	2020.52	8173.85
P62806	29857	27014.1	105301	64846.8	92567.6	36589.4	32504.7	27661.4	33429.2	81347.7	25267.9	78458.8	29074	22081.1	63697	50020.8	61941.4	34980.7	26072.3		15337.2	47555.5	84156.1	110215	142364	28156.8	77132.3	38824.9	118524		115446	43916	47370.7	50350.6	37595.7	49017.4	7325.99		63070.1	29857.4	48926	14737.7	171062	44908.8	23032.4	51950.8	120744	24213.8	86511.3
P62821	3714.51	3641.29	8209.92	4658.11	4190.87	6735.46	2770.36	8465.01	4402.99	15360.9	8472.81	3993.25	7583.72	3238.05	7830.94	3699.93	3297.96	5187.78	5547.18		6960.58	5245.17	2408.16	8979.41	5286.88	11318.2	6033.81	2962.16	7951.6		7436.36	2720.92	4390.47	2210.98	3238.27	6542.71	2807.72		3683.35	3132.08	6140.29	2639.98	1902.8	2848.62	8019.32	5169.24	9468.59	3567.09	4805.56
P62827	1736.86	5828.91	3882.71	2721.36	1504.27	2547.25	2950.41		5732.76		4536.87	4325.47			4686.04	3470.25	6091.67		3012.88		2451.01	2608.7	4694.94	7751.79	3405.27		2892.59	1820.99	4314.87		4319.17	4798.81	3128.44	1460.18					1996.67	4207.45	2779.7	974.359	3631.46	3540.53		3791.5	6033.88	3684.22	3072.03
P62830	5356.32	2875.16	8303.83	4540.85	3185.03	2810.62	2832.52		3073.4	4605.59	8007.16	6928.42		3208.59	9745.39	4582.15	3963.95	3453.04	4037.12		7244.7	4133.93	3144.04	10973.4	8078.22	3371.3	8039.14	2631.86	8144.47		8139.05	1773.25	3605.77	5044.13	2090.96	4892.83	3784.96		5792.67	4715.85	6179.32	1267.01	2353.02	3585.15	8600.72	5988.71	7959.69	1739.78	10258.3
P62835	3726.4	1861.92	2882.77	2618.48	2223.65		1776.81		2829.33		3133.39	2164.05		1811.5	3601.19	3267.37	1842.08	1847.86	2231.69		3629.35	1826.07	2803.95	3844.26	2995.73		1661.63	1091.1	3225.12		5176.19			1256.2			1018.66		1670.43	1216.95	2761.64		3228.58	1462.48	2168.9	1687.45	2935.03	2215.22	2312.18
P62843	2910.8	2486.15	3741.45	2501.29	1214.55	2257.8	1083.46	1625.48	761.397	1000.47	1637.23	1468.4		2110.9	2940.18	1969.12	7757.29	7050.15	1134.69		1833.72	1780.11	4395.6	4975.39	1258.46	1606.9	2281.68	777.252	3761.85		2183.05		2321.04	2096.42	397.294		1558.2		2089.63	2070.97	3525.55	1420.17	3141.59	2103.72	2455.71	2085.32	4301.33	1726.22	3096.41
P62849	4674.79	7430.21	16662.5	11702.5	7085.48	3736.98	5866.96	9781.47	6333.71		7977.68	8538.18	5229.22	7857.47	13841.3	6257.36	8617.89	2236.88	11963.1		8983.5	5252.72	4918.37	12336.6	8250.97	4905.64	9584.98	4844.73	14999		5882.06	2251.72	9547.65	4578.23	5528.89	6699.17	5840.01		7201.88	4844.04	7989.16	3579.28	6891.76	8636.43	10616.1	6603.14	14903.4	5703.64	10851.8
P62852	7821.04	9072.7	16665.7	6776.94	5651.1	4346.82	4492.16	6230.3	4671.11	3398.11	12202.3	6952.16		3027.22	7506.38	9655.25	4179.83	5281.97	9402.58		11546.2	8108.87	7387.75	9336.76	13466.2	4793.07	12234.2	4399.11	12492.2		7620.23	2863.71	6391.14	5256.45	4536.64	6339.98	5631.7		6465.92	6736.56	7790.46	3322.04	4716.29	5648.56	6404.97	6283.01	12312.4	5753.14	11105.9
P62855	769.324	3513.84	4008.53	3338.5	2041.79	1151.03	824.221	1592.79	1097.25	1121.35	4023.35	3039.04	777.048	1180.78	3519.52	2946.4	3042.91	1366.47	687.718		2069.96	1756.92	1170.72	3170.77	3034.07		3915.69	2448.28	3042.67		2735.93	685.125	4089.31	2167.89	1692.94	1758.4	1116.02		1364.2	1130.43	2064.82	1361.43	614.625	1458.79	824.267	2136.18	5880.05	2625.62	5833.07
P62862	7541.18	3238.26	13771.6	3009.3	2731.7	5086.16	2121.06	9115.2		4541.77	4508.56	5052.04		3093.37	6196.09	4147.64	2733.04	6125.47	2808.23		5703.25	1920.12	2398.54	7447.01	1544.35		9909.76	2903.71	5709.03		4168.3	1416.43	3509.37	2568.43	817.899	3733.5	2831.6							1500	3137.14	3396.52	5771.61	2934.53	4767.89
P62889	3962.89	2269.18	10534.6	4287.16	2985.41			10966	6104.42		4438.76	6626.86	9462.79	3654.97	8506.26		5013.96		10887.9		6920.6	5677.36		10207.5	6788.92	4603.81	6319.33	5954.77	6976.29		6657.51	9031.43	5445.31	2506.74	7043.21		10568.2		12608.3		5335.28			3091.14	8595.72	7157.24	10403.6	850.456	7986.18
P62897	4833.55	7513.5	13539.6	7212.5	6617.15	4443.16	3800.05	4583.43	5173.81	3936.27	8590.4	5375.17	2496.5	5795.69	5849.31	6272.51	4525.7	6381.95	5476.17		8184.11	4288.53	6134.24	9354.61	7540.27	5220.25	6677.38	3762.35	10622.1		5656.65	4056	3647.29	4691	4027.41	4968.94	3547.96		3839.42	2055.1	9029.37	3295.33	5963.38	3927.56	8802.71	5444.34	7365.92	7491.81	5064.1
P62900	6401.14	6026.55	17942.5	11327.1	7469.57	5546.64	5724.14	3685.47	5263.27	5390.36	13912.3	11522.5	3487.94	4168.5	19122.8	10179.3	10974.3	5964.78	8045.11		11755.7	8648.86	5110.57	10062.2	13867	2911.54	13914.3	3747.01	15840.8		7856.67	4483.92	2867.51	6046.88	4937.21	6802.37	8096.81		8141.07	7303.27	9217.55	4073.22	3832.34	6120.3	9662.54	9062.15	10031.6	5924.67	13128.5
P62908	7414.06	8205.75	15917.7	9920.01	8227.61	5048.04	5323.93	5515.93	8011.36	5876.66	13043.7	10447.2	5439.24	5750.6	14020.1	11895.4	11908.5	6325.61	8691.03		11238.1	7766.94	5561.39	12655.4	11717.7	4111.62	10379.1	3798.39	13341.1		9148.16	3711.07	6249.7	7253.65	5318.1	6630.94	5747.76		7449.67	7187.57	10017.8	3520.65	6026.78	5838.3	10321.7	9085.58	17318.5	6611.99	10101.5
P62911	5552.14	5080.02	11857.6	5558.37	4762.31	3716.02	3100.98	3407.26	4896.84	3092.38	10938.4	9000.7	2713.93	3614.96	9505.67	8964.57	6593.6	3941.71	7597.5		9727.8	3400.39	3316.28	10293.1	10148.7	5627.48	6361.25	2559.07	11206.9		5131.3	1843.32	4177.2	4638.15	2960.23	7080.66	4370.2		7351.01	5499.74	6706.71	2249.06	3278.74	6167.97	8266.8	7349.07	12586.4	4681.18	6510.27
P62918	6724.2	8575.95	17907.7	11018.3	6880.5	6015.96	6446.24	9640.33	5411.69	4095.27	14213.2	10772.4	7087.44	6615.46	12472.1	13975.8	12583.1	7488.54	11256.8		13097.6	8941.26	6046.21	12997.2	11048.6	4953.15	19201.6	3679.51	15561		9461.81	3174.08	6929.27	5752.25	4882.43	7568.3	6196.62		8030.5	6828.4	9254.55	2266.95	5231.79	6620.23	8065.09	7029.25	13484.2	5315.47	12534.4
P62962	4368.85	3835.25	4904.31	4241.25	3746.88	9395.64	2572.1	3129.39	4497.8	2576.49	4801.45	7059.71	2740.52	2102.61	6265.75	3706.27	4851.09	2519.39	2964.63		3554.51	2926.63	2836.05	5809.31	4653.14	15706.8	3637.04	1053.87	6833.25		5614.02		3061.44	2181.53	34272	2942.25	1480.66		1557.31	4021.72	4629.62	3853.35	3490.1	2377.55	4767.23	2796.31	4121.14	2576.94	2868.19
P62979	52620.8	27317.9	70705.5	47207.2	40458.6	33619.6	22288.8	36956.2	34759.2	31926.1	65749.8	51971	14269.7	11959	52047	45885.9	37950.1	49415.3	53430.5	33450.3	39834.5	21059.9	42795.8	47775.2	61886.3	58176.8	58096.1	19006.1	50010.7	32086.7	47913.9	20361.6	78809.7	39268	30503.1	37621.6	32650.4	42451.7	34768.2	32415.7	52930.5	16369.1	49251.7	22432.6	65766.4	64914.9	65825.1	851271	44779.7
P63017	5547.07	9443.02	18010.3	8890.23	8885.19	5237.31	4877.12	4691.1	9510.84	4489.37	10213.2	10238.7	3937.93	5370.57	13353.6	9941.87	8250.33	4913.74	6806.2	3607.68	11389.2	5797.61	6516.44	14721.4	11683.4	5296.75	10765.8	4097.29	13150.4	5490.1	9632.33	3306.12	6299.94	6198.53	5078.11	6401.85	5848.04		6541.52	6006.92	8100.88	4707.44	8196.62	5498.88	8919.71	8114.77	15129.3	8558.09	8579.23
P63038	3998.63	6722.15	10783.4	6697.85	5735.79	3663.07	3152.02	3062.58	4587.21	2445.42	8200.52	5867	2728.11	3111.91	7322.13	5827.43	6150.97	4029.89	5341.55		8581.4	3316.3	4073.88	9129.13	8673.19	3127.39	7458.72	2255.38	8388.94	49838.1	5286.55	1430.53	3455.71	3334.74	2508.34	3931.19	3054.67	1016.69	3337.96	3490.84	5396.24	2564.72	3510.95	3272.57	6537.51	4859.82	8224.1	3204.66	5219.63
P63101	7971.43	3295.85	10128.9	2957.02	5350.5	2386.25	1924.62	3622.62	4615.27		5029.86	3894.73	2879.8	8111.98	4696.58	3899.07	4732.24		4761.7		6031.09	1958.04	3782.02	3838.57	4431.98	5680.08	4628.29	1000.45	7310.9		3991.63			2605.62	4428.31		2325.66		3426.44		4137.35	1064.24	6360.35		1827.44	1091.08	4425.29	4974.97	2980.23
P63268	105.935		208.918					59.5746			112.879				165.155				496.65					249.358			48.4319		290.282	557.733	95.378	177.116	80.5812				209.015			94.0126	48.0608
P63325	7073.14	7250.26	13247.6	5975.18	5912.75	5276.78	5589.38	3171.19	5343.76	3434.72	11844.5	7598.87	3175.79	4587.88	10380.2	7970.09	7306.03	6531.83	6594.99		11452.3	5679.06	5290.83	9057.81	7755.32	7066.07	7100.88	4070.65	8420.35		9221.8	2245.59	8867.23	4009.49	3657.46	12964.8	4028.03		3681.36	3054.05	7188.2	1538.74	3884.13	6419.15	6155.38	3806.57	11028.1	5611.6	9687.33
P67778	6787.49	7240.2	12748.5	7978.71	6954.23	4812.12	6578.54	7027.97	10170.2	6239.31	11237.8	8185.45	5903.65	6365.49	13086.5	7758.52	9121.81	6533.87	6215.88		15034.5	7470.99	6260.77	11695.2	8532.16	3634.13	7719.09	3095.85	12529.8		9323.86	3343.82	9233.13	5618.83	5008.91	5661.99	5176.42		4967.7	4885.9	7460.26	4338.22	3965.26	3837.63	8656.08	6565.11	14574	6917.77	7434.34
P67984	5516.46	5809.74	16158.2	6610.89	7747.87		4282.94		7189.43		9730.51	9319.79		1401.35	13211.3	10375.3	6412.36	14908	8079.27		10070.2	8986.43	5470.06	8792.88	7283.62		7729.63	2766.79	10273.5		4841.5	3048.08	5479.04	3771.42	6417.77		4632.47		4628.3	5756.18	8452.9	2526		5534.79	10898.2	7412.21	11024.3	8492.56	8718.34
P68040	7344.19	10686	22970.7	8188.49	7203.92	6650.26	4720.93	12707.5	7804.24		10506.7	6763.18	33742.1	5378.23	11736.8	12059.9	7388.75	30358.9	9200.39		14285.9	4851.14	6429.56	16592.6	12163.3		16473.9	4714.31	16200		6235.17	2868.32	9170.31	6730.93	3250.17	5075.54	4885.33		4921.27		9877.87	10313.7	13761.1	5806.18	9538.12	5780.81	17176.1	7676.93	10590.1
P68134	7781.62	15261.5	19562.1	13343.8	10981.2	8547.4	10448	13373.9	19952.5	6413.45	12293.3	10430.4	10385.7	4151.75	19867.3	9984.18	7514.34	7224.82	9463.36		13270.2	9662.21	16281	16338.4	12317.8		10611.1	3295.37	14669		25418.1		7021.03	3897.32	5260.99	7324.63	6495.13		9456.68		12787	4436.65		9026.75	11021.3	9284.76	13045.6	10062.9	9995.26
P68368	8731.82	4208.64	12639.2	4514.95	3923.78		1994.61					4940.58		3703.22	13905.8	4127.28		7185.01			4720.73			2462.38	3348.91	16980.3	3419.4		15017.8		5329.08		12899.4										9997.42	2883.51	10702.2		19762.8	4901.04
P68372	2539.65	8029.91	12721.8	7863.64	6377.33	5788.57	4807.31	4129.76	6118.92	4172.22	7627.85	5846.81		4229.24	12618.7	7107.98	5823.55	5336.32	6658.77		8880.15	5088.36	4274.27	9512.15	8275.15	5970.92	7674.06	2868.29	8951.36		6077.98	1752.23	3806.42	4315.04	4866.35	5470.42	4857.81		6017.75	6636.43	7205.77	4509.24	6320.25	4165.29	8032.04	5514.22	8115.46	5447.91	7250.39
P68373	4344.06	9341.07	10081.9	8524.94	4883.29	5944.49	3354.57	3086.44	5765.83	1510	7130.16	4769.56	1780.14	3276.02	6620.56	6308.87	4828.37	3209.63	5733.22		8358.55	5483.33	3956.52	9916.02	6596.73	2457.43	4898.88	3356.84	6790.13		8574.01	2204.14	4284.01	3549.54	4746.43	3511.45	3117.26		4797.4	4809.38	6285.51	3305.43	3085.59	2898.69	6450.55	4476.29	7888.64	4468.46	5663.93
P68433	28782.8	31202.5	122452	65847.2	89412.2	44581.4	43532.4	29533.3	34862.5	58368.9	31248.2	77732.3	20660.6	20520.8	57847.9	50498.2	74748.2	32415.9	36931.6		21806.6	54465.8	72247.3	111060	116383	32006.4	68904.1	34555.4	125552		106515	45255.3	47319.8	55860.1	50882.5	53250.1	6829.59		67011.9	27935.8	44967.4	19292.3	155876	44694	32217.8	56210	117158	26673.7	76141.1
P70460	4933.35								2303.47						1240.2	1587.93					3240.67			5735.7			1652.95							8698.48	2732.8	5452.23
P70694	9475.36	8549.78	9644.48	6350.02	5352.63	8584.93	4601.14	223380	7244.01	3268.41	6964	10107.9		2830.88	13722	10049.3	5822.15	3312.43	6682.05		9867.91	2587.22	3038.61	14774.7	8780.79	5385.8	8733.84	2405.64	8078.7		8878.1	1082.84	9847.71	4368.61	2423.19	5008.68	1866.78		5691.58	5332.85	5986.75	1650.6	5658.94	3521.85	5640.91	6628.85	12156	4413.95	5082.3
P80313	2187.28	2598.99	5438.38	4092.23	2995.7		1428.76		2572.61		2702.01	2834.92		1629.68	3580.15	2357.74	2865.92		3427.21		3205.39	1745.55	2024.68	3175.23	3442.15	3891.52	3152.14	2174.58	2478.36		2793.99		2034.09	3338.41	2050.8		1296.51		1737.91	3035.11	2222.85			1141.81	3516.94	2466.98	3447.62	2171.6	2080.88
P80315	20876.8	2587.3	3587.21	3042.53	1593.93		1731.61	1185.4	1705.91		2956.24	4055.18		5421.87	4222.91	2279.67	2462.65	1224.95	1513.85		3017.95	1804.31	1982.49	5536.38	4927.11		5228.98	1414.68	7045.72		4031.38		2315.21			5769.25	1403.1		1216.42	1306.22	4379.69	1039.33	2038.02		4270.78	2761.11	2889.28	2065.13	1701.2
P80317	942.374	2568.11	3351.49	3396.88	1941.66	1282.05	1629.35		2242.55		2172.75	3512.78		631.162	3436.73	2972.64	1822.6	1169.46	2564.05		2789.6	1300.53	1342.14	2562.43	1974.71		2922.16	1369.18	2392.06		2279.6		2296.41	1856.95	1708.16	1102.01	909.7		1790.55	1953.73	1889.12	839.705	775.111	2352.89	1704.8	2176.64	3252.7	1749.53	2926.47
P80318	2986.25	5164.8	4076.88	4759.58	5315.16	6809.97	2621.75	2160.58	3794.17	5274.06	3797.26	2646.46		2066.57	4714.91	2995.27	2826.61		4329.81		4464.66	3715.64	3971.64	4556.52	5880.28		3082.62	11280	4893.03		2469.75		3119.84	1585.69	3449.04		3432.38		2648	2296.14	4402.28	4524.36	4268.88	5496.4	2770.24	3949.67	8148.17	3759.39	3634.79
P84091	4044.86	2876.52	4127.22	3366.26	2383.3	4701.66	2575.51		2424.2		6033.05	2585.4			1618.42		1779.5				3369.54	2131.9	2980.85	3235.95	2824.45	6507.74	1646.18		3769.4		5589.12		1606.25	3315.89	1781.08		2163.15		2701.59			1604.76		1604.27	2036.5	1560.3	5408.17	2774.3	2539.25
P84099	5628.69	7113.82	33142.1	8388.37	8674.91		4713.58	7461	11100.6		14744.5	9841.89		5263.26	21739.7	10512.8	10145.2		10146.8		12631.6	5931.48	9636.79	15250.6	11027.8	8061.94		1928.73	15701.7		16404.2	3338.35		5775.54	5630.54		4836.17		15425.3	8220.59	14168.2	10893.4	7212.25	5217.04	11193.1	7379.74	11113.2	7391.41	11962.5
P85094	2156.55	3010.22	1944.61	1762.21	2122.24		1998.81		2274.74		4203.89	2496.86			2470.95	2667.12			3186.48		1419.04	1536.4	1963.89	3005.27	3291.21	2476.86	2532.15	910.896	3858.15		2708.55		2342.98	827.986		1386.41	2450.43		1818.91		3918.76	1064.41		812.655	2769.81	2051.69	2645.28		1071.6
P97351	7354.57	9384.34	19163.6	12461.4	9086.58	7600.03	5327.81	7948.25	6742.58	5340.3	14579.6	9067.16	7004.19	4858.21	14029.7	10609.1	8064.54	13411	10631.5		12709.2	9512.76	6329.26	15456.6	14668	6701.93	11533.9	6361.63	16116.4		12147.9	3995.78	8900.02	5947.88	6074.7	7721.71	4756.22		5469.62	8976.21	9336.07	2897.13	7789.91	5974.88	11432.5	7687.89	17264.7	7256.23	12660.4
P97364	2145.64	3457.71	6002.57	2969	3026.55		1825.02		2939.32		2806.84	2763.03		439.337	4070.76	3321.19	3266.52	1386.86	2123.07		3481.94	1961.78	2606.07	4143.35	3692.48	1112.62	4740.47		4295.71		4098.43			968.214	1995.63	2086.07	2349.24		2433.28	1560.09	4756.79	1243.16	1395.34	2755.68	3043.69	1819.94	4064.86	1674.58	2332.58
P97371	1661.48	3132	6165.79	3357.17	2992		812.535		2667.39		5107.2	3020.19		3029.78	2250.43	2763.46	3007.49		5149.78		3555.27	1648.92	2595.32	4878.66	3682.38		4960.41		4295.5		1947.48			2679.39		6929.59	3269.16			3378.76	4854.85	1228.8	3450.08	4658.21	5499.32	4601.02	3813.54	3550.67	2578.84
P97429	17018.6	9301.5	14908.9	9193.72	4602.24		6437.73		5822.8			4056.64		8274.41	4876.38	6019.87	6147.98	5202	5923.13		3390.02	1890.33	8274.03	13254.2	5512.55		5023.26	742.415	5104.01				4344.91		8066.49				6967.57			4419.68	4507.91	4943.6		4975.07	7551.4	8200.04	3480.04
P97449	8203.49	4471.86	3725.35	5741.14	7748.19		3273.78		6713.86	7970.61		4651.45	5877.18		5139.07	7863.2			6971.94		9811.68	7716.99		4667.1	8042.16	4212.31	4331.9		4919.71		11472	6054.03	7627.18		9502.71	8124.72	2344.41		6250.63	5327.01	3461.17	3424.95	3410.87	7334.4	12398.8	7998.23	6193.32	4571.77	7923.83
P97450	10961.6	12849.8	20990.9	10017.6	13149.8	8388.59	7303.69	7874.95	8950.34	3793.17	14099.2	11838.4	5657.43	7361.91	12968.4	10884.6	15899.4	8776.54	12097.4		15483.5	6718.09	7699.99	14683.8	15207.5	9162.22	11899.7	7238.32	24408.4		11678.5	4051.61	4825.24	3987.59	4653.42	7529.09	10563		9135.08	5530.25	14538.6	4934.61	7109.35	9642.29	16570.3	6992.57	11492.1	10215.7	11989.4
P97457	4735.05	4267.82	2365.19						44078		4963.96										7088.31	3081.2	2448.14			9402.66	5571.16		20257.5						2116.99	4209.96				5918.31	5940.05		6394.67		5380.77				2037.95
P97461	2674.68	3664.13	5397.67	4048.71	3032.08	3380.48	2458.23	3431.03		3412.8	5337	2623.5	3419.42	4043.44	5018.38	2604.32	2993.8	2860.45	1963.59		2930.76	7123.33	5238.09	1840	3684.72		5024.31	945.162	4146.15				2873.51	3202.11		1037.54	2466.37		3912.65	1743.23	439.817				3823.43	13173.7	5800.18	2229.4	4083.17
P97494	2993.5	1265.43	3155.38	2362.82	2516.65				4927.08		1509.42	2437.72		2818.05	9221.14	2967.32	2308.47		3030.42		4303.35	5242.2	1446.86	3145.37	3293.51	5042.2	6808.29		2642.07		1319.24			750.529		2596.38	1584			4692.79	2114.72	2100.82	1661.58		4450.27		4626.42	5865.59	1303.94
P97807	3279.51	5121.31	7782.67	3657.8	5478.78	3192.17	2626.3	2162.17	3577.66	1150.89	5477.12	4258.79	3806.54	2423.74	5407.92	4688.73	4949.01	4290.92	6193.52		4908.26	3010.7	3230.63	7430.09	6786.88	3009.39	5892.64	1229.26	7297.34		5574.65	1824.01	2857.91	2798.66	1997.14	4315.52	2712.79		2667.3	3823.87	4472.45	2012.73	3401.94	3415.9	6453.74	4154.8	6222.15	2369.77	4844.97
P97823	803.044	322.707	2541.69	1060.11	1329.52	337.228	1782.97	1830.75	385.052		2014.69	1978.94		939.623	1989.89		1954.9		1879.95		1249.71		1114.22	1862.29	1546.42		2380.65		3389.07	1893.53	2251.26	1337.71	2795.51	962.076		1012.17			911.879	770.734	3334.92	1105.42	1076.91	715.958	2311.54	935.986	2187.62	2682.83	1787.34
P97864	3712.5		3040.91			6748.86		2571.02		1825.49	2159.5				3611.98			11482.2	7392.85		2814.76			19482.5		28995	2509.12		5528.33		3293.48		15405.5			5694.72			3978.72	4118	3158.95		2399.86		19021.3
P97872	11484.3	15713	28148	17422.5	19112	12174.7	9188.73	5003.66	14983.6	7817.01	25481.7	20273.2	7312.91	8369.88	31374.5	30495.9	13596.1	5973.33	14325		23949.4	10283	9977.66	16618	17076.4	5424.45	14280.3	7914.99	31271.7		9567.35	4071.88	9945.6	11268	8797.7	13168.7	13034.1	3143.93	14352.9	15591.6	12780.7	7671.16	7135.34	13223.5	19626.4	20140.9	38878.8	11407.5	13392.7
P99024	2030.73	2888.74	3733.49	2135.15	2793.43	2039.27			3004.95		2897.42	2016.53		4963.12		2686.25	2319.31	2767.45	2971.82			3081.36	1202.75	2975.4	3744.58		2843.36		4218.35		5200.21			2801.79	1567.37	2929.84	2610.16		2914.22		1790.69	2464.82			2400.35	2151	3725.11	3752.86	2507.16
P99026	6576.2	3491.15	6159.01	3098.5	2430.39	3168.84	4185.62		1323.91			6539.53		1621.76	8273.62	5034.65	3349.45	1974.09	7161.69		9558.41	15183.1	2267.57	2541.74	4627.76		4685.74		8399.86	7864.89	4751.06			2315.16	2383.22		1391.44				3493.07	2252.08	2046.19	4959.32	2113.77	2921.01	6286.73	5079.45	4121.26
P99027	5599.84	8093.76	17570.2	9391.26	9935.61	4395	4099.95	2056.27	8840.02	7120.91	15285.2	12354.9	6808.69	6568.45	14018.3	11483.3	10490	5472.99	7528.57		11345.4	7132.27	6729.75	13429	13213.4	3823.11	11558.6	5625.95	14244.2		7237.08	1878.06	7793.16	4633.48	4472.55	6241.36	5164.27		7424.44	5542.29	10334.1	4202.39	6889.76	6265.02	10476.8	7954.94	12676.2	4424.42	8464.48
P99029	4361.36	4498.44	6970.58	4407.63	4194.83	4445.79	2911.81	5091.36	3934.87	3159.09	5865.41	6033.49		1724.47	8348.61	5632.2	3566.39	4488.07	5526.76		5751.68	2035.62	2640.04	7741.2	5196.95	5465.77	3797.23	3821.45	6743.44		3460.69	1957.1	2381.1	2817.89	1854.58	2657.96	2579.31		3063.4	9246.66	5703.67	2490.9		2737.52	6135.23	4317.3	6348.45	3137.14	4747.07
Q00612	5922.77		19292							9559.62			10880.5		7808.67		2876.67	10200.8	8139.19					9862.04			7675.54		14582.1		10640.1	5457.26				24147.2					13396.3			1658.89	14384.1				551.236
Q01279	6424.75	4599.25	4903.69	4099.05	5046.64		3458.3	3613.43	5687.42		5038.87	3334.7		2775.2	6355.27	4634.12	3635.19		4574.37		8062.65	4104.59	5445.03	7057.03	6403.73		3087.43	2148.39	8911.39		6447.04			1199.45	4913.59	6858.66	3318.61		2986.71	4731.1	3384.86	1727.75	2837.26	3794.38	4890.17	7152.97	6832.16	3804	5221.48
Q01405	1375.67	2280.55	3967.85	2200.58	2367.02	2021.23		2087.4	2812.08		4315.39	1839.07		1729.33	5433.09	2442.77	2849.68	2094.34	2599.86		4598.42	3424.53	1918.34	4131.12	1807.06	2278.69	3357.13	2264.32	2539.34		3954.85		2092.44	2048.05	2244.07		2056.8		4333.55	9469.21	1355.49		5918.42	2273.19	3419	2247.67	3932.18	5623.6	2469.93
Q01853	1576.09	2994.21	6769.2	4153.48	4063.86	2801.15	1634.93	2422.16	3049.08		3399.43	3616.86	8270.61	1569.37	6177.88	3734.28	3129.35	1706.25	2835.45		4189.81	1739.68	1986.84	4526.16	3882.19	2612.36	4270.12	1587.45	3941.03		2623.04	1649.59	2924.87	2436.64	2139.98	2084.85	1918.01		1805.32	3088.52	2757	1655.18	2864.92	2076.34	3285.87	2811.77	5618.85	2353.52	2560.19
Q02053	11053.5	3248.01	5452.12	2688.83	4147.96		1333.92	3804.17	2450.16		3584.28	2552.16		1372.35	4599.56	3252.2	3733.27	6907.74	3484.83		2144.83	875.29	2676.49	3738.49	5894.65		5187.1		4287.77		3374.8	3237.62	12876.5	1865.73	1369.57		1587.48		3203.19	1597.39	3176.36		4270.16	3338.94	9104.97	3085.61	5806.9	5904.21	3055.72
Q03249	13870.3		4906.92			481.228				6485.93	33440.9				1611.52				14291.4		87671.2			596.053			614.449		1467.23		1338.63										968.448				806.596		307.47
Q03265	18294.2	20472.4	41697.6	17278.7	21192.9	15275.5	13918.3	14053.2	16366.3	10462.4	33019.9	20903.8	11050.6	16754.7	24568.6	18693	21476	15222.3	18890.8	7789.41	27049.4	14659.6	15553.4	33061.5	30584	13214.4	20614.9	11360.5	37294.4	22571.1	22091.4	6881.57	10206.9	10715.7	10637.3	16147.7	15899.5		14998.2	11360	21550.2	11208.2	12573	14433	27654.1	13573.4	28870.4	14651	20728.2
Q03311	4155.18		3922.13								3940.96	3297.35			3986.02	3985.02	1481.45		3506.69		7011.92	2743.6			1354.56				2483.2		2190.57					2325.08													7614.85
Q05186	5334.19													9943.46	2990.39		3469.54	1501.53			2283.91		2484.43		1970.9								2190.29				1796.06							2451.95
Q05816	5998.42	6062.05	6470.79	5124.23	3984.86		3691.15		16325.4			4665.23			9983.03	7446.93	4656.32		9909.71			3569.81	5350.83	8254.42	8233.5		6450.58	7195.83	8519.81		7871.72	6599.22		7601.14	4569.31	5276.77	8782.44					2328.23	4663.85	5319.9		5547.79	14377.1	8338.33	6802.39
Q06185	7018.71	7919.4	15537.5	7229.54	7503.14	5523.03	4238.12	4466.47	5464.26	4637.88	9563.94	6750.02	4120.75	4773.57	9298.01	7861.53	8306.34	4959.44	9394.04		9434.54	4528.9	4227.84	11110.2	9972.47	4228.85	8501.72	4503.22	13269.9		12612.7	3027.57	3289.84	3859.98	2808.37	7690.44	6004.66		6280.41	3611.23	9633.76	5010.57	5556.07	6436.25	11155.5	4418.33	15978.4	4922.22	7297.14
Q06890	6555.2	3109.66	9603.05	14126.6	916.354		1632.9		6917.98		4214.14			9632.36	5373.53	1037.33	3229.25		959.318		6406.56		2230.01	7183.41	2466.91		6767.07		7774.38		8757.95					6422.22	1181.74			3918.24					6030.81		7670.79		4216.05
Q07076	7664.04	4856.82	8790.68	4103.85	8025.6	4633.73	7620.23	9713.36	5423.53		8835.73	10654.5	11370.6	11254.3	6384.28	5495.15	5052.65	7669.19	4084.13		5237.97	3414.13	12104.2	3405.54	4764.1	5200.94		1033.4	12092.9		8367.84		6742.21	9402.58	12314.7	11666.7	4150.31		5650.7	13881.3	4832.01	37098.4		5539.75	14701.7	2888.58	6045.65	6558.57	4907.3
Q07417	3280.74	5899.61	6743.48	3596.45	3742.3	2685.8	2999.44	1926.11	4455.98	2169.87	5570.3	3739.63	1976.69	2201.75	4232.09	3558.33	4883.1	2541.51	4416.84		5658.76	1483.56	4009.94	5561.56	6018.32	1592.67	5133.78	1185.3	7546.35		3094.54	10637.5	2875.68	2826.57	2036.96	2321.2	2473.31		3024.8	971.203	3539.56	1172.22	2950.35	3009.22	4350.05	4405.13	5141.04	2107.88	4384.95
Q07813	6485.52			5912.16											9696.34			4373.21						10620.5					6590.02				1829.47		3063.62	12368.4											3621.91
Q14CH1	2461.33
Q14DH7	4879	2570.15	6231.2		7204.45				3777.17			7314.94			8884.75									6848.32							6810.2	2918.21	12028.1	2558.87			2358.27							1964.1	7172.43		5267.62
Q2TPA8	5862.18	4111.63	6098.03	6678.56	5271.51			4678.37	4224.68	5000.34	5518.08	3458.21			4839.94		2015.61		9235.87		23042.6	15430	2521.43	8197.18	3877.74		3590.31		1772.21				4790.2						938.766				4757.88		4522.05				6274.26
Q3B7Z2	535.991						3437.59				1608.33				1254.8				722.173										2571.26		1118.58			1575.47							9660.97			498.239		2553.73	3720.98		685.173
Q3TDQ1	11015.7		3859.2		5063.7		4501.81				12764.4				6805.26		4155.13		5892.88					2603.31	4632.22		5599.98		4778.81		1485.68				4006						2763.9				3778.88	6985.67	8466.43		8960.7
Q3THK7	3966.98		2510.72	3336.94	5182.68	1590.48	1749.97	3331.38	1003.66		3739.31	2587.33		3046.43	1721.74	3756	3655.01		20813.8		8077.77			4587.45	4049.3		5255.24	6494.52	4301.34	4267.07	9524.48		7587.43	1141.22	4164.54	4247.88	1162.66		3317.68	2822.24	5241.16				3124.33		3224.97	4362.36	1155.22
Q3TXS7	2965.6	1620.81	5173.11	2597.43	2683.59	1358.81	1006.96	1049.93	4063.13	5446.54	7351.3	1813.52	2830.01	1953.01	3576.42	2288.74	1758.19	5351.32	4816.5		4563.4	3007.73	2357.96	4601.09	2217.75	6095.07	3437.55	1769.08	2453.59		3550.61		4884.25	2535.11	1945.5	2134.55			1435.74	2129.89	2145.68		3247.59	567.341	2959.08	1601.45	3383.99	1690.67	1882.75
Q3U0V1	2507.66	4306.74	5572.11	4528.63	4669.59	8004.79	1152.36	891.123	37037.3	5558.06	6009.96	5623.08			5698.32	4213.74	4719.52		2054.52		1937.9	5488.94	4053.21	5433.87	4836.28	5274.06	5874.29	1356.82	3577.6		5679.84		5030.66	3968.79	2134.36	4891.28			3502	550.437	6879		6465.83		3351.14	4404.34	7235.56	5077.48	4455.5
Q3U3J1	13127.6	2950.09	7457.02	6447.24	6006.8	10435.2			6558.47		6252.3	4971.18		7565.72	6049.02	6523.72	2906.63	4464.46	6865.52		6500.34	5031.75	3773.22	9438.73	5709.55	5346.06	8033.42	2574.53	5897.38		4944.07			4337.64	2954.3		3299.72		7640.71		2578.44	3121.87		4344.06		3442.38	9991.76	2758.84	5289.52
Q3UEB3	5469.96		9371.66			3290.66					6409.06	2747.1			11439.8		2573.73	4748.27								4875.08			4113.49		4524.67		7619.65			5014.56				10626.1			13099.2
Q3UEP4	3996.86	5670.08	8636.53	5227.76	5001.65	3415.19	3787.76	3323.68	6383.95	1935.49	6235.04	5935.98	1327.69	3902.49	9726.6	9675.25	4886.47	3617.13	4060.5		6020.66	3423.99	2691.76	6110.43	6671.45	2807.26	5440.17	2939.3	7365.54		4387.56	1809.87	4393.61	4157.98	2170.21	4448.12	3715.32		3894.98	4431.46	4767.2	3249.4	3662.41	4149.2	4846.84	5536.19	8415.94	3732.4	4947.52
Q3UFF7	2441.76															1902.65					3342.08		1108.79			6699.42										3867.37
Q3UJB0	867.739		3319.69	4491.15	3921.4	3261.28	2944.13		2567.86	2383.15	3390.82	3689.5		1455.72	3211.23	3368.59	3116.01	4029.54	2499.87		2066.99	3460.78	4069.86	3359.01	5734.13		4283.2		3413.07		2049.31	3264.14	2938.1	2221.05		3578.16	1350.02				2497.62	1720.69	7914.16	2728.01	4019.8		3129.16		2006.51
Q3UJU9	2787.29	3512.92	5253.13	6538.38	2294.02				10075.1		2838.36	5292.02		4109.76	6805.73	4294.54	6083.65	3118.22			5876.82		3334.15	8330.27	5045.05			5415.75	5155.25		7179.89			2744.52	2082.52		4001.73			4323.58	4154.24	2871.15	4984.14		3518.85	3932.32	8179.75	4452.42	3782.93
Q3ULD5	3528.89	4174.93	5825.61	5767.7	4816.7	4310.85	1813.74		2811.64	6516.59	3278.43	3215.75		1613.79	5860.58	3047.41	10556.9		2300.96		5611.26		5227.97	5679.52	3626.93		5109.11	2914.3	6461.52		5806.51	6785.69	3587.4	4744.56	5532.08	7642.31	3173.83		5991.69		2866.32	10961.4	4047.21	1804.7	4381.91	5027.62	4771.89	2668.59	2633.5
Q3UM18	1424.72												4750.39					1587.85
Q3UM45	3666.23	2109.77	2094.8	1475.72								2365.61		4558.28	1901.18	1624		847.712			3207.98	3390.48	2506.83		1238.73				4477.92		930.938			3066.12			2084.7		2351.26					1808.06	4686.81	1238.21		3092.08	3213.89
Q3UNX5	6658.38	5747.89	3493.67	1844.02		5942.4	1890.76	2056.19			2570.57	1964.01				2611.3	1931.65				3695.4	2771.14		4102.39	2607.16	4647.65	2784.23		2978.18		2314.35			4759.31					1309.94	1624.5	1260.74		1826.68			3897.56	3739.83		2517.81
Q3UPF5	3796.63		7073.12	16128.9	4425.08		4333.16					6014.88			5269.72		2963.24												3055.12							6706.77	4716.32									3244.63	3704.44	4241.84
Q3UPL0	1794.25	2092.31	3614.9	1782.28	1210.49		826.071		2415.08		2459.01	1318.92		1640.34	3162.12	1296.06	1188.48		2508.52		1610.15	1582.92	2357.94	2340.96	1888.07		2557.92		1012.91		3166.12	1119.58	1564.72	1395.53			2253.27		504.404	6194.02	3902.14		3760.9	1494.13	3657.87	1266.64	3390.2	1627.78	1559.77
Q3UQ44	4604.75	4251.78	5126.57	5016.49	4005.02	2199.77	3275.33	3564.67	5735.02	1104.29	6653.03	3051.96	2076.28	3490.7	4420.91	3719.31	3533.69	5640.7	3179.92		6569	3474.55	4216.66	6669.87	4205.91		3326.45	1445.15	5908.55		5117.94	1940.05	4042.39	3007.31	1898.31	3569.2	4107.26		4298.21	3998.3	3697.7	5259.75	3924.73	2415.65	4812.79	2461.94	6542.81	3361.66	3534.3
Q3UQN2	13537.7										18318.8																																		16772.9
Q3UZZ6	25797.9	4556.31	5321.63	2800.46	5492.17	9592.16		5234.66	3393.49		5482.56	4989.78			4851.95	5012.18		1630.7	2751.29		4341.61	3017.82	4480.31	4825.81	3448.99		3945.83	5499.54	5296.93		3992.84		5744.96	3140.28		4632.62	6959.69		2889.78		3178.21		4379.61	3172.29	2529.24	5560.23	4017.05	3794.57	2617.58
Q4KMM3	4975.32																																										33983.6
Q4LDG0	3841.21	4944.42	8743.12	3366.11	4035.99	3897.16	3644.3	2957.31	4275.74	2503.74	7556.49	4184.98	1904.49	4365.93	5508.96	3912.14	4857.76	2311.82	6070.28		5634.91	3502.76	3825.63	6775.04	7306.83	3708.71	4056.7	3411.67	10076.7		4947.56	2038.93	2403.61	3465.31	2012.78	5050.17	3941.79		5335.61	2656.35	5922.51	2892.89	4148.66	4263.94	5803.65	3861	6842.83	4171.47	4946.06
Q4PZA2	11988.2			5901.45					1835.48									13011.2			12123.9				4231.3								5393.86										8324.56			7185.79			6935.39
Q4VBD2	4503.79			558.699	267.091			1846.59	8954.16		1063.03	269.951			2406.34	1057.2			3236.49		5811.43			1432.81	1826.09		4083.33				3113.66				593.628		2869.83		2896.08	1812.15		954.394							889.663
Q52KI8	1408.49		4801.92	3004.46	5323.98	2274.61	1312.85				1695.66	3284.01				3001.1									3152.75						4283.24		4301.51	2830.45	1304.18						6391.48	1845.33	9422.49	2254.71		724.918	3535.62		4976.99
Q569Z6	6123.86	5968.81	11804.2	13891.4	3924.82	9301.18		19871.8		8297.07	5961.83	4741.42	10585.7		6787.2	7532.55	8697.49	7655.02	6961.78		7462.35	5426.81		7640.08	11081.1	6346.32	9689.94		7459.86		9003.5	16267.5	4238.99	7821.04		7080.22	7326.34	12006.4	9145.42		5513.39		7614.28		5089.77	13938.7	17083.4	5691.95	9633.85
Q571F8	3868.8	2404.12	5614.24	5028.9	4248.23	4103.99	1932.72	3389.86			4586.29		10451.6		3301.16	1276.24	3392.89	3161.31	7612.41		2305.38	6337.98	2946.75	1466.29	6271.9			3632.16	8680.09		3534.97					4484.42	3862.61				4950.67	1938.43	2972.69	2541.78	4833.48	4725.68	3588.8		3704.94
Q571I9	6236.67	10539.8	14326.8	2728.32	5969.45	3077	7885.66	3219.2	3394.07	2846.77	2331.67	8128.02	3066.26		6253.28	2075.36	4942.38	4570.71	7573.03		4240.53		2090.3	4676.42	7500.88	3676.92	4324.67		3798.46		5784.67	9320.68	2942.53	2204.26		3133.78	3626.06			5309.12	2900.72		1559.9		6346.11	8055.34	5376.61	3661.73	5117.63
Q5BL07	2332.43											702.537			1449.71			2569.76							2652.94			1484.65	2871.69		1157.15		1811.12							3025.82	2251.57		1018.6		1453.93		4044.18
Q5DTK1	6811.04	7152.58					2558.61		2381.54		5891.17	1436.25	4428.75	3815.7	3309.83	662.472			6627.77				3761.96	7921.58											1051.53	4015.27							5093	788.147					3097.05
Q5FW60	27863.5	12250.8	2061.74		6404.94		4933.98					13005.5				8020.07			12522.2		6633.23	7788.76	8738.12		15364.1		7444.79	14018.1	3702.41		1461.91					6694.54	17345.3			5881.72						11874.1			10072.2
Q5SSW2	3013.32												11700.6			2056.96	6347.98	4154.08																							634.267	1000.24					851.615
Q5SWU9	2745.56	3462.69	4975.47	2591.45	2114.11	10343.2	1642.72		2707.37		6116.75	1936.01	2839.07	2207.77	3547.47	2269.72	1938.02	2457.91	3583.82		2919.56	2676.05	3983.6	3466.97	2724.22	3638.25	2907.08	2720.62	1744.9		3896.43	4844.94		1601.81	2341.99	2940.44	2941.54		3472.19	2894.9	4541.69	2529.03	3929.48	3006.1	1911.63	1645.23	4140.41	2106.87	2656.26
Q5XG73	3410.99	5261.81	6189.18	5832.22	4135.37	5574.7	3158.6	5146.49	2753.45		5854.09	4185.74		3332.38	7360.12	6101.98	4390.22		4391.11		4999.04	3469.84	2522.37	3686.41	3114.74	3447.81	3841.14	6212.74	6292.52		4779.11	5588.64	5176.69	4215.27	3028.48	7576.95	3255.03		3018.49	4880.4	1783.24	3416.24	7232.14	3051.75	6219.18	4057.46	5748.35	4939.92	2861.05
Q5YD48	5699.03	9245.97	9307.69	6691.67	4813.84		3969.04		8604.4		5788.89	4225.82	20228.9	7876.12	9078.33	7289.99	7006.17				7134.52	6527.77	3172.58	9105.11	7155.13	7553.23	7685.17	3812.59	7567.69		12315.6		7340.35	4288.61	6410.11		3495		6757.35	4215.48	7193.76		6950.21	7081.63		1506.52	8130.98	4529.69	7136.99
Q60605	2834.28	3835.8	6422.86	5012.3	4038.59	1627.65	3964.95	3868.53	5707.25		5866.65	2134.86		2678.44	2911.9	2453.89	3611.9	3827.25	3722.13		4016.05	2809.24	5519.04	6367.24	7966.42		3396.31	2648.94	5159.16		6360.82			4012.11			3382.35		3056.89	3731.28	3662.21	2438.18		4142.92	4345.93	2611.77	2305.91	3485.91	3806.78
Q60634	1461.02								2447.51							1281.73							1242.13				1640.64						4309.52														5881.26	1406.64
Q60668	2621.37	2686.48	11606.1	6828.93	6370.91	4273.12	2264.8	4025.25	4994.05	3798.59	8069.86	6112.56		3040.47	5591.85	4605.26	8393.26	4835.84	1353.91		2426.42	4690.37	4402.59	8129.02	11212.3	4403.4	5597.53	2905.8	9451.82		10042.5	3938.48	5996.86	6603.15	5710.39	4448.88			7858.34	4218.32	5193.08	3312.54	11419.6	4256.99	14657.1	6039.62	16359.8	1479.67	4593.75
Q60676	7049.08		7501.69		2887.27							2111.84							11636						2481.33
Q60737	983.686	3415.45	3121.54	2466.32	2319.36				1202.18			7668.68				3446.6	2736.23		3757.12			1833.51	2117.82		4179.55	2456.75		2984.3					2251.5	4431.79	5115.46	4760.8					3051.73		3513.67				3263.25	6779.92	1706.44
Q60766	4273.06	1768.58	3303.85	2331.24	1877.98	3280.33	1072.03		2701.14		4264.9	4976.96		249.236	2538.89	2919.16	2044.16					9785.96	4161.3	5336.35	4681.76	6535.91	19239.1	1650.63	5127.61		2924.3	2132.19		1119.8	1289.08		2344.83		1824.67	4391.06	3705.99	5533.76		2532.72		11130.9	2538	4019.61	1515.73
Q60854	19104.9	2894.68	11939	12466.5	8792.83		6109.71		6601.91		23134				10110.7	4287.58			6354.53		5404.75	9569.86	10015.8	11893.3	6444.29		28245.1		3922.89	6825.61			20371				8381.34			14903.5	15284.5				11540	2820.26	8347.27		8004.6
Q60902	5011.71	2969.68	5427.92		4768.77										8058.31								7485.52	8514.16				6837.03																	10430.2		5319.91
Q60930	4571.96	6337.06	8940.12	8731.36	7686.45	5018.63	5215.92	5721.14	6387.81		11183.9	7529.14	5854.62	2557.42	7754.36	7592.89	6636.33	4228.45	6394.47		8137.68	6095.69	4979.76	8026.02	11033.9	3433.97	6691.72	5500	12347.5	2739.39	9098.43	2056.19	3625.07	4954.5	5848.75	6158.51	5136.81		4460.3	6483.21	10439.1	3721.59	5633.34	5087.94	8104.9	5830.99	9985.23	4595.34	7479.77
Q60931	7362.39	5500.09	9502	3883.85	6594.43	5078.18	4697.91	6255.15	6129.34	4078.54	5749.45	7947.65	2835.23	5116.22	6577.75	7124.67	5984.68	4247.78	7994.57		7963.61	6234.94	7061.18	10132.6	7763.87	3898.42	5901.33	4365.72	12051.1		7194.1	5087.72	3370.81	4991.28	4421.82	24146.5	5134.74		7604.32	4663.44	8509.09	2538.77	3325.14	5374.1	5461.97	5276.35	10730.2	4746.53	5451.68
Q60932	9748.5	13205.8	21772.2	13606.2	11968.2	12289.4	8888.16	5848.07	12774.1	8867.29	18198.7	11599	4798.57	10187.1	14080.1	12898.5	11683.5	6822.2	12991.7		13557.8	10688	9770.26	18492.1	18096.8	7753.16	16613.5	9726.89	16581.6		15456.7	3740.16	11911	10653.2	8777.89	10597.1	9991.6		8978.74	9516.1	14092.1	6518.01	6946.18	10938.4	13420.1	10096	15749.9	12905	9912.28
Q60936	3046.53	10286.6	3720.18	3061.3	2560.64	3878.86		3446.81			4646.94	3408.28		2486.02	9216.97	3246.12	1891.11	3379.33	2222.77		3888.13	8207		3115.48	3479.76	2804.57	4388.05	9379.68	6571.6		3715.65			2799.58	2461.01	4646.09	4581.46		1697.7		4014.58	2246.84	3648.36		2461.74	3079.07	6926.05	1412.4
Q60960	3869.48		7477.49		1732.82				8594.33						4304.98	6178.9	4170.86		3401.03		9848.1		3387.33	11168.3	2686.36				6641.1							4515.48	5643.67				5656.75		2731.43	656.149		7099.43
Q60991	4837.33	3642.28	6963.22	3080.85	4353.46	5792.48	1897.65	15900.7	4037.19	25542.4	9313.83	5821.03		3400.78	7110.48	5350.07	5057.38	3927.06	6026.53		4838.83		2943.95	7977.19	8195.33		3969.99	3461.95	8334.32		4209.87	3008.24	12966.2	3486.27	3787.72	3432.22	3386.17		4930.88	4639.87	6625.96	2949.22	3701.38	2344.41	8065.28	3900.96	6495	2936.9	3195.25
Q61074	2815.19			849.608	5378.7			4367.8				2468.74			3777.87									5112.5	1728.31	11031.6	4659		3808.13							2960.31								680.716		2727.21
Q61171	5711.12	5915.66	9041.22	6992.14	7041.62	8220.57	3652.36		6887.62	4495.35	7421.72	6989.14		3718.98	12259.3	8298.87	5690.08	4504.98	6477.53		11876.2	6903.5	5813.95	13663.3	11203.5		8009.77	2112.23	9612.34		6260.34	2993.38	2224.68	5367.26	6036.71	5025.32	4627.85		4666.86	4076.38	10604.2	2368.73	6247.9	5453.32	6342.13	6917.29	10440.8	6671.86	8216.77
[truncated: 3,254 more rows]
[truncated: 474 more columns]

## Sheet: Proteomics (normalized)
Protein	m3B_01_target4	m3B_01_target8	m3B_02_target4	m3B_02_target8	m3B_03_target4	m3B_04_target4	m3B_05_target4	m3B_06_target8	m3B_07_target8	m3B_10_target4	m3B_10_target8	m3B_11_target8	m3B_12_target4	m3B_12_target8	m3B_13_target4	m3B_15_target4	m3B_15_target8	m3B_16_target4	m3B_16_target8	m3B_17_target4	m3B_18_target8	m3B_19_target4	m3B_20_target4	m3B_20_target8	m3B_21_target4	m3B_22_target4	m3B_22_target8	m3B_23_target4	m3B_23_target8	m3B_24_target4	m3B_24_target8	m3B_25_target4	m3B_25_target8	m3B_26_target4	m3B_26_target8	m3B_27_target4	m3B_27_target8	m3B_28_target4	m3B_29_target4	m3B_30_target4	m3B_30_target8	m3B_31_target8	m3B_32_target4	m3B_32_target8	m3B_33_target8	m3B_34_target4	m3B_34_target8	m3B_35_target4	m3B_35_target8
[truncated: 3,719 more rows]
[truncated: 351 more columns]

[truncated: 2 more sheets: Core proteome all samples, Core proteome Hepatocytes]
