# Supplementary material for: Spatial single-cell mass spectrometry defines zonation of the hepatocyte proteome
Source: Nat Methods. 2023 Oct 2;20(10):1530–6. doi: 10.1038/s41592-023-02007-6 (PMC10555842; doi:10.1038/s41592-023-02007-6)
Supplement: Supplementary file 6 — Principle components of samples and proteins in scDVP data. [file 41592_2023_2007_MOESM6_ESM.xlsx]

## Sheet: meta
Suppplementary Table S4: Single Shape Experiment, Principle components
Rosenberger et al.
Table	Description
PC (Samples)	Principle components of all included hepatocytes (390)
PC (Proteins)	Principle components of all complete proteins (i.e. quantified in all included hepatocytes; 162)

## Sheet: PC (Samples)
sample	PC1	PC2	PC3	PC4	PC5	PC6	PC7	PC8	PC9	PC10	PC11	PC12	PC13	PC14	PC15	PC16	PC17	PC18	PC19	PC20	PC21	PC22	PC23	PC24	PC25	PC26	PC27	PC28	PC29	PC30	PC31	PC32	PC33	PC34	PC35	PC36	PC37	PC38	PC39	PC40	PC41	PC42	PC43	PC44	PC45	PC46	PC47	PC48	PC49
m3B_01_target4	-2.11643	0.555347	0.11924	1.36318	0.960966	-0.110825	-0.0767447	-0.491836	-0.036936	-0.273705	-0.350733	-0.0735166	-0.808723	0.128391	0.583421	0.354291	0.398246	0.491945	0.362418	-0.175148	0.313416	-0.0960099	0.734605	-0.0895671	-0.51867	0.0267455	-0.384909	-0.359471	0.35765	0.238516	-0.147878	0.261728	-0.373791	-0.180706	-0.266375	-0.277444	0.2081	0.254672	-0.0139897	0.208304	0.138798	-0.353229	-0.00298612	0.225082	0.122204	0.084843	-0.324908	0.0736584	0.00287291
m3B_01_target8	3.08808	1.99944	1.60496	-0.553125	-0.269663	0.292895	1.09227	0.229497	0.383574	0.275957	-0.387959	-0.933372	0.16298	0.198955	-0.170051	0.228184	0.340928	-0.200598	0.207224	-0.907684	1.34367	0.38673	0.176336	0.507184	0.537267	1.09028	-1.38663	0.0114997	0.234708	0.92661	0.600091	-0.895536	-1.48707	-0.498675	-0.759109	0.895636	0.947597	0.150175	-0.381107	0.448403	-0.173206	0.459883	-0.164322	-0.0584583	0.252373	-0.894596	0.244085	-0.206538	0.270057
m3B_02_target4	-2.05641	0.988448	0.79532	1.05841	1.31211	-0.404546	-0.259169	-0.419232	0.285601	0.239044	-0.0958792	-0.293529	0.190557	0.355313	0.168082	0.320007	-0.783536	0.68157	-0.59818	-0.975478	-0.183727	0.10731	0.398563	-0.400438	-0.546126	0.0732637	-0.255526	0.322737	0.204835	-0.665569	0.262138	-0.437175	-0.469686	0.0798554	0.181072	-0.230346	-0.298614	-0.391833	-0.412972	0.471299	0.184799	-0.0532132	0.503165	0.0633933	-0.433517	-0.129041	0.279938	0.293823	0.0414994
m3B_02_target8	2.99245	1.04363	-0.403937	-0.0945506	-0.929946	-1.00905	0.862406	-0.359132	0.259923	0.573121	-0.0155369	-0.32351	-0.082007	0.199488	0.330398	-0.0966618	-0.112338	0.553712	-0.59522	-0.214064	0.762161	0.33702	-0.0692522	-0.367972	-0.425642	0.126199	-0.803191	0.423588	0.829157	-0.424286	0.130756	-0.529755	0.053459	-0.677643	0.0637629	-0.438297	0.105982	-0.401301	-0.441234	0.238731	-0.243929	0.790398	0.133692	0.273405	-0.000924062	-0.0329766	-0.347211	0.00916512	0.281263
m3B_03_target4	1.82454	0.568776	0.342889	1.56231	0.333099	-0.806514	-0.425145	-0.419801	-0.428494	0.648844	-0.373915	0.316692	0.307647	-0.71258	-0.170044	-0.107805	0.263449	-0.0353399	-0.0658504	-0.333563	-0.557199	0.222789	-0.203513	0.319161	0.598011	0.032051	0.223957	-0.294124	-0.0725443	-0.197468	-0.328437	-0.154127	-0.191946	-0.479807	-0.0640093	-0.474001	0.296671	-0.0677941	0.312368	-0.0679952	0.2127	-0.0632776	0.496598	0.0725022	0.244173	-0.288549	-0.045476	0.273845	0.0810991
m3B_04_target4	1.94438	0.4883	-0.284198	0.641486	-0.0335442	-1.04862	0.0844566	-0.728245	-1.34479	0.191979	0.421249	0.464588	0.368804	-0.251541	1.02597	0.368005	0.1835	-0.154758	-0.0522451	0.634497	-0.312971	0.588793	-0.249006	-0.0904177	-0.183113	-0.33609	-0.761792	-0.219516	0.555889	0.0572527	-0.247945	-0.04537	-0.560267	-0.210641	-0.189653	0.140356	-0.546927	0.0468313	-0.0682221	-0.273643	-0.0769746	0.107168	-0.100725	-0.175818	0.234553	-0.113013	0.237146	-0.217479	-0.0883621
m3B_05_target4	2.66932	0.74598	-0.264281	1.04298	0.0795548	0.237643	-0.0476002	0.000547389	-0.308176	0.589844	-1.03796	0.0937678	0.0350227	-0.00827533	-0.699603	0.47239	0.52488	0.151929	0.0540657	-0.573711	-0.167968	-0.149597	0.034808	0.0703882	0.698747	0.131843	-0.450429	-0.265706	0.297973	0.221452	0.0868974	0.299667	-0.139968	0.00107709	0.00270423	-0.299373	-0.173154	0.10389	-0.368816	-0.037803	-0.153228	-0.215509	-0.154886	-0.115758	0.242765	-0.113846	0.181252	-0.218663	-0.293544
m3B_06_target8	2.32849	1.44125	-0.248642	-0.354708	-0.164415	-0.4994	0.47182	0.351161	-0.170555	1.19746	0.105161	0.0401318	0.497956	-0.794134	-0.756593	0.0631596	0.112479	-0.389257	-0.0562806	0.182594	0.186507	0.171455	0.713914	-0.104444	0.418758	-0.0825176	-0.222195	0.180215	0.661008	0.018219	0.14757	0.00989545	0.15557	-0.179645	-0.188894	-0.0742017	0.141965	0.202133	0.346746	-0.313515	-0.00675914	0.0995597	-0.0549662	-0.279693	-0.0746867	0.175647	0.195028	0.163796	0.319977
m3B_07_target8	2.4392	0.643608	-0.349272	0.39994	-0.0633872	0.246264	0.250464	0.64856	-0.133646	0.53568	-0.406282	0.176488	-0.31336	-0.54042	-0.445177	-0.0706725	-0.461971	0.407318	0.346215	0.00146918	-0.456377	0.772981	0.429372	-0.406977	0.36005	-0.347818	-0.846764	0.379697	0.0681782	0.0263313	-0.219954	0.327458	0.46726	0.343506	0.185995	-0.341286	0.167589	-0.331322	-0.858653	-0.105721	0.00747546	-0.810276	0.216683	0.0694923	-0.180092	-0.120755	-0.220774	0.412162	-0.0194618
m3B_10_target4	0.754975	0.494602	0.0644081	2.81316	0.657475	-0.1173	1.00867	1.00375	-0.226567	-0.0332933	1.82463	1.14892	0.0552855	0.909752	0.144591	0.280135	0.285541	-0.254533	1.14549	-0.140898	-0.522107	0.941681	-0.195592	0.951192	-0.600858	-0.159632	-0.292244	1.23219	-0.429105	0.142261	-0.421305	-0.439968	1.23284	-0.121577	-0.294887	-0.481015	0.891628	0.0291788	-0.471692	0.914784	0.271058	-0.847667	0.381335	0.402168	0.552228	0.0930294	0.869439	0.038368	0.138024
m3B_10_target8	2.47124	2.49811	0.121361	1.68279	0.064385	0.0507915	2.61127	2.31292	0.30634	-1.25464	0.431143	0.716625	1.04889	0.0272647	-0.215464	0.31086	1.75848	-0.309468	-0.143476	0.37498	-0.175237	0.706874	-1.15599	-0.279173	-0.232132	-0.566096	1.0243	1.38167	0.74074	-0.603544	-0.539243	-0.193658	-0.0865804	-0.167871	-1.44906	-0.0902781	0.0208419	0.507833	0.253717	-0.26104	0.606689	-0.0366076	0.223379	-0.062683	-0.315665	-0.25845	-0.252279	-0.0635699	0.480436
m3B_11_target8	2.95137	3.71794	0.281306	2.51649	-0.00541393	2.56746	4.83094	-1.34505	0.188976	-2.36829	2.58728	1.75645	1.91618	1.45396	-2.36397	0.272963	-1.81747	-1.71076	-0.116168	0.244448	0.15183	-1.45325	0.654577	-0.992872	0.235159	0.619755	-0.705919	-0.187849	-0.393292	-0.198148	-0.55217	0.542928	-0.19967	-0.524548	0.179182	-0.414206	0.524458	-0.236832	0.478149	-0.75965	-0.0490814	0.393026	-0.0278149	-0.102272	0.0563	-0.133179	-0.317991	0.0181123	-0.12509
m3B_12_target4	2.3561	0.758137	-0.205231	1.21648	-0.0158843	-0.887066	-0.985782	-0.857883	0.291229	-0.0751828	-0.738994	-1.53072	-0.159709	0.348787	0.0914823	0.0829094	1.11873	-0.244998	-0.0133064	0.11121	0.421643	-0.414241	-0.263236	-0.249561	-0.154279	-0.10275	0.213954	-0.658194	-0.0559016	-0.772578	-0.39597	-0.0780459	0.355811	-0.0379243	0.0316308	-0.236016	0.717014	0.100301	0.304804	0.0229615	-0.333593	-0.563845	0.174621	0.334687	-0.189071	0.0125184	-0.234652	-0.19795	0.244648
m3B_12_target8	-2.17367	1.15364	2.44867	-0.109475	0.633414	-1.79697	0.240201	-0.312441	0.444359	0.38015	0.491733	-0.827698	-0.473359	0.420374	0.621022	0.170524	-0.0158198	0.443208	0.0280311	0.0435681	0.495296	0.160806	0.189231	0.407275	0.360171	0.106998	-0.381664	0.183285	-0.223005	-0.345896	-0.311578	-0.190677	0.20387	-0.138946	0.273703	0.35081	-0.116674	0.238844	0.655679	-0.222814	0.00746649	-0.5399	0.599531	0.494839	-0.221208	0.0266146	0.111732	-0.058755	-0.103471
m3B_13_target4	1.60132	0.195857	0.34066	0.588496	1.11252	0.335146	0.453573	-0.782303	1.08423	0.335805	-0.726593	-0.0835865	0.26312	-0.133867	-0.592521	0.388588	0.811002	-0.281509	0.0674134	0.00329891	-0.778254	0.2408	-0.124342	-0.148932	0.455951	0.0171564	-0.369222	0.078574	-0.0643399	-0.126441	0.00206621	0.107855	-0.179354	-0.0521058	0.267267	0.124732	-0.330383	-0.182787	-0.413461	-0.161992	0.237571	-0.155668	0.105117	-0.0386703	-0.163454	-0.351	0.0733841	0.0178927	0.0965384
m3B_15_target4	1.71647	0.982224	1.9441	0.0165527	0.271206	-1.41911	0.0446668	-1.05945	-0.0813118	0.406521	-0.107118	-0.188519	0.0718381	0.239792	-0.354507	0.598024	0.0803596	-0.263258	0.315897	0.208944	-0.656342	0.112608	-0.26751	0.601446	-0.268369	0.0371597	-0.00144696	-0.269521	0.35731	-0.113588	-0.00797631	-0.45219	0.197199	0.157116	0.138709	0.0462847	0.282214	-0.145293	-0.167512	-0.0734746	-0.532144	-0.0116867	-0.303187	0.502423	0.132528	-0.397408	-0.205261	-0.0256716	-0.587482
m3B_15_target8	-0.147517	-0.221253	-0.85851	-0.695967	0.337912	-0.717762	1.04048	-0.133795	-0.175114	0.694897	-0.205411	0.341549	-0.686403	0.727785	-0.154967	0.117364	-0.092095	-0.0699504	-0.0469486	0.898512	-0.0905245	0.378837	-0.108764	0.0217064	-0.0953528	-0.0918576	-0.0484788	-0.00754005	-0.233088	0.157668	0.215923	0.173754	-0.336869	0.0963428	0.108985	0.112952	-0.514651	-0.11776	0.302586	-0.0253181	0.515153	-0.15076	0.0297779	0.38312	-0.0823793	0.0161508	-0.144646	0.557186	0.0472732
m3B_16_target4	-2.46641	0.927534	-0.08793	0.530288	0.885382	-0.184274	-0.191537	-0.42729	-0.0538208	-0.435605	-0.758356	-0.0483952	0.282743	-0.0995565	-0.570713	-0.0606975	0.0617091	-0.0595721	-0.521198	-0.0255646	-0.0955743	-0.0743007	0.0622102	0.369332	-0.186709	0.215873	-0.315443	-0.300976	0.109828	0.110228	0.131289	-0.263927	0.0524443	-0.0223907	-0.0851931	-0.105419	-0.193006	0.185484	-0.142049	0.173576	0.484316	0.0976888	-0.393728	0.157973	0.413558	-0.0488327	0.181909	0.250768	-0.0195985
m3B_16_target8	-1.0484	-1.0836	-1.66811	-0.310697	0.831045	-0.823806	1.0709	0.200567	-0.312302	-1.09541	-0.393198	0.0458671	0.0140951	-0.0493968	-0.00888131	0.212729	0.330411	0.235818	-0.434174	0.156326	-0.020922	0.342485	-0.0808767	-0.17651	-0.00629624	-0.333746	-0.12876	0.387046	0.195598	0.21889	-0.411638	-0.0022808	0.100827	-0.122065	-0.173491	0.224986	-0.549532	0.346746	-0.328639	-0.106659	-0.178834	0.280312	0.313708	0.392709	-0.0619378	-0.155745	0.0881447	0.0835569	-0.379194
m3B_17_target4	2.3372	1.34646	0.880001	1.49046	0.454405	-0.679104	-0.33668	-0.744734	0.142819	0.0638749	-0.00821206	0.911188	0.223135	-0.224231	-0.142452	0.395076	-0.0432157	-0.613702	0.285479	-0.0680069	0.282793	0.27726	-0.0857281	0.41644	0.515644	0.42227	0.0340522	0.0826368	0.273017	0.339802	-0.555173	0.0262539	-0.0212589	-0.363987	-0.24102	-0.32334	0.185323	-0.123742	-0.45064	-0.109938	0.0573142	-0.0128908	0.212481	-0.0762298	0.180415	0.422627	-0.126394	-0.217637	0.0707914
m3B_18_target8	1.16397	0.970704	-0.470875	-0.566541	0.355016	-0.655257	0.993326	0.175898	0.312018	0.574772	0.475376	-0.324309	0.278633	0.336192	-0.0893585	-0.243298	-0.105913	-0.107538	-0.128952	0.149052	-0.123263	0.0499383	0.0276115	-0.191404	-0.629289	-0.0479121	-0.313644	0.0929997	0.00638653	0.0782649	-0.220831	0.130201	-0.0367446	0.241811	0.193164	0.0657606	-0.0549226	-0.13178	-0.232151	-0.243842	-0.329997	0.058178	-0.0280917	0.373753	0.10016	0.396217	-0.197696	0.358979	-0.0952291
m3B_19_target4	2.40969	0.0344862	0.163941	-0.0150994	0.102654	-0.86777	0.379794	-0.488391	0.476979	-0.69139	-1.0086	0.1793	0.0449607	0.0167308	0.200099	0.264274	0.320601	-0.18226	-0.171471	-0.196133	-0.539056	0.411121	-0.275895	-0.0144579	0.382226	-0.413164	-0.0631066	0.0526221	0.0469552	0.00106956	0.128155	0.399497	-0.139298	0.0973962	-0.302189	0.446888	-0.247827	0.156381	0.204149	-0.0244778	-0.140067	0.166664	-0.266274	0.0368886	-0.177235	0.145008	-0.220981	-0.0188094	0.110903
m3B_20_target4	2.21547	3.55591	-0.069665	1.06429	-0.881361	-1.01757	-0.935057	1.51021	-0.419395	-0.823827	1.98484	0.388968	-1.53393	-0.781681	0.224445	-1.5835	0.828176	-0.144772	2.2157	0.0300589	-1.12984	1.7536	0.355132	-1.33939	-1.17862	-0.644548	-1.0207	-1.03229	-0.444373	-0.287899	-0.231877	0.124488	-0.362089	0.788232	0.274143	-0.177335	0.472277	0.152845	0.457466	-0.0710476	0.204483	0.612264	-0.555352	-0.418208	-0.119593	-0.0596555	-0.248821	-0.0378465	-0.975823
m3B_20_target8	-0.78487	-0.012083	-0.762453	-1.0186	0.543897	-1.01355	1.01189	0.0716989	-0.520256	0.408421	-0.587199	-0.376439	-0.0570466	0.200702	-0.468163	-0.00286252	-0.344431	0.081204	-0.223753	0.159082	-0.401058	0.0733834	-0.0456184	0.215969	-0.191334	-0.0667188	-0.430936	-0.053592	-0.0543884	-0.242609	0.215	0.518239	-0.118973	-0.118637	0.0491777	-0.0793584	0.157996	0.0378115	-0.0199766	-0.111378	0.247296	0.244378	0.157308	-0.0159123	0.284324	-0.178645	0.252367	0.0654222	-0.0795022
m3B_21_target4	-1.33643	0.159342	0.0505213	2.5527	1.93066	0.995722	0.938068	-0.100466	0.821843	0.717553	0.131878	-0.428611	0.182394	0.186562	-0.898528	0.487673	1.16472	0.568219	0.644181	1.26946	0.829459	0.596717	0.608489	0.0768063	0.194694	-0.824572	0.928694	0.65143	-0.0153109	-0.0714592	0.279909	-0.306738	-0.444092	0.523298	0.104218	-0.156753	0.0866286	0.185371	-0.415481	-0.0961498	-0.596226	0.302297	-0.22368	-0.148138	0.016191	-0.463357	-0.277374	0.0338691	0.0551917
m3B_22_target4	2.32336	0.701568	0.758655	3.25375	-0.0846698	-0.401225	0.692138	-0.0527269	-0.0777021	-0.995365	0.38536	0.169489	-0.194434	1.40224	-0.41381	-2.79686	0.213887	2.09067	-1.37603	0.902002	-0.422703	1.1208	-1.03413	-0.244166	2.29231	1.36714	0.017706	0.356298	0.327866	-0.169225	1.1396	-0.0231067	-0.342711	-0.617175	0.543772	-0.163585	-0.441455	0.0139489	0.0316135	-0.345971	0.711789	-0.265516	0.00266556	0.0719631	-0.175901	0.658912	-0.243875	-0.125418	-0.136345
m3B_22_target8	-2.62178	3.12476	0.191149	2.35802	1.15198	1.6337	1.8995	1.77408	1.03796	0.322961	1.2833	2.47768	1.22012	0.276683	-0.0610934	-0.864867	1.53495	1.4155	0.479368	-0.530815	1.80306	-0.293833	-0.152437	-0.0538736	0.360157	-1.26669	0.172742	-1.64168	0.20442	-0.137895	0.830147	-0.00442459	0.458764	0.628218	0.774437	0.0855904	-1.1387	0.279479	0.0124145	0.387664	-0.105623	-0.432256	0.166566	-0.471707	0.694938	-0.213442	0.0243575	-0.697946	0.442565
m3B_23_target4	-1.45484	0.445074	-0.183771	2.44336	0.754573	-0.648759	-0.536012	-0.730122	-0.41892	-0.00281483	0.207233	-0.433567	-0.331114	0.258965	-0.745604	0.300112	-0.207694	0.262587	-0.0491571	-1.15167	-0.168633	0.12162	-0.263085	0.190489	0.172166	-0.217826	0.189382	-0.350846	-0.159331	0.115241	-0.384285	0.332658	0.077373	0.423093	-0.409337	0.190193	-0.488834	0.663331	-0.312051	0.715702	-0.252399	0.38722	-0.00731089	0.464871	0.070798	-0.271341	0.153475	0.110051	0.53448
m3B_23_target8	-0.739956	-0.510902	-0.972701	0.186132	0.601609	0.108589	0.589643	0.835193	-0.773278	0.0882148	-0.353777	-0.197653	0.0701065	-0.556783	0.306186	0.0143956	0.570418	-0.164695	0.0934247	-0.514327	-0.069355	0.319028	0.171883	0.324788	0.484843	0.103692	-0.607054	-0.581938	-0.134695	-0.11706	0.182429	0.165637	-0.303538	0.2109	-0.211616	-0.466995	0.0991838	0.333143	-0.124491	-0.382794	0.706875	-0.285819	0.27526	0.397248	-0.342199	-0.342306	0.199275	-0.46995	-0.237497
m3B_24_target4	2.29913	1.0224	-0.01447	1.435	0.0767387	-0.509028	-0.0718905	-0.380053	0.209162	-0.167094	-0.470887	-0.283124	0.638379	-0.225155	0.112782	0.0234594	0.490854	0.186995	0.0833879	-0.231845	-0.0260342	0.0169229	0.212262	0.227916	0.348497	-0.196089	0.216338	-0.388124	-0.374319	-0.126567	-0.18691	0.222679	-0.224284	0.174284	-0.453621	0.0188771	0.244104	-0.42191	-0.0909931	0.482047	0.0972192	0.232108	0.276307	-0.225059	-0.570913	-0.0538669	-0.0894894	-0.262382	-0.278645
m3B_24_target8	2.65009	1.6912	0.519694	0.72619	-0.433907	-1.21749	0.66325	-0.467119	0.227949	1.4533	0.0250565	-0.0211146	-0.225709	0.933293	0.169599	-0.48951	-0.101068	0.058173	-0.0255812	0.181325	-0.354289	-0.498373	0.252987	0.213708	-0.634533	-0.254368	0.652067	0.36844	0.813718	0.56646	0.0880263	0.0272236	-0.419968	0.0164477	-1.10151	-0.120728	-0.0571241	0.681145	0.14082	0.267709	-0.462044	0.200972	0.0715063	0.0442291	0.0226118	0.78739	0.0601724	0.265802	0.0283743
m3B_25_target4	2.23868	1.4128	-0.0417646	0.79972	-0.139224	-0.7754	0.691188	-0.944811	0.515003	-0.87079	-0.730743	-0.284266	-0.302101	0.587891	-0.199698	0.421823	0.308314	-0.297475	0.115606	0.073882	-0.512003	-0.0743437	-0.0337157	0.266334	0.158185	-0.359534	-0.429336	-0.0227809	0.593196	0.245489	-0.58731	-0.00437355	0.278279	0.042965	0.277941	0.109819	-0.45121	-0.0816734	0.198634	0.157801	0.0598936	-0.029728	0.263434	-0.469283	-0.012296	-0.0789952	0.482309	0.334435	0.253749
m3B_25_target8	1.75805	-0.417973	-1.43706	0.13315	0.0145099	-0.719817	0.817514	-0.793923	0.0826178	0.479734	0.0858345	-0.620727	0.534785	0.545734	-0.698249	0.59614	0.212766	-0.168131	0.136773	0.185304	-0.588324	0.377486	-0.292411	0.531199	-0.253002	-0.205382	-0.328207	-0.189239	-0.0716588	0.265193	-0.263172	-0.211146	0.0674965	0.0248251	0.529334	0.474197	-0.578258	0.180516	-0.0899161	0.128629	-0.400583	0.00877465	0.490771	-0.316844	0.198382	-0.0823061	0.048762	0.148979	-0.120165
m3B_26_target4	-5.06187	2.38993	0.0201335	1.67355	-1.23816	-0.253523	0.0270979	0.432484	-0.473274	-0.106408	-0.928475	0.635966	0.226285	-0.15296	0.246714	-0.0701743	-0.0128995	0.013879	0.218518	-0.27182	0.606871	-0.181374	0.021504	0.333237	0.194374	-0.0327932	0.225462	-0.198665	0.126672	0.239361	-0.37125	0.763452	0.232565	0.453074	0.287741	0.293482	0.327014	-0.357742	-0.123193	-0.118642	0.274483	-0.347397	-0.17487	-0.140078	-0.539312	0.29555	-0.27544	0.334785	-0.02244
m3B_26_target8	-4.23633	1.65493	-0.40314	1.14236	-0.535395	-0.519805	0.209511	0.0741722	0.741732	0.0649077	0.15764	-0.333051	-0.0372389	-0.140474	-0.770875	0.0508039	-0.378222	-0.337404	-1.12668	-0.350298	-0.550657	0.155403	0.300406	0.00146815	-0.18577	0.368974	-0.497035	-0.231595	-0.201207	0.283934	0.71233	-0.350121	0.637281	0.3156	-0.127316	-0.423768	0.0723346	0.25809	0.441376	-0.210288	0.12677	-0.297149	-0.424205	-0.207406	-0.535141	-0.106868	0.117691	-0.00199901	0.432864
m3B_27_target4	-0.79279	-0.408399	-0.857677	0.205168	1.02542	-0.581705	0.289207	-0.116617	0.0849985	-0.352357	-0.593377	0.0131138	0.428245	-0.328454	-0.0893149	0.00736579	0.12453	-0.33828	0.00431496	0.0637329	-0.0280018	0.038873	-0.0753412	0.231353	0.0896295	-0.0981293	0.0483616	0.140272	-0.510634	0.109803	-0.0031027	0.217267	0.0549233	-0.0454326	0.423065	-0.0873453	-0.178533	0.115403	0.108163	-0.146306	-0.145233	0.113676	-0.160267	0.00520954	-0.189806	0.371173	0.0556941	-0.116988	-0.16544
m3B_27_target8	1.62736	1.7824	0.49041	-0.242949	0.400551	-0.71017	1.12283	-0.168175	0.474498	0.220794	-0.222991	-0.656418	-0.638113	0.710218	-0.0397229	0.527425	0.476874	0.462748	-0.348442	0.677415	0.406267	-0.261316	0.331446	-0.478945	0.0497805	0.359984	0.291692	-0.46171	-0.253408	0.334077	0.496771	0.255714	0.0527105	0.562123	-0.175514	0.126213	0.140512	0.497016	0.183091	0.262489	-0.165938	-0.125564	0.189644	-0.0187877	0.453581	-0.0623604	0.133023	0.504289	-0.308605
m3B_28_target4	-1.07033	0.429749	-0.258304	0.758587	1.1284	-0.176357	0.993039	0.0462163	-0.0388348	-0.515053	-0.638072	0.870369	-0.936323	-0.202469	-0.182299	0.217247	0.0305363	-0.00652671	0.139128	-0.574427	0.225632	-0.389787	-0.235827	0.190234	0.035949	0.240236	-0.00412928	0.225587	-0.817272	-0.0811023	-0.374476	0.796009	-0.252419	-0.0339767	0.313573	-0.197058	0.254811	-0.0419325	-0.0913125	0.397075	0.138374	0.251038	-0.24204	0.183092	0.154744	0.00288327	0.273233	0.0254552	-0.0747791
m3B_29_target4	-1.45942	0.196668	2.66691	-0.876649	1.33588	-1.74552	0.535747	-0.464808	-0.423839	-0.438228	0.406458	-0.490225	0.138681	-0.524119	-0.117503	0.269279	-0.266186	0.124126	0.0601271	0.405584	-0.40736	-0.123384	-0.0932424	0.104756	-0.0117787	-0.173966	0.224324	-0.00473163	-0.00809652	-0.57747	-0.0181713	-0.131455	0.203586	-0.200737	-0.12872	0.0453134	0.0206607	-0.461112	-0.591775	0.0323855	0.282988	0.256186	-0.0325859	-0.258149	-0.282946	-0.149962	0.578476	-0.56976	-0.169382
m3B_30_target4	-1.82868	2.40893	0.599013	1.86481	1.12508	0.43007	-0.877541	-0.133086	-0.803497	-0.0587281	0.00302507	0.10623	-0.313116	0.162634	-0.00715934	0.83075	-0.811258	0.977324	1.18988	-0.385566	-1.4465	-0.703646	0.516198	1.07344	0.771715	0.114654	0.0449265	0.320202	0.757724	0.0895146	0.112831	-0.714641	0.0403114	0.0597417	0.331596	0.0997548	0.29145	-0.191712	0.329244	-0.748468	-0.184054	-0.305387	-0.387001	-0.875879	-0.452491	-0.0285433	-0.0680504	0.304353	-0.229504
m3B_30_target8	0.694017	0.476778	-0.347278	0.412854	0.931915	-0.388605	0.880266	0.163308	-0.485086	1.2835	0.15064	0.0975502	-0.172802	0.342978	0.269696	0.393949	-0.237166	0.406118	-0.464608	0.255154	-0.495048	-0.185407	0.260839	0.203629	0.18058	-0.00763932	-0.11331	-0.256372	-0.14308	0.311226	-0.086383	0.0464854	0.293623	0.246047	0.0825449	0.396596	0.120669	-0.228087	-0.0461359	0.0155935	0.0926131	0.106068	0.181841	-0.054108	-0.335983	-0.243545	0.0469311	0.204877	-0.496981
m3B_31_target8	0.385158	1.73907	-0.296969	-0.127194	0.846885	0.380316	1.17596	0.678825	-0.0540937	0.792216	-0.254225	-1.02405	-0.449828	-0.0276576	-0.292051	0.258608	-0.119539	-0.323362	0.331189	0.478884	0.599501	-0.0240587	0.179229	-0.400981	-0.0161779	0.270496	-0.0398864	0.756831	-0.110688	-0.244025	-0.145392	0.0946679	-0.609407	-0.316314	0.391825	-0.360197	-0.56148	0.0294325	0.412803	0.0385341	0.413899	0.363558	-0.0651996	-0.252724	0.0683026	-0.172405	1.08809	0.400897	-0.195221
m3B_32_target4	2.15281	0.375857	-0.0320106	0.336754	-0.460272	-1.74012	-0.0447088	-0.520555	-0.473994	0.0695732	-0.0584318	0.278663	-0.0760631	0.4902	0.150348	-0.480101	-0.191576	0.0632198	-0.149979	0.113927	-0.189748	-0.401443	0.0154896	-0.415224	-0.301046	-0.0109021	-0.0875562	0.0128214	0.271715	0.406582	0.133224	0.184281	0.0941377	0.0989396	0.0654554	-0.481417	-0.472522	0.0721622	0.371316	0.267506	-0.138357	0.0676785	0.093466	0.0427443	-0.00674616	-0.272612	-0.10912	0.330664	-0.246349
m3B_32_target8	1.46228	1.96617	-0.0769354	0.0792037	-0.239786	-0.891822	1.13199	0.573031	0.273246	1.16243	0.468486	-0.818286	0.456709	0.265096	0.194404	-0.414863	-0.0704868	-0.0430872	-0.0459462	0.867419	0.264278	-0.812317	0.483238	0.00409401	-0.200715	0.327683	-0.0553887	0.252221	-0.595595	-0.7167	0.265124	0.207832	0.206083	0.0886737	-0.474252	0.0768227	-0.515428	-0.638794	0.374164	0.515988	-0.255876	0.0164686	-0.0171891	-0.526121	-0.991684	-0.408444	-0.648282	-0.307718	-0.382044
m3B_33_target8	-0.105387	-0.135064	-0.451719	-0.27775	0.0067579	-1.1647	0.792797	0.200492	-0.809055	0.363565	0.301638	-0.748522	0.223594	-0.0375162	0.0725845	0.000556703	0.299502	-0.172741	0.219376	0.271014	-0.764431	-0.0259944	0.0894452	-0.164069	-0.0930349	0.0862611	-0.230249	-0.231117	-0.208761	0.210815	0.329542	0.116921	0.0103909	0.019496	-0.143285	-0.0428943	-0.0144486	0.195756	0.40028	0.0976233	-0.353535	0.129156	0.0110361	-0.277472	-0.0470368	0.0589754	-0.15206	0.163957	-0.0931251
m3B_34_target4	1.12371	1.50779	1.92866	-1.22721	0.65569	-1.05651	0.303837	0.281279	-0.474844	0.279664	-0.292079	0.0168069	0.659123	0.309214	-0.401327	-0.490112	0.269361	0.00631015	0.213467	0.471821	-0.466615	-0.93972	0.193881	-0.258733	-0.0358114	0.182706	0.313263	0.00708674	-0.285462	0.14869	-0.0523859	0.318157	0.556605	-0.207906	0.0213486	0.375576	0.268318	0.23217	-0.460592	-0.0761306	-0.187965	-0.163736	-0.100567	-0.246212	-0.0772944	-0.490877	0.307927	0.217142	0.125645
m3B_34_target8	2.52683	1.75212	-1.48362	-0.0227239	-1.31372	-1.52433	0.483039	0.463351	-0.336428	-0.877536	-0.208027	-0.322662	0.296731	0.0853939	0.0633677	0.0297887	0.135612	0.0548753	0.142071	0.0582014	0.30049	0.14776	0.11763	-0.307261	-0.0958666	-0.135415	0.0629161	-0.120232	-0.245183	0.072114	0.677119	0.425455	0.371575	0.0450781	-0.0700165	0.0346019	-0.1946	0.120778	0.0085139	0.0595335	-0.616496	0.307753	0.363076	-0.0443859	0.261785	0.363159	-0.347281	0.134217	-0.146328
m3B_35_target4	-1.06802	-0.264011	-0.143949	0.234075	0.890463	-0.651554	0.682037	-0.257585	-0.7112	0.0641446	-0.0667726	-0.232912	0.35218	0.0483667	-0.327642	-0.362337	-0.251356	-0.16642	0.327785	0.48475	-0.39156	0.163446	-0.0605615	0.146823	-0.653979	0.164345	-0.0663938	0.161255	0.295384	-0.163551	-0.19018	0.101834	-0.042147	0.0014063	0.213647	-0.0855925	-0.268292	-0.220423	-0.0507338	-0.174408	0.227856	0.213477	-0.26713	0.241321	-0.00819599	0.220461	-0.156756	0.00346046	0.106072
m3B_35_target8	3.06255	1.20221	-0.487725	0.392712	-0.894798	-1.05289	0.718686	0.36416	-0.135656	-0.259005	-0.691632	-0.67262	-0.272831	0.494116	0.709727	-0.170543	-0.454338	0.208749	0.0895065	-0.369372	-0.366843	0.100949	-0.252784	-0.158916	-0.0532705	-0.25419	-0.172833	-0.117893	-0.268588	-0.475626	-0.0629049	0.394807	0.242028	-0.0823792	-0.18673	-0.140715	-0.148944	-0.139071	0.0792799	0.094468	-0.0599593	-0.430412	0.206983	-0.0393416	-0.0772943	-0.0146301	0.424694	-0.276309	-0.0874938
m3B_36_target4	2.34672	1.63132	-0.97189	0.361411	-1.70007	-2.04653	0.442782	0.240726	-1.58139	-0.856809	-0.333894	-0.0301487	0.262631	0.179809	0.324883	-0.346824	-0.262238	-0.440911	0.223769	0.243507	0.32053	-0.214341	-0.027134	0.245863	0.18675	-0.375113	0.0455917	0.0457024	-0.178006	0.190194	0.450565	0.504839	0.182371	0.186537	0.109315	-0.032362	0.0253226	0.0561912	0.0993612	-0.0631339	-0.0743411	-0.388775	-0.24819	-0.190015	0.195761	-0.348284	0.237639	-0.060432	0.664084
m3B_37_target4	2.41402	2.48029	1.58138	0.676651	-0.0863565	-0.800868	-0.0949536	0.0378359	-0.304486	-0.208415	-1.19629	0.0367529	-0.622616	-0.187343	-0.560026	-0.92307	-0.384546	-0.434973	-1.21927	-0.710141	1.09754	-0.652147	0.870351	0.525165	0.849821	-0.899728	0.0288708	0.435441	0.509305	-0.233488	-0.690792	-0.256306	0.85645	-0.0868038	0.0302965	0.178516	0.389521	-0.0828642	0.130287	0.286685	0.811575	-0.254861	-0.0867923	0.0197742	0.0836417	0.0608508	0.261671	0.064141	-0.627907
m3B_37_target8	1.58944	1.41638	-1.73988	-0.00771797	-0.953108	-2.0698	0.407431	0.11124	-0.533589	0.684392	-0.275682	-0.438093	0.140842	0.313056	-1.05273	-0.373813	0.182015	-0.456619	0.600523	-0.216183	0.385254	-0.562771	-0.357805	0.478261	0.316681	-0.396351	0.401911	0.36093	-0.0762155	-0.170442	0.479603	-0.0492109	0.13217	-0.0828681	0.510223	0.403129	0.287017	-0.0071885	0.065737	-0.156073	0.0333789	-0.244337	-0.257431	-0.380919	0.260004	-0.00156958	0.138837	-0.253413	0.000639869
m3B_38_target8	-5.65108	0.962709	0.744501	-0.00216343	-1.42175	-0.806149	0.82603	-0.273748	-0.136273	0.255135	0.449464	0.731696	-0.371652	-0.30347	-0.159847	0.0409403	-0.0667033	0.373959	-0.523559	0.0500484	-0.605515	-0.0411124	0.589002	-0.082002	0.0938914	0.201089	-0.375438	-0.0460432	0.20557	0.0401132	-0.291829	0.0325002	-0.10189	0.514061	-0.0487638	0.0626635	-0.398842	0.138494	0.0965938	0.205119	0.304989	-0.188952	0.435105	0.0701586	-0.036757	0.119589	0.207427	0.292203	-0.237284
m3B_40_target8	-3.6228	0.206509	-0.594126	-0.246826	0.568589	-0.071268	1.06837	0.474132	0.571409	-0.282782	-0.229457	-0.20508	0.482782	-0.405791	-0.237848	-0.209482	0.15551	-0.103917	0.432756	-0.240664	-0.358584	-0.209747	0.156273	0.102953	0.218798	0.172964	-0.160684	0.137325	0.104979	0.251923	-0.360969	-0.258869	0.0121825	0.324437	0.316154	0.217541	-0.235888	-0.105852	-0.273179	0.162951	-0.103614	-0.235649	0.501682	-0.0853284	-0.144155	0.274899	-0.0960153	0.106351	0.311334
m3B_41_target8	-2.01147	2.21424	-1.02651	0.802843	0.400664	-1.04112	1.07346	0.622968	0.394284	0.147992	-0.112764	0.179862	-0.406344	-0.749135	-0.157627	-0.294166	-0.925438	-0.65362	0.527037	0.20323	0.305772	-1.0058	-0.534799	-0.52051	0.0942468	0.0643314	0.63767	-0.448622	-0.21816	-0.184777	0.345391	-0.553123	0.532539	0.606739	-0.540268	-0.249405	0.817219	-0.410528	0.323138	0.588037	0.078999	-0.499427	0.32466	0.193982	0.0591647	0.295732	0.590233	-0.410459	-0.335452
m3B_42_target4	-0.722655	1.05677	-0.272037	0.963279	1.18518	-0.896855	0.541748	-0.481763	-0.614076	-0.620132	0.182803	-0.123169	-0.180887	-0.192644	-0.102255	0.547066	0.928131	0.0444132	0.23327	0.258311	0.496786	-0.164397	0.19248	-0.316073	-0.0219542	-0.00495655	0.126068	0.0451997	-0.183824	0.146584	0.21771	-0.088356	-0.30188	0.349789	-0.178623	-0.207286	0.23035	-0.468707	-0.649844	-0.0125656	-0.282352	0.401482	0.0629875	0.0912293	0.0414029	-0.429846	-0.0163537	0.263048	0.316
m3B_43_target4	0.628413	1.33047	0.276656	0.962782	1.31233	-0.672854	-0.598434	0.417263	1.07814	-0.0548868	-0.132332	0.348862	-0.236983	-0.404952	1.26075	-0.261631	0.0285871	-0.845034	0.285885	0.320785	-0.284811	-1.28614	0.0665553	0.501539	0.120937	-0.445104	-0.384656	-0.73213	-0.276207	0.78134	0.13427	-0.576798	-1.03848	0.188307	-0.164012	-0.548318	-0.841243	0.721516	-0.586151	-0.58027	0.847008	0.350031	0.616211	-0.551969	0.200637	-0.51314	-0.494831	0.534822	0.844295
m3B_44_target4	-4.06369	2.08409	1.53443	0.113478	-0.324084	-0.518466	-0.329758	-0.426292	-0.461623	0.448467	-0.843969	-0.0673453	0.709775	0.656042	-0.310772	-0.407618	0.678621	1.18716	0.469931	0.298361	0.565546	-0.682401	-0.222309	-0.384382	-0.0447111	-0.223987	-0.711271	-0.354312	-0.340268	0.652457	-0.236883	-0.0565991	-0.127734	-0.0363556	0.199025	0.262564	0.306971	0.198489	-0.261369	0.0242623	-0.182989	-0.355028	-0.0400769	0.302445	-0.502231	-0.190182	0.00312394	0.3922	0.159285
m3B_45_target4	0.655661	-0.73892	-0.391702	0.451623	0.670172	-0.813971	0.242807	-0.476942	-0.397769	0.065886	-0.208755	-0.194802	0.345626	-0.278215	0.07683	0.319575	0.0248011	-0.253616	-0.349341	-0.0897893	-0.0909812	0.376354	-0.145295	-0.0277215	0.135177	0.00694056	-0.270934	0.218232	-0.259043	0.0856184	-0.139368	-0.20981	-0.258219	-0.380932	-0.0415827	-0.38373	-0.190092	-0.4344	0.109722	-0.0992842	0.152491	-0.073177	0.207806	-0.0044099	-0.0846492	-0.112403	0.144027	-0.0332926	0.0523803
m3B_45_target8	0.377118	0.0974556	-0.960461	0.431935	0.989438	-0.870475	0.191066	-0.383149	0.0113504	0.082197	0.224343	-0.792936	-0.505845	0.559886	0.496693	0.431561	-0.412653	-0.324385	-0.294225	-0.116663	0.742294	0.684411	-0.172291	0.0107345	0.157993	0.196735	-0.146163	-0.117278	-0.487869	-0.127622	0.091155	0.389415	-0.105916	-0.578301	-0.28096	-0.55216	-0.380488	-0.0934605	-0.0585187	-0.130014	0.291532	-0.681116	-0.0170654	0.666192	-0.102137	0.100424	-0.317055	-0.535604	0.315634
m3B_46_target4	1.73798	1.40955	0.506299	0.80536	0.747628	-0.893308	-0.404983	-0.596244	0.273011	0.0955208	0.160271	-0.3446	-0.449941	-0.0838948	-0.838945	0.972838	0.089903	0.367516	-0.0964115	0.482823	0.273447	0.166616	1.28594	-0.720209	-0.134316	-0.486541	-0.287314	0.429641	-0.0198303	0.503149	0.806392	-0.604138	-0.0816351	-0.565723	-0.360297	0.290102	0.0357705	-0.299204	-0.0365398	0.215759	0.457654	0.248851	-0.049737	-0.0093268	0.508038	-0.415649	-0.45573	0.333826	-0.916046
m3B_46_target8	-3.45438	-0.0944164	-1.64187	0.422107	-0.360668	-1.8285	0.868515	-0.788764	-0.667074	0.708982	-0.195297	0.812023	-0.506292	0.102444	-0.0225282	0.172147	-0.209226	-0.00850361	0.608684	0.242322	0.605055	0.0898225	0.0191099	0.327739	0.06792	-0.309522	-0.145235	0.0556949	0.121819	0.23115	0.102859	0.100282	-0.401738	0.00447454	0.144061	-0.422495	0.135931	-0.0542417	0.194739	0.473412	-0.0690724	0.0412644	-0.107759	0.0201923	0.228447	0.0939028	0.108429	0.105647	-0.00246939
m3B_47_target4	2.06769	0.686674	-0.231253	0.412516	0.324961	-1.59416	-0.528711	-0.505579	0.129003	-0.22744	-0.356458	0.120692	0.251888	-0.478929	0.181146	0.0565477	-0.0755999	0.24653	-0.0383083	0.142236	-0.311551	0.322104	0.216068	0.22821	0.152516	0.140284	0.149717	0.237605	0.170376	-0.0261877	-0.0885903	-0.210621	0.275793	-0.328385	-0.0131453	-0.431509	-0.227078	0.537948	-0.347864	-0.227884	0.0996944	0.30855	-0.106156	0.00496307	-0.24577	-0.358947	0.0974763	-0.259368	-0.284518
m3B_48_target4	1.75729	1.96432	-0.702848	0.943501	0.604916	0.25531	-0.115107	-0.488449	1.34742	0.19829	-0.0179744	0.0342536	0.080461	-0.568996	0.170578	0.666232	0.67464	-0.467987	0.884557	1.01111	-0.491144	-0.109743	-0.00505717	0.671543	0.556196	1.82075	-0.0149781	-0.173098	-0.0145291	0.344434	-0.614418	0.349046	-0.268239	0.0422573	0.279639	-0.10246	-0.0123499	-0.131158	1.65633	0.417466	-0.167422	-0.271429	0.100941	0.330529	0.100794	-1.0526	-0.205513	-0.0273622	0.125849
m3B_49_target8	-0.561234	-0.120391	-1.87117	-0.09509	1.31109	-0.118405	0.444102	-0.58346	0.465556	0.58826	-0.412246	-0.223244	0.209174	-0.264282	-0.0754934	-0.0713385	0.539797	-0.109053	0.437197	0.152504	-0.0651372	0.11239	-0.440433	-0.101382	0.351184	-0.258096	-0.20416	-0.272997	-0.465563	-0.173152	0.0834221	0.265221	-0.0967501	0.462694	-0.160785	-0.36348	0.0908724	-0.133897	0.0550578	-0.152336	0.0759474	-0.248142	-0.182308	-0.168178	-0.0551613	0.0237214	0.336605	-0.1946	-0.201727
m3B_50_target4	2.40189	1.84963	-0.598725	1.05051	-0.0506036	-1.49162	-0.60214	0.0434484	0.810013	-0.380757	0.217969	0.206663	0.354389	-0.920361	-0.0968723	0.22633	0.489756	0.368371	0.287961	-0.0919853	-0.619999	-0.277463	-0.107283	0.94862	0.337383	0.348221	0.261494	0.784332	-0.710316	-0.633768	0.428664	-0.536564	0.34016	0.216293	0.496732	0.264961	0.16227	0.315619	0.200958	0.042216	0.21342	0.437211	0.17717	0.190912	0.643635	-0.166019	-0.450878	0.215421	0.0237755
m3B_51_target8	2.58469	0.0387574	-1.36109	-1.32866	-0.615745	-1.33305	0.395859	-0.281014	0.46692	-0.46072	-0.340845	-0.104214	0.25142	-0.219308	0.189557	0.199258	-0.0499399	0.239251	-0.31562	-0.060068	0.0760473	0.302045	0.110982	0.216884	-0.0459979	0.252079	-0.165511	-0.105999	-0.306565	0.140303	-0.324323	0.0289039	0.193407	0.184261	-0.145652	-0.034767	-0.047557	0.292179	0.369371	0.00263329	-0.0990782	0.24262	0.544789	0.108877	-0.0106167	-0.0740035	-0.351606	-0.172018	0.0696679
m3B_52_target8	2.52832	1.63225	-1.54674	0.282116	0.0137346	-1.02112	-0.110105	1.26054	0.961662	0.598345	-0.0724742	0.083104	0.288998	-0.611803	-0.201006	0.786082	-0.332926	0.42007	-0.36212	-0.752348	0.307006	-0.440713	-0.122154	-0.0108026	0.152312	-0.174102	0.860642	-0.764306	0.294198	-0.096398	-0.517435	0.171056	0.189807	0.311179	-0.495121	-0.186215	-0.185077	-0.0568361	0.333092	0.532297	-0.00159251	0.237586	-0.689576	0.0996432	0.121041	0.243452	-0.203889	-0.262482	0.278271
m3B_53_target4	-2.64422	1.25087	0.870223	0.183863	0.157478	-0.798569	-0.85823	-0.942414	-0.326127	-0.21253	0.0513231	-0.314168	-0.879691	-0.384277	-1.1244	0.0840339	0.649139	-0.114237	0.482294	-0.779142	0.469791	0.271036	0.950246	0.021238	0.550901	0.402832	-0.193333	-0.295655	-0.387978	0.423055	0.475737	0.11262	1.09454	-0.0775344	0.0656026	-0.492782	-0.428591	-0.163933	-0.0192087	-0.0536252	0.372522	0.910023	-0.150201	-0.151611	-0.262271	0.618905	-0.0626985	-0.190554	0.301927
m3B_53_target8	2.81353	1.68772	2.01835	-1.82421	-0.125228	-1.6364	0.255783	0.269945	-0.105037	0.760043	0.139275	0.370236	0.10022	-0.92486	-0.466548	0.286962	0.00751643	0.269135	-0.229192	-0.00180419	1.13386	0.191864	-0.471115	0.177386	-0.0343095	-0.13485	0.155371	-0.75539	0.0998303	-0.119138	-0.000734626	-0.611852	-0.367279	-0.62736	0.259521	0.367771	-0.364851	0.20016	0.186431	-0.0871696	0.115472	0.326584	-0.00813084	-0.451989	-0.122885	0.397917	-0.653644	0.0832668	0.084928
m3B_54_target8	2.79099	1.40839	0.500736	-0.72063	-0.205308	-0.790586	0.560914	-0.272747	1.32954	-0.516261	-0.531022	-0.554391	0.109491	-0.281556	0.165738	0.139029	0.205456	-0.094331	0.329158	-0.106027	0.499238	0.272154	0.843583	0.0596167	0.281162	0.475024	0.108674	0.0293569	-0.288339	-0.0195604	-0.669385	0.151317	0.0801793	0.0146934	-0.327343	-0.32009	-0.324453	0.360702	0.16916	0.10721	-0.0243207	0.111258	0.00526854	-0.580327	-0.044614	0.183409	-0.106555	-0.461564	0.492109
m3B_55_target4	1.98826	0.897513	-0.821333	0.143573	0.282484	-0.354876	0.135557	-0.319421	0.410852	0.13205	-0.711127	0.115074	0.0706399	-0.37376	-0.478662	0.298264	0.18964	-0.495938	0.548338	-0.151134	-0.685012	-0.134901	0.120389	0.0652399	0.0411043	0.507723	-0.292839	-0.132889	-0.010731	-0.0806997	0.318652	0.0804751	0.227962	0.0156351	0.199234	0.308652	-0.390097	-0.0491892	0.061164	-0.30781	0.0597625	-0.246175	-0.364584	0.366866	-0.153795	-0.00336805	0.185184	-0.138969	-0.108898
m3B_55_target8	2.83101	1.38215	-1.04355	-0.542869	-0.479426	-0.576073	0.155333	-0.303294	1.07311	-0.411325	-0.237827	-0.860611	0.345617	-0.0819499	0.288135	0.248545	0.204019	-0.179737	-0.066742	-0.0705172	-0.244384	-0.00751884	0.0657263	0.127592	-0.129228	0.137527	0.587091	-0.479299	-0.044074	-0.134024	-0.136919	0.533988	0.110164	0.062029	0.526339	0.0951739	0.163038	0.329174	-0.061008	-0.110653	0.0277751	-0.104688	-0.0721828	0.168734	0.0936945	0.013431	-0.0681663	0.0760733	0.271526
m3B_56_target8	2.31872	0.520031	-0.0838337	-0.379795	-0.448055	-0.461187	1.02437	-0.111245	-0.147389	0.460133	-0.940127	-0.116242	-0.00547638	0.634639	0.154008	-0.301715	0.421527	-0.329504	0.249772	-0.0906017	0.0540291	0.0143908	0.212004	0.305505	0.128987	-0.304893	-0.323539	0.0860318	-0.372502	-0.340657	0.0209036	0.147298	0.174984	0.285907	0.103879	-0.202931	-0.254554	0.164519	-0.10826	-0.336139	0.224932	-0.102108	-0.336678	0.403295	-0.0525474	-0.0414857	0.173117	0.20672	-0.21676
m3B_57_target4	-2.51542	-0.98705	-0.539941	-0.0060485	0.947298	-0.904287	0.552016	-0.181323	0.125017	-0.741511	-0.31625	0.34109	0.182618	-0.318793	0.385373	0.159682	-0.169128	-0.0633789	-0.450731	-0.429084	0.0176979	0.261365	0.156142	-0.00993269	-0.25193	0.0226089	-0.177605	0.208528	0.175013	0.0291319	-0.0236502	0.00573594	-0.0566001	0.0606776	0.0303959	0.131265	0.0598086	-0.124244	0.154779	0.00857811	0.473758	-0.218683	0.468894	-0.217082	-0.311797	0.163445	-0.0313041	0.221075	0.150442
m3B_57_target8	0.0146594	1.90411	-0.350229	0.147816	0.902856	-1.06932	0.994151	0.417527	-0.119115	-0.636658	0.0573717	0.25139	-0.713061	0.674374	0.243432	0.116625	-0.237395	0.0491576	-0.688019	-0.108748	0.285674	0.034801	-0.638568	-0.0256011	0.0874929	-0.0977211	0.528878	0.314761	-0.142009	0.665795	-0.0819309	-0.368581	-0.155544	0.461703	0.236467	-0.372402	-0.0806103	-0.125881	0.413963	0.349436	0.254547	0.498435	0.208152	-0.0135537	-0.385868	-0.059145	0.125995	0.0509666	-0.302475
m3B_58_target4	0.19679	1.26354	1.06137	-0.859165	1.48023	-0.178584	0.721895	0.0168936	-0.258214	-0.0174281	-0.4495	0.336412	0.229396	-0.551774	0.0401876	-0.00729026	0.764826	-0.484365	-0.252007	0.205689	-0.379653	-0.592856	-0.520608	-0.0647926	-0.11924	0.498552	-0.332132	-0.204931	0.526666	0.509119	0.453421	-0.156323	0.372059	0.375918	-0.173783	0.0180383	0.285415	0.000189223	0.0805189	-0.0541147	0.614371	0.123598	0.0691456	-0.143039	0.122854	1.0768	0.159755	-0.0984588	-0.242494
m3B_58_target8	1.88952	0.525558	-1.83796	0.0358296	-0.262523	-1.24852	-0.0693346	-0.300703	1.26024	0.474503	0.332778	-0.180544	-0.251106	-0.537399	-0.221339	0.132244	-0.092887	0.496992	0.193948	-0.249586	0.143853	-0.102765	-0.462995	-0.199088	-0.107315	-0.19551	-0.0439894	0.0589506	0.240623	0.680533	-0.164339	0.129094	0.0783252	0.234119	0.141663	0.285148	0.0550237	-0.131001	0.165609	-0.398813	-0.0475781	-0.0921288	-0.569982	-0.275538	-0.0137684	-0.219698	-0.07401	-0.333405	0.373219
m3B_59_target4	-3.69916	0.296615	-1.10917	1.19618	0.371609	-0.644085	-0.753222	-0.409335	0.386611	-1.13267	-0.579676	-0.408652	0.295552	0.00785561	0.351365	-0.163772	0.762122	-0.00779783	-0.357279	-0.453018	0.587038	-0.134684	-0.406822	-0.411887	-0.289672	0.180236	-0.588255	0.316319	0.126144	-0.104692	-0.390663	0.226006	0.505812	-0.227526	0.140798	-0.112773	-0.214297	-0.402797	0.322951	-0.242858	-0.323761	0.271721	-0.0303594	-0.772798	0.330492	0.235688	0.117554	0.246939	-0.0408927
m3B_59_target8	2.70045	3.4367	-1.06102	1.30573	-0.63465	2.29614	2.01249	-3.53559	-0.15579	-0.280916	0.0444235	-0.980256	0.26465	-2.19135	1.25203	-0.591095	0.601097	1.24503	-0.160057	-0.151333	-0.124707	-0.627929	0.135558	0.216687	0.0381326	-0.243429	-0.381319	1.28911	-0.0653101	-0.0311319	0.879401	0.672532	0.010262	0.948948	0.0545859	0.0717382	-0.00892279	0.253899	-0.143523	0.348295	0.0178978	0.210378	-0.305795	0.514509	-0.160794	0.405341	0.181321	-0.0310507	0.021261
m3B_60_target4	1.81814	2.73331	-0.344753	0.151394	-0.28881	-1.01467	-0.685338	0.35365	0.29891	-1.22705	-1.30908	0.254067	0.211877	0.4855	1.0558	-0.185688	-0.285236	-0.987028	-0.357609	0.413401	0.386262	0.353133	-0.0506351	0.546463	0.190698	-0.350411	0.312875	0.275592	0.199231	-0.152355	-0.71036	-0.0260051	-0.864728	0.156624	0.947344	0.24735	0.163042	-0.219769	0.014327	0.618486	-0.498535	0.459616	0.430094	-0.00823897	0.26838	0.434032	0.123297	-0.0533879	-0.468849
m3B_60_target8	1.49075	1.19349	-1.66442	-0.0553247	0.598948	-0.327716	0.832416	-0.271826	0.718559	0.324217	-0.345791	-0.0322054	0.113528	-0.199984	0.520984	0.249842	-0.43698	-0.228453	-0.642396	0.145768	0.582604	0.0527124	0.0619933	-0.381079	0.100304	0.152716	0.0360425	-0.0950108	0.247694	0.322635	0.358953	-0.608204	0.403273	0.031666	-0.425389	0.563102	0.141137	-0.0748712	-0.0549894	-0.340235	0.247423	-0.125792	0.298029	-0.237562	0.490907	0.194471	0.485686	-0.0445686	0.216665
m3B_61_target4	1.60679	2.21808	0.143654	0.502516	0.827036	-0.798455	-0.670936	0.493222	-0.345609	0.928199	-0.488803	-0.385084	-0.526803	-0.753684	0.603231	-0.704315	-0.0140001	1.10193	-0.0660476	0.461476	-0.0191489	-0.556215	0.0539617	-0.396178	0.22044	0.382025	0.477553	0.498559	-0.588528	0.302115	0.2511	0.280769	-0.174367	-0.999597	-0.583483	-0.279656	-0.190398	-0.254904	-0.421783	-0.5263	-0.943966	-0.5785	0.637751	-0.715185	0.0553066	0.0384637	0.796736	0.187455	-0.33764
m3B_62_target4	-3.97914	0.64927	-1.20121	0.599108	0.192465	-0.642881	-0.321732	-0.675488	0.662124	-0.104816	-0.0338249	-0.0852879	-0.00499039	-0.235297	-0.033014	0.58862	0.000967428	0.130917	-0.167599	-0.0808687	0.303566	0.265544	0.266923	0.198565	-0.030924	0.264674	-0.434244	-0.277948	-0.417556	-0.304063	-0.167556	-0.0362001	0.187737	-0.384197	0.178284	-0.103683	-0.00325839	0.051316	0.12218	-0.442331	-0.0401197	-0.0957585	0.0726196	-0.198998	0.289826	0.223973	-0.0532018	-0.151009	0.131046
m3B_62_target8	1.03016	-0.211877	-1.11213	0.0642575	0.989636	-0.810659	0.234897	-0.150487	0.914794	0.593003	-0.150869	0.292829	0.476913	-0.117677	0.873462	0.0242687	-0.208283	-0.138984	0.0848619	0.137791	-0.307478	0.149916	-0.516025	0.340621	0.234722	-0.173515	0.337337	-0.0655677	-0.307838	0.318967	-0.225576	0.0641424	0.112838	0.0314628	-0.663499	-0.29337	-0.426697	0.00221409	-0.15122	0.284919	0.0964799	-0.197897	0.26797	-0.353401	0.131723	0.0887502	0.0301005	0.236086	-0.604336
m3B_63_target4	-0.276697	1.6849	0.890829	0.55355	1.97856	-0.390084	0.351274	0.517604	-0.00303819	-0.429265	-0.343246	0.582471	0.785407	-0.298678	0.288724	0.879079	0.294227	0.369045	0.0507599	-0.711199	0.325537	0.00651628	-0.453987	-0.0530445	-0.961389	-0.0278283	-0.4457	-0.209698	0.250274	0.227844	0.664497	0.679541	0.445669	-0.195594	0.18159	0.22971	-0.190245	-0.533272	0.83171	0.0518053	-0.0937724	-0.126508	0.0416112	0.40833	0.358673	0.0683216	-0.188987	-0.0947327	-0.387151
m3B_63_target8	-1.1686	-0.0540471	-2.01805	-0.976858	0.870086	-0.623306	0.86856	-0.26627	0.414757	-0.0258012	-0.267099	-0.304239	-0.131428	-0.428728	-0.0986788	0.117181	-0.161641	0.138409	0.102867	0.43094	0.357514	0.832936	-0.0090741	0.244967	-0.731433	0.392844	-0.312364	-0.571953	-0.166132	-0.12724	0.311452	0.0390297	0.175453	0.0695087	-0.188704	-0.176721	0.243663	-0.232051	-0.08419	0.199428	-0.0280151	-0.188236	-0.0805268	-0.140101	0.154072	0.319566	0.349699	-0.597343	-0.261885
m3B_65_target8	-3.79153	-0.0361373	-0.566826	0.194564	0.462299	-1.26469	0.816775	-0.582862	0.662951	-0.167871	-0.166603	0.167484	-0.540474	-0.00142049	-0.305135	0.320334	0.25087	0.382635	-0.565198	-0.201688	0.0478356	0.288363	-0.501831	-0.339478	-0.534256	0.0599198	0.643798	-0.137142	-0.189045	0.174982	-0.52513	-0.12978	-0.584027	0.0721491	0.270986	-0.0251119	-0.105412	-0.291532	-0.067495	-0.0286063	0.0381098	-0.0190327	0.038045	-0.0924394	0.0800765	0.100319	0.326952	0.152361	-0.00454499
m3B_66_target4	1.94998	1.4649	0.587519	0.925394	0.673099	-1.3811	-0.402361	-0.180386	-0.1782	1.83445e-05	-0.062857	0.388643	0.418543	0.308988	0.206938	0.195846	0.0373084	0.143461	0.0693402	0.571384	-0.244088	0.436577	0.283995	0.574395	-0.0224639	0.517993	0.689574	-0.194833	-0.342314	-0.0269974	-0.362246	0.606885	0.527417	0.228534	-0.068426	1.0806	0.38368	-0.0260097	-0.18661	-0.897172	-0.157991	0.547477	0.121223	1.01446	0.2303	0.241894	-0.801649	0.218989	0.11451
m3B_66_target8	2.15094	1.34458	-0.0432375	-0.350267	-0.350327	-1.25485	0.528392	-0.454614	0.166089	0.741454	-0.204219	-0.0765633	-0.430535	0.325016	-0.291147	-0.0207494	-0.189966	0.493488	0.0970923	-0.0822159	0.390878	0.00156742	-0.0248077	0.538384	-0.329686	-0.05858	0.0628729	-0.235938	-0.0575708	-0.0788656	0.4302	-0.534245	-0.0442114	-0.0970996	-0.222229	0.283263	-0.0464807	0.18815	-0.330257	-0.163932	0.479753	-0.226589	0.139944	0.469434	0.228223	-0.0495271	-0.238052	-0.12338	-0.112068
m3B_67_target4	0.454305	-0.219645	-0.848019	1.25862	0.617856	-0.492516	-0.0378529	0.0437113	-0.261093	0.459032	-0.154059	-0.0887523	0.529861	-0.284971	-0.383436	0.542969	-0.532951	-0.318114	-0.12871	-0.153164	-0.642117	-0.148664	0.136017	-0.407455	0.059802	-0.154114	0.0890905	0.055513	0.126818	0.158802	-0.677217	0.629526	0.103276	0.132184	-0.24021	-0.356751	-0.115155	0.265516	0.0332451	0.422501	0.317205	-0.0259297	0.191539	0.317909	0.0409287	-0.0265818	-0.278315	0.169352	0.204598
m3B_67_target8	-3.57476	0.447952	-0.629526	1.08783	-0.395004	-0.904656	0.356524	0.000203135	-0.170521	0.354284	0.43315	-0.304158	-0.35005	-0.219254	-0.501502	0.511456	0.499986	0.401739	0.375451	-0.624963	-0.349695	0.185841	0.412213	-0.217318	0.409449	-0.371585	0.00794905	-0.3975	-0.0521937	-0.404679	-0.481135	-0.0924116	0.0696835	-0.242031	-0.264445	0.1718	0.151657	-0.015029	-0.426463	-0.304179	0.155936	-0.0985528	-0.0163931	0.0851267	-0.253153	-0.142021	0.160458	0.237558	0.232254
m3B_68_target4	-1.87525	-0.604172	-0.801156	0.635321	1.13332	-0.929469	0.526021	-0.426997	-0.255705	-0.410513	0.0696302	0.143503	-0.36475	0.173025	-0.200437	-0.366328	-0.228579	0.253339	0.1632	0.332623	0.122832	-0.158338	-0.0622176	0.0229739	-0.360054	-0.16817	-0.24068	-0.358382	0.189937	0.157623	-0.0891235	0.589887	-0.366728	0.120924	0.220176	-0.140868	0.10297	-0.467052	-0.21906	0.247282	0.0767935	-0.0832681	-0.148362	0.277374	-0.191885	0.0114752	0.102108	0.343156	0.244773
m3B_68_target8	-3.64688	0.0738448	-0.876884	0.492441	0.225324	-1.04082	0.506063	-0.360967	0.537275	0.105989	0.43737	-0.602615	-0.520884	0.687839	-0.516286	-0.12887	0.453767	0.464907	-0.0558487	-0.445733	0.440248	0.0476638	0.254343	-0.118096	-0.426855	0.109486	0.110697	0.0257232	-0.431369	0.28381	-0.22526	0.0791831	-0.471306	0.4321	0.15121	-0.00327901	-0.0551563	0.370282	-0.474856	-0.345958	-0.34203	-0.295452	-0.177228	0.216921	0.244923	-0.0832484	0.0441578	-0.0605875	-0.173857
m3B_69_target4	-1.48449	2.49679	-0.0871429	2.44211	1.6485	-0.129262	-1.45769	0.840814	-0.610139	-1.20374	-0.861464	-1.08896	0.358838	0.883277	-0.41961	0.846272	-1.52988	1.15914	0.150335	0.815841	0.820922	0.22545	-0.797519	0.635287	-0.238574	0.116211	-0.207103	0.109988	0.617903	0.182343	-0.391815	-0.370917	-0.094633	0.435894	0.585451	-0.59663	0.32081	0.399799	0.172877	-0.334007	0.0667035	0.428818	-0.707896	0.247202	-0.304233	-0.0860544	0.22142	-0.415459	-0.25648
m3B_69_target8	-2.60357	0.626087	0.512856	-0.37729	1.10023	-1.08203	0.573489	-0.74219	0.717349	-1.08834	0.563762	-1.06056	-0.835348	-0.143587	0.0860526	0.52591	-0.250489	0.415891	0.265164	0.325961	-0.785459	0.796105	0.434029	-0.728065	0.123756	-0.287028	0.652537	-0.134453	0.480117	0.0636178	-0.264795	-0.383205	0.0916205	-1.08151	-0.0488036	-0.153175	0.0425417	-0.603669	0.375839	-0.0768553	-0.348259	-0.327754	-0.576151	-0.0978186	0.116605	-0.0506247	-0.0390462	-0.436421	0.137516
m3B_70_target4	-2.72141	0.314651	0.380649	1.42309	1.06784	-1.63299	-0.620888	-0.957035	-0.584435	-0.326359	0.81183	-0.0373565	0.125011	-0.381037	0.39493	-0.398686	0.225849	0.0751963	-0.474318	0.133874	-0.301284	0.135198	0.388306	0.472883	-0.192811	0.43076	-0.210219	0.178618	0.132331	-0.675913	-0.4051	-0.102132	0.188819	0.0210313	-0.0821447	0.704676	0.149805	-0.185557	-0.424181	-0.42426	-0.0636677	-0.00227559	0.20781	-0.191566	0.0683508	0.286846	-0.38185	0.173322	0.0561594
m3B_70_target8	0.551746	2.13752	-0.94825	0.983861	0.441214	-0.365785	0.435306	1.07052	-0.603936	0.513446	-0.459606	-0.0211427	-0.960105	-0.2261	0.618215	1.2194	-0.177597	-0.438666	-0.219292	-0.493635	-0.455808	-0.2996	-0.120824	-0.42574	-0.224425	-0.499675	0.223925	0.415773	-0.193611	-1.85107	0.715353	-0.557035	-0.0208289	0.5384	-0.0883901	0.200322	-0.110031	-0.200359	-0.0647115	-0.116884	-0.0549032	-0.0130898	-0.710487	-0.378105	0.350311	0.348848	-0.0970269	0.472323	0.209686
m3B_71_target4	-2.2478	-0.35578	-0.853113	0.0810343	0.829307	-1.12388	0.488912	-0.179849	-0.0209524	-0.360657	-0.267181	0.461176	-0.00861632	-0.145245	-0.465471	-0.040938	-0.306095	0.184169	-0.118019	-0.253135	-0.290071	0.192159	-0.182935	0.190786	-0.133217	0.0920982	0.238157	0.12594	-0.0297955	-0.0733201	0.516838	0.460567	-0.168211	-0.250055	0.154543	0.216685	0.617587	-0.275187	-0.272234	-0.0283642	-0.0682041	-0.204021	-0.175831	0.0796229	-0.00296331	0.0221469	0.0386421	0.0817509	-0.015048
m3B_71_target8	-4.2679	0.446154	-0.84347	-0.0787065	0.111358	-0.290011	1.04157	0.0310185	0.863894	-0.189435	-0.414045	0.471296	-0.328122	-0.43389	-0.210071	-0.314446	-0.321936	0.222353	-0.379816	-0.0636406	-0.461787	0.244855	0.327912	-0.128062	-0.0259101	0.156631	0.0307326	-0.251983	-0.415692	0.272747	-0.311652	0.301957	-0.161394	-0.494331	-0.092376	0.349625	-0.360883	-0.383659	-0.443727	-0.176509	-0.221007	-0.146417	0.100536	0.0324058	-0.217211	0.0727197	0.45492	0.2837	-0.377406
m3B_72_target4	-0.105031	0.907812	-1.00684	0.625861	1.0298	0.207006	0.80447	-0.731807	-0.896126	0.154634	-0.821884	-0.0910236	0.390918	0.204571	0.456924	0.221441	-0.0259385	-0.127803	0.342921	-0.0496918	-0.0432476	-0.199563	-0.217567	-0.196571	-0.574765	0.0906596	0.470322	-0.201104	0.505431	-0.289036	-0.305123	0.0784361	-0.267791	-0.00491858	-0.0568531	-0.284308	-0.258971	-0.455555	-0.519534	-1.02532	-0.0973774	0.186947	-0.127895	-0.114248	-0.129947	-0.0885976	0.165973	-0.391431	-0.0528069
m3B_73_target8	0.312062	0.574402	-1.52231	-0.0584062	0.288116	-0.587712	1.02559	-0.344543	-0.0419493	0.420085	0.0859567	-0.483257	0.198725	0.0448734	0.46565	-0.0523664	-0.289041	-0.209807	0.0318294	-0.330545	-0.179617	0.10294	-0.619771	-0.104815	-0.0419726	-0.348585	-0.395207	0.418786	-0.362589	0.0420418	-0.763709	0.0231715	-0.448733	0.327582	0.241898	0.43748	-0.526134	0.00409248	-0.337205	-0.00325111	0.0468928	0.567914	0.406377	0.0805337	0.394905	0.150364	0.210142	-0.32673	0.0270735
m3B_74_target4	1.9444	1.81432	-0.0518664	0.249238	-0.0465804	-0.583459	0.264283	-0.0984838	0.0869964	-0.670483	-0.945397	0.37397	-0.708423	-0.419659	0.144031	0.0140732	0.385248	-0.620592	0.387001	0.504613	-0.523733	-0.271199	0.545335	0.350406	-0.0279404	0.275194	0.142246	-0.565151	0.139942	-0.362139	1.06972	-0.184103	-0.126407	-0.082936	0.13407	-0.124411	-0.0997201	0.391621	-0.462587	-0.160838	0.326014	0.136474	0.0541635	-0.368514	-0.0256267	-0.142153	0.285754	-0.117201	0.0099839
m3B_74_target8	2.7369	3.43935	0.299487	0.280107	-0.212483	-1.33012	-0.317422	1.20209	0.526579	0.272463	0.226643	0.463652	0.56738	-0.882126	0.86763	-1.88199	-0.679978	0.340005	-0.57986	-0.912964	-0.735801	-0.711172	-0.60557	0.966061	-0.0656584	0.609309	-0.0922874	-0.58791	0.213633	-0.954508	0.49212	-0.528209	-0.513002	0.0977399	0.32842	-1.07276	0.92622	-0.00146081	-0.0793218	0.164463	-0.79529	-0.106349	-0.281382	0.220627	-0.280549	-0.119704	0.0251325	0.311694	0.469069
m3B_75_target4	-0.0665517	0.47416	-0.536533	-0.0642379	0.910534	-0.94169	0.922413	0.227404	-0.512014	-0.133351	-0.44125	0.406355	0.118399	-0.0263689	0.0138711	0.000843475	-0.0786815	-0.594126	-0.226611	-0.00497643	0.0315235	0.189213	0.0441337	0.205357	-0.211549	-0.471033	0.0342403	-0.0626534	-0.0397578	0.342368	0.568571	0.102449	-0.0690052	-0.164754	0.375227	0.18251	0.0782301	-0.448056	0.23761	0.114684	-0.260399	0.118894	0.0440668	0.064119	-0.123738	0.0568733	-0.261088	0.0120461	0.244624
m3B_75_target8	-2.54917	1.46046	-1.01636	0.94885	-0.0131924	-0.889903	1.14341	-0.402951	0.654473	0.648531	-0.20657	-0.550334	-0.283183	0.29667	-0.0529965	-0.222622	-0.271771	0.280986	0.0686955	-0.19285	0.52305	0.232899	0.0727829	-0.0117325	-0.286539	0.0178288	-0.12319	-0.242474	-0.412872	-0.0253073	0.269267	0.462454	0.403933	-0.49507	-0.569679	-0.0678538	-0.0303414	0.0732418	0.109625	-0.0421883	-0.00961249	0.351135	-0.193882	-0.323254	-0.166297	0.13756	-0.510997	-0.547164	-0.0327766
m3B_76_target4	1.38	1.59981	2.06735	-0.20227	0.647632	-0.285059	-0.0100433	0.294111	-0.422117	0.0688723	0.0389229	0.0989667	0.329693	-0.162629	0.177376	0.486201	0.490015	-0.172745	-0.520741	0.336762	-0.48499	0.0703977	-0.134961	-0.0223462	0.160198	0.267279	-0.639973	0.20063	-0.604706	-0.0552189	-0.196071	0.216985	0.458998	-0.0748681	0.253699	0.263086	0.58765	0.225418	-0.289796	0.151508	0.293095	0.426518	0.325987	-0.435119	0.119936	-0.421635	-0.11727	0.0977517	-0.475192
m3B_76_target8	-4.70161	4.14767	1.8724	-0.109405	-2.54338	0.271388	0.9512	0.729299	0.219842	0.368962	-0.0185787	0.349201	0.0435479	-1.03285	1.01936	-0.148235	-1.09068	-0.397416	0.867259	0.875846	0.536601	0.687115	0.690684	0.168108	-0.28457	0.548366	0.689518	0.151679	0.38492	-0.0349987	-0.120012	0.210571	0.257618	-0.282025	-0.0708689	0.198942	-0.592456	-0.629619	-0.822633	0.168929	0.565688	1.05717	-0.321159	0.692529	-0.561794	-0.547197	0.56369	-0.428346	0.132941
m3B_77_target8	-0.535762	1.13357	-1.01772	-0.0988348	0.631955	-0.623878	0.415082	0.471568	0.0346071	0.128906	-0.455753	-0.531375	-0.0439164	-0.192557	0.318292	-1.03559	-0.225045	-0.0402365	0.132023	-0.0640506	0.239246	-0.280895	-0.110666	0.622574	-0.290891	0.0604235	-0.824765	0.115271	-0.164867	0.340442	-0.231702	0.0645782	0.0753554	-0.166143	0.478587	0.538645	0.199715	-0.265204	0.0933907	0.340643	-0.276862	-0.0790385	-0.234269	0.0373815	0.155268	0.010952	-0.0306321	0.0388928	0.124868
m4A_01_target4	1.18476	-0.797652	-0.0949286	-0.19489	0.190792	-0.140895	-0.67479	-0.232454	-0.93877	0.526018	0.948167	0.79133	0.398551	0.646513	-0.027692	-0.0788749	0.32566	-0.277705	-0.0212369	-0.255882	0.11326	0.143705	0.126988	0.0710195	0.0515672	-0.169888	-0.0971136	-0.0924583	0.0195403	0.263365	0.358189	0.311215	-0.236691	0.471104	-0.121981	-0.112937	0.172097	0.0315591	-0.159287	0.0721978	-0.14	-0.0679849	-0.0246664	0.124181	-0.0628025	-0.117313	-0.00515294	-0.104677	-0.0134851
m4A_01_target8	0.968089	0.23081	1.12155	0.945243	0.629076	0.0812906	-0.26286	0.0445959	0.0181876	0.161147	1.85837	0.0816424	0.52278	1.48013	1.16549	0.112297	0.355978	-0.442276	-0.589181	-0.654383	0.115377	0.225962	1.08069	0.253293	0.81177	0.0297448	0.424233	0.502011	0.10702	0.302488	0.490549	-0.242415	-0.573879	0.369282	-0.208657	0.237514	0.73808	-0.0466301	-0.42483	0.543151	0.127343	0.740201	-0.281191	-0.230932	-0.257603	0.326769	0.504609	-0.0981391	0.377876
m4A_02_target4	-4.06394	-0.621309	-0.207125	-0.280663	0.220117	0.421769	-0.308093	-0.00430096	-0.604926	-0.410406	0.296058	0.207284	0.233682	-0.0153679	-0.117903	0.243168	0.30239	-0.115885	-0.172878	0.434655	-0.17678	-0.0293862	0.228104	0.191139	0.203584	-0.0522909	-0.241923	-0.075499	0.00144827	-0.725712	-0.188443	-0.0344137	0.143584	-0.187083	-0.920809	0.400523	-0.164051	-0.247679	-0.157798	0.162543	-0.203585	-0.218006	-0.111276	0.0410764	-0.245492	-0.0192537	-0.35422	-0.154164	0.315707
m4A_02_target8	2.37654	-0.69037	0.347575	-1.58705	-0.196997	0.356901	-0.220426	-0.71689	-0.235934	0.29948	0.30031	0.394309	0.588962	0.18224	-0.117066	-0.178107	0.578499	-0.00023624	-0.232519	0.0480771	-0.340607	0.188459	0.488216	0.63193	0.227637	-0.218992	-0.034527	-0.529059	0.239072	-0.165858	-0.333519	-0.10751	-0.0389252	-0.00894959	0.139843	0.0963475	0.222922	-0.594947	0.224874	-0.217771	0.327074	-0.160572	-0.444809	0.0673403	0.12171	0.143484	0.0763567	-0.0945846	0.0755979
m4A_03_target4	-3.65577	0.0351804	-0.174579	-0.0670548	0.209733	0.434392	-0.970843	0.19012	-0.885932	-0.0414184	0.274365	-0.491523	0.207135	0.247282	-0.0926516	0.169414	0.30175	0.156317	-0.102208	-0.566261	0.152196	-0.193647	0.101429	-0.149276	-0.0760055	-0.255845	-0.23228	-0.350168	0.252179	-0.205412	-0.257408	0.473123	-0.140251	-0.156561	-0.229605	0.0667007	0.194285	-0.300781	-0.155107	0.345064	-0.411954	0.0697296	0.135153	0.200199	-0.0382286	-0.3114	-0.000520337	-0.294205	-0.149445
m4A_03_target8	2.54429	1.81495	-0.351114	-0.680424	-0.755419	1.39905	0.193568	-1.91521	-0.885969	-0.109255	1.27559	-0.805661	-0.747842	-0.404319	0.253349	0.913858	0.491147	0.167706	-0.660375	0.359501	0.301685	-0.302831	0.228112	0.0809505	0.0306583	-0.570979	-0.315486	-0.225708	0.632774	-0.0281084	0.318159	-0.13814	-0.646264	0.0403794	0.241154	-0.0279131	-0.0684562	-0.130662	0.278859	-0.395708	0.538893	-0.374357	0.102235	0.497978	0.227127	-0.0649041	-0.132509	0.429343	-0.313622
m4A_04_target4	0.271256	2.20795	-0.175941	1.88447	0.578338	1.34155	-1.05363	-0.857132	0.431681	0.0871035	0.440009	-0.494804	0.30554	0.171399	1.163	-0.130896	-1.67053	-0.448353	1.12698	0.0767795	-0.647756	0.418033	-0.897357	-0.194425	0.849678	-0.640662	-0.950308	0.407051	-1.30453	-0.464122	-0.0647011	-0.477599	0.329961	-0.499689	0.138222	-0.137145	-0.367456	1.2699	-0.548211	0.214207	-0.865393	-0.552535	-0.21796	0.183991	-0.465204	-0.188593	0.115682	0.330911	-0.0139497
m4A_04_target8	0.702066	-0.548394	-0.82254	-1.19136	0.12011	0.586727	-0.0953419	-0.0999705	-0.350788	0.150676	0.21147	-0.455437	-0.0476844	0.438259	0.558224	-0.10427	-0.107911	-0.361402	-0.0493588	-0.675991	0.0788794	-0.303112	0.76416	0.117344	0.447749	0.432887	-0.173793	0.243085	0.104359	0.456554	-0.523482	-0.0357446	0.179137	-0.484877	0.52037	0.13146	0.0599753	0.26436	-0.167169	-0.0928026	-0.0527287	-0.166184	0.0680825	0.12381	0.246469	-0.114824	-0.0273444	-0.303258	-0.30759
m4A_05_target4	0.353773	-0.423892	0.00771729	-0.441753	0.784403	0.0552522	-0.703209	-0.00815461	-0.458293	0.0788153	0.0362936	-0.114004	0.409622	0.883818	0.156543	-0.293775	-0.0926623	-0.460231	-0.254816	-0.352557	0.109729	-0.0778201	-0.0549635	0.156346	0.120313	-0.0951852	-0.302815	0.1257	-0.364217	-0.0248105	0.147567	0.110346	-0.024876	0.0896385	0.127929	-0.293366	-0.0855013	-0.292599	-0.036895	-0.106343	0.231476	0.242347	0.170516	-0.00900452	-0.213082	0.133965	0.12105	-0.0232227	-0.189877
m4A_05_target8	-2.3352	0.102737	-0.728338	-0.350837	0.924385	0.0122384	-0.253135	0.958028	-0.327582	-0.192789	0.809883	0.121961	-1.17567	0.17388	0.0109517	0.129174	0.0470624	-0.383134	-0.644369	-0.434184	0.411455	0.177937	0.00893539	-0.256197	0.359966	0.204875	-0.0892432	-0.0794022	-0.0357141	-0.265116	-0.0529681	0.416803	-0.500256	0.690083	0.284291	-0.286336	0.595136	-0.323484	0.32963	-0.299761	-0.747577	0.138376	-0.30681	-0.133835	-0.390604	-0.169486	0.183767	-0.290731	0.356609
m4A_06_target4	-2.34712	2.98919	1.09336	0.0295236	1.02724	0.77618	-0.817134	0.935853	-0.76244	0.149516	0.167022	0.663174	-0.183537	0.409149	1.16647	0.292661	0.44695	0.78662	0.87973	0.824232	1.02584	-1.64394	0.294409	0.795539	0.0405703	-0.380375	-0.289303	-0.0014688	0.00623034	-0.458809	-0.575721	0.57671	-0.0694511	-0.577831	-0.976413	-0.101882	0.128798	0.401721	0.0951539	-0.148345	-0.229392	-0.0622351	-0.106876	0.184233	-0.457449	0.160348	0.129063	0.567905	-0.257495
m4A_06_target8	2.37582	0.235167	-0.862501	-0.759317	-0.63124	-0.0979387	-0.439813	-0.0325444	-0.17089	1.00229	1.05394	0.395526	0.205768	0.344624	-0.276906	0.00548414	0.64604	-0.0526707	-0.275322	-0.309222	0.215863	-0.349278	0.590306	0.324548	0.616295	0.39631	0.0454058	-0.164938	0.173874	0.00786144	-0.307834	0.426695	0.49634	0.00858799	0.128849	-0.0956101	-0.194729	0.410739	-0.424792	-0.0550919	-0.208365	-0.222295	0.321727	-0.31079	-0.451728	0.117908	-0.234632	0.112653	0.132301
m4A_07_target4	-1.43643	0.0903149	-0.158161	-0.421248	0.737641	-0.432669	-0.0663436	-0.515288	-0.371783	-0.538973	0.140802	-0.00890129	-0.50353	0.194639	0.204788	-0.334285	-0.186934	-0.168575	0.726034	0.204392	-0.100828	-0.162889	0.079658	-0.284556	-0.216828	0.241145	-0.23434	0.0861146	0.386979	-0.0160606	0.184041	-0.201391	-0.182163	-0.055281	-0.108297	0.180626	0.0740278	0.402784	-0.102418	0.0255021	0.179031	-0.0984891	0.0420152	0.0497045	-0.477987	0.078666	-0.184139	0.00829738	0.170475
m4A_07_target8	2.30551	0.275537	-0.280751	-1.81481	-0.436171	0.959293	0.291175	0.341326	0.308107	0.77922	-0.704413	0.00880309	-0.043632	0.410404	-0.136164	-0.175279	0.0873763	-0.375094	0.41029	0.0937064	-0.324426	-0.635688	0.488676	-0.0704846	0.252172	-0.00045388	-0.190241	-0.0612147	0.848769	-0.0805503	-0.0899912	0.281869	-0.11666	-0.149472	0.249055	-0.483276	0.037187	0.060561	0.419645	-0.292397	-0.147874	0.111529	-0.0338863	0.729792	-0.0333568	0.290226	-0.105038	-0.339074	-0.501119
m4A_08_target4	-4.30567	-0.413664	-0.640479	-0.305174	-0.354261	-0.417983	-0.639016	-0.561182	-0.918241	0.0154154	0.257729	0.103868	-0.0122039	0.258523	-0.465531	-0.270053	0.35303	-0.0178829	-0.05427	0.360211	-0.120547	-0.336431	-0.0349549	-0.196187	-0.0944479	0.0875848	0.210105	-0.25172	0.113377	-0.370343	0.0459414	-0.105262	-0.250355	-0.175455	-0.183663	0.325964	0.173356	0.168666	0.179732	0.199407	-0.456838	0.0263803	-0.0131425	-0.0531957	-0.174451	-0.136574	0.0714767	-0.150963	0.0153998
m4A_08_target8	1.16886	-0.721827	-0.976973	-0.933446	-0.143147	0.299542	-0.422339	0.090027	-0.202784	0.666711	0.416027	0.218687	0.18991	0.496185	0.156544	0.310666	0.41967	-0.120555	0.345188	-0.600305	-0.524654	-0.371556	-0.0434048	-0.130142	0.473824	-0.138424	0.276023	0.0963599	-0.101886	-0.115932	0.0442544	0.00260139	-0.00342469	0.41611	-0.126772	0.347052	0.132884	-0.361039	-0.307827	0.0685125	-0.0349908	-0.290871	-0.122185	-0.0624488	-0.112523	-0.381913	-0.236158	0.251388	0.199012
m4A_09_target4	2.07578	-0.323554	0.186822	-0.863659	-0.0298793	0.166901	-0.408177	0.300105	-0.55106	-0.522256	0.238176	0.573309	-0.236511	-0.643107	-0.419127	0.5598	0.643125	-0.216073	-0.338691	0.339282	-0.0577739	0.559404	0.0522201	-0.0220437	-0.142885	0.0925343	-0.784574	0.0318946	0.0789713	-0.266053	0.290617	-0.0423155	-0.00410987	-0.179158	-0.145944	-0.278572	0.0287355	0.0065452	-0.375327	-0.253108	-0.394714	-0.351618	0.397474	0.141054	-0.0472037	-0.40947	-0.137307	-0.0212666	0.0207445
m4A_09_target8	-2.09894	0.35116	0.934914	-2.05606	0.401489	0.1358	0.304502	0.326036	-0.365484	-0.0552959	0.461251	-0.689966	-0.328667	0.0557773	-0.017464	-0.140883	-0.249814	0.744207	0.729973	-0.0905382	0.161833	-0.0125362	0.187285	-0.384194	0.325045	-0.249284	-0.168468	0.0560671	-0.209457	-0.132432	-0.50696	-0.0435027	0.0450341	0.0584038	-0.0256248	0.143638	0.0253896	-0.3731	0.410786	0.000772325	0.241947	0.107017	-0.295675	-0.120146	-0.0700467	-0.250473	-0.504546	-0.288712	0.111292
m4A_10_target4	-0.231149	0.938646	-0.204665	-0.0584597	0.566576	0.148229	-0.970096	0.195189	-1.27504	0.505674	0.191785	-0.888906	0.165771	-0.129539	-0.761174	0.239529	-0.570971	-0.590635	-0.238024	-0.54111	0.179823	-0.0729989	-0.0397534	0.278342	-0.0596122	-0.0426225	0.0193433	-0.00906987	-0.335252	0.307355	0.284421	-0.119732	-0.256629	0.467658	0.0981194	-0.537492	-0.00352708	0.187017	-0.272125	-0.0794993	0.266083	-0.401886	0.449831	0.485054	0.0359946	0.561617	0.328206	0.139967	0.113092
m4A_10_target8	1.57663	0.0769861	-0.738384	-1.17286	-0.188255	0.0732371	-0.244883	0.084992	-0.339107	1.04453	0.609877	0.165427	0.366404	0.644091	0.718552	0.473328	-0.204588	0.066932	-0.454986	-0.0310941	-0.106726	0.231995	0.221057	0.00487144	0.321696	-0.227586	-0.046249	-0.0501361	0.125112	-0.349595	0.299814	0.475296	-0.181617	-0.107923	-0.0341186	-0.374069	0.130711	-0.231735	0.285217	0.462403	0.165125	-0.118434	-0.102799	-0.299361	-0.358298	-0.205775	0.0960165	0.250187	-0.0567521
m4A_11_target4	-0.0623124	-0.311929	-0.623051	-0.199091	0.393042	0.318813	-0.738529	-0.274538	0.00232081	0.676555	0.24248	-0.294929	0.319195	0.796647	0.311071	-0.351051	-0.0813615	-0.723287	0.639195	0.370652	-0.0973107	0.00170295	-0.539489	-0.303707	0.827837	0.284365	-0.188962	-0.248385	0.0846457	-0.366137	-0.14773	0.49577	-0.274463	-0.0144239	0.120556	0.270636	-0.134204	0.433881	-0.199114	0.121752	-0.15833	0.17472	0.0175965	-0.0797932	0.623354	0.120267	-0.0200972	0.486673	-0.034743
m4A_11_target8	1.20232	1.10879	-0.617276	-0.688384	0.120569	0.70592	0.332769	0.411885	-0.448037	0.387889	0.673623	-0.463337	0.0456367	-0.152299	0.0725242	0.337253	0.641476	0.0360035	0.193579	0.0580219	-0.111704	0.377837	-0.104542	-0.070632	-0.291368	-0.447632	0.190005	0.131625	0.0515524	0.623056	-0.362862	0.384733	0.0420816	0.183979	-0.388064	-0.306249	-0.084957	-0.450708	-0.165297	0.683508	0.224069	0.0447156	-0.0230748	0.214109	-0.152245	0.215524	-0.0319873	0.394008	-0.291495
m4A_12_target4	-1.44998	-0.560564	-0.46694	-0.773456	0.420731	1.86212	2.18324	-1.21868	-2.8514	-0.128349	-2.01757	1.53687	-1.24329	1.53716	1.32087	-0.413356	0.609844	-0.00137125	1.26491	-1.23849	0.420535	1.13801	-0.270561	-0.7358	-0.420487	1.93768	1.23061	-0.343091	-0.171158	-0.220166	-0.212996	-1.39295	0.849258	-0.05455	0.182218	0.116927	-0.0197949	0.228176	0.184154	0.415548	-0.276645	0.426672	0.16536	-0.475127	-0.577341	-0.59049	-0.504558	0.0689875	-0.167218
m4A_12_target8	-1.74812	0.446142	-0.38178	-0.914006	0.704327	0.906276	0.234848	0.5091	0.249534	-0.689635	0.620425	-0.584737	0.0594082	-0.468922	-0.0503046	-0.0662802	0.589913	-0.451303	-0.170143	-0.361419	-0.0841386	-0.0823507	0.224681	0.175706	-0.0887175	-0.104977	0.214577	-0.509014	0.419381	-0.148446	-0.30957	-0.121335	-0.33302	0.180422	-0.359963	-0.537835	0.0971514	-0.0286382	0.0108836	-0.196926	-0.0170578	-0.0867994	0.20983	0.153444	0.126319	-0.0318901	0.0846971	0.0567594	-0.451718
m4A_13_target4	-0.567533	-0.166447	1.68455	-1.11763	1.22053	-0.209817	-0.679316	-0.55361	0.151121	-0.681904	0.563074	0.13297	0.251456	-0.114676	-0.139086	-0.397562	-0.175545	0.260957	-0.0476843	0.0198518	-0.0941871	-0.373844	-0.424944	-0.395338	0.740411	0.000851227	-0.289463	0.039187	-0.0955793	0.931029	0.0627924	-0.208106	0.0681335	0.33552	-0.422077	-0.281262	-0.257452	-0.342681	0.434272	-0.231065	-0.483244	0.144066	0.0643952	-0.0696059	-0.209031	0.204631	-0.322594	-0.358574	-0.488194
m4A_13_target8	2.34754	1.9688	-0.226326	-0.84991	-0.800377	1.4678	0.0557622	-1.86189	-0.515384	0.599635	1.14374	-0.0744279	-0.860971	-1.34926	-0.603479	0.113631	-1.03415	0.434561	-0.0732804	0.363301	-0.00479276	-0.516024	-0.667244	0.735948	0.400003	0.0315567	-0.223861	-0.349613	0.474706	-0.277772	-0.0719503	0.246671	0.123775	0.176983	0.00738757	-0.180706	-0.204869	-0.492424	0.189694	0.518565	-0.438712	0.434296	-0.0034454	0.37529	-0.0669079	-0.463258	0.0996739	0.315289	0.450761
m4A_14_target4	0.28484	-0.455491	-0.670031	-0.412495	0.169977	-0.176961	-0.713547	-0.542884	-0.709728	0.258059	0.268657	-0.303535	0.606767	0.260007	0.154271	-0.449211	0.313538	-0.59956	0.583404	-0.0994278	-0.0503224	-0.388982	0.240327	-0.31197	0.00223676	0.368389	0.217736	0.434525	-0.135157	0.257207	0.180192	-0.337851	-0.27039	0.125275	0.221295	0.105029	-0.464637	-0.0878746	0.13034	0.18811	-0.0260343	-0.124534	-0.123348	-0.11903	0.0157101	-0.0985306	-0.217792	-0.473741	0.0116752
m4A_14_target8	-5.95159	0.99385	-0.443466	-0.874023	-1.32985	0.64326	-0.0532301	-0.31177	0.156019	0.308959	-0.280349	-0.0219204	0.233446	-0.0719779	-0.300639	-0.314091	0.180785	-0.213763	0.152455	-0.00980042	-0.512658	0.0203282	0.184895	-0.0612794	0.204581	-0.127219	0.239227	0.0288951	0.185667	-0.34295	0.186454	-0.395828	-0.719352	0.111877	-0.185338	0.149476	0.0206667	0.0343318	-0.240579	0.0190402	-0.0458868	0.0854899	0.493957	-0.287397	-0.257954	0.0219644	-0.0905119	-0.023917	-0.193336
m4A_15_target4	1.91641	-0.235886	-0.0387139	-0.147864	-0.295868	-0.565289	-1.05777	0.137193	-0.253452	0.757154	0.466128	0.558711	-0.599726	-0.00952603	-0.129445	0.166981	-0.285511	-0.00376193	-0.136896	0.122452	-0.391482	0.0879322	-0.094313	0.200014	0.621157	1.02161	0.367963	-0.267994	0.234146	0.250199	-0.187699	0.484807	-0.113482	0.0495278	-0.118654	-0.585766	0.412612	-0.0757801	-0.63723	0.108751	0.0454966	0.0651698	-0.0769719	0.173916	0.0142289	-0.332437	-0.341133	-0.218187	0.466554
m4A_15_target8	2.80413	-0.688439	-1.28202	-1.48996	-1.23902	-0.105643	-0.297741	0.457685	0.0773665	-1.3575	0.487858	-0.0720809	0.318874	0.363575	-0.0639047	-0.449684	0.467346	-0.138771	-0.493403	0.228017	-0.194059	0.205248	-0.316484	0.0896183	0.472569	-0.177022	-0.0392081	0.133993	-0.0927192	-0.0911055	-0.0192522	0.26343	-0.106011	0.416086	0.283032	-0.00712787	-0.061149	-0.223642	-0.367776	-0.171983	-0.322296	-0.237602	0.20789	0.277573	-0.495695	-0.436197	0.265905	0.142858	0.128515
m4A_16_target4	0.146473	1.5349	1.76627	-1.31742	1.16526	0.713378	-0.799737	0.0633636	-0.596385	0.13702	0.41919	-1.23775	-0.256813	-1.26879	-0.198102	0.306958	0.292887	-1.03582	-0.53764	1.18287	1.04639	0.199852	-0.353206	-0.259713	0.0603094	0.247072	0.28727	0.0581641	-0.105201	-1.05005	0.0455734	-0.817099	0.726155	0.053497	0.312558	-0.678309	0.0956005	-0.747156	-0.319555	0.064224	0.567555	-0.47765	-0.218493	-0.186194	0.777761	-0.410089	-0.0273816	0.50622	-0.0602374
m4A_16_target8	-1.69703	1.7822	0.270469	-1.74328	0.391959	-0.402799	0.486764	0.443667	-0.516252	-0.717059	0.717826	-0.261073	-0.471685	0.065008	-0.851499	-0.0674218	-0.134793	-0.341693	-0.19383	-0.507288	-0.43516	-0.586395	-0.29824	-0.332559	-0.171059	0.617767	0.195844	-0.124978	0.167695	0.145875	-0.0513005	-0.0607511	0.24979	0.566297	0.0870507	0.474978	-0.404444	-0.0773869	-0.152397	-0.458471	-0.100262	-0.015234	0.375082	0.135736	-0.205084	-0.457408	-0.00889793	0.364635	-0.0561769
m4A_17_target4	2.66076	0.464361	0.027352	-0.516846	-0.288162	-0.358387	-0.666957	-0.200732	-0.255084	0.0473785	-0.397652	0.59662	0.0173811	0.385328	0.10159	-0.319404	0.527311	-0.182916	-0.121285	-0.367975	0.394077	-0.183802	0.223422	-0.0866866	-0.317683	0.0824632	-0.336134	0.250452	0.0676427	-0.227707	-0.0461117	0.291012	0.290174	0.508765	-0.216141	0.142155	0.00361752	-0.19244	0.0132178	-0.0988659	-0.612491	0.0472695	0.0104333	0.242659	-0.137812	0.0917543	0.128401	0.169405	-0.0820955
m4A_17_target8	2.81745	-0.0283515	0.223691	-1.46816	-0.302344	0.231914	-0.218863	-0.325208	1.32932	0.179772	0.33047	0.0751493	-0.167249	0.298222	-0.278301	0.0978724	0.577647	0.0516132	0.081366	-0.242724	0.228001	0.232683	-0.213532	-0.280252	-0.264599	-0.137485	0.0966514	0.663829	-0.231081	-0.36672	-0.341701	0.506257	0.290627	-0.0796845	0.319416	-0.019139	-0.25036	0.0523966	-0.0963659	0.022091	0.0504345	0.210291	-0.176767	0.248629	0.0699777	0.0241243	0.339553	0.257575	0.400388
m4A_18_target4	-5.90756	0.567982	0.344685	-0.992819	-1.18612	0.0283054	-0.377665	-0.191656	-0.470669	0.64874	-0.218416	0.726643	0.0372662	-0.119541	-0.625129	-0.0640783	0.702217	0.164967	-0.332479	-0.159256	-0.495848	-0.421112	-0.392612	0.115018	0.251786	-0.222755	0.15353	0.810049	-0.421667	-0.0727136	0.0919855	0.0445623	0.0663133	-0.123781	0.36443	0.0345862	0.0687813	-0.251992	-0.0700004	0.207653	0.0526366	-0.20321	0.129735	0.0279387	0.200832	0.0451404	-0.221304	-0.13455	0.211015
m4A_18_target8	-1.81045	-0.292652	-2.27663	-1.4255	0.271491	-0.243603	-0.409636	0.530822	-0.419607	0.226232	1.07228	-0.287298	-0.142089	-0.340449	-0.186726	-0.750895	-0.110137	0.313579	0.723696	-0.0762553	0.382909	-0.288739	-0.0496819	0.144064	0.363649	0.235064	0.129324	0.246773	-0.146229	0.308934	-0.140989	0.614153	0.204155	-0.265381	-0.000724609	0.320982	0.552617	-0.377999	0.121929	0.639507	-0.153157	-0.0892986	-0.0637558	-0.106437	-0.0230389	-0.28475	-0.256833	0.114072	0.378001
m4A_19_target4	0.392086	0.67375	2.6203	-0.930773	1.33678	0.237245	-1.12441	-0.431988	-0.447309	-0.450764	0.0415028	-0.121151	0.457356	0.120264	0.371727	0.490113	-0.516322	-0.0742049	0.555013	-0.334349	0.162059	0.0180252	-0.0627557	0.343621	0.356373	-0.563752	0.518761	0.0883587	0.442835	0.0098726	-0.0913796	-0.40021	-0.677287	0.819809	-0.372506	0.389416	-0.118223	-0.231323	0.701784	0.0183562	0.291655	0.241166	0.22973	-0.112112	0.0785003	0.326353	-0.676643	-0.318558	-0.538483
m4A_19_target8	-3.62076	-0.267193	-1.36939	-0.638687	0.81263	0.277106	-0.338771	0.0620402	0.488497	-0.340011	0.806458	-0.53646	-0.290728	0.663097	0.00223383	-0.4346	0.024087	0.550948	-0.332049	0.0315275	-0.0115667	-0.629839	0.184414	-0.0242446	0.344923	-0.0166166	0.0584669	-0.396992	0.477315	-0.29271	-0.0369056	-0.0731614	0.214745	-0.175633	-0.402083	-0.012971	0.153879	0.227755	-0.393334	0.172936	0.197652	-0.279	-0.50311	-0.105709	0.409375	-0.170756	0.272586	-0.116685	0.0513151
m4A_20_target4	2.25125	-0.867957	-1.17761	-0.348336	-0.143139	0.199075	-0.618207	-0.783078	-0.0863745	0.449775	0.220273	0.360637	0.0787679	0.462797	-0.361534	0.0653761	0.848893	-0.246589	-0.0836131	-0.431772	0.0522696	-0.120999	-0.204471	-0.0328743	-0.426477	-0.0821185	0.288352	-0.0691333	-0.123451	-0.229631	0.0739841	-0.38487	-0.0979569	-0.0131421	0.143499	0.519441	0.298964	0.0695242	-0.291361	0.0879683	0.148698	-0.216566	-0.169436	-0.0311843	0.0242719	0.200711	0.0122092	-0.116715	-0.0449304
m4A_20_target8	-5.06337	2.24924	1.69527	-0.943054	-1.00218	1.25181	-0.748962	-0.5476	1.33714	0.931713	-0.310195	-0.274496	-0.30258	1.13781	-0.0134796	-0.187618	-0.252847	0.281342	0.951144	0.451315	-0.0409503	-0.520488	-0.571555	-0.111974	-0.068354	-0.778179	-0.215193	0.91884	-0.337734	-0.00468638	-0.0333966	-0.188833	-0.140289	0.581741	-0.343386	-0.33386	-0.193257	0.247756	0.287723	-0.27911	0.6897	0.198356	0.0827797	-0.453592	-0.471761	-0.564777	-0.116352	0.0381181	0.00616654
m4A_21_target4	-0.897571	-0.759245	-1.99717	-0.105295	0.810979	0.122531	-0.900476	-0.241651	-0.354122	-0.244596	0.350161	-0.091442	0.289864	0.59271	0.0699993	0.30912	0.0896528	0.0424116	0.182589	-0.107198	0.602999	0.261336	-0.25672	-0.148749	-0.313721	0.0893295	-0.00358948	0.112193	0.0324974	-0.137853	0.232209	-0.0104451	-0.44767	-0.0891401	-0.108609	-0.0968497	-0.107079	-0.196838	-0.133901	0.0862893	0.136967	-0.327945	0.233241	0.0226621	-0.0310631	0.245706	-0.0724604	-0.323481	-0.0878232
m4A_21_target8	-0.0445644	-0.876718	-2.15401	-1.32829	-0.0413739	-0.0707458	-0.811892	0.504185	-0.414045	-0.189935	1.07867	-0.353448	0.276709	0.20617	0.362121	0.00540055	-0.115709	-0.185238	-0.37734	-0.108497	-0.116476	0.3142	-0.11042	0.41928	0.257443	0.0818635	0.299103	0.172342	0.0616787	0.459407	0.322039	-0.11311	0.263762	-0.18482	-0.286461	-0.430412	-0.205906	0.122434	-0.0281282	-0.0100008	0.107161	0.255277	0.241162	-0.0780579	-0.279591	0.271972	-0.416473	0.387928	-0.372749
m4A_22_target4	-0.658128	0.278363	-0.854284	-0.40299	0.962649	0.240138	-0.947223	0.282729	-0.571492	-0.235797	-0.0270429	-0.145197	0.0862743	0.372247	0.218763	-0.468551	-0.768433	-0.0829784	0.296227	-0.903908	-0.240134	0.307316	0.228151	-0.204464	-0.120207	-0.263337	0.0449724	-0.314777	0.596525	0.130224	-0.163283	0.192609	-0.0369745	0.190656	0.030738	-0.136002	-0.237408	-0.603901	-0.301806	0.215586	-0.0891772	0.121115	0.632982	0.18962	-0.154715	-0.223956	-0.227471	-0.315664	0.236546
m4A_22_target8	-1.96994	0.209504	0.281139	-1.20887	0.840013	0.739409	0.329335	-0.0249647	0.0727709	-0.4337	-0.0690427	-0.770287	-0.633607	0.848458	-0.249616	-0.57542	-0.0110671	-0.000171214	-0.155435	-0.747576	-0.501003	0.0325172	0.183245	-0.0186819	0.116793	0.0127566	-0.0550193	0.0760482	0.0457589	-0.211245	0.243722	0.495548	-0.0253872	0.210069	-0.0941244	0.21062	-0.0639482	0.0191724	0.0441385	-0.0876115	0.238699	-0.0114718	0.0404007	-0.274516	0.283439	-0.329785	-0.0398568	0.283254	0.00483238
m4A_23_target4	1.68398	1.48863	1.37718	-0.00202412	0.852949	1.79083	-0.764993	1.18138	-0.435482	0.135857	0.0214657	0.412056	-1.18445	0.0713002	0.749331	1.09904	0.712074	0.0344681	-0.5131	0.475422	0.0188	0.541788	0.0863628	-0.129007	0.57327	-0.342278	-0.272546	-0.681171	0.213961	0.0619549	-0.202452	0.806672	-0.298395	0.319531	0.37189	-0.16638	0.111615	0.372733	0.0919357	-0.152379	-0.236417	0.221716	-0.0680927	-0.0229197	-0.00317536	0.172782	0.560949	-0.309416	0.255913
m4A_24_target4	1.82582	-1.38786	-0.834244	-0.213686	-0.0165776	-0.309738	-1.19035	-1.02698	-0.269784	-0.109255	0.628462	0.278329	0.343992	0.121972	-0.0146143	0.103368	0.334136	0.0922114	-0.0907407	-0.147485	-0.137724	0.072589	-0.0265807	-0.0565361	0.139218	0.162282	-0.0622341	0.0306096	-0.0498692	-0.0114911	0.142858	-0.25529	-0.145405	0.513933	-0.463492	-0.192506	-0.37309	-0.268113	-0.0889711	0.0488952	0.157766	0.0834893	0.042758	0.154398	-0.126179	0.0344773	0.0631611	-0.0742132	-0.054058
m4A_24_target8	2.86594	0.594207	-0.971219	-0.328186	-0.516956	0.418273	-0.690684	-0.087155	0.0480078	0.966806	0.354566	-0.122248	-0.447525	0.448549	-0.384263	-0.0688152	0.00142394	0.276392	0.492195	0.0624664	0.316807	-0.166122	0.0434981	0.0764148	-0.910464	-0.0657637	-0.246939	0.285994	0.314611	-0.189133	-0.288946	-0.21981	-0.0444433	-0.0972119	-0.328369	0.114164	-0.359946	-0.509139	-0.563729	0.0799813	0.199952	0.0545201	-0.202278	0.000945928	0.145533	0.290994	-0.589587	0.147482	0.43933
m4A_25_target4	1.72315	0.872241	-0.0489664	0.566615	0.0696747	0.464206	-1.31526	-0.63086	-0.388461	0.339879	0.456877	0.335837	0.529108	0.279618	-0.144855	0.0512624	-0.198566	0.10265	-0.159531	-0.0882552	-0.233439	0.369949	0.256327	0.391273	-0.13047	-0.26082	0.0522233	-0.298604	0.098064	-0.213408	0.0514339	-0.0326561	-0.0625036	-0.0508217	-0.23145	0.095324	-0.0100278	-0.210217	-0.189008	0.0836783	0.435387	0.40252	0.0327776	0.36791	-0.0542563	0.125767	0.105783	-0.0869041	0.0990824
m4A_25_target8	-1.31708	-0.767739	-1.02244	-1.90057	-0.849975	0.231801	-0.0606228	0.351208	-0.513803	-0.753003	-0.369015	-0.16053	0.363687	0.117988	-0.182963	0.0407659	0.0974617	0.194237	0.0841597	0.668725	0.0881521	0.299381	0.420394	0.139755	0.387374	-0.491311	-0.378056	0.0492575	0.837529	-0.118115	0.388867	0.0235871	0.172111	-0.0402787	0.423053	-0.0959711	-0.346477	0.134039	0.204118	0.353419	0.313599	0.0508742	0.448527	0.185998	-0.139972	-0.0360209	-0.143674	-0.244627	-0.16042
m4A_26_target4	2.40088	0.505173	-0.404031	0.329244	-0.00926287	0.138416	-1.34614	-0.672199	0.0573396	-0.353077	0.115242	0.593438	0.0499915	0.0504134	-0.967201	0.1304	0.233098	-0.63245	-0.233025	-0.100153	0.100624	-0.413153	-0.0220641	0.373008	-0.376643	-0.0967528	0.190849	-0.0472255	-0.21912	-0.393037	-0.161258	-0.159289	-0.0242635	0.282455	0.51005	0.021633	0.0439319	-0.442061	0.341842	0.347382	0.159144	0.232933	0.337877	0.221112	-1.1756	-0.0787959	0.012767	0.206518	-0.212478
m4A_26_target8	2.66872	0.1366	-1.71952	-0.409447	-0.0429379	0.891378	-0.388362	-0.729973	1.00151	0.37792	0.0827302	0.202212	-0.233652	0.865048	-0.279297	-0.424966	0.2424	-0.0646863	-0.262905	-0.300129	0.0418368	-0.008625	0.0256398	-0.0906334	-0.323522	0.0907312	0.180701	-0.463252	0.493202	0.0214785	-0.0675107	-0.113673	0.0286138	0.080019	-0.367298	0.161821	-0.407521	0.0169786	0.0227845	-0.217682	-0.292849	-0.0518312	-0.010123	0.209789	-0.265984	0.116884	0.0295062	0.476108	-0.137117
m4A_27_target4	0.665058	1.24192	0.990568	0.625819	1.46422	1.57805	-1.3455	-0.423281	0.758636	-0.453103	-0.887541	0.915191	-0.359338	0.227882	-0.164831	-0.848695	-0.773446	0.13733	1.55554	-0.190423	-0.547371	0.651446	0.122693	0.429084	0.556928	-0.166152	-0.123769	-0.0719996	-0.743905	-0.0249551	0.207252	-0.215787	-0.900083	0.102731	-0.436427	0.931995	-0.272555	-0.878551	0.950411	-0.0077528	0.436048	-0.1536	0.676934	0.625398	0.457495	0.336344	0.149867	0.0607912	0.549016
m4A_27_target8	1.99383	1.62706	1.19088	-0.841839	1.24561	0.556177	-0.35995	-0.692326	1.48333	0.195431	-0.423502	0.781455	-0.553071	0.638797	0.770689	-0.2317	-0.667029	0.187116	-0.736274	-0.448544	0.391086	0.602698	0.910148	-0.667643	0.238491	-0.196995	-0.148806	0.0356231	-0.41629	-0.262925	0.693942	-0.113855	0.183572	0.230464	-0.36956	0.64153	0.0121391	-0.42347	0.752632	-0.22427	-0.221732	-0.0999784	-0.231524	-0.0685707	0.245885	-0.534948	0.374645	0.321631	0.0736667
m4A_28_target4	2.73384	1.77192	-0.289206	-0.11317	0.132234	-0.443066	-1.25777	0.364713	1.29682	0.0676728	0.814012	1.28147	-0.903204	-0.125209	-0.595433	1.72752	0.094124	-0.308921	1.11059	0.0172497	-0.0823919	-0.668436	0.590739	-0.264647	-0.230527	0.186479	0.659677	0.966323	-0.513984	0.123724	0.824639	-0.507518	0.161878	-0.207213	0.987873	0.52893	0.0919525	0.773181	0.0518723	-0.253606	-0.314555	-0.0420072	0.891528	0.419313	-0.682494	0.324058	0.275394	-0.816702	-0.0400629
m4A_28_target8	-3.1542	0.432349	0.792185	-1.82783	0.250275	-0.907109	-0.00984418	0.118093	-0.615347	-0.737517	0.826776	-0.486153	-0.0375881	-0.24529	0.321458	0.315681	0.19311	0.349413	-0.436322	-0.607731	0.555802	0.108235	0.151635	-0.294269	0.0203254	-0.387669	0.139291	0.494068	-0.219868	-0.368319	0.131823	0.224086	-0.205595	-0.23168	0.0290262	-0.189418	-0.144959	0.149331	0.0346747	-0.296896	-0.143893	0.141635	0.0491696	0.257681	-0.345115	-0.108094	-0.374784	-0.035936	0.101034
m4A_29_target4	-1.13195	0.355161	-1.10369	-0.153557	0.604018	0.725445	-0.016999	0.154199	0.0845462	-0.165573	-0.0989186	0.192221	0.0238193	-0.30112	0.00343468	-0.375063	0.454072	-0.437146	0.0258042	0.243264	-0.268304	0.201625	-0.277993	-0.607966	0.262896	-0.150482	0.00170937	0.123592	-0.270197	-0.434525	0.153677	0.623807	0.0122919	-0.251446	-0.419723	0.266451	0.159003	0.424908	0.0312767	0.662861	-0.046957	0.447136	-0.263986	0.0712576	-0.134229	-0.0116236	-0.298624	-0.0792419	-0.431932
m4A_29_target8	-3.64136	1.94963	2.89969	-2.47838	0.356788	-1.32232	0.0647008	0.0146127	0.974098	-0.830318	1.16476	-0.266242	-0.688039	-1.35615	-0.314042	-0.406832	-0.0487222	-1.05537	0.507697	-0.312881	-0.566075	0.0514969	0.00665775	-1.15244	0.536262	0.0118741	0.805522	-0.109256	0.699044	0.360434	0.303449	-0.0497834	0.253063	0.135229	-0.388881	-0.270702	-0.730034	-0.071234	-0.151696	0.578656	-0.21436	-0.384508	0.139348	0.581317	0.717374	-0.0265215	-0.17229	-0.341486	0.23801
m4A_30_target4	0.724676	1.30281	-1.14788	0.50556	0.796997	0.950157	-1.26349	0.359282	-0.130595	-0.185313	0.721313	-0.442269	1.11676	-0.772356	-0.50593	-0.796805	-0.310243	0.0373114	0.252637	0.368114	1.14562	1.42568	0.790696	-0.871621	-0.452573	0.925994	-0.484141	0.542932	0.969264	-0.542487	-0.340502	-0.477409	0.483314	1.09173	0.779531	0.0207571	-0.255788	0.375475	0.168471	0.223291	0.164019	-0.235971	0.289071	0.186293	-0.159885	-0.21868	0.648549	0.585663	-0.280799
m4A_30_target8	2.55595	-0.158306	-1.00216	-0.207229	-0.512827	0.204541	-0.452334	-0.580528	0.232406	0.890099	0.83386	0.0862641	-0.172952	0.408954	-0.595624	-0.149111	0.0106955	0.149727	0.192965	-0.0673979	0.276078	0.0833347	-0.372028	-0.163523	0.17335	0.0607016	0.0776274	0.507931	0.522676	-0.2355	-0.495162	0.13904	0.46735	0.102801	0.0109449	0.0621527	-0.0120489	0.0193518	0.22695	0.152478	-0.126876	0.0844277	0.068286	-0.360892	0.0470729	0.209799	0.416202	-0.0347997	-0.0640675
m4A_31_target4	-2.05998	-0.796079	0.100734	-0.709003	1.59526	0.271615	0.322954	-0.0127974	-0.747143	-0.35636	0.0369762	0.591762	-0.237342	-0.0672626	0.205997	-0.0363766	0.11206	-0.0386031	-0.415774	0.426673	-0.158954	-0.142805	-0.47081	0.632469	-0.11012	-0.00698675	-0.12488	-0.288634	0.526995	-1.08288	-0.0297089	0.180401	-0.280911	0.157413	0.0906309	0.0726738	0.126263	0.0579687	0.0612464	0.325353	0.314135	-0.400145	0.396697	0.0107986	-0.0542988	-0.0659419	0.262511	0.120383	-0.0665577
m4A_31_target8	-0.991494	-1.70513	0.333612	-2.00024	1.01404	-0.0117508	0.858892	-0.0593998	0.4595	0.186115	0.513237	0.233852	0.0242428	-0.00426132	0.155541	-0.0251629	-0.111507	-0.211864	0.240146	0.238621	0.0612673	0.469838	-0.126421	0.14167	0.144528	-0.309112	-0.0948866	-0.260191	0.340368	-0.309542	0.335223	0.260548	0.162556	0.0255331	0.260784	-0.163214	0.114215	0.347418	-0.0460181	0.398176	-0.118086	-0.0287901	0.110051	0.567809	0.025724	0.0987821	0.0254872	0.0746393	-0.511032
m4A_32_target4	-2.80595	-0.2037	-1.21952	-0.0685713	0.873573	-0.428525	-0.219687	-0.0532156	-0.391345	-0.622437	0.234836	0.706233	-0.66961	0.420972	0.22502	0.0218993	-0.0391026	-0.0258748	0.0495526	0.00299006	-0.253964	-0.166523	-0.308653	0.123542	-0.095255	0.0111661	-0.23685	0.349256	0.271265	-0.316676	0.0852465	0.0147178	-0.372239	0.0451121	-0.544157	0.19223	-0.241257	-0.0367593	0.464559	0.41647	0.136669	-0.129289	-0.255906	0.0385304	-0.178147	0.173119	-0.0239476	0.104176	0.180105
m4A_32_target8	1.90183	0.583827	-2.1611	-0.59635	-0.707475	0.453631	-0.265514	-0.0311213	0.0938743	0.337307	0.978201	0.224705	0.192677	-0.163843	0.0845519	0.0620028	-0.28815	0.0603898	0.0634159	0.1741	-0.12122	0.344026	0.708392	0.471311	-0.270313	0.261253	-0.145918	0.219168	0.267102	-0.435977	0.31294	-0.245668	0.0709576	-0.145102	-0.0434668	0.284366	-0.271739	0.0532984	0.110539	-0.358826	-0.112006	0.226906	-0.264155	-0.546652	-0.00396268	0.415315	0.0579122	-0.425743	0.054583
m4A_33_target4	0.97589	0.912847	-0.544669	0.0849608	0.137523	0.943923	-0.880473	0.228959	0.259906	0.124123	-0.485351	-0.877607	0.331377	-0.395471	-0.538159	0.257223	0.200122	-0.443049	0.216242	-0.372441	-0.0827283	-0.314023	0.112987	0.179691	-0.238279	-0.134072	-0.0233453	0.0209197	0.0587118	-0.162507	0.49881	0.650009	0.129193	-0.196858	0.0230079	-0.146049	0.0703998	0.298136	0.277094	0.269377	0.0558665	0.621576	-0.00872196	0.480111	0.638632	-0.0816171	0.0150626	-0.256687	-0.0265465
m4A_33_target8	2.18711	0.42773	-0.363066	-0.751001	0.00869647	0.732084	-0.197055	0.14077	-0.0106863	0.690618	-0.164091	0.109673	-0.58332	0.317011	-0.414453	0.382604	0.25516	0.763614	-0.351044	0.0396824	-0.978168	-0.398741	0.395345	-0.14192	-0.362772	0.159851	0.376152	0.274032	0.0792341	0.223423	-0.371832	-0.100422	-0.172743	0.778328	0.200815	-0.334602	-0.617247	-0.0828667	-0.137194	0.160278	-0.0191573	-0.024889	-0.184553	-0.299575	-0.0051052	0.216491	-0.000878344	-0.453436	-0.0658628
m4A_34_target4	2.76292	0.844876	-0.243966	-0.615518	-0.0552077	0.366947	-0.904802	1.0936	0.20627	-1.04897	-1.07404	0.671704	0.183136	-0.443647	-0.236952	0.556068	-0.220591	0.609101	0.0469095	-0.657749	-0.255353	0.501192	0.459764	0.0120291	-0.57802	0.156746	-0.323936	0.306028	-0.0956437	0.0605137	0.58502	0.00314648	0.159556	-0.330623	0.0752474	-0.369683	0.102072	0.162352	-0.181197	-0.298151	-0.0989613	0.0713844	-0.394395	-0.00823449	-0.136396	-0.0714491	-0.00346061	0.429246	0.206263
m4A_35_target4	-1.47832	-1.79479	-0.893202	-0.857809	1.51851	0.185666	-0.395524	-0.33931	0.753876	-0.981002	-0.364104	-0.307919	-0.497928	0.471783	-0.372966	-0.0985383	0.111843	0.123955	0.225185	0.455144	0.0706166	0.0372686	-0.171189	-0.100493	0.0709821	-0.254952	0.0400959	0.129001	-0.00236681	-0.154981	0.424779	0.303865	0.198858	-0.135236	0.140207	-0.610392	0.153711	0.0362162	-0.321377	0.111317	0.526503	0.114983	-0.239674	0.000567159	0.0237111	-0.110598	-0.213535	-0.153376	-0.0769214
m4A_35_target8	1.15135	1.32309	-0.474125	-0.832861	0.31407	0.215259	-0.310672	-0.0229803	0.182817	0.646842	0.954318	-0.167878	-0.486092	0.53228	0.147334	-0.278682	-0.185122	-0.4394	0.369936	-0.359054	-0.041155	0.397157	-0.251301	0.0601151	-0.633619	0.483555	0.317731	0.362022	0.102818	-0.396334	-0.289601	0.410603	-0.519718	-0.76037	0.352797	-0.286923	0.10001	0.0821649	0.474277	-0.0728366	0.551149	-0.460204	-0.37653	0.105282	-0.188463	0.232638	-0.0857893	-0.111831	0.465112
m4A_36_target4	-1.30175	0.374441	-0.48985	0.333509	1.29617	0.163284	-0.901224	-0.392286	0.144204	-0.0991137	0.0694743	-0.383984	-0.312111	0.21475	-0.622047	-0.158872	-0.716107	0.441654	0.296825	-0.344926	0.0586304	0.315616	-0.386264	0.145092	0.144596	-0.0288981	1.27045	0.0726002	0.31092	0.188693	0.439247	0.252103	-0.0344238	0.209161	0.401751	-0.367163	-0.0272459	0.0962268	0.118068	-0.129141	-0.291669	-0.101356	0.146999	-0.0200515	0.386982	-0.216604	-0.0634093	0.114354	0.213485
m4A_36_target8	2.11799	1.2851	0.602601	-1.36763	-0.469265	0.834247	0.136576	-0.758498	-0.393496	0.769389	-0.123239	-0.105432	0.21603	0.0961705	-0.157656	-0.256961	-0.0885717	0.352303	0.319094	0.166055	0.152943	0.311174	-0.0477561	0.140701	-0.0628097	-0.270838	0.420759	-0.334089	0.150163	-0.116713	-0.255491	0.164431	0.118101	-0.274743	-0.0754549	0.314396	0.145893	0.469448	-0.00125249	-0.149256	-0.275204	0.0628991	0.383399	0.470743	-0.237081	0.700176	0.57176	0.0364817	0.311208
m4A_37_target4	2.30199	0.478395	0.0265719	-0.51459	-0.180571	-0.27071	-0.764787	-0.311334	-0.51697	0.0492983	0.297786	0.448652	-0.11107	-0.105029	-0.323948	0.0220586	0.336871	0.29007	0.122924	-0.436478	-0.201235	0.353194	0.270091	-0.29047	-0.279486	-0.427691	-0.172623	0.143534	-0.264413	0.213308	-0.329391	-0.0307535	-0.0124969	0.228071	0.0726616	-0.487058	0.297563	-0.335884	0.197705	0.0624473	0.0200232	-0.381652	-0.112398	0.0447222	0.125746	0.147137	-0.31229	-0.14465	0.0133551
m4A_37_target8	-0.128274	1.7861	0.966703	-1.39514	1.05003	0.400402	0.15825	0.494183	-0.357469	-0.0768131	-0.0861185	-0.815885	0.899516	0.455728	0.331564	0.466035	-0.467446	-0.0188297	0.235493	-0.626285	0.306425	0.21783	0.787258	0.352594	-0.135481	-0.2758	-0.200113	0.0400311	-0.346565	0.276424	-0.489157	0.168936	0.022486	-0.519534	0.712353	-0.340793	-0.50567	0.140478	0.206714	-0.213808	0.470615	-0.35933	-0.123017	-0.601653	-0.123503	0.486097	-0.410828	0.0434861	0.695994
m4A_38_target4	2.59893	1.32031	0.0138134	-0.264291	-0.563818	0.299882	-1.56199	0.0228136	0.190305	-0.520316	0.170225	0.081671	-0.145811	-0.304974	-0.80357	-0.0933397	0.411818	-0.286089	0.106494	0.0207651	0.254621	-0.138601	-0.0528284	0.535481	0.0824034	0.690526	0.0521394	-0.0014616	-0.455823	0.238525	0.180031	-0.0916748	-0.561986	0.508968	-0.0347611	-0.282343	-0.310588	0.310003	-0.140316	0.630371	-0.266136	0.0795225	0.0513045	-0.175792	-0.150049	0.668827	0.00156712	0.290111	-0.369457
m4A_38_target8	3.79703	1.62681	0.552208	-0.378881	-1.25874	-0.404813	-0.362687	0.894152	-0.168304	0.0193202	0.927538	0.88532	-1.29665	-1.06964	-0.605655	1.5447	-1.14803	-0.705432	-0.136681	-0.313744	0.861155	-0.217045	-0.97574	-0.786958	0.420903	0.33377	-0.0360983	-0.136887	-0.655215	-0.0736674	-0.018648	0.0146287	-1.23826	-0.0929999	-0.0219489	0.482841	-0.148545	0.569226	-1.06015	0.368114	0.131534	-1.15161	-0.410443	-0.27366	-0.0416745	0.400758	-0.717807	-0.599161	-0.584463
m4A_39_target4	2.73434	1.58656	-0.518656	-0.935472	-0.219838	-0.237475	-2.12165	-0.165597	0.613706	-1.72917	-0.139859	0.678959	0.287358	-0.66908	-0.1848	-0.562086	-1.16693	-0.0602819	-0.179988	0.0421197	0.742867	0.242641	0.292473	0.30156	-0.294665	-0.481763	1.20494	0.0847495	-0.516848	0.141468	-0.376782	-0.535713	0.310784	-0.0954286	-0.174901	0.233942	-0.331098	-0.167295	-0.152132	-0.00306406	-0.0104987	0.185378	-0.256915	-0.701858	-0.542218	-0.694312	0.399452	0.555866	0.225918
m4A_39_target8	0.515753	0.21466	-0.415165	-2.16845	1.12302	0.549111	-0.265248	0.440072	0.876087	0.48711	0.360329	0.542254	-0.115264	-0.614311	0.395885	-0.723046	-0.259259	-0.0797494	-0.263721	-0.0504477	0.142117	0.542451	-0.124301	-0.251423	-0.018052	-0.000929073	0.11584	0.629043	-0.37273	0.670668	-0.623253	0.356433	0.393412	0.232104	-0.0472128	0.421029	0.0206728	0.138453	0.0666489	-0.233212	0.0753615	0.41361	-0.538916	0.0491183	0.0697108	0.0475541	0.365111	-0.176912	-0.0379372
m4A_40_target4	0.371752	-0.677922	-1.37256	0.18901	0.635661	-0.223714	-1.16303	-0.156684	0.0667432	0.364914	0.64106	0.585149	1.36618	-0.271361	0.532728	-0.278875	-0.438158	-0.209839	-0.0237833	-0.258966	0.0149184	0.399054	0.286527	0.212122	0.0487016	-0.11984	-0.121754	-0.349035	-0.269013	-0.255956	-0.0467415	0.190055	0.541372	-0.0856092	0.0241408	-0.298113	-0.0284144	0.213285	0.288151	0.066585	-0.0357102	0.526777	0.011427	-0.163887	-0.108474	0.00432558	-0.110494	0.0699173	0.361863
m4A_40_target8	0.563865	0.270662	-0.911278	-1.6676	0.395738	0.335754	0.00247427	0.517509	-0.176771	0.488409	-0.17712	0.0406946	0.246345	0.266939	0.485439	0.104606	-0.553696	0.0211715	-0.488477	-0.021025	-0.258747	0.335968	-0.150821	-0.217215	-0.0323483	-0.099039	-0.154769	0.348161	-0.267005	-0.0342755	0.107091	-0.025832	-0.0759875	-0.284954	-0.0138992	0.258181	0.153983	0.0439345	0.35842	-0.114409	-0.00671309	0.0347425	0.485199	0.265495	0.21456	-0.227425	-0.762812	-0.378342	0.00479286
m4A_41_target4	0.695556	0.369411	-0.848805	0.251814	0.292514	-0.301964	-1.48461	-0.20158	-0.388626	0.404863	-0.0966245	0.02506	0.667636	0.0532084	0.273028	0.119808	-0.609196	0.010681	0.182116	-0.560084	0.166511	0.228067	0.357767	-0.244544	0.361335	-0.0551256	-0.0236262	0.756084	0.167307	0.179342	-0.240707	0.215903	0.11138	0.233837	-0.114426	-0.554903	-0.365783	-0.280586	-0.24036	-0.245361	0.0449917	0.21337	-0.114736	0.108056	0.451861	-0.354787	0.0280116	-0.146166	0.292343
m4A_41_target8	3.14392	1.73952	0.872082	-0.97395	0.141117	1.40346	0.530408	0.777784	0.757214	-0.0597254	-0.928914	0.153949	-0.610548	-0.162354	0.0660392	0.293149	0.468379	0.859914	-0.272699	-0.0638701	-0.263124	-0.310739	0.65178	0.26415	-0.354365	0.785805	-0.517884	0.336646	-0.351351	-0.236831	-0.497972	-0.387887	0.0170919	-0.30535	-0.674048	0.00826825	-0.371184	-0.273073	0.151885	0.319934	-0.410591	-0.135339	-0.509669	0.497139	0.408685	0.701695	-0.146409	0.188235	0.203991
m4A_42_target8	1.77301	0.145678	-0.271441	-1.65841	0.195482	0.207579	0.166829	0.0527903	0.0802455	0.230075	0.650824	0.74848	0.716357	-0.204147	0.310574	-0.732394	-0.111786	-0.248131	-0.0412236	0.220604	-0.0591199	0.220051	0.406049	-0.0372081	0.0953653	-0.489418	0.503953	0.130928	0.0711579	0.0877704	0.0988509	-0.150979	0.571635	-0.300296	0.00311852	0.36511	0.118565	0.124566	-0.183566	-0.24968	0.356898	-0.471868	-0.352343	0.314322	0.280766	0.450254	-0.230735	0.334489	-0.11894
m4A_43_target4	0.601022	-0.686347	1.33454	-1.65689	0.576519	-0.26186	-0.228076	-0.58972	-0.661346	0.33885	0.0570518	0.113217	0.195422	0.544727	-0.17481	-0.190359	0.317947	-0.0623071	-0.0407363	-0.205319	0.220803	-0.183774	0.0125953	-0.202008	0.266179	0.0872779	-0.0644325	0.291876	-0.167016	-0.0613146	0.0784953	0.139257	0.0874984	0.220793	-0.0033792	-0.109127	0.1694	0.20829	0.123163	-0.0411258	-0.00814275	-0.0160781	-0.423444	0.13748	0.0541483	0.134368	0.0909395	0.0103777	0.105644
m4A_43_target8	2.28452	0.60831	0.125405	-1.32613	0.0435991	0.579896	-0.645801	0.17704	0.579988	-0.45909	-0.193544	-0.277168	-0.509868	0.608548	-0.172004	0.169983	-0.0572556	0.0441334	-0.292518	0.372531	0.261329	0.372489	0.621503	0.326552	-0.13882	0.414788	0.114834	-0.720603	-0.590013	0.152757	-0.176354	-0.681221	-0.494781	0.0579716	-0.34739	0.128509	0.397428	-0.217765	0.010867	0.189679	0.100845	-0.585004	0.308396	0.267024	-0.380097	0.295647	-0.0374778	0.23492	-0.0554014
m4A_44_target4	2.37142	0.356692	-0.569881	0.645863	0.374108	0.54703	-1.10545	-0.622726	0.421169	0.0212875	-0.0907899	0.717772	0.086821	0.415987	-0.111222	0.00846594	0.0630552	0.183016	0.0616897	-0.477592	0.262246	0.274648	0.150486	0.111133	-0.568116	0.35657	0.248289	-0.5692	0.230117	-0.176806	-0.0483962	0.00973067	0.0175965	-0.289146	-0.35172	-0.176625	0.00666038	0.0428307	-0.0741039	-0.222289	0.0169379	-0.234162	-0.0133544	-0.115945	-0.0501729	0.529239	0.348352	0.177422	-0.0941117
m4A_44_target8	1.94447	0.859285	-1.2031	-0.647884	0.0194354	1.14023	-0.17011	0.15964	0.419399	0.517834	0.498168	-0.283394	0.385462	-0.0419436	0.0766607	-0.114873	0.0342406	0.0772014	-0.221798	0.485662	0.07613	-0.41684	0.683664	-0.0757975	-0.422632	0.844987	0.430726	-0.181258	-0.401525	0.576061	0.117059	-0.114003	-0.077841	-0.66802	0.239126	-0.371743	-0.248904	0.0434829	0.337824	0.0877915	-0.0291921	-0.106369	-0.121277	0.0350088	-0.225981	0.23472	0.487324	0.303919	-0.16155
m4A_45_target4	-6.06412	-0.0635484	-0.645885	-0.368268	-0.916422	0.458337	-0.502057	-0.723239	0.690604	0.12847	-0.464514	0.0876081	0.0132164	0.568541	-0.446856	-0.0776636	0.884105	-0.188881	-0.0104681	-0.130195	-0.264353	-0.0778306	0.0207969	-0.0994759	0.0589316	-0.115048	-0.19198	-0.0389013	-0.00192737	-0.0375874	0.201063	-0.0640882	-0.166747	-0.226251	0.00506341	-0.199519	-0.285287	-0.116038	-0.406636	0.377736	-0.038616	0.0695438	0.0657526	-0.024805	-0.0920765	-0.210379	0.139239	-0.0695741	-0.274149
m4A_45_target8	2.6714	0.917334	-0.487421	-0.913843	-1.44008	0.0624807	0.301941	0.928526	-0.275616	-1.23588	-0.508429	-0.675734	0.652018	0.175433	0.0124239	-0.653878	-0.0445168	0.431118	0.350713	-0.267631	-0.467671	0.0743105	0.482853	0.475015	0.101748	-0.0282636	0.254937	-0.277657	-0.133409	0.199872	-0.161778	0.00828681	0.115312	0.0338175	-0.527789	0.52247	-0.178789	0.31754	-0.213339	-0.0705149	0.195475	-0.0761004	0.0345569	0.265718	0.0439275	0.0305638	0.346518	0.0672207	0.0135439
m4A_46_target4	2.13086	-0.0186096	-0.746628	0.259456	0.368265	0.466896	-1.035	-0.269593	0.387776	-0.207545	0.334471	0.702933	0.0793118	0.683052	-0.203973	0.311653	-0.221935	0.126709	-0.655957	-0.589764	-0.0474631	0.169752	-0.622638	0.0550468	0.242793	0.0320653	0.225623	-0.0554881	-0.0444781	-0.6556	-0.654038	-0.108868	0.247543	-0.28357	-0.218827	-0.04228	-0.244507	-0.0270826	-0.00374736	-0.0762651	-0.16076	0.292936	-0.468388	0.0716123	0.0499374	-0.0167132	0.0681252	-0.463237	-0.278419
m4A_46_target8	1.20461	0.273392	-1.73812	-0.994963	0.174481	0.564196	-0.771084	-0.0890855	0.263294	-0.0619263	0.636942	-0.046782	-0.233846	0.162286	0.023902	-0.132932	0.169686	-0.205955	-0.233273	-0.0875014	0.367493	0.189109	-0.220703	-0.525489	0.184134	0.126157	-0.418882	-0.19179	-0.281906	0.0697032	-0.165293	-0.288145	-0.618689	-0.439673	0.142017	0.0721884	-0.151909	-0.0578333	-0.373844	-0.0276463	-0.343864	-0.0166666	0.320662	0.0513086	0.168749	-0.44046	0.0588668	0.0167618	-0.38134
m4A_47_target4	-4.14898	-0.0410985	-0.115416	0.137896	0.183889	-0.00515223	-0.930541	-0.752356	0.359177	0.111364	-0.232924	0.124563	0.259129	0.196327	-0.160056	-0.121465	-0.123966	-0.0308383	-0.143212	-0.0494196	0.137418	0.30615	-0.178989	-0.0478647	0.0156784	0.410635	-0.246686	0.328908	0.0657063	-0.490463	-0.159026	0.0860587	-0.264692	0.389177	0.334923	0.0533504	-0.326672	0.00747932	-0.029619	0.107428	0.223523	-0.414935	-0.360592	-0.456214	0.119877	0.130864	-0.492755	-0.216852	0.455136
m4A_47_target8	-1.55508	0.621844	-0.0224017	-1.38754	0.994071	0.963258	0.646857	0.92387	-0.397758	-0.239702	-0.13682	0.0430079	-0.52552	0.0367434	-0.306446	0.353029	-0.502461	0.391237	-0.0657386	0.0390099	-0.109831	0.181154	0.379496	-0.0416607	-0.220953	-0.217524	0.35842	0.0375209	0.0422439	-0.302586	0.217266	0.728308	-0.254571	0.245452	-0.565373	0.0312018	0.281254	0.432978	0.148202	-0.163967	0.194289	0.118647	-0.255756	0.270211	-0.227955	-0.396717	0.367234	-2.72673e-05	0.358132
m4A_48_target4	-4.30322	1.88791	0.609362	0.00401228	-0.531621	-0.598382	-1.03604	0.0778055	0.846473	-0.0706151	-0.44979	1.17788	-0.103134	0.150862	0.785099	-0.897507	-0.180911	0.765577	0.288178	1.10886	-0.027709	-0.122479	0.392955	-0.205917	0.180474	0.435558	-0.453746	0.782165	0.371115	-0.158398	-0.667386	0.326166	-0.110531	0.424691	0.17483	0.83817	0.64937	-0.345622	-0.67224	-0.168256	0.306972	-0.0242838	0.225539	-0.218278	0.724186	-0.285216	-0.753984	-0.88319	-0.231153
m4A_48_target8	0.770709	1.96689	-0.864588	-1.25861	0.685332	1.27762	0.370696	0.65913	0.457731	0.94232	-0.737105	0.402992	-0.882655	0.366712	0.108598	-0.617665	-0.840123	-0.11717	-0.485642	0.0765245	-0.138257	-0.238285	-0.352229	-0.937466	0.226193	-0.40894	0.29325	0.149952	0.0245238	0.475827	0.0323811	-0.496609	-0.0825447	-0.0888001	0.0908955	-0.839229	-0.298055	0.298097	-0.154843	0.044045	0.499262	0.456856	-0.268706	0.54428	0.0287008	-0.286491	-0.0978157	-0.0380686	0.198779
m4A_49_target4	-4.69336	1.37106	0.121275	-0.110663	-0.366537	0.310337	-0.216355	-0.866642	-0.475271	0.365161	-0.503281	0.248446	0.295471	0.342504	-0.234993	0.508087	-0.667498	0.188582	-0.834375	0.255194	-0.081789	0.513094	-0.203013	0.053089	-0.0403594	-0.354296	-0.25725	-0.0382278	-0.234879	0.0692305	0.001612	-0.0963842	0.174583	0.454546	-0.358148	0.131499	0.163558	0.0708744	0.211194	0.114605	0.146751	0.0223636	-0.265385	-0.396732	-0.136893	0.0500083	-0.309875	-0.0558206	-0.0368767
m4A_49_target8	2.70552	0.27909	-0.86848	-1.88364	-1.37933	-0.252817	-0.13619	-0.0605825	-0.0631791	-1.20935	0.223009	-0.0378124	-0.0589936	-0.0750567	0.275593	0.0282614	-0.192588	-0.0857747	-0.0817079	0.347541	0.0711916	0.317392	0.069026	-0.0922072	0.0817086	-0.623729	-0.112199	-0.761244	-0.176679	0.586618	0.312436	-0.258911	0.292781	0.142853	-0.0784687	0.396403	-0.0900499	0.0202434	0.0653883	-0.253124	-0.0323568	0.204487	-0.306217	0.34629	-0.158552	0.12645	-0.0382103	0.184243	-0.320544
m4A_50_target4	-7.03788	1.1474	-0.21208	-0.42618	-2.40944	0.536948	-1.18531	-0.124704	-0.387003	0.385526	-0.514476	1.40771	0.275949	-0.0770866	-0.225189	0.256507	0.267957	-0.00342181	-0.0372187	0.446113	0.198861	-0.296673	-0.789198	-0.0907631	-0.207253	-0.176446	-0.197501	0.380723	0.266245	-0.199997	0.218763	-0.0754734	-0.1522	0.0304664	-0.349837	0.0493388	-0.229443	-0.0199228	-0.0384427	-0.0799948	0.21418	-0.0488833	0.11015	0.134458	0.148237	0.202166	0.518608	-0.194946	-0.303204
m4A_50_target8	-3.20026	-0.342272	-1.42081	-1.27394	0.899841	0.493925	-0.087425	0.319003	0.35197	-0.685626	0.446297	0.0899106	-0.114939	-0.331347	0.0194018	-0.42002	0.587358	0.393679	-0.276674	-0.0207809	-0.248121	-0.113402	-0.141958	0.180219	0.140036	0.113333	0.199577	0.445091	0.291472	0.280208	-0.101593	-0.383553	0.229209	-0.221554	-0.423819	0.281055	-0.294934	0.284932	-0.0767391	-0.349727	-0.254469	-0.293507	-0.339157	0.516357	-0.196598	-0.287416	0.00938741	-0.0850165	0.117316
m4A_51_target4	-6.51331	1.84347	0.123533	0.0744546	-1.74944	0.176721	-0.665725	-0.564155	-0.0432637	0.643166	-0.669172	1.29927	-0.265404	0.0395613	0.275318	0.138574	0.468643	-0.451198	-0.73272	0.386906	-0.608909	-0.333699	0.0833971	-0.182506	-0.250205	0.27239	-0.687007	-0.109981	-0.215321	0.239707	-0.119668	-0.319155	0.0939468	-0.0144401	0.271242	-0.280219	-0.304601	0.0127793	-0.153784	0.155988	-0.159925	0.325483	0.107682	-0.116435	0.385889	-0.0940907	0.399342	-0.230673	0.0878879
m4A_51_target8	0.645182	0.284783	-1.6116	-1.43043	0.230693	1.07501	0.276573	-0.0366931	-0.154263	0.231757	0.391223	-0.254766	0.304937	-0.446981	0.997771	-0.27865	0.317373	-0.57014	0.177748	-0.244938	-0.529792	0.332482	0.1123	0.596999	0.185351	-0.120446	-0.232732	0.198641	-0.226374	0.682061	-0.052932	0.104208	0.0335744	0.0764929	0.145332	0.059297	-0.0482454	0.086107	0.192409	-0.0719783	0.163798	-0.0344899	0.0635473	-0.0663873	-0.0505289	-0.0878962	0.309111	-0.297913	-0.0184354
m4A_52_target8	0.937134	1.70351	-2.53396	-1.23491	-0.644522	0.427317	0.412951	0.653674	-0.758165	0.472453	0.0836228	-0.356841	0.134664	0.00365448	-0.0530656	-0.581171	-0.0993205	-0.322864	0.291258	0.187105	-0.26744	0.108066	-0.174301	0.0534653	-0.0315181	-0.505155	-0.11086	-0.0433451	0.275084	0.121246	0.430548	-0.00399827	0.289541	-0.568128	0.260535	-0.000629096	0.406763	0.334202	-0.288769	-0.520043	0.200379	0.0699492	-0.219629	-0.0798067	0.365528	0.0738033	0.189474	-0.0527983	-0.0535867
m4A_53_target4	-0.576364	0.413836	-0.71878	0.00920598	1.27242	-0.131693	-1.02524	-0.313424	0.595655	0.300092	-0.307918	0.793358	-0.900856	-0.716538	-0.115591	-0.269649	0.737768	-1.05685	0.465108	0.0321833	0.925441	-0.412899	-2.11123	-0.41268	-0.200913	-0.26648	-1.38501	0.263064	0.742381	1.55895	-0.182749	-0.497276	0.787451	-0.68955	0.0929083	0.123072	0.413604	-0.51202	0.0358849	-0.206723	0.112559	0.481415	0.0408306	0.0102353	-0.96511	0.363176	0.102973	0.225363	0.595898
m4A_53_target8	2.45483	2.31442	-0.475463	-0.277735	-1.21674	3.07127	2.24957	-3.39276	-1.27123	-0.527157	-0.103356	-0.238723	0.50301	-1.34059	1.37847	0.546381	-0.219952	0.81034	-0.136247	-0.85906	0.0806861	0.059247	-0.707837	0.132642	-0.668688	-0.366492	0.589442	0.252665	-0.38376	0.436374	0.679463	0.3207	0.133665	-0.278553	0.470552	0.0717004	0.617016	0.276337	-0.153612	0.374357	0.320877	-0.591557	-0.351914	-0.123779	-0.301934	-0.299979	-0.372013	-0.601184	-0.190879
m4A_54_target8	0.671137	0.341456	-0.902153	-0.999193	0.224309	0.271753	-0.0437255	-0.417584	-0.0750795	0.699685	0.704799	-0.139624	-0.356684	0.473748	0.225787	0.254054	-0.0226558	-0.273895	-0.543921	-0.351156	0.0229733	0.295001	-0.0689086	-0.22819	-0.2305	-0.287336	0.0264592	-0.443019	0.040491	0.0248991	-0.472676	-0.282843	0.0347899	-0.0917873	0.198226	0.394802	0.142479	0.712338	-0.153447	-0.100685	0.256366	0.0610384	0.321628	-0.303866	0.360697	-0.0743783	-0.0128304	0.137517	0.0588295
m4A_55_target4	2.65326	1.35188	-0.106568	-0.563191	0.701198	0.400908	-0.888833	0.110621	-0.245206	-0.205232	-0.532922	1.01749	0.317662	-0.0705476	0.0840609	0.153927	0.169153	0.708224	-0.019065	-1.12258	0.411403	0.315435	-0.249998	-0.396777	0.0731979	-0.232224	0.0777265	0.584818	-0.252892	-0.109004	0.409667	0.190579	0.0578346	-0.434623	-0.0973063	-0.160814	-0.0438905	-0.253577	0.452586	-0.0718107	-0.301015	-0.031008	0.476735	-0.233139	0.601538	-0.586287	0.196213	-0.175468	0.0307154
m4A_55_target8	-3.4009	0.0411922	-0.91329	-2.25151	0.779263	0.773142	0.0351168	0.804129	0.338644	-0.949589	0.0297557	-0.433608	-0.679832	0.502989	-0.0335778	-0.0787559	0.270552	0.595254	-0.281183	0.309495	-0.657541	-0.52766	-0.316077	0.685791	-0.0226779	-0.126561	0.191185	-0.00059222	-0.2267	0.21435	-0.381696	0.107304	0.270389	-0.517373	0.568677	-0.298078	0.119206	0.198553	-0.0254404	0.616146	0.413835	0.154051	-0.153068	-0.271991	0.130738	0.127166	-0.362283	-0.0899235	-0.127755
m4A_56_target4	-3.29244	-0.952735	-0.124588	-0.753802	0.704107	0.560334	0.00684673	-0.236546	-0.280619	-0.423542	-0.309196	0.250606	-0.204307	0.0455967	-0.118564	-0.146802	0.623515	-0.0169438	0.0363525	0.424733	-0.0341874	-0.386425	-0.124167	-0.0477198	0.18866	0.100708	-0.209248	0.175291	-0.265055	-0.352987	-0.126439	-0.255596	-0.148671	0.0738877	0.0420601	0.126928	0.0704825	0.0574302	-0.0266809	0.442747	0.129774	-0.266902	-0.212923	-0.00171486	-0.128822	0.180308	0.146757	-0.153034	0.126633
m4A_56_target8	-0.451763	1.73098	0.922785	-1.47045	0.865706	0.65753	0.260142	0.870118	-1.05378	0.786558	0.3842	-0.30948	0.404613	0.343331	-0.26469	-0.112979	0.165717	0.370227	-0.313108	-0.00734591	0.133843	-0.0823874	-0.426115	0.355908	-0.471652	-0.117481	-0.108765	-0.0415364	0.192509	0.250212	-0.867703	-0.271854	-0.293105	-0.150234	0.153408	-0.210034	-0.0716528	0.35512	0.261074	0.133777	-0.305085	0.572331	-0.103027	0.251657	0.0551333	0.0315268	-0.196584	-0.0189258	0.175822
m4A_57_target4	-2.47793	0.148764	-0.824321	-0.582652	1.12095	0.702008	-0.114043	0.455242	-0.393886	-0.678736	-0.157357	-0.0993152	0.105378	-0.00326827	-0.488367	-0.151525	0.299478	0.00312471	0.423592	0.0880676	0.334167	-0.195561	-0.0421212	0.26407	0.0862286	0.28447	-0.00116804	-0.410476	-0.148277	-0.381582	-0.0800289	0.197111	-0.188543	-0.388007	-0.0116619	0.394564	0.485571	0.279646	-0.0116606	-0.000501039	0.234839	-0.0568278	-0.0548338	-0.173125	0.255384	0.0372564	0.148015	-0.049817	0.112528
m4A_57_target8	-6.9279	1.96108	0.116658	-0.686739	-2.0566	0.12607	-0.474389	-0.174732	0.569211	0.358292	-0.0443174	0.166372	0.268119	0.605026	0.378279	0.0280391	-0.675245	-0.623341	-0.298562	0.259697	-0.177416	0.448727	0.00862401	0.343329	-0.182739	0.147373	0.104618	-0.457038	-0.268631	-0.267043	0.0583653	0.142826	0.0192143	0.501692	-0.31304	0.0171313	0.288909	-0.0522575	0.0135695	-0.369193	0.648148	-0.0450819	0.61442	0.100107	0.309183	-0.0422164	0.0703834	-0.332682	-0.06223
m4A_58_target4	-4.02951	0.559082	0.251388	-0.887487	0.296132	0.662698	-0.736106	0.645665	-0.0915437	-1.34507	0.107125	-0.212036	-0.0926485	0.025559	0.606845	0.299365	0.919026	-0.0614466	-0.344811	0.0299466	-0.375239	-0.759324	-0.490774	0.0601796	-0.401083	0.132504	-0.0404896	0.420799	0.210748	-0.23686	0.0145314	0.264798	0.0876781	0.108483	-0.490815	-0.243328	-0.50142	-0.0965982	0.238613	-0.385267	-0.169026	-0.245596	0.360259	-0.378133	-0.014341	-0.255025	0.205788	-0.19659	0.0966479
m4A_59_target4	2.20263	-0.0568623	0.0249222	-0.813873	-0.014228	-0.167841	-0.274448	-0.0546675	-0.148843	0.797877	-0.144208	0.88778	-0.0564549	0.109815	-0.0203899	0.37949	0.309851	-0.117613	0.0443769	-0.155183	-0.112567	-0.170845	0.111851	-0.391012	0.13521	0.327035	-0.160078	-0.0994584	0.428876	0.0327785	0.226328	-0.0646214	-0.0356072	-0.351147	0.470672	0.195154	0.10832	0.301438	0.0349537	0.135537	0.0557255	-0.0368207	-0.156014	0.155581	-0.167578	-0.152366	-0.108198	0.073353	0.0452346
m4A_59_target8	-4.24381	0.349176	-0.87361	-0.914224	-0.31835	-0.239652	-0.0610088	-0.0468316	-0.0772348	-0.0380463	0.383318	-0.153849	0.124099	0.099954	-0.307208	-0.0758864	-0.0112151	-0.240218	0.251891	-0.122518	-0.171047	0.215055	0.0556383	0.335781	0.176489	0.142657	0.370348	-0.163717	-0.426913	-0.0399612	0.298928	-0.55028	-0.18315	-0.256811	0.175862	0.0333438	0.218952	0.300952	0.20632	0.13142	0.098273	0.142551	-0.0225397	-0.159619	-0.313352	0.0557749	-0.120738	-0.0631234	0.46429
m4A_60_target4	-5.34908	2.84902	0.183353	-0.700422	-0.926468	0.262237	-0.748606	0.657272	0.763371	0.0515578	-0.274037	1.39377	0.0568681	-0.00938362	0.303376	0.257807	-0.209302	0.314595	-0.251257	0.321041	-0.202007	-0.321756	-0.636668	-0.496446	-0.262131	0.128929	-0.413293	0.208657	0.765615	0.394076	-0.144697	0.2996	0.394325	-0.199227	0.371622	0.192918	0.808221	0.274214	-0.323241	-0.0926691	0.245253	0.0698493	-0.130108	-0.221374	0.157676	-0.0370986	-0.536428	0.527909	0.0140638
m4A_60_target8	2.15324	2.69236	-1.10668	-1.13114	-0.389647	1.42678	0.0597899	-1.86651	0.865282	-0.701436	0.499508	-0.359197	-0.55119	-1.31441	1.07871	-0.210151	-0.506623	0.0135507	-0.151211	0.337416	0.0799322	0.111821	-0.0484341	-0.40805	0.0774924	-0.150107	0.953593	-0.302188	1.3503	0.279685	-0.187692	0.485318	-0.285098	0.357996	0.0853753	-0.34689	1.213	-0.113034	-0.61365	-0.533914	-0.472	0.0576294	0.980116	-0.720744	0.265753	0.113768	-0.294605	0.388764	0.328029
m4A_61_target4	-3.74201	0.470838	-0.405048	-0.741861	0.407595	0.0679669	-0.26812	0.162642	0.486206	-0.330076	-0.33241	0.468296	-0.179301	-0.0880614	0.000304694	0.288071	0.162198	-0.559237	-0.267878	-0.00441364	-0.122088	0.00771177	0.0194354	0.0100804	-0.117713	0.322943	0.0599625	0.458829	0.588419	0.194604	0.385897	-0.0677868	0.281498	-0.0797633	0.0826026	0.148626	-0.0360365	-0.0283771	-0.386061	0.012281	0.133909	-0.393126	-0.172719	0.279598	-0.0452363	0.298147	0.241613	-0.46974	0.134905
m4A_62_target4	1.84181	0.367942	-1.32195	-0.11627	0.291339	-0.359739	-0.855068	0.00471629	0.0190602	-0.0756872	0.125761	1.06099	0.212318	-0.26237	0.614248	0.305926	0.206681	0.33609	-0.21981	-0.685037	-0.328128	0.0211528	0.484867	-0.208881	0.1826	-0.0357427	0.0892066	0.296536	0.260125	-0.0565511	0.12599	0.116178	-0.0715874	-0.317806	-0.0112043	0.0240875	-0.250902	-0.00657151	0.518208	0.175369	-0.0119693	-0.137402	-0.208848	-0.0893766	-0.070832	-0.204529	0.10361	0.282191	-0.214327
m4A_62_target8	2.17391	0.940461	0.36393	-2.30552	-0.0169709	-0.410123	-0.261663	-0.134121	0.467709	0.196323	0.464725	0.181207	-0.061836	0.181462	0.00155334	0.0398702	0.0242051	0.408893	-0.6159	-0.307888	-0.283649	0.0742877	0.0509829	-0.381982	0.213728	-0.0499745	0.237558	-0.037864	-0.192334	0.0342953	-0.100642	-0.331881	0.251901	-0.247534	0.484122	-0.134834	0.158147	-0.149127	0.0515788	0.159792	-0.260378	-0.0779512	-0.451561	-0.308937	0.211447	0.106318	0.40984	0.391469	-0.248587
m4A_63_target4	-0.551102	0.687029	0.666806	-0.921693	1.68552	0.49996	-0.355032	0.0318589	0.943337	0.010432	-0.393824	0.771844	0.409944	-0.186394	0.214593	-0.26683	-0.149809	-0.491534	-0.689517	0.055243	-0.486573	0.190935	0.270045	0.27704	0.370657	0.441337	0.0276284	-0.496401	-0.310183	0.453838	0.0535405	-0.204095	0.148371	0.0918978	-0.410135	-0.67805	-0.0508119	0.473563	-0.0579629	0.148427	0.0278437	0.333049	-0.530228	0.101434	0.533608	0.0918753	0.0261748	-0.31709	-0.112043
m4A_63_target8	-1.75001	0.366801	-0.635932	-2.35031	1.00589	0.16513	0.151856	0.921807	-0.416035	-0.60056	0.499767	0.0454674	0.427469	-0.348381	0.125138	-0.125503	0.428118	0.416059	-0.241243	-0.0651358	0.247813	0.0401496	0.118871	-0.000570077	-0.232185	0.126473	0.209339	-0.249195	-0.537198	0.327296	-0.348	-0.20357	-0.462079	-0.0978909	-0.0555519	0.311039	0.52232	-0.084311	-0.191622	-0.0791077	-0.0356434	-0.241213	0.11563	0.293307	0.250338	-0.288866	0.0868837	0.486767	0.221821
m4A_64_target4	-4.59411	1.61104	0.774457	-0.795119	-0.734068	0.147624	-0.481352	-0.069962	-0.436266	-0.0193312	-0.822042	-0.341801	-0.0571066	0.688235	-1.05113	0.366538	-0.573745	0.119589	-0.106299	0.316001	0.117447	0.0844147	-0.341188	-0.0939051	0.0543403	0.212216	0.310857	0.397979	-0.533638	0.299321	0.144875	0.60569	0.166172	-0.243859	-0.312299	-0.0596651	-0.0744818	0.00340866	-0.1977	0.180843	-0.212367	-0.0782328	-0.18345	0.00371414	-0.202509	-0.0463905	0.0185633	-0.199193	0.037737
m4A_64_target8	-2.85696	-0.236644	-2.01766	-1.63347	0.790296	0.719875	0.621916	0.402456	-0.436549	-0.107788	-0.0370329	-0.138199	-0.286096	0.158687	-0.470588	-0.285084	-0.0508837	0.4157	-0.0330043	0.106311	0.0409859	-0.0892728	-0.2402	0.376602	-0.0499098	-0.201846	-0.0221288	-0.196709	-0.35658	0.134502	-0.0352722	-0.0188298	-0.349384	-0.249023	-0.388101	0.547274	0.0327944	-0.293206	0.109651	-0.0482718	0.302597	0.0739801	0.183995	-0.0954127	-0.025264	0.140298	-0.103897	0.168836	0.34039
m4A_65_target4	-5.65319	1.40075	0.087772	0.283071	-1.29117	0.342702	-0.649269	0.299629	-0.890091	-0.275666	-0.243451	-0.0352214	0.659152	-0.102833	-0.0407161	0.246713	0.64546	-0.351959	-0.274328	0.206153	-0.0765959	0.089206	0.153722	0.218463	-0.17824	0.510617	0.00333482	0.184993	-0.131544	-0.131681	0.0824054	0.143321	-0.308029	-0.259874	-0.115284	-0.165139	-0.109325	0.166515	-0.163218	-0.189079	-0.0574334	0.0475126	-0.0324693	-0.0988598	0.0925412	0.0590894	-0.0666412	-0.100501	0.186678
m4A_65_target8	-6.54581	1.13432	4.12651	-2.89433	-1.52786	-0.0705775	-0.00240515	-0.935785	0.862535	0.348621	-0.438997	-0.151787	1.84375	-0.653286	-0.33489	-0.0606495	0.856634	0.138849	0.400741	0.0750171	-0.00591225	0.554816	-0.218542	0.122066	-0.000696559	-0.489872	-0.013475	0.0327745	-0.132083	-0.270767	-0.196526	-0.404734	-0.687108	-0.357941	0.439328	-0.346696	0.0641844	-0.261562	0.431911	-0.21863	-0.00107637	-0.34058	0.118069	-0.0555034	0.106043	0.145136	0.11632	0.0147726	0.186082
m4A_66_target4	-1.58153	1.61726	-0.684297	0.246064	1.08281	0.6686	-1.17863	0.257164	-0.122632	0.050837	0.587636	-0.645697	0.270322	-0.419675	-0.60893	0.135953	-0.27092	0.247312	-0.409754	-0.0291869	0.324922	0.0667049	-1.30772	-0.172483	0.127626	0.0525992	-0.0158046	0.0531958	-0.369492	-0.526799	0.315531	0.020755	-0.295032	-0.141955	0.0734898	0.372267	0.0376219	0.463777	0.193768	-0.164601	-0.211911	0.423093	0.564608	-0.666626	0.0986716	0.563588	-0.244363	0.0934357	-0.583183
m4A_66_target8	-4.33152	-0.0803327	0.154336	-1.12318	0.0549467	0.497006	0.513369	-0.403403	0.213545	0.18824	-0.252191	-0.0714442	-0.0955163	0.356038	-0.406666	0.0255943	-0.0620124	-0.0287955	-0.333605	0.302597	-0.45793	0.294078	0.445824	-0.104006	-0.410557	-0.254162	0.207359	-0.266385	-0.0355231	0.0801743	-0.174351	-0.0867643	-0.00801752	0.0567874	0.225573	0.163523	-0.00978127	-0.215375	0.104492	0.210676	0.282949	-0.240513	0.181836	-0.372201	-0.292436	0.239065	0.262782	-0.052558	0.186143
m4A_67_target8	2.74391	2.57632	0.626353	0.371624	-0.407382	1.67128	0.762187	-0.204915	-0.700937	-0.432865	0.389497	0.15923	-0.477091	-0.510588	0.368701	-0.141306	-0.35948	-0.153355	-0.0798727	0.12377	0.626753	0.0220659	-0.684232	0.00974389	-0.183581	0.685956	0.196734	-0.240716	-0.933402	-0.05884	-0.430242	-0.0303966	0.309928	0.540647	-0.0127745	-0.200579	-0.759393	-0.329021	-0.671908	-0.299704	-0.194965	-0.173282	-0.10844	0.192222	0.31863	0.848714	-0.903589	0.714	0.0147078
m4A_68_target4	-2.29144	-0.420059	-1.02663	0.120283	0.884376	0.0356835	-0.492282	0.13243	-0.862079	-0.709781	0.530129	-0.247967	-0.132079	0.228003	-0.28293	-0.284238	0.369651	-0.0908025	0.397438	0.0471436	0.0110999	-0.261636	-0.226021	0.234407	0.342025	0.12728	0.452686	-0.162515	0.363081	0.117284	-0.0872819	-0.379418	-0.234675	-0.145446	-0.116747	-0.124764	-0.237018	0.0874511	-0.385813	0.167999	0.36124	0.0191006	-0.0847423	0.401344	-0.117948	0.105384	-0.0456606	0.129526	-0.0348185
m4A_69_target4	2.79197	0.911497	-0.283824	-0.668302	-0.918238	-0.0759388	-0.568806	-0.0196307	0.54815	-0.903288	-0.767534	-0.115276	0.393375	0.593978	-0.0771873	0.0105321	0.0900694	-0.379773	0.334659	0.459722	-0.0338785	0.38996	-0.0876159	0.258297	0.360182	-0.302715	0.331309	-0.432449	0.542685	-0.389475	0.150553	0.227173	0.0874472	-0.558848	0.376904	-0.227805	-0.335396	-0.110472	-0.255843	0.420313	-0.169809	0.0362869	0.0535086	-0.187748	0.259622	-0.0244549	-0.280642	0.153954	-0.210047
m4A_70_target4	0.442155	0.334506	0.72062	-1.50638	0.497339	-0.25222	-0.313177	-0.220293	-0.210225	0.136339	-0.19454	-0.313651	0.367761	0.520102	-0.0106689	0.202882	0.234154	-0.275594	0.00190427	0.0511466	-0.0978625	0.0138766	0.334776	-0.267568	-0.151238	0.106002	0.0677687	-0.163245	0.220625	-0.104758	0.227785	0.550842	0.5493	0.13544	-0.0702266	0.0874166	0.208456	0.366198	-0.0515245	0.0189728	-0.339845	0.0669826	0.0777904	-0.529891	0.0488776	-0.168246	-0.0795987	0.100625	0.147664
m4A_70_target8	2.82797	0.806128	0.0205883	-2.29848	-0.626379	0.746127	0.0981467	0.89849	-0.0758315	-0.140421	-0.9517	0.3894	0.604714	-0.380495	-0.449735	-0.0122984	-0.230598	0.587443	-0.222419	0.109101	0.286062	0.116085	0.506171	0.0120446	-0.312463	0.0917918	-0.35857	-0.0838649	-0.296067	0.233274	-0.0791224	0.120483	-0.154865	0.206453	-0.229628	-0.208654	0.0786803	0.19289	0.423002	0.141605	-0.182772	-0.279351	0.0477666	-0.698137	0.237868	0.17761	0.0871068	0.00582147	0.0752421
m4A_71_target4	-3.517	0.356068	1.00505	-0.697794	0.264149	-0.21158	-0.55054	0.00081975	-0.253967	-1.03193	0.216071	-0.337531	0.303879	0.294883	-0.25828	0.412605	-0.00555862	0.335211	-0.356573	0.338744	0.238566	-0.222447	0.268444	-0.414702	0.120646	0.116869	0.0266728	0.258438	-0.143082	-0.144209	0.10364	-0.447906	0.238149	-0.139842	-0.117481	0.374145	0.181322	0.3472	-0.0671687	-0.0159397	-0.124581	-0.098748	0.111851	0.368545	0.104857	-0.0614159	0.165785	-0.590994	-0.232909
m4A_71_target8	2.58227	0.814014	-0.605344	-0.667024	-0.568304	-0.0526032	-0.388588	0.326413	1.05277	-0.367493	0.57624	0.170659	0.653669	0.233996	0.463679	0.570539	-0.0137396	0.533507	-0.17303	-0.198409	-0.141352	-0.97588	-0.280174	0.210385	-0.837639	0.279904	-0.650538	-0.463719	0.232954	-0.545562	-0.353463	-1.04827	0.454514	0.145934	0.203355	0.419111	0.399669	0.0409518	0.265614	0.0963683	-0.25061	-0.102774	-0.258277	0.213165	0.204304	-0.170483	0.0135098	-0.221001	-0.162858
m4A_72_target4	1.82774	-0.487878	-0.938765	-0.502554	0.255639	0.368897	-0.926389	-0.190207	-0.37156	0.591262	0.350825	0.700783	-0.0672661	0.490602	-0.15906	0.419608	0.0835491	-0.0533445	-0.295178	0.454926	-0.466068	0.244382	-0.00893795	-0.07859	-0.136056	0.0842688	-0.081809	0.0453538	-0.271573	0.271381	0.261811	0.188278	-0.254153	-0.345914	0.0326555	0.291779	0.17546	-0.212678	0.117231	-0.111839	-0.0932512	-0.0733032	-0.29642	-0.140997	-0.0446927	0.0620051	0.0290755	-0.261482	0.515982
m4A_72_target8	2.88409	-0.381382	1.04073	-2.53899	-0.620483	-0.367993	0.485866	-0.31227	0.789335	-0.770632	-0.135161	0.388518	0.52306	0.630868	-0.0284338	0.177459	-0.00717804	0.264693	-0.0125073	0.27341	-0.313304	0.356943	-0.401108	-0.164149	0.228807	-0.218111	0.325811	0.0157521	0.246651	0.215392	0.465947	-0.0761008	-0.217763	0.483816	-0.00973937	-0.163088	0.210029	0.30948	-0.0951695	0.0693628	-0.554152	-0.022095	-0.0915589	-0.143526	-0.296924	0.126456	0.158613	-0.258608	0.36077
m4A_73_target4	2.14857	1.17143	-1.09795	0.100175	-0.252382	0.458847	-0.61292	-0.12532	0.615155	0.498985	0.0831602	0.727862	-0.305125	0.0603821	-0.22487	0.140937	0.426651	0.687781	-0.00579615	-0.12839	-0.599263	-0.351981	0.0831705	-0.196056	-0.958804	-0.631637	0.407736	-0.393019	-0.707096	0.133757	0.116107	-0.128016	0.0943299	-0.923609	-0.00241762	-0.0653756	0.354996	-0.208075	-0.160174	-0.0603559	0.589412	0.210517	-0.308368	0.0218653	-0.255844	-0.0229961	0.397167	0.449761	-0.497793
m4A_73_target8	-0.720842	-0.356324	-0.717437	-1.66757	0.846701	-0.0201071	0.0192467	-0.466835	-0.0483065	0.351458	0.14017	-0.475812	0.00699665	0.530856	0.014322	-0.0812808	-0.725326	0.203059	0.245917	0.647988	-0.344767	-0.110423	-0.123341	0.218295	0.0259387	-0.227562	0.211034	-0.2489	0.195077	0.178196	0.0549197	-0.381161	0.19639	-0.0937075	0.265259	-0.156013	-0.040736	0.298331	0.0948302	-0.074654	-0.509198	-0.0436327	0.00390841	-0.0807057	0.221041	-0.0832953	-0.151361	-0.273939	0.0911823
m4A_74_target4	-2.77881	0.727219	-1.2925	-0.188616	1.14597	0.687874	-0.975864	0.217027	-0.433165	-0.451472	-0.288704	-0.507341	0.34416	0.266361	-0.0779917	-0.172685	-0.30855	-0.0352938	-0.168087	0.531173	-0.190028	-0.139239	0.102709	0.164494	0.24529	-0.0140439	-0.0771095	-0.0255822	0.573131	-0.0224992	0.199008	-0.365077	0.0415258	0.456746	-0.136526	-0.216873	-0.0687947	-0.170692	0.14977	0.0610014	-0.454141	-0.362278	-0.192008	-0.0830311	0.436446	-0.0170903	-0.00467115	-0.094126	-0.376238
m4A_74_target8	-5.76021	1.28251	-1.34712	-0.551346	-1.63138	0.281586	-0.337259	-0.787663	0.473296	-0.0666057	0.592884	0.364964	-0.0383865	0.680761	-0.0257957	0.0641824	0.0472462	0.222702	-0.701685	0.714438	-0.0117119	-0.112641	0.104825	0.268335	0.0183137	-0.0646416	-0.0501419	0.0398679	-0.331051	0.460296	0.365808	0.151948	0.252275	0.337287	-0.300549	0.298945	0.00327152	-0.335756	-0.0338567	-0.303125	0.0389673	-0.153283	-0.0405505	0.263692	-0.0175055	-0.171033	0.144847	-0.536583	-0.322345
m4A_75_target4	-2.8869	1.46548	0.323156	0.242126	0.252113	0.902649	-0.496944	0.138293	-0.969786	0.198714	-0.0595583	-0.848969	0.97245	0.132617	-0.183288	-0.322783	-1.29473	-0.326745	-0.478927	0.0328056	-0.639501	-0.415666	-0.194715	-0.289759	-0.152691	0.0660005	-0.379784	-0.26998	0.222399	0.0594748	0.362881	-0.805923	0.91842	-0.254886	-1.0409	0.675017	-0.293904	0.410161	0.116326	0.692656	-0.16523	0.214973	0.193171	-0.00338634	0.306186	-0.391041	-0.0891788	-0.106804	-0.0928961
m4A_76_target4	2.31706	1.30958	-0.465294	0.289676	0.060406	0.973123	-0.664485	-0.00204637	-0.43887	-0.795421	-0.885335	0.30178	0.333717	-0.517041	-1.08946	0.166234	-0.0422447	-0.00268399	0.332597	-0.293282	-0.365113	0.510193	-0.499298	0.279723	0.180481	-0.510643	0.0030868	0.413482	0.156472	0.71372	-0.252702	0.197562	-0.0796422	-0.149071	-0.733558	0.249682	0.120588	-0.107746	0.145757	-0.159837	-1.03453	-0.143251	0.0311875	0.235619	-0.145761	0.106433	0.186747	0.0848213	-0.282883
m4A_77_target4	-0.48482	0.664093	-0.101023	-1.03239	1.12005	0.142339	0.0744751	0.550044	-0.542996	-0.383087	-0.730578	-0.107802	0.599563	0.269308	0.166691	-0.0599536	-0.256963	0.216321	0.388006	-0.0272665	0.0354159	-0.664084	0.0717258	0.235084	-0.0660626	-0.0972234	0.372229	0.149901	-0.55688	-0.106868	-0.0326262	0.0523736	-0.0741773	0.542076	-0.0629763	-0.308179	0.339373	-0.312543	-0.190258	-0.479525	0.261801	0.248463	-0.0248676	0.112641	-0.0443233	-0.123573	0.289582	-0.332238	-0.113095
m5C_01_target4	1.47626	-1.21933	0.150437	0.471823	-0.35217	-0.349317	-0.368468	0.293502	-0.904095	0.363707	0.120846	0.20684	0.107338	0.0769995	-0.0738082	-0.146462	-0.389788	-0.187253	0.034703	0.237837	-0.0410684	0.0124654	0.048818	-0.576042	-0.184379	-0.608888	0.182545	-0.18535	0.148493	-0.142136	0.0722774	0.148011	0.0305059	-0.383741	0.480383	0.157079	0.276307	-0.263998	-0.0592238	0.143446	0.360584	0.0610805	0.664313	-0.0552729	-0.343763	-0.00275555	0.264461	-0.176329	-0.156237
m5C_01_target8	-3.33005	-2.53421	0.0541354	0.431763	0.0680919	0.195855	0.191117	-0.0255795	0.313637	-0.0825198	0.270759	0.259065	0.200101	-0.389228	-0.0694197	-0.00869815	-0.0236242	0.345453	0.0781112	-0.122485	-0.418981	0.104855	0.0073786	-0.304244	0.337589	-0.262097	0.219103	-0.0675988	-0.157752	0.0672991	-0.359785	-0.366477	-0.312919	0.0644513	0.0715883	0.235484	0.149918	-0.303967	-0.00068482	-0.0842321	-0.112878	0.209955	-0.321227	0.138634	-0.0287923	0.123684	0.052072	0.122394	-0.302803
m5C_02_target4	-2.37063	-1.21696	2.45094	1.22577	-0.0260986	-0.322764	-0.107997	-0.150379	0.123954	-0.546861	0.342474	0.192152	-0.412241	-0.683888	-0.00372228	0.239966	-0.588669	-0.314949	0.02033	-0.32669	-0.350577	0.143341	0.17533	-0.383962	0.462776	-0.279692	-0.16292	0.216065	0.0527093	0.499646	0.265356	0.332763	0.164338	-0.423636	0.136538	0.39368	0.292757	0.169923	0.184205	0.139165	-0.324704	-0.249811	0.0276647	0.129657	-0.427516	0.153266	-0.0600834	0.307067	0.172932
m5C_02_target8	-0.257311	-2.52462	0.904154	-0.680828	0.70107	0.262715	0.653147	-0.272226	-0.258786	0.581586	0.0157439	-0.171314	-0.0340793	0.013809	-0.487204	-0.00874824	-0.29498	0.0343394	0.395971	0.0817325	-0.262606	0.175047	-0.491384	0.0194833	0.1934	0.0669807	0.0827295	0.268727	0.14926	-0.241924	-0.129227	-0.266	0.0997442	0.201885	-0.0678623	0.146449	0.193245	0.177052	-0.00144054	0.0731972	0.215893	-0.0246575	-0.267268	-0.140373	-0.263724	-0.23898	0.0194984	0.152404	0.0302095
m5C_03_target4	0.847558	-0.412205	1.19438	-0.0425736	0.553081	-0.0773579	0.00471527	0.105722	-0.91134	0.205204	-0.13209	0.39641	0.821759	-0.131716	0.40634	-0.409997	0.175736	-0.585855	-0.102278	-0.177346	-0.269777	-0.189979	-0.0254089	-0.236743	0.0857181	0.16285	-0.173729	-0.194833	0.00476548	-0.0724454	0.384266	-0.222134	0.0856313	0.309564	0.0540213	-0.0733549	-0.023382	-0.120469	-0.0539333	-0.366459	0.188118	-0.0240743	-0.24576	0.333521	-0.260761	0.363091	0.0506797	-0.0322705	0.158893
m5C_03_target8	2.69966	0.330224	-0.0892585	0.328141	-1.03849	0.0886927	0.176265	0.82805	0.0873904	0.139069	-0.209855	-0.575659	0.0394881	0.371751	0.199257	-0.025059	0.0981459	-0.116432	0.0863804	-0.152422	-0.115908	0.428028	-0.107177	-0.0782198	0.220039	-0.157416	0.183004	-0.182073	-0.0348035	0.09773	-0.189496	0.447826	-0.336075	-0.0627622	0.359079	0.520351	0.328699	-0.372768	-0.0930278	0.306727	-0.264122	-0.642467	0.164702	0.0449964	0.148802	-0.150132	-0.157733	-0.0973049	-0.131495
m5C_04_target4	0.187711	-2.28609	0.724264	0.215322	0.375367	0.0365507	-0.0259635	0.0169023	-0.943956	0.174837	0.143081	0.252709	0.570089	-0.364623	0.027909	0.170801	-0.0799863	-0.237906	0.144605	0.46289	0.0410661	-0.0910138	-0.171885	-0.153788	0.0086127	-0.0935419	0.0664787	0.0812971	-0.2832	0.197026	-0.0514369	-0.180883	-0.120489	0.0987809	0.0298963	0.0348096	0.0579285	-0.156508	-0.0521948	0.0141038	-0.352468	-0.4635	-0.174836	-0.159556	0.0130407	-0.0714454	0.384477	0.0762477	0.00164599
m5C_04_target8	1.97736	-0.697881	3.1572	-0.869888	0.106857	0.00665073	0.310784	-0.344503	0.0402103	0.104002	0.186809	-0.651733	0.198243	0.171957	0.404122	-0.0226546	0.181048	-0.17167	-0.0700445	-0.148238	0.134089	0.0484752	-0.360591	-0.544534	0.548917	-0.761695	-0.952366	-0.250485	-0.308475	-0.0717615	-0.457808	-0.101027	0.408231	0.253487	0.0779222	-0.304166	-0.0889546	-0.135772	-0.432252	0.0872011	-0.13747	0.0631895	-0.144868	-0.180603	-0.271581	0.347241	0.336948	-0.312991	-0.114083
m5C_05_target4	2.34337	-0.578311	0.530014	1.43475	-0.457099	0.0979632	-0.444984	-0.165133	0.0424063	-0.545071	0.171381	-0.217379	-0.0124796	-0.352145	-0.174343	-0.618085	0.383056	-0.433205	-0.550264	-0.136793	-0.229568	-0.548282	0.227331	0.156297	-0.698072	-0.0919188	0.287896	-0.250669	-0.192218	0.580819	-0.60986	-0.260908	-0.307404	-0.38298	0.220124	-0.132332	0.14473	0.388017	0.365024	0.0111436	0.564808	-0.551784	-0.0523065	-0.0570144	-0.558822	-0.378582	-0.128824	-0.627923	0.146823
m5C_05_target8	-0.220653	-1.86593	-0.239438	0.134378	0.196831	0.57952	0.169938	0.781173	-0.0709637	0.0690309	-0.116092	-0.881938	0.438533	0.0793218	0.227519	-0.357577	-0.0487911	-0.0327408	0.383746	-0.161598	0.322964	-0.563652	0.440897	-0.0650021	-0.380015	0.225788	0.413202	0.49973	0.0615567	0.269525	-0.167228	-0.355817	0.000132951	-0.257552	0.08203	-0.22803	0.0860149	0.408549	-0.239775	-0.40874	-0.0880942	0.145657	0.257893	0.194591	0.217253	0.0276555	-0.234329	0.0896019	-0.475986
m5C_06_target4	2.66056	0.452265	1.22688	1.80216	-0.0115572	1.36012	-1.05589	0.219192	-1.46505	1.44516	0.598843	-0.326685	-0.407636	-1.3631	-0.637509	-0.321693	0.454737	1.111	-0.492876	0.0657976	0.0128	-0.0311721	-0.504422	-0.239637	0.129419	0.737458	0.612034	-0.672351	-0.490935	-0.0418488	-0.24993	0.451039	0.761993	-0.406126	0.0307351	0.0438495	-0.38389	-0.244217	0.598338	0.0947323	0.564414	0.39422	1.06633	0.474373	0.268625	-0.241903	0.0888513	-0.514615	-0.0888013
m5C_06_target8	0.847222	-1.91386	0.405851	-0.0512073	0.107781	-0.135179	0.442237	0.145334	-0.20593	0.738457	0.284681	-0.00480343	0.546588	0.0456511	0.0639338	0.39667	-0.0447047	0.279079	0.134055	0.150201	-0.516415	0.399837	-0.404554	-0.0356387	0.106567	-0.642324	0.454787	-0.160961	-0.154008	-0.112516	0.274943	-0.556903	0.138469	0.209986	0.427921	0.135654	-0.0396773	-0.171552	0.535031	-0.165653	-0.0506343	0.0843373	-0.473725	0.420954	0.162741	-0.168446	0.0812394	0.378395	0.220061
m5C_07_target4	2.9551	-2.43061	0.909925	1.12227	-0.36463	0.197609	-0.464886	-0.45903	-0.0363786	0.358374	0.12119	-0.112574	-0.057805	0.212275	0.107564	0.152494	0.09389	0.102781	0.0657931	-0.341269	0.444503	-0.27046	-0.227112	0.240374	-0.677537	0.100573	-0.000348664	0.0716639	0.136021	-0.142743	0.0313384	-0.0262244	0.241529	0.133542	-0.18808	0.149678	-0.0156542	-0.304835	0.0385435	-0.116193	0.0337288	-0.20185	0.20857	0.0258336	0.425019	-0.389254	0.0984455	-0.0159377	0.0834098
m5C_07_target8	3.77326	-1.39247	1.35943	0.0438968	-1.14353	-0.686186	-0.256147	-0.238103	0.282422	-0.210308	0.845001	0.239379	-0.866422	0.886157	-0.0147143	-0.457343	-0.00313677	0.39228	0.0277975	-0.0362067	-0.0804449	-0.256665	-0.558766	0.162685	-0.49854	-0.0898323	-0.145897	0.0333805	-0.223097	0.300012	0.351691	-0.367822	0.0291204	0.100717	-0.105881	-0.586853	0.226176	0.460955	-0.128617	-0.11684	-0.148571	0.197094	0.227914	0.379332	0.101583	-0.412826	-0.185303	0.309679	-0.0842011
m5C_08_target4	2.03835	-1.51988	0.138859	0.868422	-0.781191	-0.10014	-0.479123	0.00720925	-0.243193	0.0479486	0.520882	-0.121765	0.0286285	-0.119265	0.882073	0.766683	0.135447	-0.192859	0.0600883	0.742072	-0.361133	-0.154945	-0.282385	0.29976	0.578522	0.463857	0.639954	-0.249809	0.35657	0.00600001	-0.230752	0.612119	0.288175	-0.190658	-0.282231	0.47337	-0.443108	0.39285	-0.254295	0.459676	0.543055	0.104765	-0.648973	-0.530616	-0.245425	0.370307	0.443499	-0.268011	-0.199347
m5C_08_target8	-4.91412	-1.05665	-0.11979	0.733949	-1.99664	-0.262897	0.0851701	-0.197301	0.152056	0.850932	0.153536	0.580196	0.384671	-0.140736	-0.197719	0.286721	-0.563348	0.15904	0.110505	0.0497097	0.0823305	0.310844	0.0125123	-0.0274511	0.552929	-0.112222	0.337479	-0.516568	-0.326667	-0.0236118	0.0112148	-0.0524857	-0.0320678	-0.00378314	0.0245737	-0.518584	-0.115357	-0.0311244	-0.0572742	0.130065	0.0768947	0.503471	-0.0966901	0.07494	0.0443263	-0.0622501	-0.134618	0.559402	-0.627664
m5C_09_target8	-1.67361	-3.05902	-0.152676	-0.183235	0.580459	-0.128598	0.626118	-0.212128	0.748963	-0.320248	0.18504	-0.301912	-0.0974866	-0.518368	-0.13669	-0.593845	0.382571	0.0407922	0.0388309	-0.632854	-0.0186678	0.417642	0.348349	0.632598	0.308038	0.454115	0.0636075	0.333142	-0.204197	0.189563	-0.247146	0.0352587	-0.202184	0.129624	-0.0341967	0.100979	0.183986	0.181956	-0.134473	-0.166785	-0.203683	0.229413	-0.532214	0.156031	0.0292205	-0.0132973	0.285805	0.163567	-0.386217
m5C_10_target4	0.328968	-2.26939	0.35459	0.592068	0.341806	-0.247474	-0.232468	0.173853	-1.02141	0.288203	0.281162	0.332345	0.042866	-0.0613067	0.0724993	0.225479	-0.284409	0.0338561	-0.137101	0.487743	0.117768	0.0295494	-0.032385	0.196785	-0.135769	0.197571	0.0990386	0.427307	-0.072983	0.163154	0.3631	-0.200343	-0.0523508	0.706246	-0.113511	0.196576	-0.275719	-0.177205	0.091695	-0.0810564	0.101692	0.181834	-0.252071	0.00696872	0.0647919	-0.24075	-0.0165132	0.204166	0.27472
m5C_10_target8	-2.28193	-2.24106	-0.14198	-0.0652888	0.0282667	-0.386068	0.340997	0.314612	-0.0377894	-0.267852	0.0693919	-0.175748	-0.125833	-0.142901	0.16133	-0.0562956	-0.0538355	0.232841	-0.407728	-0.111023	0.516306	-0.0880876	-0.212616	0.0469975	0.384928	-0.390071	-0.346134	-0.0440905	-0.352564	-0.185461	0.0363569	-0.226759	0.390004	0.168158	-0.316167	-0.0874819	-0.24085	0.0207512	0.0603991	0.190127	-0.250716	0.12793	0.031301	0.144421	-0.0923323	0.226638	-0.19055	-0.0292528	0.0477709
m5C_11_target8	-3.3637	-1.88467	-0.0588527	0.753696	-0.793266	-0.443761	0.617151	0.500134	-0.0471736	0.419874	0.349262	-0.0680584	-0.169985	-0.307715	0.14918	-0.0793207	0.0202771	-0.0234094	0.0796006	0.0127859	-0.0405061	-0.437695	0.55731	-0.220975	-0.31464	0.300653	0.211913	0.219846	0.0594785	-0.182863	0.0647136	-0.00712436	-0.263709	0.191999	-0.242208	-0.0917983	-0.389378	-0.208877	-0.0664672	0.123161	-0.592638	-0.0578259	-0.0153312	-0.186697	-0.0458075	0.134874	-0.0968291	-0.0335661	-0.145266
m5C_12_target4	0.196954	-1.47222	0.97144	0.559417	0.690191	0.577276	-0.256983	-0.0257308	0.0499346	0.331656	-0.531034	0.0329885	0.207287	0.537227	0.287171	-0.247233	-0.524196	0.0722811	0.100042	0.456766	0.166732	0.133643	0.0694524	-0.109561	-0.256884	-0.34078	-0.135227	0.0199377	0.141239	0.0135167	-0.46411	-0.17115	0.585584	-0.203194	0.249037	-0.0429331	0.084826	0.327664	-0.275606	0.242385	0.0493017	-0.109367	0.0214913	0.337549	0.311804	-0.0166048	-0.101758	0.0461624	0.0360755
m5C_12_target8	3.114	-0.951696	0.579676	0.251446	-0.675977	0.568214	-0.18807	0.753871	0.367145	-0.176208	-0.531954	-0.102179	-0.523928	0.41205	0.11734	0.844727	-0.299641	-0.169716	-0.278754	-0.502469	0.26858	-0.241433	-0.354843	0.196041	0.557005	-0.0670531	-0.592382	-0.00191116	0.851732	-0.28465	-0.065239	-0.067222	0.146665	0.0578484	-0.166904	0.216818	-0.121663	-0.39721	0.0215404	-0.00813146	-0.000658308	0.344596	-0.24952	0.145152	0.0518552	-0.383203	-0.0885882	-0.0307434	-0.0453039
m5C_13_target4	2.65399	-1.81556	-0.228559	0.599005	-0.441994	0.332629	0.0487399	-0.320434	0.0909571	-0.467701	-0.257051	0.401589	0.315433	0.124906	-0.266633	-0.0114698	0.170679	0.0617967	-0.123328	0.415614	-0.181179	-0.0166861	-0.242815	-0.00935576	-0.226628	-0.371742	0.396255	0.215265	-0.363981	0.0501739	0.178013	-0.289139	-0.049026	0.10423	-0.187264	-0.12032	-0.156283	-0.14467	0.0912679	0.178107	0.138669	-0.139497	0.221209	0.0826743	0.311083	-0.267023	-0.0792603	0.496342	0.141879
m5C_13_target8	0.152923	-1.48089	1.15744	-0.9155	-0.193441	0.33146	0.800007	0.193231	-0.450142	0.0675377	-0.331138	-0.556735	-0.00325687	-0.276967	0.372756	0.334892	-0.238721	0.0438931	0.271984	-0.126903	0.11701	0.0561912	-0.270079	0.173625	0.11433	-0.320599	-0.0783152	0.216364	-0.201863	0.271446	0.243927	0.100025	0.32158	0.304673	-0.272267	-0.482562	0.269073	0.248215	0.0171965	-0.171458	0.081384	0.54585	0.286881	0.107801	-0.0994442	-0.2301	-0.108925	-0.0613545	0.284698
m5C_14_target4	1.91042	-1.77673	0.576783	0.708026	-0.289211	0.141191	-0.474335	0.254193	0.220934	0.168891	-0.090342	-0.0956772	-0.212942	-0.207707	0.523406	0.0104278	-0.0542912	-0.292003	-0.135192	-0.0569441	-0.108747	-0.507562	-0.138226	-0.308291	0.167101	0.109078	-0.0631325	0.330887	-0.229238	0.0860222	0.257841	-0.135295	-0.267255	0.325182	0.0292966	0.0434832	0.0229895	-0.161638	-0.0280361	0.350526	0.0437431	0.0474633	-0.286271	0.207482	0.454968	-0.2699	-0.0878284	0.0864289	0.223472
m5C_15_target4	-0.488854	-2.27669	0.380543	0.600995	0.568792	0.235739	-0.023454	0.657362	-0.148427	-0.513848	0.163337	0.0330094	0.146405	-0.537591	0.215397	-0.213723	-0.16081	-0.046082	0.0593836	0.131298	0.126192	-0.114109	0.299271	0.290384	-0.247166	0.0833022	-0.247727	-0.132322	-0.0705273	0.259649	0.174036	-0.00314285	0.173808	0.103964	-0.400338	0.267307	-0.0727083	0.227318	0.0916067	-0.148228	-0.0993241	0.0498389	-0.186712	0.0697675	-0.0920967	0.120572	0.311373	0.107517	-0.236959
m5C_15_target8	-0.811151	-3.71324	-0.493178	0.291239	0.668033	0.194474	0.369834	-0.134351	0.410192	0.288924	0.448915	0.451629	-0.114817	-0.753814	0.224982	-0.367243	-0.476058	0.37481	0.0983782	0.535316	0.39412	-0.0462995	0.20984	0.604353	-0.511958	-0.18521	-0.348935	-0.194911	0.178549	0.0266239	0.254995	-0.0884341	-0.248271	-0.0437272	-0.189152	-0.105439	0.381459	0.38391	0.0578879	0.176283	-0.126541	0.173824	0.418017	-0.170599	-0.267534	0.00139978	0.343872	-0.0716046	-0.0601833
m5C_16_target8	-3.65115	-1.38562	0.273805	0.549912	-0.946695	0.0886798	0.66366	-0.763906	0.184045	-0.365358	0.902993	-0.0218923	-0.118498	-0.354817	0.56058	-0.344792	0.108974	0.362401	0.253503	-0.066078	0.141837	-0.302914	0.126288	0.362294	0.0933781	-0.330095	-0.0221139	0.10853	-0.064826	-0.311794	-0.148366	-0.203031	-0.189347	-0.86344	-0.523694	-0.120314	-0.0351204	-0.156276	0.233537	-0.0875572	-0.171958	0.101196	-0.211818	-0.0669191	-0.00792138	0.03397	-0.300974	0.110724	-0.154558
m5C_17_target4	-5.82488	-0.251801	0.675527	1.6412	-2.25484	0.0530808	-0.436446	-0.034897	-0.58077	-0.0598266	0.064603	0.588366	0.564708	-0.035441	0.5257	0.15871	0.171481	-0.223032	-0.20791	-0.337233	0.301122	0.196656	0.614139	-0.0203605	0.178839	0.357831	0.191851	0.388388	-0.111996	0.233597	0.186668	0.103984	-0.364376	-0.132669	0.164228	-0.292326	0.0659088	-0.134357	-0.100216	-0.44934	-0.0566949	0.0197135	-0.179265	0.323217	0.259168	-0.204969	0.198124	0.489344	-0.0272493
m5C_17_target8	-3.29778	-0.799911	-0.238602	0.549268	-0.435114	1.12538	0.335218	0.323273	0.155011	-0.463714	0.0129203	-0.629641	-0.808724	0.195859	-0.238688	0.39597	0.306146	-0.0319438	0.0794134	-0.123423	-0.156845	-0.249419	-0.149789	0.202294	0.17217	-0.23984	-0.0514573	-0.326867	0.252023	0.234498	0.10471	0.0106344	0.63673	-0.245635	-0.00188345	-0.0549313	-0.0832585	-0.345949	0.00639581	-0.533695	-0.407732	-0.0712189	0.0396719	0.0944122	0.390219	0.107571	0.321684	-0.0800029	-0.19284
m5C_18_target4	2.35824	-0.611665	3.49805	-0.623462	0.155268	-0.0925228	0.265642	-0.274125	-0.471152	0.671833	-0.617119	0.32574	0.803409	0.216997	-0.166303	-0.29378	0.705227	-0.0941061	0.445427	-0.248382	-0.642938	-0.0693044	0.0850245	-0.248141	-0.262371	-0.0327509	-0.0173307	-0.320952	0.360976	-0.172145	0.271455	0.196035	-0.273505	-0.756918	-0.0580269	-0.378682	0.024343	-0.358715	-0.186762	-0.00523958	-0.0589682	0.0509565	-0.0929469	-0.062958	-0.157325	0.60795	0.0507039	0.00280939	-0.0728472
m5C_18_target8	-3.1363	0.792368	0.350191	1.01348	-2.61043	-0.429327	0.272004	0.517892	-0.7394	-0.0718121	0.808933	0.239835	-1.3207	0.298645	0.0813084	-0.35745	-0.585803	-0.132764	0.576343	-0.320351	-0.577414	-0.12837	-0.348692	0.176261	-0.0160983	-0.664607	-0.12825	0.304558	0.129342	0.270489	-0.0483737	-0.0517284	-0.225786	-0.587753	-0.367699	-0.203659	-0.0364981	-0.520902	0.447409	-0.334902	-0.605809	0.233873	0.232689	-0.305233	0.65796	0.534647	0.0635239	-0.265753	-0.0742947
m5C_19_target4	1.37565	1.32379	1.98401	1.83659	0.728388	1.85846	0.405606	-0.243787	-0.767505	0.429321	-0.607325	0.564217	-2.74344	-0.194644	-0.55197	-1.94645	0.843252	-2.17844	-1.47835	0.456273	0.34705	0.468629	1.10244	1.90684	-0.0169756	-1.62286	0.396123	0.472977	-0.223266	0.0353006	-0.14885	-0.134329	0.394089	-0.255261	0.513037	0.173765	-0.358244	0.00420061	0.132156	-0.353264	-0.988837	0.057685	-0.127272	-0.286633	0.00853229	-0.554925	-0.603432	-0.417784	-0.24202
m5C_19_target8	-1.79754	-2.07229	1.49437	-0.442554	-0.110982	0.20924	0.346249	0.524759	-0.669775	-0.349088	0.417398	0.250977	-0.812044	0.14147	0.0619473	-0.0535147	-0.1409	0.485904	-0.144059	-0.566071	0.160315	-0.484877	0.325345	0.563674	-0.196266	-0.145769	-0.263476	0.45542	0.0964423	-0.0974294	-0.226185	-0.150396	0.0730114	-0.437207	0.355894	-0.224705	0.316726	0.631177	0.1716	0.264833	0.0191377	0.117686	0.0590375	0.21041	0.160836	0.0891575	-0.250165	-0.0674743	-0.247163
m5C_20_target4	3.50113	-0.933641	0.492211	-0.544135	-1.47565	0.158239	-0.548145	0.686252	-0.8741	-1.08268	-0.833351	0.243317	-0.0837751	-0.116821	-0.25519	0.25357	-0.118024	0.301898	0.376406	0.16307	0.242659	-0.141114	0.157183	0.0107985	0.082987	0.0323565	0.192634	0.278073	0.465181	0.473991	0.68522	-0.374991	-0.580125	0.156272	0.0938489	-0.429503	-0.187881	-0.258545	0.189197	0.181444	0.137083	0.107725	-0.39129	0.183506	0.0702796	0.304295	0.149144	-0.0395177	-0.242913
m5C_20_target8	2.96832	-2.14158	0.195329	-0.510895	-0.981722	0.276485	0.0748963	0.380311	-0.229178	-0.321362	-0.274404	0.120731	0.112823	-0.13232	-0.607068	0.10225	0.246584	0.302893	0.337012	-0.308567	-0.12217	-0.205035	0.368222	-0.177413	0.0795493	0.32731	0.384897	0.48573	0.00220248	0.40558	0.0204094	0.150276	-0.0161363	0.0376435	0.326286	0.150932	0.0806398	-0.0980192	-0.0414147	-0.311394	0.178867	-0.0992586	0.269378	0.175899	0.0933675	-0.0823273	-0.130226	0.0326011	-0.40731
m5C_21_target4	3.252	-1.87285	1.56534	0.999365	-1.02146	0.034648	-0.317215	-0.14735	-0.0425131	-0.421695	0.435288	0.255674	-0.573897	0.163819	-0.00759887	-0.241256	0.0891101	-0.173073	-0.579945	0.240963	0.192151	-0.0752156	-0.0298429	0.238373	-0.536266	0.422467	-0.335809	0.249548	-0.359421	0.360961	-0.0703156	0.0389335	0.321016	0.317765	-0.532766	-0.720168	0.239959	0.338188	0.162987	0.344623	0.0724985	-0.260132	0.316452	-0.235694	0.0789532	0.129418	-0.180025	-0.399026	0.111581
m5C_21_target8	1.88798	0.521975	5.93194	-0.231405	1.03378	0.936766	0.87635	1.28547	2.35914	1.04912	1.36059	-1.0533	0.0516585	0.506078	-0.0677104	-0.193402	-0.425101	-0.419558	0.0677333	-1.09962	-0.115472	0.593984	-1.47666	1.68648	-1.30372	0.894299	0.196226	0.0199707	0.61464	0.227482	1.01026	1.09203	0.0192934	0.111603	0.172583	0.74787	-0.700939	-0.564068	-0.650958	-0.145837	0.0868808	-0.27209	-0.12511	-0.596837	-0.416206	-0.2616	0.286399	0.0259545	-0.637558
m5C_22_target4	-2.97881	0.029801	0.807513	2.34948	-0.112645	0.450469	-0.553898	-0.689333	0.567456	-0.0218162	-0.072274	-0.554252	0.512505	0.0564195	0.0914044	-0.891248	0.244373	0.100439	-0.170485	-1.38927	-0.163025	-0.645979	0.325121	-1.08351	-0.480977	-0.073132	0.302218	0.107287	0.349242	0.249288	-0.387342	-0.30698	-0.495629	-0.128276	0.293043	-0.000192415	-0.231045	0.850109	0.104572	-0.0186245	0.328629	-0.275405	-0.222401	-0.3209	0.299576	-0.197552	0.0340912	0.429713	-0.692369
m5C_22_target8	-4.68109	-1.32332	0.00644674	0.405306	-1.4366	0.343808	0.105343	-0.358381	0.698505	0.919982	-0.270438	0.0730413	0.142279	0.298051	-0.259836	0.0407093	-0.0200619	-0.19619	0.330583	-0.272698	0.0623438	-0.00918879	-0.0323267	0.0101703	0.209503	0.131991	0.0768786	-0.232074	0.274818	-0.559717	-0.0701101	0.246408	-0.203645	-0.077159	0.048425	0.0376643	-0.0602064	-0.0110124	-0.128442	0.297629	-0.108854	0.280247	0.191355	-0.0279571	0.05831	-0.264384	-0.00945956	0.0888508	-0.112692
m5C_23_target4	2.5423	-1.04328	0.312507	1.54789	0.120478	0.626815	-0.860724	0.509755	1.04231	0.514541	-0.431537	-0.19423	-0.471994	0.0907148	-0.225168	-0.125588	0.0480537	0.0723729	-0.0941867	0.154219	0.0157757	-0.149053	0.22282	-0.316595	0.116572	-0.0881643	-0.387989	-0.264515	-0.0440519	-0.294797	0.240878	-0.412298	0.0422977	0.0170395	-0.367702	-0.026577	0.612354	-0.299092	-0.327883	-0.510097	0.129282	0.348565	0.465353	0.330861	-0.293018	0.311176	-0.162842	-0.183834	0.220357
m5C_23_target8	2.61907	-0.406806	-0.0867849	1.01569	-0.266689	0.407031	0.376789	-0.0223326	0.220642	0.596445	0.330874	-0.450894	-0.278195	0.442903	-0.280921	-0.0501897	0.340975	-0.23679	0.126885	-0.0819293	-0.132453	0.0444866	-0.279231	0.0391885	-0.0849306	-0.151229	0.193711	0.387544	0.412049	-0.25654	-0.0670896	-0.280616	0.0705436	-0.456869	-0.316731	-0.134815	-0.598948	-0.308339	-0.0593221	-0.201622	0.0650655	-0.0560827	-0.414299	0.0712349	0.0684435	-0.246037	-0.465758	0.429398	0.129969
m5C_24_target4	-1.5282	-2.75266	-0.236987	1.05224	0.322888	0.0988113	-0.188644	-0.251558	-0.292351	-0.61635	0.447707	0.031996	0.0121566	-0.258837	-0.0249232	0.0857544	0.100992	-0.272758	-0.0417601	-0.000501297	0.3896	-0.182572	-0.0467464	0.225946	-0.128531	0.0404457	0.0276158	-0.00731492	0.0869172	-0.0894472	-0.0115368	-0.0548713	0.146787	-0.304119	-0.17222	-0.0139215	0.115351	0.175601	0.047867	0.0707671	-0.112618	0.0428903	-0.124937	0.0333785	0.0424392	0.322752	0.200381	0.13232	-0.0421291
m5C_24_target8	-1.56693	-2.29061	0.908078	-0.743003	0.602943	0.675253	0.649418	-0.203786	-0.0907596	-0.661034	0.0325556	-0.277709	-0.715496	-0.143634	-0.251243	0.180598	0.198643	0.0785948	-0.0801324	0.0158631	-0.057286	-0.151583	-0.213948	0.339827	-0.136262	0.0421992	-0.386752	-0.11591	0.093435	-0.2721	-0.0673467	-0.190847	-0.120643	0.176543	0.00436499	-0.228907	0.135239	0.500552	-0.180848	-0.315159	-0.0211892	0.0944016	0.518474	-0.13607	-0.139079	0.0639771	0.045071	-0.0700303	0.217796
m5C_25_target4	2.03902	-1.51851	0.174452	0.646028	-0.474239	0.095563	-0.393123	0.0552735	-0.676597	0.39979	0.0680194	0.099994	0.11737	-0.245827	-0.274301	-0.0313856	0.0177884	-0.098848	0.132477	-0.268404	-0.0169386	-0.302351	0.131129	-0.190078	-0.06682	0.252589	0.0702698	0.00813579	-0.044466	0.365129	0.00383647	0.0165783	0.291165	0.0778239	-0.573777	0.218013	-0.149478	-0.280125	0.163388	-0.120039	0.168232	-0.0508904	-0.107399	-0.034434	0.0626526	-0.175032	-0.0170676	-0.0656233	0.0741733
m5C_25_target8	3.39271	-2.24044	-0.681536	-0.462527	-1.42775	0.0306118	0.158906	0.452147	0.214271	-0.420912	-0.179035	0.058205	-0.0267172	-0.214264	-0.0290544	0.322805	-0.14504	0.26904	0.321152	0.38165	-0.0500798	-0.00108735	0.241959	0.239274	0.0442524	-0.137086	-0.249257	-0.0375762	0.298906	-0.0774088	0.320675	0.166869	0.0721745	0.205595	0.124298	0.0475289	0.0402648	-0.0190854	-0.0329441	0.190289	-0.0633919	0.147224	0.0105639	-0.266141	-0.0993977	-0.146303	-0.108907	0.0408816	0.242146
m5C_26_target4	-0.764036	-2.37422	-0.0896962	0.912461	0.507829	0.409957	-0.26457	0.0285655	0.199794	-0.29195	-0.268594	0.133059	-0.211602	0.0820511	0.246934	-0.372867	-0.0588041	-0.122412	-0.0658092	0.247244	0.231416	-0.197588	0.0695458	0.219534	-0.334735	0.147013	0.250193	-0.525666	-0.118338	0.0549209	0.0448449	0.270835	0.0889272	-0.237468	0.11719	0.00502833	0.477088	-0.307542	0.0646478	-0.198187	-0.0632157	-0.0160754	-0.100304	0.219008	0.142544	-0.00330615	-0.101008	0.260024	0.233083
m5C_26_target8	-1.62628	-2.40458	-0.462204	0.0527914	-0.116964	0.463486	0.208785	0.710669	0.136427	-0.58934	-0.00604645	-0.519122	-0.221259	-0.162162	-0.397503	-0.259523	-0.0895287	0.167664	0.16162	-0.281492	0.464755	-0.00201525	0.179973	0.455896	-0.00320903	-0.119151	0.0879003	0.40124	-0.00388606	0.239977	0.159914	0.217936	-0.174565	-0.331962	0.104405	-0.158634	0.160104	-0.19891	0.0268807	-0.0959763	-0.0789879	-0.312616	0.0783	-0.177825	0.0855893	0.0234292	-0.0923451	0.162739	0.413736
m5C_27_target4	-3.16563	-1.04079	1.27078	0.435781	-0.574263	-0.194318	0.266939	-0.257053	0.099731	0.511845	-0.4788	0.300937	-0.263928	-0.361634	-0.270321	-0.19866	-0.36238	-0.401443	-0.159465	0.229961	-0.591964	-0.0168301	0.0972344	-0.392516	-0.728821	-0.0628615	0.389712	-0.180285	-0.0736405	-0.44398	0.0256919	-0.230013	-0.0558216	-0.169611	0.0172073	-0.135778	0.110286	0.56543	0.199212	0.186792	0.0712427	-0.312497	-0.0662329	0.105117	0.40593	-0.0488033	-0.0394497	-0.18407	0.539014
m5C_27_target8	2.98832	0.228294	0.109921	0.329479	-0.887984	0.150266	0.0477068	0.894308	0.491726	0.405898	-0.112524	-0.391468	0.125688	0.265808	-0.0731571	-0.0646559	-0.498396	0.16635	-0.229827	0.00501689	0.338972	-0.19978	0.0107577	-0.35134	0.207667	-0.191148	-0.243528	-0.135977	-0.11386	-0.258503	0.18043	-0.0532218	-0.428486	-0.227745	0.714724	0.297615	0.207614	-0.025176	-0.18679	0.0796142	-0.167884	0.138269	-0.110391	0.436498	-0.152694	0.119969	0.252965	-0.118205	0.517443
m5C_28_target4	-0.356526	-1.0732	-0.321797	0.820616	0.0337096	0.981338	-0.123923	0.703267	-0.476056	-0.159604	-0.167826	-0.316464	-0.64162	-0.0181066	-0.205005	0.305456	-0.0320741	-0.615033	0.255312	-0.293247	-0.268539	0.0413921	-0.63126	0.646005	-0.0115055	0.297061	0.113942	-0.00878359	0.137496	-0.0587757	0.818539	0.362018	0.113847	-0.169254	0.0953182	0.333171	0.15304	-0.176721	0.330189	-0.158186	0.0530908	0.0602226	0.237091	-0.181867	0.340901	0.181932	-0.0675046	0.708319	-0.147099
m5C_28_target8	-2.37627	-1.31906	-0.0776227	1.24426	-0.679778	0.11987	0.491264	0.734904	0.0852031	0.138084	0.3575	-0.789846	0.27191	0.178168	0.137446	-0.240733	0.12169	-0.134155	-0.266946	-0.690578	-0.645272	-0.564866	0.305979	-0.0565495	-0.0946069	0.106237	-0.0611841	-0.296227	0.524815	0.265999	0.107642	-0.363587	0.3368	0.508265	0.229939	-0.0019821	0.339422	-0.375269	-0.0400716	-0.00608089	-0.312122	0.259741	0.243978	0.171116	0.0891851	0.231101	-0.140315	-0.35018	-0.127256
m5C_29_target4	1.81148	-2.63459	0.058516	0.332965	0.144132	0.226258	-0.249748	-0.0318221	0.452814	-0.170675	-0.278379	0.101989	0.408138	-0.0893101	0.242556	-0.151678	0.289878	-0.431154	0.180853	0.24079	-0.0328642	-0.0873899	0.309918	-0.266675	0.110251	-0.126192	0.111244	0.0914997	-0.276883	0.28373	0.174716	-0.034301	0.170652	0.150027	-0.312952	-0.0099946	0.220095	0.0675479	-0.20927	-0.152917	0.151733	-0.176104	-0.289005	-0.158518	0.085575	-0.172412	0.0352749	-0.109685	-0.154151
m5C_30_target4	2.80786	-1.33096	1.62426	0.549978	-0.490229	-0.708121	-0.547892	-0.806936	-0.335406	0.0206508	0.553998	-0.0158784	0.184016	-0.310022	-0.0590073	-0.286203	-0.0556656	-0.0525167	-0.378965	0.390817	0.150581	0.121803	0.3359	-0.0157272	-0.161964	0.101108	0.15935	0.314252	-0.153532	0.534654	-0.727972	0.162082	-0.0355342	-0.336211	0.133114	-0.306763	-0.32313	0.00691696	0.293205	0.444279	0.0615307	-0.414894	0.212031	-0.16319	0.212862	-0.0955253	0.0504415	-0.124775	0.0698717
m5C_30_target8	3.23561	1.01598	-0.294937	0.231323	-2.48917	0.609797	1.51999	0.737541	-1.21591	-1.47196	-0.75047	-0.8153	-0.183268	-0.0418175	-0.0781589	-0.566981	-0.631503	-0.252547	0.14722	-0.194177	-0.156562	-0.086121	0.119968	0.00121932	0.152089	0.00801227	-0.155219	-0.0214908	0.0344185	-0.210631	-0.370149	-0.330196	-0.0243036	-0.0229469	-0.304308	0.407948	-0.461888	0.0363055	-0.402996	0.656693	0.199433	-0.647332	0.0172997	0.205358	-0.0156762	0.248617	0.191014	-0.0992777	0.0960434
m5C_31_target8	-2.56789	-2.02199	2.58446	-1.17399	-0.550916	-1.12407	0.555666	0.0509276	-0.906883	-0.44254	1.09382	-0.00720216	0.0609936	-0.257516	-0.0129565	-0.139383	-0.0155089	0.0282337	0.0586863	-0.434068	-0.0831404	0.158276	0.0557201	0.15716	0.0246169	0.213251	0.051546	0.367765	0.0312929	-0.105151	0.391177	-0.208811	-0.192587	-0.0108408	-0.0672061	-0.321856	-0.102575	-0.132961	0.244629	0.0862045	-0.292141	0.0169757	-0.0939191	-0.0965532	0.00982092	0.0740842	0.139117	-0.0261792	0.244024
m5C_32_target4	-0.85456	-2.30789	1.42415	0.152717	0.419372	-0.613058	-0.0355696	0.0226838	-0.462305	0.0125497	0.0259039	0.338566	-0.126055	0.0429159	-0.249068	-0.452728	-0.461778	0.192642	0.219781	0.153879	0.427603	-0.00970977	0.0920722	-0.111972	-0.470652	0.193244	0.256642	0.172182	0.108518	0.0763446	0.193046	0.518354	-0.405599	0.271612	-0.0546501	-0.61339	0.221627	0.223725	0.151512	0.0491519	0.0287111	0.069331	0.089065	0.0233308	-0.0737938	0.0332021	0.0871799	-0.00497326	-0.106333
m5C_32_target8	2.89675	-1.59586	-0.243926	0.202721	-0.856031	0.00415037	-0.363437	0.12824	0.587399	0.485351	0.284365	0.0795795	0.16337	0.220393	-0.606003	-0.411543	-0.0604743	0.55821	-0.176721	0.0222661	-0.213911	-0.144681	0.415658	-0.0566854	-0.439607	0.254707	-0.523137	0.32904	0.0620198	0.146374	-0.221028	0.123278	0.110685	0.30056	-0.135919	-0.13823	-0.255816	0.143617	-0.0947878	-0.0844828	-0.0779822	0.0788495	0.354257	-0.0173052	-0.238653	0.0346402	-0.238581	-0.412252	0.100204
m5C_33_target8	-0.590508	-3.31278	-0.205796	0.0790558	0.341065	0.408499	0.685063	0.252832	0.252481	-0.00994264	0.282959	-0.093388	-0.303716	-0.491739	-0.213445	0.621574	-0.0446181	0.188811	0.597427	-0.456246	0.209445	0.153917	0.0619041	0.429837	0.0878243	0.0824785	0.142306	-0.00278108	-0.0848377	0.0738185	0.239357	-0.0204626	0.173597	-0.0489603	0.0293808	-0.0759718	-0.108016	-0.213423	-0.0084233	0.136601	0.15881	0.183104	0.40347	-0.03331	0.15613	0.00949643	-0.227388	0.170679	-0.0701441
m5C_34_target4	-0.148157	-1.288	-0.235105	1.14218	0.207225	-0.10414	-0.189277	-0.474503	0.32623	0.507911	-0.203638	-0.677052	-0.124254	0.37173	0.47904	-0.522688	-0.229968	-0.739772	-0.0140296	-0.223942	0.425606	-0.0912499	0.43584	-0.701906	-0.438287	0.150411	0.428213	0.613575	0.46136	0.130767	0.0257778	0.157084	-0.416475	0.336184	0.351166	0.432804	0.308442	-0.172935	0.376061	0.228395	-0.123389	-0.225346	0.197642	-0.0544546	0.0752103	0.250822	0.408017	-0.248716	-0.110898
m5C_34_target8	2.79132	-1.04256	-0.985626	0.511722	-1.45149	-0.159479	0.46188	0.302777	0.0474967	0.285025	0.497387	-0.295641	0.0113462	0.152422	0.0895889	-0.440734	-0.092098	-0.110279	-0.0412023	-0.358289	0.274296	-0.219674	-0.225237	0.0282199	0.259589	-0.228582	-0.154993	0.214271	0.215048	-0.360472	-0.162091	-0.227573	-0.43177	0.219451	-0.155461	0.342433	-0.146818	-0.392168	0.59145	-0.646782	-0.0018531	-0.308184	-0.0858017	0.428131	0.287896	-0.161134	0.58964	-0.42597	0.0341757
m5C_35_target4	2.59355	1.05715	1.19069	0.262963	-1.76234	-0.439359	0.140594	0.616423	-1.70571	-0.444314	0.491485	-0.935409	-0.914873	0.00416676	-0.00182924	-0.360069	0.11436	0.169008	-0.169475	-0.009511	0.103602	-0.368728	-0.426538	-0.54788	0.3311	0.164734	0.175398	-0.951797	-0.320621	0.317199	-0.551088	-0.0745018	-0.0631607	-0.160333	0.24865	0.796684	-0.177233	-0.0493663	0.343476	-0.00654303	0.344763	0.604181	-0.0766324	-0.40999	0.403574	-0.397478	0.978253	0.151462	0.450842
m5C_35_target8	-6.1484	0.789589	0.342081	0.282691	-2.31047	0.714417	-0.639761	0.562491	0.308436	0.310583	-0.353135	-0.241335	0.0744172	-0.0116432	0.246598	0.318043	-0.0776801	-0.517941	-0.501012	0.0332555	0.124905	0.489931	-0.194187	0.684744	-0.441584	0.110688	-0.0124153	-0.20527	-0.675233	-0.38622	-0.021577	-0.0827267	0.0992901	0.218649	-0.127888	-0.820162	0.0365535	-0.297681	0.244898	-0.62496	-0.317419	-0.0240491	-0.332959	0.145183	-0.165286	-0.0631822	-0.00251133	0.0162904	-0.170569
m5C_36_target4	2.95289	-2.48686	0.53019	0.385192	-0.484021	0.781173	-0.316706	0.0729601	0.324147	-0.314153	-0.680018	0.561775	-0.0724302	0.0325928	0.29552	0.0227776	0.286283	0.218212	-0.237598	-0.134876	0.168581	0.0504155	-0.265213	-0.303835	-0.0332593	0.358169	-0.10576	-0.0405632	-0.111312	-0.163106	-0.143599	-0.0379883	-0.094259	0.214784	-0.315828	-0.0083705	-0.132352	-0.115445	-0.373419	-0.0446389	-0.00918657	0.137064	-0.174154	0.0879329	0.0258489	-0.347486	0.223037	-0.14874	-0.32817
m5C_36_target8	-3.52649	-1.83477	0.270437	0.329326	-0.429244	0.25695	0.355879	0.519444	0.492192	0.0905215	0.00396538	-0.758437	0.270276	-0.621866	-0.201461	-0.0825517	0.105553	-0.126682	0.0555802	-0.440524	-0.252268	-0.107619	0.0470524	-0.226229	0.258688	-0.213368	0.513491	0.237736	-0.333983	0.102886	-0.0635884	-0.3367	-0.032283	-0.255405	0.338047	0.0487022	0.0836925	-0.0807627	-0.323569	-0.0255155	-0.165159	0.13603	-0.196226	0.0595734	0.109936	0.260275	-0.0387743	0.185632	0.105976
m5C_37_target4	3.19465	-1.6385	0.447369	0.419305	-1.13632	0.686319	-0.592355	0.103187	0.993977	-1.1919	0.153682	-0.757611	-0.408476	0.481116	0.503545	0.311839	0.514832	-0.084466	0.00874772	1.02589	-0.558583	-0.7241	-0.592287	-0.326041	-0.0357733	0.632106	-0.0168405	0.100711	-0.32294	-0.475532	0.0021546	0.293295	-0.0765944	-0.272121	0.422365	0.303834	0.332915	-0.0485183	0.135003	0.080971	0.041609	0.585702	-0.0689578	0.209843	0.184191	-0.101721	0.128939	0.102206	-0.211158
m5C_37_target8	-2.87012	-2.09114	0.0852619	0.423793	-0.0910947	0.706223	0.396346	-0.147828	0.409854	-0.209434	0.341685	-0.360733	-0.0383233	-0.477696	-0.3983	-0.233959	0.0661136	-0.135314	0.505989	-0.240197	-0.418883	0.33066	0.00726584	0.480954	0.141504	0.00146914	-0.0614594	-0.630926	-0.0868504	-0.0714242	-0.164296	-0.703414	0.0709711	0.148451	0.293109	0.148769	-0.313942	0.170679	-0.0403439	0.297185	-0.0257125	-0.242395	-0.255269	-0.286988	-0.171411	0.105438	-0.00707264	-0.187222	0.114468
m5C_38_target4	1.28059	-1.18714	0.144404	0.169485	-0.182987	-0.220796	-0.297865	-0.134258	-0.833268	0.267792	0.0975404	0.15781	-0.00333031	-0.0447379	0.631747	-0.0937527	0.162593	-0.533247	-0.058015	0.289773	0.0947599	-0.353255	-0.143087	-0.328877	-0.179405	0.340726	-0.133306	0.0885603	-0.400771	0.586297	0.260468	-0.173268	-0.0157386	0.376148	0.111586	0.158115	-0.397874	-0.211248	0.167939	-0.302795	0.111107	-0.317707	-0.635023	0.368942	-0.110557	-0.189359	-0.131207	-0.253601	-0.0416809
m5C_38_target8	-2.11789	-2.67503	-0.656649	0.166256	0.273992	-0.116803	0.353566	-0.102716	0.835881	0.0123125	0.204719	-0.0219442	-0.0692569	0.0852168	0.590519	0.263691	-0.0465054	0.144394	-0.171995	-0.0441695	0.102764	-0.264363	0.00878419	0.0470858	0.275583	-0.748909	0.387959	-0.539805	-0.315873	-0.0427377	0.0746593	-0.157459	-0.0276733	-0.0559869	0.162241	0.0619442	0.074277	0.107332	0.21755	-0.37722	0.133283	0.0776023	0.322994	0.502972	-0.338797	0.176792	-0.113277	0.0117032	-0.0429305
m5C_39_target4	2.37079	-0.140053	1.94526	1.87874	0.139369	0.480262	-0.628713	-0.225003	0.0182777	0.0950446	0.0398329	-0.852333	0.340564	0.0183877	-0.41864	0.112832	0.409167	0.238219	0.362304	0.420248	0.135285	0.697094	-0.220172	-0.825991	0.438389	-0.559381	0.115055	-0.0821031	-0.0513621	-0.0415358	-0.00457424	-0.49618	0.365144	-0.264826	0.00287134	0.0942163	0.587437	0.0889788	0.131242	0.358359	-0.204094	0.305112	0.436513	0.116674	-0.517691	0.235164	0.342361	-0.267387	0.415015
m5C_39_target8	-5.0009	1.78124	-0.440836	1.2101	-1.63295	0.465897	-0.924065	0.877058	1.13878	0.597746	-0.335908	-1.86927	-0.238728	0.204604	0.0869203	-0.306892	0.564279	-0.947852	0.0311876	0.274346	0.684457	0.376777	0.000286456	-0.53543	0.47616	0.0431222	-0.0843461	0.419838	0.321677	0.283412	0.523349	0.490823	0.482848	0.633199	-0.555759	0.31984	0.630139	0.420496	0.833735	0.071348	0.54428	-0.699977	-0.266422	0.0412095	-0.819224	0.22767	-0.639812	0.748681	0.00255778
m5C_40_target4	2.70451	-1.1065	0.205668	0.757885	-0.597189	-0.0282398	-0.186069	-0.393891	0.251169	-0.278832	-0.471131	0.0173262	-0.17107	0.388896	0.339655	-0.154453	-0.140868	-0.257854	-0.531781	0.194297	0.270364	0.05688	0.0825484	-0.234209	-0.46936	-0.417542	-0.214295	-0.271246	-0.112465	0.00558742	-0.235732	0.156969	-0.281837	-0.043254	0.147183	0.274787	0.172076	0.314692	0.0469958	0.587361	0.38124	-0.28406	-0.321025	0.0725611	0.0285937	-0.0618251	-0.239807	-0.0566316	0.127481
m5C_40_target8	-6.07668	-0.715163	0.880483	-0.432749	-2.1139	0.309404	-0.177246	0.468841	-0.236883	0.196897	0.122629	-0.263777	0.389872	-0.348141	-0.283706	0.40437	0.142266	0.0245027	-0.0109129	-0.126441	0.661337	0.259207	0.346881	0.161822	0.217479	0.00864832	-0.182175	-0.328141	-0.413663	0.126548	-0.0972231	0.0241588	-0.129152	0.0930817	0.17332	0.0669231	-0.126899	0.244691	-0.144355	-0.101853	-0.180767	0.063843	-0.0444401	0.203865	-0.114175	-0.109079	0.115152	0.0943643	-0.0204515
m5C_41_target4	3.15461	0.446535	0.728305	1.21732	-0.725064	1.39743	-0.655838	-0.284947	-0.110713	-0.822561	-0.286316	-0.515948	-0.328329	0.391655	-0.199076	0.781369	0.115315	0.0774061	0.449185	-0.060125	-0.772731	0.0545626	0.978992	-0.03928	0.0994522	0.107918	-0.342667	-0.624818	0.380148	-0.171993	0.00304072	0.0965029	0.113107	0.311581	0.226047	0.114115	-0.112224	-0.116815	-0.335111	0.696218	0.125836	0.0650022	-0.0965477	-0.340528	0.275128	0.493095	-0.137147	0.336146	0.586274
m5C_41_target8	2.74589	-0.664706	-0.617926	0.537114	-1.00383	-0.354613	0.434908	0.243881	-0.243523	0.804068	-0.163221	0.358271	-0.286136	0.11047	-0.0203105	0.136057	-0.182638	-0.0511299	-0.00286643	0.205489	0.249163	-0.178399	0.246115	-0.228487	0.209247	-0.328623	-0.108299	0.0392093	0.481069	-0.251389	0.407106	-0.366292	-0.0780258	-0.217136	0.250066	-0.0830729	-0.123093	0.536217	0.23455	-0.248226	-0.20286	-0.301863	-0.0786405	0.144585	-0.20779	0.0783176	0.389232	0.0674844	0.0460378
m5C_42_target4	1.80077	-1.46455	5.12056	-1.06959	0.768171	-0.302126	0.196025	-0.787971	0.702258	0.00475783	-0.459221	0.191077	0.809969	0.294309	0.495751	-0.0904213	0.00577907	-0.400456	0.355596	-0.242767	0.460008	0.116487	-0.133944	-0.297549	-0.034119	-0.178139	0.328332	-0.20337	-0.109486	-0.318805	-0.330264	0.310765	0.0262243	-0.0887495	-0.176646	-0.0645845	0.112167	0.0923212	0.0570753	-0.155596	-0.176206	0.0153448	-0.116421	0.344538	0.173092	0.189378	0.00967514	0.277775	-0.179487
m5C_42_target8	2.81254	-0.769366	1.09223	0.400922	-0.654482	-0.1025	0.193871	0.236039	0.333053	0.809106	0.331382	0.307984	-0.447382	-0.0660551	-0.188296	0.12314	-0.237089	0.184667	-0.0415175	0.383012	0.0694258	0.109141	-0.0456488	0.102772	0.239528	0.00610708	0.196182	0.0378798	0.0164638	0.0420338	-0.870615	0.350692	-0.457296	0.426607	-0.329971	-0.389072	-0.0840443	0.468363	0.241084	-0.44078	-0.455697	-0.57894	0.166491	0.156447	0.273929	-0.297071	0.316844	-0.201595	-0.000766938
m5C_43_target4	-0.145965	-1.64426	2.18275	-0.81144	0.344216	-0.359232	-0.00473254	-0.433519	-0.664813	0.0993407	-0.335082	-0.0861912	0.528184	0.244046	-0.0915173	-0.249613	-0.183048	-0.358402	0.279532	-0.346153	0.349135	-0.103512	-0.0865637	-0.018219	0.0121406	0.080956	-0.280369	-0.191154	-0.146504	-0.0104484	0.295328	0.333679	0.0629268	0.0485496	-0.151627	-0.0882028	-0.0506425	0.174032	0.166871	-0.0586986	-0.190748	0.108174	-0.417044	-0.0220607	0.201238	0.255918	-0.177381	0.0951316	0.0023409
m5C_43_target8	3.84657	-1.4228	0.308274	-0.36927	-1.27812	0.215298	-0.504655	0.450131	0.821153	-0.74481	0.144162	-0.558496	-0.339668	-0.174072	-0.00642506	-0.151295	-0.108584	0.693166	0.738938	-0.341984	0.107068	-0.529726	0.0801424	0.29228	0.222167	-0.439058	-0.372753	-0.130453	0.201598	0.0114643	-0.220885	-0.247702	0.54782	0.139437	0.334894	-0.44556	0.0393832	-0.675998	-0.373761	-0.141481	0.380715	-0.0148096	0.0289667	0.224603	-0.098144	0.0547799	-0.113657	-0.37105	-0.472948
m5C_44_target4	-0.100556	-2.13487	-0.171984	0.264565	0.662584	0.296782	-0.588123	0.243083	-0.060107	0.0569998	-0.435493	-0.484155	0.0236601	0.109925	0.233729	-0.0843152	0.031029	-0.231706	0.193715	0.433929	0.0974627	-0.0312963	0.0418273	-0.272532	0.454441	-0.0138379	-0.0236876	-0.147683	-0.258447	-0.239827	-0.128971	0.619624	0.247983	-0.159315	0.171922	0.0261879	-0.0867094	-0.227975	-0.187108	-0.275878	0.444359	0.107524	-0.359784	-0.214429	0.0129068	-0.0580738	-0.0366325	0.0222712	0.0847602
m5C_44_target8	1.77253	-1.0153	-0.683945	-0.104773	-0.627007	-0.0705391	0.50535	0.384945	-0.710548	0.7398	-0.041023	-0.365537	0.270164	-0.0433974	-0.114695	0.205975	0.394358	-0.250131	0.104499	-0.345199	-0.183115	-0.0257305	-0.690428	-0.503351	0.304123	0.221096	-0.0774846	-0.236331	-0.00183225	-0.236596	-0.270744	-0.23377	0.35157	0.311259	-0.1815	0.227939	0.143507	0.0654487	-0.0418824	-0.288043	-0.220954	0.20242	0.0662796	-0.243015	-0.0669657	-0.111674	-0.316084	0.0225254	-0.301293
m5C_45_target4	2.15627	-0.152096	1.3127	1.69721	0.313952	0.521622	-1.04526	-0.00212803	-0.677155	0.542714	-0.747137	0.218203	0.0113469	-0.904761	-0.352839	-0.0990946	-0.547091	0.187954	-0.873788	-0.453096	-0.38279	0.354997	-0.125734	-0.442849	-0.0609945	-0.610978	0.552137	-0.390158	0.734853	0.209429	-0.288255	0.507586	-0.120225	-0.104387	-0.415135	0.707524	0.226449	0.648752	0.135176	-0.249753	0.0761442	-0.51853	0.0875447	-0.242402	-0.602444	-0.215279	-0.160575	-0.214936	-0.217759
m5C_45_target8	-0.0314001	-2.82942	0.593036	-1.35161	0.376243	-0.0771576	0.713558	-0.20525	0.429212	0.377208	-0.947856	0.405239	-0.247181	0.0997316	-0.330046	-0.264103	-0.959362	0.342804	0.367191	0.481997	-0.443915	-0.36796	0.0888985	-0.0853656	-0.243171	-0.26672	0.109209	-0.27393	0.0141098	-0.362331	0.0487209	0.588545	0.321198	0.256761	0.406172	-0.295731	0.0448802	0.429043	-0.0181467	-0.0573694	-0.159978	0.0628012	0.197303	-0.209275	-0.00547617	-0.185603	-0.20243	-0.0893463	-0.317817
m5C_46_target4	0.359323	-2.82049	-0.940332	0.515344	0.450887	-0.10666	-0.470759	-0.0995355	-0.083095	0.187313	0.270275	0.202374	0.223852	-0.554807	-0.269332	-0.231894	-0.410813	-0.0245693	0.1305	0.57091	0.607802	-0.246364	0.216787	0.175643	-0.072732	0.192929	0.233912	0.0712036	0.207308	-0.330928	0.0618797	0.224324	-0.174482	-0.064408	-0.209082	0.130142	-0.0399149	0.156594	-0.265021	0.104248	-0.048071	0.00962874	-0.0235395	-0.112963	-0.030013	0.146537	0.147292	-0.0215235	-0.224667
m5C_46_target8	-0.935794	-3.11659	0.854722	-1.43511	0.415549	-0.553681	0.77358	-0.635313	0.155085	0.250726	0.177436	0.39757	-0.649395	-0.303437	-0.435216	-0.379431	-0.515299	0.334259	0.120003	-0.240615	0.181234	0.173069	-0.0272325	0.2325	-0.307468	0.169625	-0.200979	0.0953996	-0.0227428	-0.33987	0.0569965	0.0828659	0.00519765	0.162888	-0.0705896	0.413914	0.410909	0.395737	-0.189805	-0.325502	0.148551	0.144326	-0.155897	-0.183707	-0.137648	0.148754	0.163892	0.182188	-0.0236533
m5C_47_target4	-0.291164	-1.86739	0.553071	0.394361	0.746233	0.0567037	0.364597	-0.283129	0.634942	-0.25945	-0.712589	0.134224	0.197078	0.105053	-0.0167566	0.175979	-0.171366	-0.358259	-0.648936	0.548185	-0.161859	0.0102989	-0.61763	-0.152445	-0.343922	-0.390059	0.175095	0.028457	-0.208918	0.491571	0.162661	-0.0861084	0.196187	0.334466	0.311437	0.0921287	0.143358	-0.158373	-0.189561	0.14637	-0.0500051	-0.210675	0.233833	0.166262	0.0703288	-0.383808	-0.0732118	0.0103616	0.538389
m5C_47_target8	1.39386	-0.375312	0.20751	1.11851	0.575407	1.09969	0.629493	0.87655	-0.081495	0.111207	0.705378	-0.0692849	0.314644	1.4087	1.05281	0.898797	0.0925305	-0.291181	-0.598073	0.83616	-0.189939	0.223801	0.39615	-0.322582	0.141516	-0.196212	0.222666	-0.052613	-0.320839	0.428341	0.538131	-0.163922	0.268482	-0.347652	0.159743	-0.428542	0.168846	-1.10892	-0.606013	0.244673	-0.355761	-0.210592	0.371831	-0.386792	-0.164383	0.3539	0.0458406	0.0134372	0.0689916
m5C_48_target4	1.66351	-1.42667	0.167386	1.25482	-0.392859	-0.202327	-0.934544	-0.502782	0.244902	-0.470326	0.842497	-0.413564	-0.00124476	0.652623	0.958872	-0.256235	-0.151296	-0.210154	0.649895	0.135392	0.275833	-0.602947	-0.41702	0.055517	-0.584642	-0.189108	-0.0663903	-0.146847	0.0265944	0.819109	0.138342	0.0169039	0.137614	0.190852	-0.148421	0.204907	-0.415432	-0.248156	0.128499	-0.626263	0.71765	-0.110081	-0.04901	-0.149291	0.40056	-0.00174872	0.0814789	-0.0358077	0.158301
m5C_48_target8	3.45301	-1.09733	-0.206542	-0.00852503	-1.78316	0.196365	0.56155	-0.43267	-0.0193544	-0.185974	0.418079	-0.396994	0.150595	-0.129941	-0.682737	0.0308515	0.0522165	0.321946	0.131637	0.525003	0.320343	0.183449	-0.223975	0.347608	-0.351486	-0.311823	-0.295183	0.0941612	0.0848279	-0.172157	0.411749	-0.0988066	-0.405599	0.145586	-0.211083	-0.235473	-0.00608754	0.153031	0.308196	-0.371926	-0.0120193	0.415056	-0.0909521	-0.296861	0.0228426	0.0799017	0.0918358	-0.111824	0.318451
m5C_49_target4	2.7637	-0.83285	-0.0702181	0.715561	-0.543623	-0.254995	-0.445747	-0.686973	-0.590819	-0.185267	-0.275808	-0.672253	0.0926381	0.332741	-0.348418	-0.425149	0.412988	0.075275	-0.0530062	0.102062	0.000353729	0.131804	-0.218586	0.0830132	-0.29538	0.0377877	-0.0367964	0.103794	-0.0145186	-0.310645	-0.087019	0.189042	-0.196637	-0.170492	-0.0151571	-0.117749	0.366533	0.0807982	0.01817	-0.118984	-0.025538	-0.038266	-0.748696	-0.0614211	0.210943	-0.00135019	-0.333001	-0.191269	0.106497
m5C_49_target8	0.484461	-2.09995	-1.53269	0.38415	0.21727	0.571203	0.952181	0.0605806	-0.0778092	1.08726	-0.25755	-0.117213	-0.119244	-0.514894	-0.126583	-0.144704	0.127433	0.0801148	-0.147016	0.315645	-0.208466	0.338745	-0.349977	0.11848	0.478551	0.295516	-0.370797	-0.240301	0.116902	0.276759	-0.0691999	-0.362854	-0.200802	-0.0596098	0.164306	0.112037	0.039731	0.119075	0.0719322	0.122388	-0.0457095	0.316324	-0.335825	-0.348243	0.00904636	0.0697069	0.0974924	-0.313751	-0.0999856
m5C_50_target4	-0.508874	-1.95993	0.837363	-0.0317269	0.546783	0.086913	0.2019	-0.0182524	-0.175893	0.0473604	-0.458807	0.471402	-0.425102	-0.0314858	-0.0600818	0.198595	-0.23442	-0.0236507	-0.142685	0.474611	0.200114	0.00564134	0.254191	-0.138816	-0.228739	0.0908245	-0.110124	0.0421691	0.0548804	-0.0905245	-0.12411	0.41714	0.128963	-0.0504487	0.0897198	0.101682	-0.073245	0.193437	0.303382	0.195948	-0.264588	-0.00580967	0.0291416	0.0533448	0.0331147	-0.130543	0.254132	0.100509	0.171577
m5C_50_target8	3.24007	-0.984697	0.0367603	-0.0404075	-1.30737	-0.0237281	0.38305	0.554773	0.175977	-0.302272	-0.297182	0.0620736	-0.201573	0.341352	-0.220726	-0.0774946	-0.164753	0.138471	-0.227726	0.180922	0.317562	0.149249	-0.0789232	0.660648	-0.634225	-0.164381	0.136494	0.168455	-0.156908	-0.209765	-0.0581005	-0.202185	0.00161318	0.398843	0.110916	0.363461	-0.436561	0.203936	-0.186637	0.344622	-0.240969	0.317575	0.132514	0.0693028	-0.0680939	0.0309076	-0.192122	-0.21258	0.301932
m5C_51_target8	2.47807	-0.638878	1.47588	-0.624583	-0.263574	0.463254	-0.0481667	-0.213345	-0.266416	-0.105928	-0.2264	0.153602	-0.866056	0.029301	0.266215	0.0442302	-0.0289329	0.320524	-0.23012	0.157138	-0.501285	-0.370852	-0.164352	-0.950235	0.447871	0.0933399	-0.144771	0.659919	-0.705878	-0.609272	-0.447291	-0.0806677	0.133756	0.562665	-0.0902128	0.260405	0.296574	0.022039	0.331115	-0.318626	0.00966164	0.499388	0.0248834	-0.370551	0.489825	1.03108	0.574178	0.226637	0.856998
m5C_52_target4	2.66485	-1.30268	-0.471758	0.993281	-0.402951	0.294645	-0.604744	-0.276859	0.235977	-0.239808	-0.248012	-0.0555062	0.0813971	0.312894	-0.311119	0.045298	-0.383206	0.263199	0.249937	0.0160004	0.376998	-0.0482452	-0.372608	-0.114232	0.13399	-0.282501	0.0815812	-0.10443	-0.179029	0.156544	-0.0611055	-0.132751	0.085653	-0.0197077	0.11803	-0.276782	-0.042471	-0.367006	0.00331876	0.0245348	-0.0367076	-0.106361	-0.0395557	-0.522441	-0.0360127	-0.177238	-0.0294977	-0.20602	-0.249983
m5C_52_target8	-0.254062	-3.04459	0.098678	-0.422464	0.116942	0.415927	0.581669	0.244033	0.00970303	0.0199813	-8.32209e-05	0.0576472	-0.349906	-0.692739	-0.390051	0.0034983	-0.56378	0.375077	0.6441	-0.0509508	0.386721	-0.305005	0.563955	0.25706	0.0673618	-0.0571263	-0.252823	0.49543	-0.0163144	-0.0849051	-0.0877463	-0.076071	0.316925	-0.102392	0.12277	0.0516414	0.0787206	0.230264	-0.139018	0.020841	0.315775	0.349577	0.433167	-0.731571	0.103073	0.198215	-0.00398743	-0.300086	0.19456
m5C_53_target4	-0.672339	-2.03288	-0.179953	0.612531	0.961779	0.707571	0.126457	-0.158258	0.418978	0.0499534	-0.752225	0.20848	-0.336683	0.109869	-0.321725	-0.209354	-0.623038	-0.35082	-0.0741006	-0.279528	0.0409997	-0.0347335	0.0771909	-0.346691	-0.110752	0.300969	-0.223926	-0.220971	0.0787365	-0.558953	0.102385	0.508862	-0.0222887	0.409269	-0.127799	0.137272	-0.0779729	0.191725	-0.14659	0.131906	-0.0726325	0.235245	0.522764	-0.059598	-0.137134	0.0755698	-0.0510713	-0.233249	-0.0437874
m5C_53_target8	-2.03999	-3.37133	-0.738355	-0.270117	-0.18391	-0.759162	0.616986	-0.348883	0.311106	0.44966	0.03232	0.901923	-0.434072	-0.838007	0.332486	-0.131825	-0.524087	0.137532	-0.212434	-0.0258042	0.457112	0.374123	0.279791	0.0694389	-0.170743	0.450133	-0.584307	0.15037	-0.0186403	-0.524312	0.0696659	0.0168964	-0.00450981	0.150194	-0.216562	-0.0242841	0.0213462	0.168362	0.37283	-0.310093	0.214169	-0.0869574	0.395644	0.0329802	-0.078416	0.025402	-0.271178	0.31879	0.0648045
m5C_54_target4	3.1814	-1.56341	-0.396799	0.140419	-1.09567	-0.219631	-1.07224	-0.0259317	-0.145546	-1.06783	-0.084125	0.036582	0.243027	0.0560739	-0.524513	-0.33991	-0.159121	-0.160851	0.230426	0.108764	0.272349	-0.168123	-0.191103	-0.266742	-0.418631	-0.120339	0.406575	-0.0289261	-0.238891	-0.173128	0.395117	0.177439	-0.0706389	0.199412	0.0968964	-0.102459	0.0522844	-0.117083	-0.00849312	-0.190075	0.288047	-0.0744721	-0.0279563	-0.0710677	0.169924	-0.00764606	0.0621641	0.161549	0.087738
m5C_54_target8	1.72128	-1.51728	-0.167082	-0.908278	-0.052671	-0.0148544	0.211271	0.595433	0.192175	0.455225	-0.0728154	0.189861	0.0816912	0.126317	0.43405	0.0255737	-0.0838187	-0.357749	-0.0648544	-0.0703756	0.127441	0.164477	0.0392849	-0.595717	0.29457	0.0582595	-0.0547157	0.0292245	0.0501231	-0.326432	0.312784	0.123695	0.201954	-0.436645	0.0648885	0.243652	-0.0143769	0.116429	0.0362836	-0.356429	0.122451	0.138814	0.0993816	0.0870009	-0.394812	0.094418	-0.224399	-0.071421	-0.066096
m5C_55_target4	0.697712	-2.07118	1.12295	-0.241254	0.39527	-0.423412	-0.208289	0.123027	-0.361806	0.651043	-0.0511511	0.148353	0.172314	-0.132234	0.351682	0.154842	0.149524	-0.166558	-0.0861817	0.677121	0.274951	0.274444	0.0053155	-0.314308	0.265241	0.273357	0.276334	0.014774	0.0146218	0.388267	0.137415	0.175774	-0.0996012	0.269141	-0.00728608	-0.418809	0.450184	-0.0643192	-0.10784	0.00568904	-0.194633	0.112402	-0.297116	-0.184071	0.288613	-0.0452432	-0.217532	0.0101747	-0.139218
m5C_55_target8	0.966206	-1.06084	-1.0697	0.230916	-0.128781	0.649197	0.3496	1.08205	-0.379735	0.904103	-0.273194	-0.195744	0.0884751	0.0610723	0.113095	0.365463	-0.061784	-0.0805863	0.492356	-0.104591	0.0989817	-0.028985	0.309019	0.0773611	0.305527	0.278728	0.117947	0.64039	0.201754	0.0400223	-0.0437792	-0.182441	0.394157	0.350233	0.390387	0.0744617	0.0280945	0.185511	-0.150445	-0.384672	-0.00838268	-0.111537	0.290249	-0.0214673	0.323618	0.413616	-0.210077	-0.278022	0.0996189
m5C_56_target4	-1.05636	-0.785606	1.22846	0.423528	0.713528	0.318804	0.511472	0.591121	-0.54161	0.263485	-0.276223	-0.325938	-0.11379	0.0367452	-0.26999	-0.321473	0.0167455	0.564922	0.0150131	0.832293	-0.646669	-0.245347	0.380251	-0.355276	-0.485184	0.141227	0.26637	-0.555252	0.188134	0.452877	0.0341263	-0.255195	0.129683	0.10905	-0.158782	-0.0255856	0.204974	-0.200566	-0.318488	0.144076	0.0219239	0.0678317	0.255947	0.121214	0.111629	0.0149094	-0.321384	0.209201	0.723199
m5C_56_target8	2.30022	-2.08944	-0.299038	0.434192	-0.706529	-0.0335162	0.319036	0.440968	0.0200133	0.600466	0.38828	-0.245479	0.426252	-0.290652	0.462963	0.176655	-0.0976735	0.189878	-0.00970989	-0.046584	-0.265647	0.0977939	-0.373733	0.280688	0.317741	-0.174545	-0.138279	-0.363575	-0.378802	0.213524	0.0776205	-0.0748445	0.163854	-0.0946694	-0.2677	-0.0876079	0.464331	0.258416	0.149159	-0.123042	0.371284	0.0209446	-0.0810102	-0.120458	0.306804	-0.569435	-0.00892038	0.0468976	-0.0610403
m5C_57_target4	3.34437	-1.11463	0.303614	0.50021	0.0180997	0.743603	-0.591783	-0.404221	0.697422	-0.129235	-0.596624	-0.0664787	0.106372	-0.84285	-0.452784	-0.395107	0.284773	-0.000139846	0.125335	0.468411	0.235321	-0.152422	-0.269858	-0.0451608	-0.310935	0.501538	0.0753219	-0.113889	0.0783564	-0.636816	-0.179564	-0.171145	0.114275	-0.118965	-0.0820383	-0.227169	-0.0689451	-0.00609655	-0.267973	-0.0173841	-0.337775	-0.0202978	-0.0729008	-0.108471	-0.390535	-0.0388482	0.203474	-0.0884869	0.113455
m5C_57_target8	2.56069	-1.52106	0.0628103	0.187963	-0.698486	-0.451406	0.220903	0.287903	0.522682	-0.221149	0.256468	0.21121	-0.159378	0.206557	0.188603	0.250547	-0.180601	0.301772	-0.210694	0.235442	0.0803666	-0.518775	0.0936891	0.149123	0.00604733	-0.0948446	0.295099	0.20321	-0.07321	0.0142833	-0.369049	-0.14316	0.427919	0.104529	0.320174	0.0123819	-0.202319	-0.0267145	-0.0504509	0.291428	-0.165456	0.0924289	-0.348468	0.235478	0.00261334	0.221625	-0.117528	0.0232531	-0.25387
m5C_58_target4	3.26497	-1.19605	1.89482	-0.520016	-1.28676	-1.15497	-0.157108	-0.3598	-0.566567	-0.943425	0.271634	0.344644	-0.278907	0.209832	0.199344	-0.039162	0.456293	0.133593	-0.183052	-0.131044	0.023751	-0.412111	-0.243259	-0.398092	-0.23036	0.284485	0.430674	-0.263512	0.22904	-0.210435	0.389143	0.29131	0.223331	-0.0433183	0.248046	0.00477192	-0.179998	0.46417	0.28878	-0.0697507	0.260219	-0.0420033	0.100806	0.0582613	-0.169801	-0.14536	0.292389	0.14479	0.126195
m5C_58_target8	-5.91216	-1.8452	-0.532596	0.821802	-1.81743	-0.485227	-0.0886641	-0.161785	0.436722	0.19069	0.803033	0.469717	0.268724	-0.268643	0.489183	0.66584	0.231058	0.165481	-0.151471	0.491606	0.237219	0.0860162	-0.268077	0.331321	0.314574	0.0769192	0.303871	-0.0338958	0.525876	0.16893	-0.676752	-0.055186	0.0426409	-0.0507402	0.534105	0.27211	-0.350055	-0.257377	0.252652	0.307733	-0.175218	0.027905	-0.204534	0.190539	-0.497443	-0.034668	0.130122	0.445758	0.127787
m5C_59_target4	1.63477	-0.212277	0.226471	0.797347	-0.256964	0.389745	-0.100951	0.28371	-0.547745	0.354019	-0.58254	-0.317334	0.191173	0.124925	0.889594	0.211021	-0.117937	0.100485	0.169703	0.694366	-0.131399	-0.387177	0.14233	0.00422749	-0.391126	0.273711	0.256781	-0.161441	0.024399	0.511891	0.108465	-0.116254	-0.289181	-0.20976	0.156182	0.0486442	0.158035	-0.373011	0.296283	0.765163	-0.0357892	-0.32743	-0.218585	-0.395796	-0.0938627	0.146262	-0.0613102	-0.522186	0.204769
m5C_59_target8	2.49869	-1.3807	0.2328	-0.0243359	-0.551302	-0.24279	-0.0506352	0.390508	-0.188244	0.472132	0.0184128	-0.178325	-0.0191532	0.086504	0.116233	0.29692	-0.0988164	0.329514	0.316225	-0.316215	0.262418	-0.818522	0.112741	0.103438	0.423652	-0.00784965	0.431237	0.467659	-0.391467	-0.251916	-0.100257	0.323445	-0.168378	-0.208604	0.184586	-0.0054667	0.136933	-0.242157	-0.0383638	-0.435178	0.570072	0.000228058	0.278645	-0.144719	0.0275124	-0.324137	-0.068021	0.23875	-0.281639
m5C_60_target4	-0.714533	-2.43076	0.12088	0.685775	0.911225	0.24914	0.438276	-0.214949	0.00157536	0.211465	-0.224359	0.695692	0.420514	-0.384099	-0.50973	-0.337459	-0.728504	0.013275	0.657778	0.983056	0.440703	0.392974	0.030521	0.351572	0.0277811	-0.345606	0.0401462	-0.478468	0.122635	-0.0742816	-0.137405	-0.17092	-0.490463	-0.315235	-0.325962	0.106808	0.191847	0.0185494	0.208841	0.242452	0.0596214	-0.206448	-0.347796	-0.129786	0.46621	0.397721	0.128273	0.232988	-0.438204
m5C_61_target4	1.74772	-1.29447	-0.53557	0.735345	-0.0694	-0.221507	-0.319487	0.0238897	-0.0948373	0.248065	-0.455601	0.11982	0.507006	0.127815	-0.0386809	-0.320179	-0.0240158	-0.351171	-0.0273248	-0.0453498	0.0198884	-0.0126694	0.216853	-0.0464822	-0.215618	-0.0413906	0.179108	-0.22057	0.315096	-0.102456	-0.0806056	-0.244476	0.228451	-0.0197594	-0.165996	-0.0405316	0.329596	-0.068188	-0.0811843	-0.336997	0.0654895	-0.258729	-0.00270678	-0.243917	0.055648	-0.345257	0.0395006	-0.392725	0.026002
m5C_61_target8	2.81445	-1.84514	-0.680461	-0.48239	-1.03262	0.249537	0.566903	0.32456	0.163296	0.476274	-0.388532	0.232391	0.174629	-0.448748	-0.329672	0.0405133	-0.254658	0.108394	-0.237271	0.342409	0.251441	0.158087	-0.252895	0.297871	0.329366	0.0677312	0.171389	0.0837089	0.139312	0.0433477	-0.0950186	-0.462288	0.0861348	-0.185191	-0.16773	0.44592	-0.249552	-0.0431383	0.165737	-0.0597733	0.0428081	-0.240095	0.224054	0.0481224	0.00595901	0.114446	-0.18931	0.193206	0.099153
m5C_62_target4	-4.64354	-1.58631	-0.289874	1.67519	-0.977461	0.874106	-0.644717	-0.679264	1.15603	-0.128151	-0.296964	-0.295277	-0.156477	0.547829	-0.450154	-0.148056	-0.219503	-0.253989	0.14616	-0.195017	0.0221979	0.194609	-0.0585153	-0.185128	-0.217128	-0.0126433	8.69754e-05	-0.713919	-0.445448	0.176751	0.345558	0.211073	0.249428	-0.288187	-0.747227	0.0507103	0.112659	-0.225513	-0.157336	0.107538	-0.162915	0.13473	-0.0276485	-0.0632281	0.118787	0.0893987	0.274705	0.0438415	0.124399
m5C_62_target8	3.55332	-2.29586	0.486912	-0.354268	-1.43357	0.502225	-0.0181663	0.0583425	0.808997	-1.03089	0.220393	-0.0961467	-0.308591	0.541148	0.525407	0.332282	0.0863343	0.621729	0.0968538	-0.0177984	0.209809	0.338519	0.0919977	0.397285	0.125748	-0.023536	-0.338041	-0.132651	-0.161701	0.0510211	0.161509	0.313482	0.31327	-0.193145	0.0229224	-0.080211	0.0874091	-0.289577	-0.0268001	0.60071	0.169869	0.0899714	0.62814	-0.417875	0.0281451	0.179541	-0.0858988	0.399345	-0.106587
m5C_63_target4	-2.66008	-1.74113	-0.219284	0.668446	-0.0589474	0.0246989	-0.118476	-0.0828296	0.720554	-0.392948	-0.0681257	0.229612	-0.0729528	-0.180674	0.570806	-0.325919	-0.319095	0.0127504	0.0484609	0.0511513	0.367262	-0.383884	0.20716	-0.474299	-0.329436	0.0653222	0.0325021	0.104571	0.452848	-0.339339	0.508497	0.237441	0.325668	-0.268688	0.0595935	-0.105751	-0.216904	0.0727796	0.310676	0.37012	-0.373417	-0.113547	0.0446966	0.0868974	0.141655	-0.195132	-0.322377	-0.0018315	0.144678
m5C_63_target8	3.16036	-2.54045	0.197847	-0.840364	-0.861905	-0.222565	0.421221	-0.536671	0.432647	-0.342885	-0.672926	0.685863	-0.0825391	-0.0951412	-0.133688	-0.0691524	-0.193187	0.199975	0.546133	0.125663	-0.0457722	-0.238038	-0.131598	-0.221286	0.549196	-0.152097	0.048466	0.0386023	-0.0107277	0.00851454	0.101558	-0.127571	0.113987	0.0949723	-0.141147	-0.234395	0.0758745	-0.108965	0.0724704	0.00019253	-0.0786896	-0.0956294	0.0571825	0.170048	-0.0583633	-0.129717	0.0619672	-0.0904262	0.141884
m5C_64_target4	-1.55987	-1.51889	-0.126755	0.662876	0.633167	0.231295	0.292578	-0.308066	0.599537	-0.0951366	-0.693196	-0.0560241	0.098221	-0.288227	0.426914	-0.43962	0.185353	-0.738981	0.577275	-0.27933	0.204997	-1.06723	-0.0326334	-0.592677	0.158965	-0.198099	0.264512	0.0844606	0.25763	-0.31402	-0.000238256	0.0566726	-0.582364	-0.331691	0.414241	0.278878	-0.546616	0.0431619	-0.351715	0.180181	-0.149015	0.288192	-0.0917234	0.623271	-0.204575	0.22962	-0.119037	-0.0533826	0.123324
m5C_64_target8	1.60582	-0.388079	-1.25528	-0.315492	-0.0536789	1.09556	0.254382	0.814964	0.143442	0.841028	-0.963286	-0.603708	0.445276	-0.573796	-0.213278	-0.618345	-0.00305732	0.0191785	0.357948	0.114903	-0.00929439	-0.149387	0.0553858	-0.621266	-0.197313	0.441751	0.112477	0.0720274	-0.256494	-0.108823	-0.291337	-0.055306	-0.351244	-0.108762	-0.28823	-0.208179	-0.2912	-0.585705	0.184116	-0.546131	-0.336975	0.016138	0.340272	-0.0993119	-0.309365	0.0248218	-0.155027	0.0567683	-0.0594151
m5C_65_target4	-1.97645	-2.15885	-0.230528	0.32458	0.109873	-0.80963	-0.387517	-0.270857	-0.0727321	-0.932693	0.502736	-0.261532	0.239823	-0.269795	0.437452	0.133842	-0.210504	-0.519913	-0.288971	-0.312244	0.403574	-0.418619	0.168857	-0.103932	-0.171525	-0.0519437	0.09942	-0.0256271	0.146601	-0.21833	-0.25743	0.16993	-0.248176	-0.343152	0.00160769	0.37027	-0.0620012	0.159622	0.1056	-0.0179679	0.219631	0.370919	0.135969	-0.310713	-0.0668263	-0.0143909	0.159153	0.215274	-0.125747
m5C_65_target8	2.56709	-1.93526	-0.977462	-0.161538	-0.564427	0.15086	0.353573	0.215173	0.0853885	0.529901	-0.905724	0.513387	-0.0518044	-0.075812	-0.228342	0.275957	-0.305657	-0.044448	-0.36302	-0.475539	0.0135329	-0.149744	-0.0204488	0.099829	0.257852	-0.0429325	-0.106885	-0.262796	0.253273	-0.151058	0.0590941	-0.0552793	-0.0762692	-0.0946824	0.163094	-0.10741	-0.0369463	-0.344481	0.130911	-0.160449	0.272023	-0.0962912	0.215005	-0.170439	-0.345196	-0.243755	0.0652793	0.202726	0.106807
m5C_66_target4	-1.15583	-1.06805	0.162088	0.95187	0.667999	0.645428	-0.111628	0.257151	-0.596061	-0.395847	0.115117	-0.0810574	-0.0346162	-0.275898	0.498753	0.765421	-0.286015	-0.299923	-0.0731125	-0.138117	0.0548337	0.334648	0.150349	0.324203	0.518785	0.00784972	0.0572029	0.0279147	0.232253	0.120417	0.312038	0.255268	0.105825	-0.0999526	-0.0821398	0.0340272	-0.139722	0.604602	0.339402	-0.217945	-0.165702	0.197988	0.168486	-0.082867	0.2778	-0.136602	0.123516	0.150658	-0.0983017
m5C_66_target8	2.80839	-1.04349	0.0255238	0.529688	-0.86954	0.3632	0.457892	-0.0903207	0.393416	0.022241	0.099166	-0.189169	0.0242968	-0.335549	-0.170313	-0.115929	0.0210908	-0.0403784	-0.232181	0.077569	0.00503917	0.292887	0.324451	0.0928875	0.0856901	-0.273971	-0.0440142	-0.201372	-0.265404	-0.217694	-0.163834	-0.0934274	-0.249674	0.222703	-0.652291	0.452989	0.367371	-0.119119	-0.320751	-0.196327	-0.128316	0.40138	-0.303482	-0.0229815	-0.103212	-0.0283971	-0.00305829	0.0200219	0.0642588
m5C_67_target4	2.56476	-0.0956563	0.20482	1.27498	-0.742622	0.417743	0.0509643	0.771338	0.313625	0.0468612	-0.358101	-0.0464273	0.000369699	-0.2336	-0.87852	-0.127261	-0.0394707	0.323739	-0.680109	-0.260084	-0.887806	0.942696	-0.260559	-0.2427	-0.878372	0.114102	-0.0489215	0.674101	0.396225	0.293729	-0.646896	0.334718	-0.608056	-0.161287	-0.0979822	-0.125774	0.456803	0.212722	0.0270862	0.0420285	0.616727	0.223441	-0.334613	-0.151957	0.280788	-0.123431	-0.180509	-0.220935	-0.0468136
m5C_67_target8	3.04927	-1.01133	0.244936	-0.275714	-1.14321	0.0857115	0.771003	0.671661	0.121555	-1.34006	-0.518746	-0.169956	0.260825	-0.0301347	-0.201003	0.385233	-0.13943	-0.0366149	-0.117421	0.294968	-0.316053	0.333705	-0.13109	0.164716	-0.382918	0.0796669	-0.339926	-0.0834266	0.0224446	0.0831526	-0.165577	-0.252009	-0.160116	0.303213	-0.16481	-0.165881	-0.233963	0.190469	0.1606	-0.170412	-0.230696	-0.294704	0.357383	-0.328465	-0.265975	-0.297444	-0.0897044	0.133462	-0.0561778
m5C_68_target4	-0.514916	-0.414719	-0.0336577	2.65203	0.783396	0.836014	-1.20284	1.23532	0.14019	0.157529	0.329397	-0.908088	0.890506	-0.762302	0.249799	-0.410465	0.20524	-0.0869273	-1.13077	0.332905	-0.965704	-0.195323	0.205785	-0.3732	-0.985683	-0.501619	0.120056	0.271411	-0.742645	-0.143357	0.656002	-0.0265464	-0.598682	-0.471929	0.521241	0.317295	0.0575757	-0.0283914	0.146904	0.352049	-0.138661	0.764273	0.402067	0.305386	-0.124949	0.2431	-0.198132	-0.513412	0.254247
m5C_68_target8	-3.61475	-2.44526	0.477225	0.481167	-0.9201	-0.100502	0.450428	0.261643	0.577817	0.1282	0.0723026	0.208488	-0.0123793	-0.393896	0.611871	0.537206	0.0326821	0.237615	-0.431304	-0.473309	-0.419315	-0.197127	0.0476518	0.229476	-0.0751379	-0.145874	-0.158054	0.355472	-0.242604	0.00496628	-0.206986	0.294444	-0.0632561	0.198701	0.385947	-0.115498	-0.154822	0.0783396	0.248416	0.25045	0.20435	0.0689804	-0.150066	-0.302874	0.0750128	0.136841	0.0992041	0.0693949	-0.19623
m5C_69_target4	0.798649	-1.92988	0.49219	0.321253	0.398907	-0.0526314	0.0747027	0.0756858	-0.657644	0.190712	-0.0103329	-0.124644	0.655438	-0.170793	-0.0110284	-0.0433601	0.0219313	0.139222	-0.0734834	0.156095	-0.00328002	0.0349622	0.0299029	-0.229527	-0.283886	-0.123613	-0.442578	0.234366	-0.448426	0.335729	-0.288984	-0.184175	0.117682	0.386681	-0.00466984	-0.112375	-0.0400766	-0.101853	-0.0494988	-0.162022	-0.101673	-0.580537	0.00452235	-0.396742	0.124189	0.251311	-0.207162	0.0541796	0.132334
m5C_69_target8	-2.18744	-0.905788	-0.33085	0.547737	-0.333989	0.527516	0.741918	1.03828	1.03913	-0.074979	0.374034	0.0256245	-0.301498	-0.307894	0.787458	0.31319	-0.0120433	-0.299194	0.197773	-0.0123254	-0.271884	0.210787	0.180257	-0.440064	0.335118	0.144776	-0.49956	0.0607881	0.644107	-0.181405	0.147261	0.0240643	0.205618	-0.971887	-0.103402	-0.255645	-0.168838	0.0172181	0.342345	0.355216	-0.110175	-0.181473	0.0235479	0.209128	-0.0583665	-0.3433	-0.130709	0.168329	0.0768582
m5C_70_target4	-1.45508	-3.44964	-0.350041	0.52962	0.925334	-0.318792	-0.287369	-0.625711	0.257511	-0.391558	0.614841	0.24116	-0.0604622	-0.290076	-0.449781	-0.0120367	0.074915	0.075488	-0.0948882	0.342985	0.40602	-0.205469	-0.0776112	0.00845775	-0.0495096	0.339631	-0.0924878	0.199459	0.194097	0.149077	0.01628	-0.00615309	0.126502	0.423399	-0.0530245	0.361906	-0.0249844	0.0106396	-0.137192	0.0372331	-0.0548654	0.0230652	-0.629167	-0.394351	0.235524	-0.308925	0.0674058	-0.169953	0.11996
m5C_70_target8	-1.49505	-1.4241	0.994245	-0.361556	0.286538	0.11548	1.26162	0.865129	0.161399	0.4047	-0.490009	0.0252036	-0.000271915	-0.381084	0.0786582	0.0806285	-0.115826	0.0779605	-0.287682	-0.0776639	-0.519209	-0.139246	-0.333433	-0.0571285	0.389243	0.0104555	-0.356432	0.304092	0.228746	0.0476068	-0.324751	-0.476833	-0.24711	0.428254	0.316538	-0.170444	0.297908	-0.278343	0.101269	0.424496	-0.251763	-0.117179	0.0172103	-0.167878	-0.166401	-0.024806	-0.190663	0.188339	0.0342208
m5C_71_target4	-2.16031	-0.437887	1.79666	2.28685	0.681386	0.585999	-0.373128	0.991319	-0.926927	-0.393655	0.306565	-0.0968319	-0.202454	-0.313181	0.534393	0.640615	-0.640063	0.938602	-0.279081	0.801408	-0.184579	0.219727	0.358617	-0.5083	-0.598288	0.116556	-0.28453	-0.592063	0.168342	0.393909	0.154194	0.192108	0.166177	0.000766113	0.824964	0.68214	-0.989783	0.260751	-0.121094	-0.814025	-0.467892	-0.422242	-0.367518	0.287005	-0.24174	0.017885	-0.0461439	-0.037839	0.37876
m5C_71_target8	0.122236	-1.02448	-0.131498	1.9977	0.825635	0.696978	1.49102	1.19295	0.525523	0.151082	-0.645979	-0.0948666	0.0588636	-0.392794	0.14675	0.719139	-0.0504799	0.256713	-0.571064	-0.186161	-0.0422381	-0.12218	0.233911	-0.343466	0.73298	0.0196421	0.513333	-0.233391	-0.0632705	0.398224	-0.55281	-0.627643	-0.174098	0.395392	0.134296	0.0259401	0.378273	-0.208076	0.232647	-0.0564521	0.0126608	0.191207	-0.309451	0.108045	-0.367988	0.504013	-0.387087	0.137268	-0.350675
m5C_72_target4	-0.48759	-2.01838	-1.0548	0.106833	0.627509	0.0671805	0.0393343	0.55901	0.00929136	-0.0939123	-0.326141	0.156027	0.439804	-0.476867	0.279687	-0.270388	0.138801	-0.413806	-0.0947029	0.0412614	0.116142	0.0172276	-0.355714	-0.106744	-0.107255	0.144872	0.167826	-0.0776309	0.0245879	0.246929	-0.0250164	0.0373201	-0.061457	-0.213173	0.244349	0.132031	-0.0864641	0.117781	-0.0382368	-0.130347	-0.111963	0.27666	-0.398626	0.274985	-0.0968161	0.172236	0.198762	0.144124	-0.169576
m5C_72_target8	-3.80178	-1.36873	-0.303969	0.306816	-0.7237	-0.101684	0.688827	0.414546	0.530676	0.259642	0.281167	-0.101444	0.0243658	-0.445283	0.339785	-0.169345	-0.0849046	0.285762	-0.19488	-0.5881	-0.0417862	-0.339069	0.030024	-0.306896	0.369651	-0.146892	0.166643	-0.415459	-0.255709	0.114811	-0.180324	-0.160257	0.0667475	0.290394	0.406567	-0.0327516	0.444632	-0.369815	-0.189254	-0.101214	0.182679	0.0551409	-0.136888	0.101649	0.0227754	-0.288154	-0.170232	-0.0471536	-0.0749538
m5C_73_target4	-5.13456	1.15701	0.660814	1.00728	-1.86805	0.346125	-0.423212	0.817664	-0.554815	0.324222	-0.679025	-0.154396	0.962021	-0.0641394	-0.592445	0.0232148	-0.196522	-0.126856	-0.0595044	0.0126486	0.321408	0.571318	-0.325371	0.00100653	-0.172912	0.159222	0.303213	0.234412	-0.00588181	0.64394	0.375787	0.169991	-0.0714757	-0.0694958	0.462099	0.139855	0.236779	0.029732	-0.154579	0.597871	-0.384479	0.093327	-0.0917962	-0.00156397	0.441552	-0.155467	-0.20882	0.587527	-0.00431628
m5C_74_target8	-6.18819	0.380287	0.150456	1.367	-2.54345	0.386335	0.797357	-0.440744	0.485048	0.124183	-0.230933	-0.592992	-0.349053	0.823368	0.968963	0.626644	0.22972	-0.194846	0.292076	-0.276864	0.368906	0.969307	-0.490297	0.24927	-0.0761273	0.605203	0.733165	-0.365216	0.0949292	0.218259	-0.284987	-0.640206	0.369808	0.132261	0.0416038	-0.465565	0.460236	0.430333	0.308247	-0.902098	-0.083659	0.0966993	0.252201	0.0803527	0.306588	0.397702	0.238753	-0.214146	-0.0651693
m5C_75_target4	0.474324	-1.46493	-0.188937	0.154765	0.350726	0.0480821	-0.0965362	0.297505	-0.584881	0.508754	-0.402329	0.0777457	-0.178977	-0.507114	0.464148	-0.136276	0.116389	-0.71406	0.141141	-0.131773	0.255445	0.0284568	0.0547441	-0.056327	-0.149259	0.195076	-0.292977	0.0284405	-0.112146	-0.0553782	0.14585	-0.098102	-0.194813	-0.0578875	0.136938	0.144467	-0.364982	-0.042555	0.165623	0.0621389	-0.107139	-0.255751	-0.0735892	-0.0455383	0.214565	-0.0377683	-0.15369	0.00292635	-0.285471
m5C_76_target4	-4.20725	-0.763162	0.479113	0.337643	-1.25486	0.0781894	-0.471036	0.158589	-0.0522731	-0.353744	-0.538224	0.0603306	-0.194583	0.160403	-0.409992	0.495956	-0.185045	0.108072	0.329085	-0.650319	-0.0770926	-0.0577127	-0.188133	-0.179125	0.136049	-0.289339	-0.181662	0.0374738	0.274846	-0.0402659	0.263888	0.514716	0.0553083	-0.215495	-0.122699	-0.0499043	-0.16799	0.0761336	-0.0591085	-0.125607	-0.00738118	0.216902	0.132614	-0.0192652	0.415143	0.0891279	-0.151223	-0.104219	0.217971
m5C_77_target4	2.90054	-1.93108	0.397407	0.267855	-0.622317	-0.606141	-0.143515	0.403898	0.246038	-0.947904	-0.402538	0.407264	0.354255	-0.0272503	0.528434	0.158552	-0.0174307	0.096232	0.340972	-0.212115	0.304006	0.0469886	0.152884	-0.218718	0.28246	0.144748	-0.108808	-0.181649	-0.109538	-0.0946683	0.221138	0.0865397	-0.134963	-0.266233	-0.287946	-0.236748	-0.279912	0.0129869	-0.240958	-0.185398	0.0638088	-0.147386	-0.181167	0.0438054	-0.119242	-0.299628	-0.249078	-0.00435431	-0.028282
[truncated: 113 more columns]

## Sheet: PC (Proteins)
Protein	PC1	PC2	PC3	PC4	PC5	PC6	PC7	PC8	PC9	PC10	PC11	PC12	PC13	PC14	PC15	PC16	PC17	PC18	PC19	PC20	PC21	PC22	PC23	PC24	PC25	PC26	PC27	PC28	PC29	PC30	PC31	PC32	PC33	PC34	PC35	PC36	PC37	PC38	PC39	PC40	PC41	PC42	PC43	PC44	PC45	PC46	PC47	PC48	PC49
P27661	0.0224129	0.0479251	-0.803528	0.323118	-0.0591952	0.144226	-0.0143881	0.150626	-0.0676631	0.046536	-0.114071	0.0674914	-0.25068	0.0668061	-0.028931	0.0392415	-0.053457	0.0508834	-0.0882314	0.0706464	-0.0453702	-0.0444677	0.00765958	0.000746305	-0.0944146	0.0149564	-0.0478879	0.043981	-0.0347945	0.0573927	-0.0217243	0.0292403	-0.0294532	0.0521088	-0.0277217	0.0244908	-0.0281359	0.0021795	-0.00229235	0.0145551	0.0368594	-0.00617068	0.037599	-0.0108328	0.0502593	-0.0980445	-0.0187302	-0.018292	0.0173794
Q8C196	0.259949	-0.147265	-0.0434681	-0.0759801	0.363247	-0.0650689	0.150256	0.0277941	-0.0679077	0.00589159	-0.0142169	-0.126482	-0.0483716	-0.0168954	-0.0339416	-0.0758326	-0.0673071	-0.0612447	0.0527405	-0.0315227	-0.0519682	-0.0492104	-0.00811627	-0.0306421	-0.0196532	-0.0650916	0.00260237	-0.00270706	-0.00919275	0.0285766	0.055958	-0.0163923	-0.0340591	0.0299351	0.0603954	-0.0379076	0.000551481	0.0473906	0.0748902	0.104349	-0.0401033	0.0495904	0.0139113	-0.0152093	0.0832496	0.0227156	-0.050674	-0.0257996	0.0420199
Q8R5I6	-0.234518	0.147033	-0.226147	-0.232802	0.164623	-0.0748956	0.0218213	0.0149665	0.0634739	0.0656537	-0.208175	-0.0900988	0.205553	-0.0285075	0.0820388	0.0936124	0.0508711	-0.055099	-0.00647991	0.0463707	-0.109408	0.0537356	-0.104052	-0.176104	0.265805	-0.0631159	0.136391	-0.214596	-0.028714	-0.0257573	-0.0155256	0.0595252	-0.0343142	0.0596631	0.232821	0.0981721	-0.00806857	-0.116346	-0.0421058	-0.0999962	0.0487049	0.0150611	-0.210327	0.126992	-0.110534	-0.0931068	0.0421046	0.0704963	-0.0844248
P16460	0.27252	-0.122479	-0.0717153	-0.127619	0.220881	-0.00203255	0.0721183	0.041556	0.0163094	-0.105856	-0.0314495	-0.125127	-0.0227464	-0.0204408	-0.117854	-0.0460624	-0.043856	0.0197965	-0.00462545	-0.037367	-5.23954e-05	0.0270448	0.0481186	-0.00822519	-0.026455	0.026459	0.0685223	-0.0571051	0.0408719	-0.00211075	0.00259239	0.0372906	-0.0183347	0.0272455	0.0842734	0.0638839	0.0697953	0.0633452	0.0358334	0.0407451	-0.0545363	-0.0513548	0.0203478	-0.0768944	0.0730777	0.0546577	-0.0468794	-0.0237247	0.0414576
P24549	-0.257945	-0.108255	0.0297416	0.0255523	0.0211268	0.0514473	0.117208	0.0704861	0.0327726	0.0201945	-0.0796166	-0.0947116	0.0099665	-0.0333172	-0.0341123	0.0270054	-0.0269865	-0.0834814	0.0871971	-0.00281306	-0.0275863	0.041365	0.0247027	0.0582752	-0.00668599	-0.0575422	0.000431235	0.0253689	-0.000728356	0.060096	0.0280913	-0.0175364	0.0637658	0.0521977	0.0691641	-0.0148495	0.028448	-0.00864104	0.0646647	-0.0110234	0.0487712	-0.00910593	0.0317171	-0.0126909	0.0908574	0.0626745	-0.0564697	-0.00581983	-0.0792652
Q61176	0.233568	-0.0679286	-0.100648	-0.0802082	0.262521	0.0385881	0.0487015	0.0513356	-0.0770011	-0.0468382	0.0301423	-0.179563	0.0252847	-0.051743	-0.0228833	-0.0916458	-0.0367117	-0.0974195	0.055417	0.00429114	0.0237672	0.0754842	0.0243029	-0.0350026	-0.00701595	0.0445026	0.107633	-0.0497536	0.0245691	0.0113239	0.00800692	0.0234282	0.0323219	-0.0295257	-0.036178	0.0883837	0.0762556	0.0190727	-0.0479278	0.0905765	-0.00914204	-0.0179901	-0.0249916	0.0172305	-0.0625203	0.0478407	-0.0190483	-0.0160893	0.0436986
P56593	0.179507	0.10831	0.0325513	-0.00855294	-0.224692	-0.0297352	-0.197026	-0.045218	0.0383904	0.358955	-0.0395602	-0.227102	0.170343	0.0510245	0.112885	0.0710409	-0.0955421	-0.262668	-0.13647	-0.0390863	-0.203616	0.146092	0.062438	-0.0677236	0.0727617	-0.019781	-0.0298522	0.208812	-0.164285	0.0958778	0.0319565	-0.148543	0.0908778	0.112934	0.012069	0.0500715	-0.180022	0.0650408	0.00427163	-0.00027793	0.00422059	0.095366	0.157889	-0.0791798	-0.000946806	-0.0333328	-0.0761948	-0.0816793	0.00477682
P10649	-0.218729	-0.0105983	-0.0764701	-0.136291	0.0559288	0.133403	-0.0924771	0.0329535	-0.0793396	0.0164865	-0.0326147	-0.0371865	0.105333	0.0790074	0.0289136	0.00799163	0.0440457	-0.118983	0.060962	-0.0121818	-0.0341186	0.0164332	-0.0116839	0.0194222	0.0635151	-0.0756289	0.0295756	0.048256	0.00297957	-0.0566869	-0.0666644	0.0170429	0.0164336	-0.0223027	-0.023244	-0.0890926	0.0100414	0.0552189	-0.00181439	0.15808	-0.0246878	-0.062419	0.0646385	-0.0193484	0.0135442	0.0730335	-0.00593042	-0.0520288	0.0544614
P56395	-0.204623	-0.126208	0.0535769	0.0136309	-0.059577	-0.0287919	0.0393452	0.0867435	-0.0402209	0.0166732	-0.0462001	-0.100745	-0.0336903	0.0345936	-0.0355884	-0.0900252	-0.126978	0.0383734	-0.00221954	0.038404	0.0824347	-0.0667447	0.016898	0.0128391	0.00554815	-0.0184869	-0.0344194	-0.0195031	-0.0405595	0.0382524	0.143393	-0.0254547	-0.145826	-0.0364255	0.0331568	0.00394145	0.124273	0.0770902	-0.0529797	-0.00713715	-0.099262	0.0385867	-0.0429487	-0.0295389	-0.0308604	0.0358317	-0.107599	-0.0397888	-0.037901
Q921H8	-0.203727	0.0242509	0.0407018	-0.0286526	0.0634661	-0.0206796	-0.031117	0.00097492	-0.00800582	-0.044295	-0.00154391	-0.0435418	-0.186083	0.00122432	-0.137677	-0.00815528	0.0834257	0.218636	0.00569024	0.0539983	-0.0850923	-0.134304	-0.069631	0.0149294	0.0486946	0.00440012	0.0405907	0.0614417	-0.105332	-0.059424	-0.00116412	-0.190126	0.0404044	-0.0274271	-0.0239878	0.178957	-0.144447	-0.0037258	0.0759567	0.126195	0.0704581	-0.0336401	0.0155796	-0.0866101	-0.0583268	-0.0541903	-0.0160874	-0.141075	-0.0291743
A8DUK4	0.0196172	0.0704047	-0.0657621	-0.196641	-0.181775	-0.000182445	0.0628314	0.410814	-0.510113	-0.0674727	0.0122596	-0.0264025	0.26158	-0.352657	-0.0958634	0.0919433	0.134932	0.0793483	0.0308866	0.0420085	0.0452616	-0.0230212	0.181127	0.0737272	0.0548078	0.0451612	-0.030833	0.161241	0.00224339	0.10706	0.12377	-0.0512486	-0.0438964	-0.111064	0.0939254	0.0215412	-0.0274498	-0.0219272	0.0292221	-0.0368622	-0.0339394	-0.0777369	-0.040474	-0.0264202	0.0501208	-0.00461153	0.0307183	-0.00768385	0.000862676
Q91V92	0.097656	0.182758	0.019099	-0.0312681	0.0837481	0.198673	-0.138377	0.0846864	0.0571776	0.126525	0.0111483	-0.0294638	0.112839	0.266169	0.186305	-0.0584784	0.143463	0.213867	0.238288	0.140304	0.340033	-0.153984	0.0148044	0.198651	-0.0568352	-0.114248	-0.0993156	-0.103771	-0.145364	0.128071	-0.0589463	-0.0432848	0.0499239	0.0785485	0.15958	0.0296165	-0.0377499	-0.0193932	0.0292269	-0.0479318	-0.0569435	-0.120727	0.00945363	0.0237318	0.0133879	-0.0314195	-0.128236	0.0193794	-0.0916027
Q9CZS1	-0.0522304	0.101339	-0.00525178	-0.0673949	-0.0908823	0.061647	-0.0695638	0.136184	0.0854345	-0.644815	-0.0521898	-0.355312	-0.0908391	0.162324	0.131916	-0.0195895	0.19265	-0.138041	-0.0849458	-0.252748	-0.0486698	-0.0906629	-0.00519879	-0.0968336	0.00218306	0.026708	0.00993628	0.0883873	-0.0529731	0.133581	-0.0283915	0.110239	0.137834	0.0514305	-0.0135464	-0.0356067	-0.0320106	-0.0427549	-0.0793208	-0.113611	0.0104648	-0.00237773	0.0916276	0.028095	0.0354451	-0.0487197	-0.0822839	-0.00886406	-0.0482352
P30115	-0.160545	0.0344988	-0.0924939	-0.0766211	0.16573	0.0409759	0.0430879	-0.0213355	-0.0644575	0.124024	0.032084	-0.0728121	0.0368977	0.0626771	0.0263476	0.00866935	-0.00230889	-0.0673394	0.0726199	-0.0319449	-0.00857436	0.0432657	0.0126264	-0.0486165	0.013209	-0.0234486	-0.110318	0.110685	-0.0989837	0.0584493	0.00841816	0.0270487	-0.00959376	0.00271284	0.0221609	-0.0402762	0.0301031	-0.133976	-0.106996	0.0346897	-0.0254161	0.11573	0.0238202	0.133042	0.0895405	0.0485575	0.042382	-0.0281828	-0.0475418
Q91YI0	0.159634	-0.0275899	0.0181996	0.0688741	0.0629747	0.0822338	-0.172779	-0.0225264	0.0161547	-0.0124432	-0.130185	0.0556107	0.0346225	0.00491789	-0.0656451	-0.0356084	0.148913	-0.0623152	0.040022	0.107188	0.0292817	-0.0809253	-0.159576	-0.0997224	-0.012603	-0.00414397	-0.112187	-0.0236597	0.112397	0.132363	0.0241804	-0.0706274	0.155729	-0.133464	0.0254408	0.120012	0.115575	-0.0466185	0.0222219	0.119004	-0.0112397	0.0631427	-0.00868727	-0.0315133	-0.072831	-0.0324606	-0.00687584	0.0164966	0.118085
P16546	0.0348135	0.279394	0.0930034	0.046758	0.0529408	0.0354371	-0.0177978	0.0846554	-0.00976475	0.082291	-0.0772323	-0.01464	-0.0881894	-0.0631801	-0.0418368	0.0699665	-0.0315427	-0.139029	0.074411	-0.0431462	-0.0479017	-0.0506302	0.0603752	-0.14244	0.082701	-0.161747	0.052655	-0.139277	0.142195	0.0710716	-0.125057	0.0491489	-0.12566	0.0540055	-0.0811845	-0.135702	-0.0335461	0.144455	-0.000656001	-0.0140941	-0.0867769	-0.156686	-0.110823	-0.121394	0.0265018	-0.0413993	0.0016114	0.187008	0.253027
P37040	-0.163416	0.00427261	0.0514489	0.0220442	0.0688249	-0.0205367	0.0373032	-0.0298377	-0.0044922	0.10761	-0.015979	-0.169874	-0.0206	0.00169147	-0.0278274	-0.0854901	-0.0393947	0.120069	0.0263356	0.0407296	0.0130655	0.0496905	-0.0124782	0.0760632	-0.0371603	0.103069	-0.10814	0.0249919	0.0780106	0.117573	-0.0846216	0.170562	0.123046	-0.12985	0.0377651	-0.142884	-0.0605057	-0.16526	-0.0164812	0.092862	0.0309102	0.0133371	0.0507404	0.0888171	0.0728375	-0.0884971	0.052654	-0.0163299	-0.00815884
Q8K154	-0.160317	-0.0957517	-0.0169332	0.0163048	-0.105234	-0.0538249	-0.0126289	0.0163123	-0.0375281	0.0579355	-0.0182892	-0.0964549	-0.00832513	-0.0137849	-0.0231525	0.00421345	-0.0742667	-0.0137793	0.0673041	-0.0320647	0.0661857	-0.0343639	-0.00488539	-0.0661881	-0.107214	-0.109842	0.011684	0.0612065	0.090036	0.0421824	0.0476731	-0.0368563	0.0195151	0.0222287	0.0598329	-0.192087	0.0500299	0.074407	-0.00512761	0.0697507	-0.0891792	-0.084282	-0.0366324	-0.118106	-0.0191015	0.0353558	0.0286308	-0.0299652	0.0789647
P60710	0.00388904	0.0805521	0.0884029	-0.0420824	-0.065401	0.205003	0.332957	-0.138331	-0.314792	0.0373478	-0.304999	0.234511	-0.118796	0.168431	0.130408	-0.0657646	0.0617601	-0.0128942	0.15561	-0.208985	0.0571714	0.170198	-0.00910162	-0.129863	-0.0788552	0.232202	0.145671	-0.0675793	0.0177418	-0.0136301	-0.0707982	-0.149549	0.152414	-0.0437412	-0.00501138	0.0327606	-0.0514884	0.0241173	0.0112724	0.043761	-0.053756	0.0358576	0.0700351	-0.0570555	-0.0643396	-0.116797	-0.109036	-0.0129554	-0.0303383
P68040	0.00384052	0.0721974	0.0425655	0.20753	0.141828	0.0736896	-0.253969	-0.137468	-0.237352	-0.15855	-0.127862	-0.0669691	0.236789	0.0424677	-0.196382	-0.0468264	-0.382394	0.184463	-0.054947	-0.290351	0.090807	0.0513812	-0.0540424	0.0604526	-0.0246152	-0.140208	-0.0227889	-0.0863532	-0.00633278	0.0822558	0.0349002	-0.209761	-0.0158911	0.176789	-0.103823	-0.00513791	-0.0735382	-0.0398326	-0.0354215	-0.117746	0.0958151	-0.123634	0.00858545	0.085921	-0.0181214	0.0360717	0.053912	-0.0462583	0.0114723
P11725	0.167968	-0.0328779	-0.0330833	-0.0850565	0.0663056	-0.0247844	0.00763756	-0.00335721	0.0122415	0.010998	-0.0384001	-0.00386506	-0.011662	0.0393622	-0.107062	0.0122579	0.0633423	0.0370977	-0.0042772	-0.00102172	-0.0693706	0.0359343	0.0235854	0.0167937	-0.00483686	0.00422164	-0.0509077	-0.00432367	0.0114578	-0.0307981	-0.0131155	-0.00969417	-0.0285837	0.026794	0.0280016	-0.0380514	-0.0608263	0.00467531	0.00619464	-0.0161757	0.0210126	-0.0180514	-0.00568758	0.0206382	0.0371382	-0.0449343	-0.0175084	-0.0268205	-0.00750408
P70694	-0.138896	0.0608096	-0.026338	0.0092662	0.175095	0.0542762	-0.132052	-0.0298091	-0.0288631	0.0511586	0.0164826	0.0748035	0.0232155	0.0502829	-0.119507	-0.0896104	0.0503463	-0.113216	0.0432197	0.0315459	-0.031054	0.105964	-0.0308529	-0.125505	0.029345	-0.0974985	0.0635047	0.00510958	-0.0475092	0.00897118	0.0470159	0.000277526	-0.006797	-0.046413	0.0982193	-0.0514905	0.217186	0.149532	0.0525662	-0.0558845	0.0995951	0.0726659	0.144987	0.015163	0.00115193	-0.0345733	0.0392066	0.0367642	-0.119651
Q9CY50	0.0333683	0.151011	-0.126084	-0.000268913	-0.0201549	0.00625121	0.144103	-0.411779	-0.113997	-0.0373674	0.203714	-0.110342	0.0218966	-0.0401663	-0.00438268	-0.00883867	0.205133	-0.0148425	-0.199844	0.0482661	-0.0554224	0.0838376	0.0113062	0.114095	-0.0801859	-0.104767	-0.0718953	0.00061418	0.160081	0.23589	-0.0390452	-0.0817502	0.0481469	-0.0679257	0.232482	-0.00309826	-0.112131	0.0851606	0.0642836	0.0658555	0.0160942	-0.0259771	-0.00967732	-0.0788378	-0.0557836	0.160436	0.0775573	0.0639	-0.00812607
Q8VDD5	0.0700865	0.247718	0.0693579	0.0321164	-0.011459	0.00307164	0.111487	0.0120431	-0.0153986	0.0407245	-0.0499538	-0.0271889	-0.0536343	0.0186067	-0.00388443	-0.00951573	-0.0839041	-0.00509126	0.00417155	0.0529238	-0.0169663	-0.0754701	0.0238156	-0.00469011	0.0487552	0.027043	0.0383984	-0.0462816	-0.052011	0.0195676	0.0568991	0.0227373	-0.0223623	-0.104419	-0.107961	-0.0109596	-0.0221209	0.0338102	-0.170251	-0.0418962	-0.00773296	-0.104275	0.00868302	0.0923055	0.212062	0.0754801	-0.0412273	-0.0763267	-0.067014
Q3UQ44	-0.0260497	0.211571	0.108369	0.0272844	0.0290687	0.0903888	0.103564	0.0968254	-0.00227541	0.138842	-0.0862532	0.0558008	-0.0448971	0.0879383	-0.196223	-0.0245208	0.0713001	-0.0950489	-0.128708	-0.134238	-0.0518911	-0.0640401	0.165582	-0.162361	-0.206393	-0.0111876	-0.249299	-0.0140289	0.0430269	-0.0140985	0.155015	0.0473325	-0.0838546	0.0793771	0.132129	0.195113	0.151006	-0.182718	0.0924114	-0.0862876	-0.0295106	0.142282	0.00973946	0.0702717	-0.144436	0.0413469	-0.0468954	0.153606	0.0209639
Q9QXD6	0.123422	-0.0477541	0.0535757	0.00527779	-0.0872311	0.0293554	-0.0709254	-0.038745	0.0714325	-0.0798742	-0.20325	0.0383889	0.0576713	-0.0828327	-0.0227307	-0.0507148	-0.0165934	-0.0469885	0.0287792	0.196856	-0.0486152	0.0901743	0.101296	0.0899161	-0.0344902	0.042032	0.0248908	-0.0291648	0.00494407	-0.100837	-0.111192	-0.0592287	0.00701531	0.0108169	0.0620005	0.189283	0.075035	-0.217698	-0.202031	-0.0923206	0.189941	0.0135887	0.0169477	-0.0379675	0.196304	-0.0426373	0.0221327	-0.127078	-0.00835588
P19157	0.0813643	0.075392	-0.126581	-0.232617	0.0719982	0.0428401	-0.0319809	-0.0864521	0.0460942	0.0631437	0.00649248	0.086655	0.0596308	0.085191	-0.139874	-0.0340293	0.0870221	-0.00750061	-0.026886	-0.0626396	0.0792881	0.0466786	0.0528033	0.0580554	0.0715043	0.0912256	-0.0417842	-0.0272228	0.0267713	-0.0988434	0.0111321	0.182532	-0.0181624	-0.0126457	-0.0773571	-0.0693804	0.00491567	0.0428862	-0.100896	-0.0119914	0.0660929	-0.0133625	0.150132	-0.0515952	-0.0524258	0.115983	-0.089128	-0.120775	-0.0487916
P62821	0.00604138	0.172025	0.0610813	0.0980653	0.0270594	0.0988567	-0.0970116	-0.098478	-0.0276714	-0.111304	0.0378216	0.0135808	0.0291873	0.108114	-0.0220346	0.152869	-0.084157	0.0475019	0.152653	0.0717913	-0.0488559	-0.0272986	0.204048	-0.106757	-0.0366891	0.170826	0.305978	0.234699	0.00939732	-0.143113	-0.0395494	0.218307	-0.204687	0.113052	0.183544	0.0483184	-0.0754355	0.00522294	0.228606	0.125703	0.0757742	-0.0396787	0.0118103	-0.15882	0.115313	0.048555	0.13058	0.0822621	0.0163874
P07724	0.0256338	0.1001	-0.0123542	0.00695185	-0.150208	0.0245365	0.0222033	0.171654	0.0709438	0.0640668	-0.0847866	0.170019	0.166472	-0.00882847	-0.00130749	-0.386624	-0.0582454	-0.0648056	0.0251677	-0.260379	-0.225672	-0.143722	-0.358518	0.305386	0.0447823	0.0886706	0.040325	0.0689405	-0.0527973	0.0424111	-0.0668518	0.234921	0.0143155	-0.00661283	0.0795964	0.0388559	0.0780116	0.135128	0.123311	0.0345355	0.120138	-0.000298432	-0.0380568	0.0368095	-0.00858541	0.138276	0.0797463	0.0168997	0.0895908
B2RT14	-0.108504	-0.00129824	-0.0393148	-0.0263865	-0.0423285	-0.0644069	0.0393559	-0.0176143	0.0229562	0.0306238	0.0806896	-0.201895	0.0456579	0.0838636	-0.0285088	0.0353399	-0.13431	-0.045522	0.000941251	0.0764061	0.0447369	-0.100664	-0.0800365	-0.020744	-0.30174	-0.0550519	0.0632873	0.0190273	0.115194	-0.206276	0.0506124	0.0513786	0.133418	-0.08695	0.156908	0.300434	0.0816368	0.038282	-0.121206	-0.132828	-0.0127423	-0.195919	0.145251	-0.088548	-0.0766163	-0.0400345	0.0355475	-0.0224356	0.272007
Q8VCW8	-0.0063808	0.138963	-0.0464929	-0.152308	0.0466248	-0.0989266	0.0117864	0.0502023	0.210189	-0.0111022	-0.00509715	0.173443	0.018019	-0.095577	-0.0314548	0.316381	0.0194652	-0.0198203	0.169416	-0.144705	0.0061471	-0.123454	0.064213	0.0265483	-0.278145	-0.142002	0.0884493	0.125931	-0.091843	0.0829374	-0.0675843	-0.0301346	0.0381314	0.0235238	-0.139962	-0.0244377	0.0459854	-0.030985	-0.102444	0.166118	-0.0542016	0.0165608	0.0943397	0.16104	-0.0980253	0.0318233	0.126207	-0.0572959	-0.0736587
P16858	0.0715	0.0308971	-0.0272385	-0.0437342	-0.155664	0.266353	0.156795	-0.253614	0.0153839	-0.0598073	0.0773736	-0.0519513	0.00540064	-0.153066	0.0822239	-0.0276555	-0.0463747	0.0686371	0.0306284	0.0697293	0.0337612	-0.0298479	-0.0463989	0.052358	-0.0126498	-0.126943	0.00587074	0.0200726	0.026325	-0.00716424	0.0541268	0.055319	-0.133379	0.0754576	-0.0287798	-0.0158633	0.0612433	-0.0314737	0.0116779	-0.122029	0.00760719	0.0209927	-0.0277665	0.0664969	-0.0111225	-0.0573459	-0.0838507	-0.0383136	0.0267673
Q99K67	0.105843	0.0752064	0.0179995	0.0112721	0.0891345	-0.0375766	0.0472659	0.0192357	0.0222752	0.0111985	-0.0621473	-0.0817967	-0.0446778	0.0873393	-0.0317545	0.0363872	-0.11065	0.0758024	0.190414	0.147534	0.0452388	0.064546	-0.00550317	0.0867878	0.072816	0.0500224	-0.0734172	0.283804	0.0156941	0.0820325	-0.0553707	0.0870476	0.0898186	-0.0128132	-0.137788	0.0395245	0.120506	0.0200385	-0.0291325	-0.160134	-0.0152614	0.104273	-0.0632365	-0.0388264	-0.288715	0.0577037	-0.0668108	-0.0381216	-0.073518
P62900	0.00877459	0.0062932	-0.100887	0.0919956	-0.0217616	-0.194489	0.0765357	-0.0738717	0.108074	0.00803201	-0.0752155	-0.0101407	0.293986	-0.0674977	0.128	-0.416627	0.0933427	-0.00311716	-0.0555028	0.0309284	0.11902	-0.1857	0.142088	-0.295921	-0.183979	0.000199608	0.0890736	0.115156	-0.0509304	-0.0522925	-0.263954	-0.136801	-0.23205	-0.106696	-0.049146	-0.0607064	-0.0464595	0.0182057	-0.00502322	-0.00398308	-0.0116343	-0.0735874	-0.00581329	0.126766	-0.108397	0.00161341	-0.0564676	-0.0827272	-0.100089
P05784	-0.00927794	0.208346	-0.0122187	-0.0398621	-0.0888336	-0.121009	0.167524	0.0196969	-0.0136926	-0.113254	-0.0561873	-0.0426464	-0.0160496	0.0967246	-0.100406	-0.0905234	-0.0351131	-0.0204796	0.106655	0.192681	-0.0318915	0.0391881	-0.0844034	0.0507811	0.118087	-0.10702	-0.0404091	-0.0668041	0.021679	-0.114378	0.00465889	-0.076267	-0.0337528	-0.0416921	-0.141017	-0.00471274	-0.012033	0.0714658	-0.0169498	0.0595211	-0.0480438	0.00831082	-0.0174052	-0.0303139	0.0384857	-0.000526009	0.0535104	-0.0597386	0.075351
Q9DCJ5	0.0638742	-0.117	0.0155038	-0.0406844	-0.0640943	-0.0861349	0.0570555	-0.0207888	-0.0850904	0.0403452	-0.0117031	0.0452455	0.0297884	0.194126	-0.0670188	-0.0207388	-0.0605387	0.190629	0.155837	-0.0906536	-0.0315808	-0.056615	-0.105954	-0.171317	0.107497	-0.325138	0.0474568	0.269465	0.189585	0.0783227	-0.0671192	0.222373	-0.0132233	-0.0764118	0.0133625	0.265841	-0.166495	-0.0734206	-0.100463	0.105257	-0.00631543	0.135467	-0.0315964	-0.00591475	0.132546	0.0264304	-0.00767362	0.118083	-0.186305
P01027	0.0425992	0.132475	0.0586697	0.165569	0.0100747	-0.0908346	0.0587355	0.0724627	-0.0154774	0.0529652	-0.0419413	-0.102404	-0.0460109	-0.208437	-0.203457	0.0485655	-0.0126472	-0.070691	-0.000720692	0.077922	0.106608	0.0980608	-0.229021	-0.0694219	-0.0137147	0.0187615	0.1758	-0.0495899	-0.0276358	0.0392936	-0.169027	0.0393782	0.0376721	0.0545335	0.0997964	-0.133488	-0.115086	-0.0437517	-0.267021	0.0501753	-0.0605025	0.00816882	0.0281597	0.0229368	-0.0160157	0.0509929	-0.189222	0.0670434	-0.0513791
Q8VCN5	0.0825072	-0.125883	-0.031932	0.0182903	-0.0130823	0.0771234	0.0655431	-0.016409	0.142156	-0.0749677	-0.124806	-0.0835635	0.0631547	0.0634834	-0.0972243	-0.0111505	-0.166166	0.0373785	0.125767	-0.072263	-0.0568169	0.0324186	0.0928583	-0.0107027	-0.00212522	0.0163851	-0.105552	0.051622	-0.235046	-0.0741597	0.0810043	-0.109252	0.00318159	-0.172322	0.222402	-0.0998564	-0.163326	0.0483839	-0.11876	0.123041	-0.0523065	0.0530805	-0.112189	-0.0108727	-0.0158224	-0.0676712	0.0788177	0.150499	-0.0160899
P11714	-0.0862567	0.0117898	0.0010435	-0.136104	-0.0419955	-0.0132406	0.0494776	0.068884	-0.0481169	-0.129559	0.042737	0.00443594	0.0357389	0.243234	-0.074265	-0.103028	-0.0869534	-0.123159	-0.144907	0.202133	0.0460688	0.185538	-0.0334066	-0.0277038	-0.18234	0.121263	-0.0615667	-0.0267095	-0.0486786	0.251862	-0.00682765	0.0248921	-0.161449	0.116448	-0.12046	0.0646318	-0.00562379	-0.00617812	0.120013	0.0404312	-0.0707812	-0.0389732	-0.0971877	-0.086654	-0.0838686	0.102191	0.151457	-0.0553699	-0.055776
P11679	-0.00946678	0.211235	-0.0129823	-0.00566949	-0.0654297	-0.0965953	0.100651	-0.0437586	-0.0939552	-0.131506	-0.0600509	-0.011259	0.0116127	0.0829955	-0.0722041	-0.0889283	-0.000536868	-0.0367621	0.0919994	0.224156	-0.0538874	0.0708774	-0.066702	0.0686124	0.0935091	-0.159075	-0.0786189	-0.0405484	-0.0129005	-0.104264	0.0417469	0.00293637	-0.0798077	-0.0180586	-0.121805	-0.00425753	-0.0386937	0.0916448	-0.0400466	0.109418	-0.0178973	0.0831942	-0.0208138	-0.00347492	-0.011347	-0.0160057	0.0219359	-0.0652244	0.0611428
P25688	0.0986309	-0.0965688	9.23626e-05	-0.155917	0.0177133	-0.0559344	0.0068126	-0.00197699	-0.117994	0.0485143	0.06538	-0.0632814	-0.167627	0.0176559	-0.0415934	-0.0690475	-0.0418113	-0.0222631	0.0453276	-0.0082635	-0.0362953	-0.112185	0.00948792	0.0582245	-0.0863247	-0.0116325	0.0531715	-0.0468408	-0.0980661	0.0216324	-0.100134	-0.0469957	-0.00243397	0.0959247	0.0385576	-0.0367452	-8.29133e-05	-0.014618	-0.0983004	-0.0461766	0.0772966	0.086208	-0.0660346	0.0366291	0.0203364	0.0275074	0.0799126	0.157237	-0.0417941
Q91Y97	0.118976	-0.0770273	-0.0385611	-0.0958801	-0.0571644	0.100819	-0.0141917	-0.0172684	0.0447554	0.000708055	-0.00478059	-0.0152196	0.0765456	0.0444029	-0.0654937	0.00561654	0.0675302	-0.0739239	0.00975093	0.0164586	-0.00487328	0.0522637	0.0321683	0.0109332	-0.0103436	0.00634353	0.0549005	-0.0535199	0.00659257	-0.0268306	-0.0662629	-0.00260474	-0.0391578	0.0431399	-0.0393741	-0.0603197	-8.61186e-05	-0.0488359	-0.0224786	-0.00319053	0.00181753	0.0322117	-0.00122782	0.00829372	-0.0398505	-0.00305386	0.00915059	-0.00552316	0.0324857
P24456	-0.112222	-0.0278336	-0.0212125	-0.0828531	-0.0567041	-0.0544234	0.00110133	-0.026649	0.0297189	-0.0554442	-0.0751453	0.0124287	-0.0333152	0.0234525	0.0391969	-0.0657943	-0.0952511	0.0530324	0.0576175	0.138802	0.0438027	0.0985477	0.0333575	0.0634965	-0.0977189	-0.127776	0.0556673	-0.0143789	-0.106904	0.102759	0.0978373	0.0510507	0.0906636	-0.0422022	-0.00175752	0.0294933	0.0141731	-0.0266108	0.0103246	0.0728799	-0.0317367	0.0652458	0.0109723	-0.0522865	0.140485	0.0014327	0.0394777	0.0084224	0.054268
Q9CZ13	0.0686546	0.0948374	-0.0282545	-0.016241	-0.00337286	-0.00737526	0.123216	0.0553624	0.0163634	-0.0470571	0.183887	0.151218	0.0809119	0.156572	-0.140087	0.118259	-0.202217	-0.0135947	-0.0845194	-0.0913789	-0.0442877	-0.183254	-0.0314948	-0.00300701	0.0679138	0.093673	-0.0268374	-0.113498	-0.0435028	-0.00570048	-0.00885711	-0.122077	0.0223991	-0.124957	0.172522	-0.113026	-0.0406552	-0.190822	-0.0496036	-0.0280201	-0.1338	0.0558953	-0.0473866	-0.0342063	0.105028	0.00449024	0.115375	-0.299999	-0.0290123
Q9D379	-0.115111	0.022659	-0.0330471	-0.0844258	-0.0128499	-0.00989311	-0.0383835	-0.0344983	-0.0383425	0.00976978	-0.0749966	-0.083237	-0.0169504	0.0198484	-0.0221226	0.018126	-0.067029	-0.099764	0.0524166	-0.0568342	0.0451173	-0.114428	0.00125242	-0.0475993	0.00248468	0.022573	0.00987626	0.0744838	0.0723976	-0.0513005	0.010156	0.00872295	-0.0185546	-0.0163948	-0.03595	0.0126008	-0.0622896	0.00553758	0.00417552	0.113678	0.00528957	0.0374234	-0.0699554	-0.0143735	0.0147096	0.100238	-0.304284	-0.0639126	0.0940495
Q64442	-0.117704	-0.042547	0.0225777	0.0254738	0.0465079	0.105416	-0.0606421	-0.00333829	0.00462725	0.0302181	-0.0239568	0.0320332	0.0223311	0.0102576	-0.0307228	-0.0649645	0.0505251	-0.115409	-0.0223819	-0.018167	0.102724	0.0797892	0.0387382	0.0233864	-0.0183042	-0.0441256	0.0991652	0.0277172	0.0746607	-0.0287305	0.0163189	-0.00441034	0.00889832	-0.0296842	0.067787	-0.0683804	0.0289655	-0.00516831	0.0214943	0.036942	0.0252255	-0.0368427	0.0267717	-0.0484668	0.0113047	-0.0384309	0.0198376	-0.0691285	-0.0157771
Q9WTP6	0.0237933	-0.041093	0.0302475	0.0295549	-0.0203728	0.0744233	0.0251474	0.119179	-0.0992174	0.0762458	-0.0281058	-0.162425	0.195895	0.14698	-0.0851636	0.0694921	0.0936559	0.225737	-0.432511	-0.0210915	0.0903991	0.117509	-0.0464713	0.0668061	-0.111197	-0.0217145	0.174082	-0.0967619	-0.107332	-0.288004	-0.141641	0.194207	0.0760785	0.0347431	-0.104359	-0.0195152	0.0929022	0.0388774	-0.00430225	0.161928	-0.187854	0.199616	-0.0249578	0.0332042	0.089617	-0.0382362	-0.0537293	0.047962	0.0442634
Q64433	0.0197338	-0.117977	0.0582524	0.0674002	0.0272641	0.0666436	0.14991	-0.0210779	0.00283151	0.000896862	-0.158381	0.0556884	0.122945	0.072878	0.0573319	0.139008	0.0878605	-0.145274	-0.182616	0.117806	0.0734885	-0.184451	-0.0904236	0.135466	0.0449017	0.0298867	-0.0743619	0.147932	0.0543894	0.0711273	0.0391493	-0.0581729	-0.104642	0.130817	-0.0217382	-0.0446962	-0.0629006	0.104598	-0.281206	0.106424	0.02276	-0.141002	0.155478	0.112648	0.0883524	-0.0457086	0.123708	0.14911	-0.00264578
Q4LDG0	0.0619282	0.11383	-0.0595877	-0.122046	0.0282541	-0.0841421	-0.0258994	-0.0608703	0.0710708	-0.0478341	0.00432111	0.048425	0.124332	-0.103289	-0.0540196	0.0371946	-0.111848	-0.0674064	0.0381592	0.0191134	0.0831589	-0.058881	-0.00354325	0.0285054	-0.187901	0.0864917	-0.0667402	0.00789357	-0.0858704	0.00668493	-0.0629983	0.0776104	0.124675	0.0462696	-0.0181631	0.0283373	-0.0131306	0.134	0.103247	-0.0690879	-0.0630611	0.133774	0.0417711	-0.083378	0.0228724	-0.164952	0.0378331	-0.00404701	0.0481225
Q06185	0.0719763	-0.0591927	-0.0273857	-0.0468319	-0.0525795	-0.0632476	-0.0773022	0.0113943	-0.0718567	-0.0150536	-0.0118149	0.118671	-0.0464625	0.102578	-0.0214841	0.0698542	0.0492261	-0.103413	0.00601344	0.0641615	0.00405371	0.0848105	-0.14745	-0.0652449	-0.0727476	-0.166527	0.0735614	0.012662	0.15237	-0.180103	0.21716	0.115238	0.0121289	-0.00112986	0.064763	-0.163004	-0.0149646	-0.0117171	0.0731234	-0.23283	0.0204111	-0.0409122	0.0645925	0.198923	0.13246	0.0813822	0.0363375	-0.152581	-0.201013
Q91VA0	-0.039096	0.0193071	-0.01422	-0.0701263	0.094362	-0.0506502	0.0534139	-0.0537545	0.144864	0.103845	-0.23288	-0.116511	-0.00349923	0.0295653	-0.020347	0.0431009	-0.0445556	0.00413278	-0.191838	0.0081718	0.259181	-0.236271	0.011796	0.0853906	0.166013	0.121579	0.179301	0.0276521	0.11159	0.10837	0.149531	-0.0629506	-0.131378	-0.0891401	-0.0809244	0.0229957	-0.0867487	0.141564	0.128994	-0.140199	0.0278131	0.237977	0.0530278	0.00356367	0.109446	-0.0182689	0.0670842	0.0140387	0.0210243
P99027	-0.00970517	-0.0946923	-0.0290627	0.0453967	-0.038963	-0.123181	0.0147864	-0.0121342	-0.0155997	-0.0165877	0.019098	-0.0235923	0.183649	0.10442	0.0802368	0.207183	0.0873959	0.183294	0.191379	-0.00969742	-0.297996	0.0104328	-0.174993	-0.0852734	-0.148557	0.11412	0.00478087	-0.191067	-0.131218	0.143914	0.0615352	-0.00620887	-0.300203	-0.0274068	-0.0520459	-0.0657641	0.0679826	0.037408	-0.0545758	-0.00591345	-0.0448314	0.0911962	0.117031	-0.0814229	0.0366047	0.121862	-0.131511	0.0528153	0.113924
Q63880	-0.0593493	0.0783463	-0.033953	-0.126462	0.109246	-0.0303719	-0.0259344	-0.107456	0.0137312	-0.0355349	-0.0529213	0.0787003	-0.0563004	-0.0750585	-0.159319	-0.0698993	0.0388364	-0.0719638	-0.0153719	-0.0831256	-0.0596859	0.133592	0.104936	0.142357	0.010456	-0.0764806	-0.110392	0.083346	-0.0548941	-0.0345065	-0.0668976	0.0826539	-0.0329999	0.0583726	-0.184918	0.0175439	-0.000697195	0.0153066	-0.100657	-0.0740197	-0.0496737	-0.030592	-0.0490509	-0.0993198	0.110448	-0.251761	0.0182855	0.0872668	-0.0235312
Q9DBM2	-0.0976346	0.000600631	0.0356428	0.00211469	0.0920363	-0.0197428	0.0401625	-0.00981618	-0.0583803	0.0550824	0.0754354	-0.00936637	-0.0397652	0.0125898	-0.0871857	-0.0477841	0.0917029	0.0501713	-0.0243808	0.0798574	-0.160089	-0.174422	0.0178695	0.0629791	-0.046441	0.0836637	0.0537092	-0.00059748	-0.0160854	0.0403973	-0.11571	-0.0606045	0.110603	0.0235635	0.0610816	-0.0282802	0.0657802	0.00262941	-0.034181	-0.107964	0.0687656	0.0284711	-0.00877346	-0.0337951	0.0341149	-0.0942135	-0.0530364	0.0614981	-0.0704888
Q8BWQ1	-0.0419932	0.0831993	-0.0942533	-0.0568571	-0.0511713	-0.0987095	0.0767423	-0.0600767	0.0915614	-0.0881782	0.046839	0.0652847	0.0835157	0.0356805	-0.260282	-0.0614111	0.0103492	0.0395269	0.0556592	-0.113293	0.126609	0.0809231	-0.00421938	0.0234032	0.0652814	0.0135917	-0.0150563	0.0716407	0.0845573	0.0203397	0.105761	-0.209319	-0.0802068	0.113726	0.0730036	-0.119277	0.179138	0.024826	0.0295572	-0.0229001	-0.0539978	0.116985	0.199328	-0.0328854	0.0783289	-0.0724089	-0.220626	0.0654225	-0.0972362
P35979	0.0160303	-0.0209383	-0.00452905	0.0291624	-0.02528	-0.0454196	-0.0495561	-0.0853859	-0.00149139	0.0226143	0.0339046	-0.022562	-0.136587	-0.0300319	-0.080489	0.0627129	0.192323	-0.0994485	0.0129472	-0.221087	0.387877	0.185707	-0.308635	-0.0252086	0.0666609	-0.0317718	-0.0390037	0.148497	-0.320277	-0.0336665	-0.0534106	-0.0105056	-0.287633	-0.121244	0.0814623	0.0841017	0.0737757	-0.0940873	0.0196425	-0.0568046	0.0277281	-0.0523987	-0.147851	-0.0821404	0.0413359	-0.067684	0.135188	-0.0521802	0.143712
Q68FD5	0.0224368	0.169074	0.0572734	-0.0445333	0.0023379	0.030357	0.0582481	0.0684413	-0.03336	0.103417	-0.142244	0.0369735	-0.0327752	-1.56931e-05	-0.0516726	0.0136479	0.0193365	0.0246316	-0.0844511	-0.0737367	0.0066979	-0.0431119	-0.0109116	-0.0781453	-0.109311	-0.0325947	-0.105644	0.0376685	-0.0320526	-0.0284348	0.0806593	0.0464447	0.0191426	-0.0638639	-0.00304777	0.115717	-0.0174076	0.0378986	-0.0040139	-0.0339844	0.0102149	-0.0619214	0.0464855	0.024386	0.0170158	0.103681	0.119575	-0.00127338	-0.0390631
Q99MZ7	0.0364834	-0.0205484	0.0858942	-0.0181204	-0.125116	0.0618292	0.102946	0.0709428	0.0494805	0.0526452	0.0367694	-0.0943471	-0.204495	-0.0416475	-0.195933	0.043904	-0.00738749	0.00117882	5.58996e-05	0.063184	0.111219	-0.11805	0.0205228	-0.0408175	0.167691	0.0300308	0.12645	-0.0455175	-0.074808	0.102496	0.00176851	0.103059	-0.0691678	0.260961	0.051827	0.0664656	0.0234963	0.0728572	0.0197354	0.0807109	0.183391	0.0534984	0.120108	0.102109	-0.222182	-0.0331502	0.013016	-0.150472	0.0127444
Q9Z2I9	0.0698521	0.0575492	0.0558053	0.0310893	0.0426962	0.0228509	-0.0641508	-0.0218861	-0.0162919	-0.0226084	-0.0732776	-0.00722192	-0.0423702	0.135361	-0.0501189	0.139871	0.0735726	-0.0108448	-0.0554023	0.0745595	-0.0175466	-0.0360507	0.095478	0.055578	0.0280104	-0.0401914	-0.0396914	-0.185012	-0.152402	0.0549931	-0.067151	0.0933449	-0.01552	-0.28171	-0.0759905	-0.0306311	-0.0258479	0.0993749	0.154416	-0.110071	0.0108154	-0.16701	-0.103123	-0.0620974	-0.0385817	0.120157	0.0278684	0.0774823	-0.155051
P40142	-0.026255	0.0165679	-0.10676	0.0600599	-0.0876322	0.258706	-0.00615361	0.0249146	0.0796839	0.0140454	0.125798	-0.111383	0.0463363	0.0268422	-0.041566	-0.0181711	-0.0455604	-0.155444	0.133624	0.0346537	0.0335383	-0.0770213	-0.0215097	0.0373261	0.0831406	0.0395563	0.132019	-0.11465	0.111559	-0.0775335	0.0400391	-0.107624	-0.107648	-0.216435	-0.0978126	0.0338439	-0.0306773	-0.110857	-0.0702663	0.0485076	-0.0426584	0.0478893	0.0152715	-0.0501239	-0.0791824	0.0458845	0.0215334	0.103643	-0.0931296
P35700	-0.0946884	-0.0639654	-0.000304821	0.00117305	-0.0409468	0.134863	0.109546	-0.0905005	-0.00816128	-0.00189261	0.0243901	-0.0367067	0.0138732	0.000990555	-0.0936509	0.0382045	-0.0930072	-0.0765178	0.0246399	0.000654964	0.00454446	-0.0341326	-0.00224868	0.00189162	-0.000722563	-0.00460865	-0.0127732	-0.0495035	0.0252218	0.00402295	-0.0500983	0.0651772	-0.0268472	0.000377339	0.0250667	-0.0488611	0.0345249	-0.0572802	-0.00406354	-0.0158082	-0.0598102	0.0108235	-0.0302621	0.0496502	0.0470935	-0.0112658	-0.0528992	-0.0691231	0.0209243
F8WIT2	0.0437271	0.134449	0.065865	0.0999532	-0.0385883	-0.0312654	-0.00981011	0.103825	0.00759274	-0.0555509	-0.105203	-0.0583026	0.00213258	0.000230228	-0.0476218	-0.000802435	-0.0738078	-0.0415901	0.0486213	0.0799142	-0.00378607	-0.0121476	-0.0653195	-0.000962813	-0.0727582	-0.130946	-0.0191819	-0.102498	0.0505833	-0.0963877	-0.0210016	-0.0324806	0.0109647	-0.00614132	0.138994	-0.0212032	-0.00598991	0.0042978	0.0913054	0.0315197	0.0778788	0.0608195	-0.00122982	-0.037083	-0.0868351	-0.0280982	0.0258279	-0.00502637	0.0316281
A0A0R4J1E2	0.0052012	0.013673	0.0259474	0.108133	0.0450956	-0.0732182	-0.07819	-0.0759204	-0.0902691	-0.0182538	-0.0366837	0.088528	-0.146526	-0.00416871	-0.0472074	-0.129804	0.117488	-0.130193	-0.115657	-0.057973	-0.159538	-0.129209	0.149371	0.20248	-0.0693406	-0.271944	0.269242	0.0537458	-0.199394	0.0239792	0.0982441	-0.013915	-0.064785	-0.112213	0.0470044	0.025428	0.0213477	-0.0267301	-0.130512	-0.0464219	-0.0807865	0.127455	-0.156059	-0.00558402	-0.0653218	0.0285037	-0.0198157	-0.110993	0.0573778
O88844	-0.0396806	0.0805162	-0.00320638	0.0322851	0.0771805	0.154967	-0.0671239	-0.181408	-0.0183758	0.0124669	0.0534186	-0.0874754	0.059194	-0.125163	0.00773695	-0.0306235	0.0248426	0.154631	0.0417521	0.0329112	-0.151524	-0.0331485	-0.0677106	0.00930453	0.00907789	0.0661894	0.00728073	-0.0494111	-0.0360342	0.0336868	0.123441	0.0937254	-0.00667238	-0.0280719	-0.0527474	-0.0222029	0.0786819	0.0448521	0.0548688	0.0163575	0.00973511	0.00274545	-0.0335888	0.249491	0.0775089	-0.0460657	0.0327125	0.0738684	0.121986
P17742	0.0148262	0.100123	-0.041758	-0.0280724	0.000623804	0.107692	0.0621155	-0.0483167	0.0692798	-0.0311609	0.0670787	-0.114988	0.0932725	-0.0190044	-0.0462875	0.0451291	0.151051	-0.0316264	0.0350944	0.00073541	-0.0371382	-0.0800499	-0.0809123	0.0543164	-0.00730056	0.085707	-0.123738	0.0578324	-0.02502	-0.31304	0.192297	-0.20391	0.103026	0.0152335	-0.100307	0.0507779	-0.132922	0.0376692	0.0128087	0.00658431	0.115758	0.194217	-0.17278	-0.0340419	0.00945616	0.095782	0.0425068	0.0702089	-0.0556584
Q9R0H0	-0.0950233	-0.0119812	0.0515396	-0.0442142	0.0392408	0.0406847	0.0239567	-0.00474724	-0.0388767	0.0311677	0.0751685	0.00709006	-0.0740271	0.0217717	-0.0928182	-0.0880436	0.0109479	0.0916211	-0.0879087	0.0104153	-0.0129237	-0.124294	-0.0399011	-0.0539963	-0.0186346	0.0902896	0.0155599	0.0133021	-0.0231833	-0.0204264	-0.0171994	-0.0244639	-0.00746272	0.0349068	0.00521292	0.0109225	-0.0719874	0.0486391	-0.107178	-0.0751136	0.0564008	-0.0375401	-0.0224432	-0.0682829	-0.0313069	0.0470501	0.0130927	0.0175859	-0.0103282
P09671	0.0519147	-0.0932388	0.0101352	0.103454	0.00950523	0.0500002	0.0296505	-0.0438723	-0.0405729	-0.0289881	-0.147696	0.032371	0.048957	-0.0431403	0.00922704	-0.00680648	0.0588728	0.0273849	-0.0261475	0.0745223	-0.0613351	-0.033568	-0.0601477	-0.0423941	-0.0118928	-0.0749805	-0.0363208	0.0663142	-0.0208013	-0.06427	0.216211	0.0766085	0.0525613	0.170539	-0.0429735	-0.102961	0.0590257	-0.0517089	-0.00641404	0.0265736	-0.0948643	0.0684041	0.0317207	-0.129274	-0.183797	-0.0948015	0.0884984	0.0439532	-0.0662645
P62852	-0.000624892	-0.0397734	-0.0021672	0.0782187	-0.0349334	-0.0742366	-0.12516	-0.0676981	-0.0960527	0.0694908	-0.0977233	-0.109016	-0.000898006	0.0717152	0.0847191	0.0312064	0.130795	-0.000307429	0.107938	-0.130846	-0.00522702	-0.173995	0.0947087	0.0740996	0.0819126	0.106025	-0.113019	-0.117667	0.222315	-0.0231536	-0.0854453	0.110332	-0.0709199	0.096127	0.0674326	-0.0663001	0.150444	0.0716528	-0.124406	0.0152754	-0.132472	0.204153	-0.150288	-0.202818	0.0159123	-0.124668	0.263128	-0.29499	-0.104918
P62897	0.0542483	0.0160441	-0.0440724	0.0438145	-0.0968839	0.0962762	0.00340266	0.0137671	0.0893332	0.00745105	0.0763326	0.0281421	-0.00167	0.012758	-0.0425706	-0.0223017	-0.0512944	0.0444206	0.0266287	-0.0211563	0.107048	0.0437589	0.100007	-0.179554	0.170703	0.0482154	0.0247466	0.0754766	-0.0982749	0.139197	0.143066	0.0815616	0.201813	-0.00684455	-0.0149532	-0.0216307	0.0745996	0.128068	-0.0499054	0.0998604	-0.0415583	0.000808305	-0.314109	0.183861	-0.0167518	0.0211874	-0.0666148	-0.0294783	0.108314
P55096	-0.0652601	0.0383035	0.0698026	-0.020626	0.0151333	0.0561441	-0.169208	-0.0147799	-0.10069	0.0108101	0.0775827	0.0775434	-0.0715765	-0.000577992	-0.11276	0.004172	0.069454	-0.0385481	0.00135092	0.0494688	-0.0229265	-0.0713291	-0.0559066	-0.0117469	-0.0750119	0.163698	0.0878649	0.0262381	-0.0571706	0.029699	0.0190222	-0.0571849	0.0591555	-0.0331881	-0.066061	-0.0576542	-0.00105952	0.0683596	-0.126114	0.0431462	0.0719914	0.0851109	-0.15209	0.0309896	0.0322999	0.136576	-0.134098	-0.00514819	-0.0435017
Q8K169	-0.0415243	0.056567	-0.0615098	-0.128442	-0.044648	-0.0713215	-0.215101	-0.105608	0.0167469	0.0209394	-0.0973666	0.0515858	0.0077841	-0.00138338	-0.0676775	0.0624543	-0.0353331	0.0101735	-0.0047531	-0.00786995	0.0299466	-0.0518807	0.0415117	0.0683415	-0.0179422	0.0553846	0.00452561	0.0321618	0.0811583	-0.034715	0.0445942	0.0246156	0.0423992	-0.0110251	0.0614929	0.0355619	0.0022424	0.0808718	-0.0693449	0.0816282	-0.165464	-0.0597711	-0.0102081	-0.0779511	-0.0534169	0.0132081	-0.161751	-0.107579	0.0561696
O88587	-0.0388653	0.0639588	-0.0780289	-0.145856	-0.12165	-0.0423437	-0.0827923	-0.0279321	0.106527	-0.05891	-0.0184667	0.0219655	-0.0226316	-0.0307195	-0.0112992	-0.0518998	-0.0808314	0.111933	0.0102776	0.0416857	0.00544157	0.0155596	0.0273461	0.06618	0.00102632	0.0207236	0.0494398	-0.0553487	-0.0214037	0.0369119	-0.0419709	-0.0699497	-0.0361799	0.134628	0.00670385	-0.0184951	0.158924	-0.0283253	-0.0168472	0.107795	-0.0879016	0.0366045	0.00778921	-0.0482909	0.0411269	-0.0177421	0.0585986	0.21944	-0.0554697
Q9QXF8	0.0778313	-0.0599843	-0.0681916	-0.0742871	-0.0174012	0.0522695	-0.0454974	-0.013441	0.0884266	-0.0371613	-0.0510615	0.00752376	-0.00998436	-0.0425067	-0.108474	-0.0353709	0.015539	-0.0248979	0.0957512	0.0144294	-0.0274074	0.0183643	0.0209043	0.0536454	0.0127924	0.0500707	-0.0289522	-0.0276466	-0.0247912	-0.00958514	-0.0271869	0.0153442	-0.00681531	-0.0934229	0.0518678	0.0538203	-0.0781877	0.121228	-0.0330544	-0.00533626	-0.025065	-0.0936511	0.0958306	-0.0536478	-0.0784465	0.173702	0.0730776	-0.026886	-0.0846385
P62918	0.00340808	-0.00620625	-0.0015975	0.0674707	-0.00158441	-0.0968921	0.0550672	0.0910503	0.0703266	0.0642475	0.123825	-0.0111953	0.127498	0.111173	-0.0726605	0.0216347	0.0893176	-0.00252056	0.0701385	-0.164167	-0.0117496	0.177474	0.053384	0.264174	-0.129584	0.0581465	0.203573	-0.0868805	0.116184	0.104149	0.203963	0.0985416	-0.0923359	-0.0995502	0.00406099	0.050431	-0.139053	0.0323763	-0.0765839	0.0719303	0.156146	-0.149728	-0.0372995	0.0444778	-0.180713	-0.35031	-0.116483	0.0136578	-0.111343
P19783	0.0555343	0.0432529	-0.000552914	-0.0207533	-0.0581261	-0.0752511	0.073119	0.0581897	0.0385606	0.121246	0.029442	-0.115034	-0.020473	0.177732	0.0310079	-0.00923917	0.0456756	0.0157321	-0.0159241	-0.0746903	-0.0029574	-0.0400289	0.104556	-0.0223284	-0.0570159	-0.0443707	-0.0272558	0.0397986	-0.0209259	-0.0148113	0.131206	-0.0254616	0.0172075	-0.0858545	-0.0600018	-0.180224	0.284671	0.0361618	-0.0670655	0.101701	0.207046	-0.109425	-0.0714086	-0.133923	0.0851186	-0.0177422	0.0118635	0.0207726	0.0103528
P51658	-0.011113	-0.0431656	-0.003494	0.0290115	-0.151907	-0.0556981	0.0401556	-0.111354	-0.0702564	0.0838944	0.00670998	0.000701916	0.076002	0.0721367	-0.151098	0.048056	-0.0291448	-0.0362391	-0.052373	0.0139767	0.0118797	-0.0968424	0.130086	-0.00403801	0.177423	-0.136904	-0.000886304	-0.145673	-0.144799	0.111256	-0.133105	0.060202	0.182985	-0.0260345	0.0284331	0.0145671	0.164897	-0.0637343	-0.049226	0.118829	0.17065	-0.086182	0.139368	-0.0856663	0.0200325	0.0217527	-0.0149043	-0.00950692	-0.0562985
Q9DB20	0.0750596	-0.0703325	-0.0113462	-0.110922	-0.0789128	-0.0203171	0.00156141	0.0501054	-0.040579	0.0514192	0.00779618	-0.0308539	-0.043226	0.105758	0.0230946	-0.0323916	-0.013111	-0.0420167	-0.00915277	0.0763713	0.0176779	-0.0284909	-0.0823994	0.0442381	-0.00563316	0.00455889	0.0605366	-0.0138244	-0.0177282	-0.0355706	-0.0160849	-0.052197	-0.0405511	-0.0309834	0.00900745	-0.0617501	-0.0477793	0.00732185	0.107666	-0.00708637	-0.0336054	-0.0437783	0.0687966	0.0493647	0.00222782	-0.0569589	-0.00683178	-0.0459592	0.0213633
P51881	0.044773	-0.0155376	-0.0417349	-0.175746	-0.153294	-0.019454	-0.0790968	-0.0929693	-0.0730695	0.029342	-0.0882422	-0.0654438	-0.0716209	-0.0366365	-0.0269395	-0.00520394	-0.0390662	0.0274469	0.0325588	-0.0573395	0.0469971	-0.0725869	-0.000411196	0.00879532	-0.0442035	-0.0169953	-0.0516123	-0.0259725	-0.0156359	-0.100031	-0.0459196	0.0316372	-0.00909334	0.0182411	0.0497051	-0.0437574	-0.0406711	-0.0114055	0.0798625	-0.0502531	0.0155053	-0.0752695	-0.00340131	0.106753	0.00506783	-0.0135627	-0.0909052	-0.00889149	-0.0204595
P14211	0.0237481	0.0902309	0.0251321	0.0305266	0.0323218	0.0249193	0.0348885	0.000604063	-0.0418029	0.0776513	-0.00751324	-0.14347	-0.0574877	-0.162494	-0.0332276	-0.0740482	0.0841528	0.0453383	0.067851	-0.0281581	0.0128037	-0.141675	-0.220002	-0.0311263	0.00732854	-0.0315782	0.0416877	-0.0010814	-0.085892	0.00160144	0.0337982	0.117123	0.0795687	-0.0846027	-0.161806	-0.0825148	-0.0317272	-0.203311	0.0660763	-0.0393387	-0.245392	-0.0588506	0.266999	-0.171038	-0.0122175	-0.0588088	0.131928	0.0723894	-0.116968
P68373	-0.00291512	0.082969	-0.014009	0.0398466	0.00619115	-0.00226967	0.128244	-0.0199464	-0.00978686	0.0559914	-0.114509	-0.147687	-0.0648374	0.0957116	0.16643	0.0666382	0.00952903	0.129496	0.0508558	-0.113443	-0.111251	0.114771	0.117333	0.127964	0.0729153	0.0195851	0.172885	0.0454634	-0.0165611	-0.0421214	-0.0531375	-0.101629	-0.0395103	-0.00433795	0.019904	0.0661889	0.193229	0.0381123	-0.0127832	-0.169649	-0.00811231	-0.00426478	0.0763743	0.0581053	0.0140158	0.141176	0.0314788	-0.0581019	0.0428415
Q99J08	-0.0351462	-0.0022985	0.00241188	-0.0451997	-0.0258935	0.119698	-0.105718	0.0890456	0.0178294	0.049642	0.0374023	-0.0396808	-0.083756	-0.0979513	0.0372556	-0.159511	0.139175	0.0541493	0.0871646	-0.0164052	0.00114676	0.0439439	0.0212653	-0.0705599	-0.133502	-0.136408	0.0229934	-0.20599	-0.0707341	-0.05254	0.0805214	0.0261638	-0.0799214	0.183932	0.0584053	0.0223601	-0.289282	0.116784	-0.0699669	0.057928	0.0508249	0.143249	0.0285343	-0.164277	0.0683821	0.0425278	-0.0562365	-0.10215	-0.106127
Q8VCT4	-0.0562575	-0.0257461	-0.0488809	-0.0810252	0.170583	0.0706128	0.112516	0.0231587	0.000129201	0.107293	0.088274	-0.0266773	0.0502863	0.0190766	-0.0179107	-0.065532	-0.0444612	0.00272895	-0.0123007	0.0458827	-0.0858428	-0.0122025	-0.00295251	-0.0208474	0.0172337	-0.0158279	0.0123598	0.0707721	-0.0777694	0.0241648	-0.0467333	-0.0268814	0.0638246	0.0131703	-0.112373	0.0396995	-0.0807447	-0.0541975	-0.0207373	-0.086515	0.0132331	-0.083581	0.0333823	-0.0904698	-0.00132387	-0.0666508	0.0129802	-0.062056	0.0967245
P47738	-0.0866009	-0.0555015	-0.00883503	-0.0765915	0.0866393	0.0330032	0.0973702	0.00240664	0.0103611	0.0291457	-0.0457084	0.015907	0.0303799	0.0378194	0.0171003	-0.0213307	-0.0289577	-0.0687481	0.00414015	0.0304631	-0.0254555	-0.026457	-0.0251871	0.0204194	-0.0735388	-0.00601294	0.00300712	0.0475314	-0.0531387	0.0374184	-0.000358009	0.00743314	0.00618971	0.0643933	0.00401245	-0.0265265	0.0136981	0.00454258	-0.0172066	-0.0230999	0.0198631	-0.0637497	-0.0319396	0.00252493	0.0673428	0.0225299	0.0391107	0.0140825	0.0737684
P16015	-0.058822	-0.0947798	0.00898599	-0.0375667	0.00978148	0.14641	-0.0469369	0.0897639	0.0229788	0.0820359	0.0242093	-0.00429276	-0.0379332	0.0215503	-0.0715842	-0.083449	-0.0337437	-0.00206191	0.00311041	-0.0298609	-0.0489174	-0.0180085	0.077442	-0.101993	0.00330465	0.00217932	0.0151937	0.0464105	0.00450782	-0.0248158	0.00910695	-0.0789105	-0.0533454	-0.0991423	-0.0589919	-0.0254163	0.0214782	0.0287198	0.0798102	-0.101212	-0.0577476	-0.0479382	-0.0154351	-0.056623	0.0682985	0.00229195	-0.0396274	-0.0545106	-0.0641617
Q91VR2	0.076592	-0.0535521	0.013241	-0.0735826	-0.0753817	-0.00669425	-0.00366878	-0.0322677	-0.0117174	0.0679116	0.00142179	-0.0711071	-0.135187	0.00139181	0.00675861	0.0202144	-0.0101046	-0.0152971	0.0561778	-0.0284318	-0.0614332	-0.0347334	-0.0170521	0.0293121	-0.0318587	0.0194415	0.0335077	-0.0555208	0.00304942	0.0388205	0.00787968	-0.00564148	-0.0875302	-0.0273582	0.0970116	-0.0809637	-0.0314708	-0.0709214	0.0333546	-0.0815992	-0.0130674	0.0337023	-0.0168655	0.102516	-0.0118783	-0.0874083	0.0280364	0.0462893	0.0595465
Q9CQA3	0.0680392	0.0622763	0.00366143	-0.035211	-0.0468692	-0.0279101	-0.0155336	-0.00741189	0.0282562	0.0285018	0.00923492	0.0417312	-0.0228871	0.0557718	-0.0216899	0.0071648	0.00186312	0.0259371	-0.0449192	0.0157003	-0.0402297	-0.0358435	0.021406	-0.119057	-0.0491304	0.0205031	0.0776884	-0.0985706	0.0284168	0.105106	0.0671431	0.000865223	-0.0758343	0.159158	-0.110138	-0.0079353	-0.024913	-0.185244	-0.0550959	0.0131813	-0.0187702	-0.0139662	-0.0588971	0.0883787	-0.0156421	0.0781388	0.0337128	-0.0193084	0.0148116
A2AFQ2	-0.0402344	-0.0609225	-0.0185692	-0.023545	0.0224495	-0.102401	0.0604012	-0.0606694	0.117601	-0.0139328	-0.202715	0.0378358	0.00473262	-0.0423232	-0.0597524	0.0376107	0.0987698	0.170618	-0.040416	-0.0247588	-0.0850583	-0.0352599	-0.0264472	0.0532577	-0.0319331	-0.0969072	-0.0199014	-0.0302015	0.020898	0.0422286	0.0651836	-0.0520834	0.00214535	0.0136706	0.0182494	0.0813486	-0.0767796	-0.0538549	0.0263354	-0.0413621	0.0648591	-0.0308408	-0.113362	-0.049116	0.0437934	-0.0132768	-0.11872	-0.018023	0.0861172
A0A0R4J083	-0.00689722	0.0258889	0.0762988	0.0588675	0.0963824	0.0811559	-0.0534694	0.0218871	0.0120224	-0.0117602	-0.00104528	0.042795	-0.0712082	0.0638696	0.00610885	-0.0493598	0.00531012	-0.154837	0.005359	0.112183	-0.0753019	-0.0443725	-0.0406964	0.227008	0.0378837	0.0197572	-0.0625916	0.132157	-0.0300209	-0.0681136	0.00657182	0.00254052	-0.112443	0.158472	0.202212	-0.0368584	-0.0177313	-0.0982368	0.0105952	0.110472	-0.343202	-0.0942105	0.00752013	0.118499	0.00637823	-0.00952827	-0.166728	-0.0151834	-0.0462348
Q60932	0.042188	0.0898197	0.00564392	-0.0257321	-0.0881757	0.0572274	0.0763286	-0.137032	-0.0296877	-0.016008	0.0434464	-0.0421614	-0.0274249	0.00181671	-0.0422513	-0.0352801	-0.071786	0.0230644	-0.00942781	-0.0114071	0.00541592	-0.0632086	0.0248443	-0.074866	-0.101449	-0.0719834	-0.0137619	0.000138802	-0.087913	-0.0390326	0.0924803	0.122836	-0.167431	-0.0826347	-0.0154294	-0.0764651	0.0347566	0.0907414	-0.0605377	0.0383177	0.0877193	-0.0350429	0.0595619	0.0336206	0.0478222	-0.116038	0.0346566	-0.0349803	-0.0663983
P62242	-0.00568839	-0.0188592	-0.000149786	0.0885094	-0.0235366	-0.061605	-0.0792023	-0.0384411	-0.0413996	0.0380203	-0.0232602	-0.0446615	0.0653348	0.0384637	-0.151965	-0.133372	0.135312	-0.0317317	0.191616	0.01564	-0.00861491	0.0348825	0.154794	0.0362109	0.0599602	0.0151851	0.167291	-0.018292	-0.063502	0.103059	0.131392	0.00444313	0.104154	0.033111	-0.0919076	-0.0346511	-0.157112	-0.0183102	0.121806	-0.101613	-0.169871	0.0617664	0.136315	0.148807	-0.008339	-0.0856111	0.177495	-0.0605881	0.146689
Q9CPR4	0.00694172	-0.015134	-0.0775179	0.0182527	-0.00287137	-0.124421	0.0442693	-0.0982725	0.0220215	0.0369379	0.0359231	-0.00389068	0.0181734	-0.031657	0.0151062	-0.0723609	0.0880652	-0.112521	0.015688	-0.0932135	0.0122833	-0.0870044	0.017616	0.000210259	0.122183	0.10263	0.0926277	-0.114019	-0.0765846	-0.0576027	0.175815	-0.0349499	0.102899	0.248782	-0.124012	0.144701	0.0929867	-0.227248	0.0822867	0.0930454	-0.0862919	-0.304187	-0.0769786	-0.145379	0.143121	0.0547657	-0.0140803	0.0372716	-0.0431341
Q9DCX2	0.0627108	0.0302463	-0.0237092	-0.0728587	-0.0361675	0.029541	-0.0325038	0.0200464	0.0119926	-0.0314323	0.0395404	0.0890752	0.0364038	0.0138725	0.0362673	-0.0143769	-0.0256045	0.0263843	-0.00532	0.0785771	-0.0227193	-0.0526535	-0.176509	-0.0946292	-0.00754924	-0.0469423	0.0905395	0.0503706	0.0679312	0.000330127	0.140493	-0.0302969	0.0978278	0.0262749	0.00832165	-0.0965799	0.058945	0.0974263	0.0170588	-0.0966516	0.0763445	-0.00540595	0.0446079	-0.0116028	0.04478	-0.119198	0.045391	-0.063621	0.0799306
P42125	-0.068761	-0.0236522	0.0429672	0.0205745	0.024285	0.0184659	0.00110494	0.0224862	0.0424069	-0.0518105	-0.0482107	0.049091	0.0116861	0.110696	-0.0760977	0.114359	0.108076	0.0509774	-0.0455918	0.0357916	-0.0883343	0.0118365	-0.0409308	0.011928	0.0321497	-0.00120224	-0.0416828	-0.00657861	0.0707942	0.0416335	-0.0881258	-0.108242	-0.0364376	0.00417143	-0.0409052	0.0497269	-0.0915049	-0.0367018	0.0423237	0.0629907	-0.00368676	-0.00164967	0.138175	0.0667528	0.0247306	-0.0336805	-0.0316887	-0.170766	0.101527
Q8VEM8	0.0449012	0.0163525	0.00455815	-0.118149	-0.0719846	0.0224157	-0.0834121	-0.056789	-0.0296953	0.0401968	-0.00588735	-0.0622646	-0.137726	0.0532732	0.0361772	-0.1253	-0.0488557	0.00495057	0.000838784	-0.0920185	-0.0712342	-0.0173913	0.0571181	-0.0608079	0.0784371	-0.00533912	-0.13074	-0.0402685	0.0554895	0.019649	0.0235142	-0.00705154	-0.101652	-0.0325705	0.0332638	-0.0462684	-0.0606305	-0.0738531	-0.0146743	0.0847182	-0.0326089	-0.0464578	0.144056	0.0397515	0.0623876	0.0259268	0.0472421	0.0407048	0.0205245
E9PZF0	-0.0190196	-0.0802707	0.0305058	-0.0124934	-0.123808	0.128833	0.0310481	-0.0400496	0.0484944	0.0299806	-0.0302015	-0.034202	0.0394664	-0.0715682	-0.0767132	0.0599752	-0.0163813	-0.0352307	0.0505731	-0.00600848	-0.0660599	-0.0426492	0.0362369	-0.0366872	-0.0129903	0.0273452	-0.1093	-0.0970331	-0.14624	-0.0713344	-0.0615298	0.0932466	-0.010218	-0.033634	0.000435325	0.137294	-0.00887522	0.0666912	-0.0277007	-0.119433	-0.0530352	-0.0612731	0.0274291	0.0772176	0.0716151	-0.146561	-0.0793185	-0.0127023	0.00458818
Q8VC30	0.0758046	0.0177108	-0.00745458	-0.0703485	-0.080538	0.0711894	-0.0237801	0.0725206	0.0675232	0.0110293	0.0127291	-0.0434038	0.0535522	0.0365414	0.0108229	-0.0325613	0.0264143	0.0418267	0.0449914	0.0370536	0.0116124	0.032796	-0.0314607	0.0199226	0.0246373	-0.0193576	0.0468032	0.0193631	0.057176	-0.035869	-0.0173248	-0.0752275	-0.0178661	0.0831489	-0.0816694	-0.0317923	0.0885248	-0.0315242	-0.00908793	0.0538406	0.0307008	0.0135185	-0.0655205	0.0178018	0.0498625	0.0358043	-0.0222962	0.0184375	-0.0254026
O35490	0.0166005	-0.0710302	-0.0129344	0.0204592	-0.178419	0.0731318	-0.0389051	-0.0104328	0.165763	-0.00880111	-0.00831173	0.0438135	0.0194981	-0.0705196	-0.119228	-0.0187812	-0.0107808	0.0399525	0.00599653	-0.0356522	-0.0302017	0.0383397	0.0643078	-0.00918643	0.028918	0.0068218	0.123897	-0.0424642	0.0494915	0.0258943	0.0318491	-0.0381124	0.0444654	-0.0824319	0.0132651	0.0406661	0.0517544	-0.0307886	-0.0212328	-0.0124385	-0.136673	-0.0138642	-0.00771076	-0.0698061	0.0189619	0.0340942	0.0571057	0.11078	-0.102627
P56480	0.0729599	0.0122445	-0.0413731	-0.156233	-0.0201021	-0.0399645	-0.0258075	-0.0115357	-0.0334009	-0.0156364	-0.0509796	0.0690491	-0.0212019	0.0527317	0.0165253	-0.0166493	-0.00708747	0.00989091	-0.020218	0.0260401	-0.00832644	-0.0217927	-0.0859422	-0.0192429	-0.027496	0.0425464	0.1011	-0.0126493	-0.0488177	0.0135363	0.0151813	-0.0550739	0.0691493	-0.0183105	0.0238044	0.0355714	-0.00486923	-0.0245231	0.00676043	0.0284841	0.0182927	-0.0199736	0.0143059	-0.028524	0.00121425	-0.0490019	0.0241784	0.0235035	0.00431599
Q9CQQ7	0.0685913	0.0135986	-0.013226	-0.0879052	-0.0228879	-0.0234228	-0.107348	-0.000709397	-0.0456521	0.0274778	-0.0800443	0.0206476	-0.0165748	-0.00418025	0.0175362	0.0393651	0.0127698	0.00593343	-0.0376937	0.0607177	0.0221767	-0.0472897	-0.0855238	-0.0511193	-0.0166883	0.00332685	0.0427543	0.0424538	0.00678826	0.0501944	-0.0994663	-0.039866	0.0340355	-0.0122715	0.0534183	-0.0531786	-0.00653345	-0.0685597	-0.00560227	-0.0217792	-0.0579346	0.0169556	-0.0661029	0.0124402	-0.0411071	-0.0457941	0.0681512	-0.0606985	-0.00213247
Q9CQ62	-0.0265592	-0.084409	-0.00508917	-0.0262762	-0.0225325	0.0115383	0.116185	-0.0432042	0.00520708	-0.0102716	-0.0928695	-0.0814427	-0.0117026	0.075565	-0.118172	0.0341414	0.0117274	0.00555542	0.0553336	-0.0107404	-0.0648089	-0.124091	-0.0164399	-0.0352023	-0.0692252	0.029804	-0.0323911	0.0190825	-0.00958459	-0.0722999	-0.0552486	-0.00322941	0.0670861	0.0602227	-0.0723709	-0.111191	-0.0495934	0.0714945	0.112555	0.0373655	0.0658787	-0.160618	-0.131309	0.0902089	-0.107001	-0.15944	0.038706	-0.0362086	-0.130238
Q8K2B3	0.0596112	0.0562016	0.0117032	-0.0801696	-0.0467998	-0.0196043	-0.0259424	0.0151319	0.0204933	0.0862108	-0.0160572	-0.0172882	-0.121471	0.00652477	0.00671265	0.0514687	-0.00103428	0.124072	-0.032044	-0.0553954	0.0415709	0.0385432	-0.0318767	0.0506642	-0.0267613	-0.0363833	0.0407216	0.0050504	0.0675524	0.0481986	-0.0212896	-0.057562	-0.00830603	0.0283794	0.00499053	-0.00754228	-0.020419	-0.0367595	0.00410618	0.108812	0.0717706	-0.0152348	-0.00695521	-0.0390713	0.0265689	-0.00688171	0.0213598	-0.0105318	0.0341087
Q91XE0	0.0281742	0.00877927	0.0177616	0.0185349	0.0248588	-0.0259239	-0.154757	0.0279866	-0.0107175	0.070995	-0.116354	-0.0959374	-0.112572	0.00214286	-0.0539935	-0.0896227	0.0639858	0.15168	-0.0127048	0.0298548	-0.0743557	0.046157	-0.00546616	0.0172642	0.0105335	0.126714	0.00242363	0.156417	0.137111	-0.0204746	0.0741233	-0.000695602	-0.0455501	-0.0575742	-0.0629843	-0.04973	0.0407926	-0.0514674	-0.157738	-0.119303	0.0526574	-0.122247	-0.00659559	0.0395133	-0.00190165	0.0461569	-0.0592709	0.0764092	-0.0320486
Q9Z2I8	0.0588656	0.0419245	0.0544352	0.0828559	0.0346711	-0.00617947	-0.027673	0.0597568	0.00835883	-0.0477244	-0.0448989	0.0445861	0.0456002	0.0163099	-0.0488666	-0.0248998	-0.0469271	-0.0132696	-0.018676	0.0299871	-0.0390485	-0.0348676	0.0083205	-0.0602086	0.0643867	0.0598348	0.0166972	0.0372332	0.0192984	-0.120365	0.0137605	-0.0204195	-0.0190113	-0.00601956	0.031651	-0.00412584	0.0177565	-0.0241734	-0.0388859	0.136681	-0.0263756	-0.104688	-0.0389991	-0.00530804	0.00987906	-0.0830956	0.0534725	0.0137892	-0.0531473
P00329	-0.0522872	-0.0651739	-0.068275	-0.11976	-0.038142	0.0808845	-0.00674142	-0.037215	0.015756	0.0532988	-0.0517207	-0.0430762	0.0180082	0.0146772	-0.0735038	0.0281223	0.0489066	-0.0253338	-0.0228197	-0.0339919	0.0372674	0.018567	-0.0654787	0.00921689	-0.00389632	-0.0055391	-0.0204872	-0.0424407	0.0535083	0.043077	-0.0239107	0.0146828	-0.0301249	-0.00290101	-0.0278687	-0.00513384	-0.00671593	0.0118906	-0.055501	0.0110523	-0.0295907	-0.0438762	-0.0212244	-0.0068076	-0.0683628	0.115689	0.0402603	0.0116737	0.0445129
Q9CXW4	-0.00364912	-0.0921127	-0.0593054	0.0634657	-0.0742	-0.0706876	0.025264	-0.0544987	-0.0104696	0.0301923	-0.0378249	-0.0595524	0.0105255	0.0431511	-0.0443359	0.0307058	0.0485926	-0.0578616	0.0793905	-0.00871211	0.0229344	0.0214925	-0.0892653	-0.0268107	-0.0196725	-0.0535539	0.0482878	0.000828089	-0.00637752	0.0205906	-0.00873659	-0.110279	0.136901	0.0485096	0.0257585	-0.0101093	-0.00669161	0.10623	0.113031	-0.0365249	-0.0344167	0.0281036	-0.0752581	0.0309022	0.0108302	0.117135	-0.0273033	0.040776	-0.0430349
P97807	0.0533786	-0.0383291	0.0394831	0.0068048	-0.0585232	0.0838223	0.0126567	0.0609456	0.0986993	-0.0321351	-0.0585511	-0.0599533	0.0345574	0.00276823	-0.124103	-0.0162567	0.0979524	0.0756477	-0.0490983	-0.00671363	-0.0196014	-0.0369774	0.0357286	-0.0613284	0.0580401	-0.071158	0.0406158	-0.0123941	0.0477523	0.0786568	-0.035844	-0.0706007	-0.0505512	-0.0781435	0.0572144	0.0346051	0.0275195	-0.0330091	0.0461218	-0.0655113	-0.0784337	0.0226641	0.042676	0.00762808	-0.101824	-0.0357464	0.0202029	-0.00752173	0.136191
Q9D8N0	0.0057517	0.0227092	0.0331576	0.0266307	-0.0229705	-0.0498885	-0.0215466	-0.000418139	-0.00491312	0.0547634	0.0893571	-0.0666621	-0.0903294	-0.0307323	-0.0209087	-0.0417481	0.101066	1.71991e-05	0.0300602	-0.00446528	-0.0411138	0.130998	-0.0579147	-0.0798326	-0.0495745	0.095109	-0.0438595	0.000700097	0.0923318	0.0609707	-0.0376684	-0.050067	-0.0534311	0.0520836	-0.0134879	0.307516	0.0533646	0.280705	-0.0950363	0.0417915	-0.186829	-0.0931239	-0.0308444	0.212052	0.229768	-0.0949942	0.0828007	-0.0897716	-0.0858888
P47911	-0.000721637	0.010482	-0.0602549	0.0440324	-0.0231246	-0.0781705	0.0964968	0.00633941	0.0552394	0.010751	0.0868934	0.0135616	0.0302471	0.0871604	-0.0773036	-0.0691231	0.113428	0.060554	0.0710366	-0.0120572	0.0441567	0.0398742	0.103391	-0.00282229	0.0144016	-0.048519	0.048689	0.0651427	0.115085	-0.0739756	-0.0996586	0.069942	0.113131	0.150626	0.0425455	-0.143721	-0.114508	-0.0907498	-0.0608532	-0.192477	0.0261804	-0.064964	-0.0717251	-0.0173162	-0.0148102	0.195692	0.0394775	-0.0626796	0.166703
P47962	0.00849755	-0.00683825	0.00671471	0.120207	-0.0200192	0.00982864	0.0160114	-0.0104115	-0.0103486	-0.0109892	0.137188	-0.0220772	0.057651	0.0731197	-0.147404	0.0490245	0.0206856	-0.0748317	-0.000838259	0.050894	-0.0478851	-0.0509951	0.00152521	-0.00214286	0.0475452	-0.0303496	0.0367529	0.0509647	-0.032451	0.0139807	-0.173261	-0.0167025	0.0147354	-0.0185584	-0.0359313	0.12689	0.0437487	0.112748	0.203048	-0.0730905	-0.0946609	0.00923116	-0.0409455	0.0570691	0.162176	-0.089278	-0.150923	-0.0153291	-0.11501
P41216	-0.0726978	-0.0478438	0.0210609	-0.0778451	-0.0574121	-0.0147435	-0.0674263	-0.0304801	-0.0216276	0.0136647	-0.0141083	-0.021883	-0.05746	-0.0156016	-0.0294101	0.0158114	-0.0443181	-0.00293549	0.0200318	-0.0235166	0.0257503	-0.0929494	-0.0232717	-0.0338527	-0.102053	0.0398772	0.0101095	-0.00762622	0.0106239	-0.0214646	-0.013242	-0.0115618	0.0352318	-0.00680022	-0.0240707	0.0278675	-0.0183029	0.0239079	-0.0211558	0.0291152	-0.0558142	0.01204	-0.0248235	-0.0291996	-0.0443512	-0.0374541	0.022682	6.94478e-05	0.10872
Q61171	-0.00883324	0.0308148	0.0121572	-0.00322628	-0.0279912	0.0475942	0.0473474	-0.00981697	-0.00575894	0.0322301	-0.0807098	-0.0960098	-0.0011331	-0.117737	-0.0356839	-0.00934026	-0.0741933	-0.0861243	0.0163806	-0.055369	-0.0323159	-0.00670202	-0.0306626	0.165257	-0.0996636	0.0277606	0.016734	-0.0206539	0.163543	0.118154	-0.142278	-0.00421921	-0.117076	0.00219914	-0.0983979	0.0375405	-0.0167859	-0.214014	0.188039	0.136563	0.122037	0.109932	-0.102738	-0.00847864	0.0497044	0.00899435	-0.0749572	-0.132954	-0.0280468
Q99PG0	-0.00893768	0.00676757	-0.0457096	-0.0653249	-0.105732	-0.0761989	-0.0868067	-0.0620099	0.000164419	-0.014238	-0.0697747	-0.0556821	-0.0774669	0.00554702	-0.0592628	0.0180738	-0.0459946	0.0142113	-0.0642992	0.0840816	-0.0249824	0.109095	-0.0518772	0.0601368	-0.0400522	0.152968	0.0428937	0.130576	-0.00273741	-0.0176076	-0.0706422	-0.00359202	-0.0865227	-0.0708838	0.0310364	-0.0627723	0.0320801	-0.118214	0.0559059	-0.0745222	-0.0390009	0.00129068	-0.00129344	0.00198384	-0.11027	0.0279019	-0.014654	0.175003	-0.100366
O08749	0.0335605	0.00357702	0.0301236	-0.0199264	-0.0075082	0.0333554	0.0501656	-0.0917258	0.0424793	0.0379072	-0.0583338	-0.0898416	0.00487936	-0.0250319	0.0417416	0.0072744	0.00222343	0.153647	-0.122234	0.0137376	-0.117383	0.0276359	-0.0444948	-0.0840474	0.0447427	-0.0287001	0.0204062	0.129099	-0.154646	0.0375202	0.157488	0.0521698	-0.0013222	0.00944536	-0.0446997	-0.0490561	-0.00416292	-0.0452912	0.0658942	0.129824	-0.0427563	-0.148214	-0.0786492	-0.0745126	-0.0995131	0.0125821	0.00717255	-0.184038	-0.0806769
Q9DB77	0.0676108	-0.0441248	0.000756724	-0.0781467	-0.0596478	0.0134076	-0.0225803	-0.0101629	-0.0724042	0.0302798	0.00176782	-0.0705217	-0.0273406	0.0691563	0.00488104	-0.00625302	-0.0125016	0.029481	-0.0230227	-0.0070651	-0.0142477	-0.0540804	-0.0290168	0.0048135	0.00986487	-0.0237044	-0.0625099	0.0235775	0.0114417	0.0128962	-0.0050254	-0.0312219	-0.0442906	-0.0355298	0.0302111	-0.0185003	-0.0290926	0.00571466	0.00904444	0.0243288	-0.0376175	-0.0150666	-0.0469925	0.0320582	-0.0216352	-0.0565674	-0.0188678	0.0289612	0.0664483
Q78PY7	0.00258027	0.10947	-0.0172435	0.0358613	0.0128135	-0.0465188	0.00594718	-0.0187977	0.0475308	0.0387453	0.0794942	-0.0903479	-0.0292801	-0.0283329	-0.0325873	-0.0119212	0.0916268	0.0631683	0.0637818	-0.0811254	-0.0648335	0.0339718	0.00765111	0.0582694	-0.0791674	0.0577639	-0.0235114	-0.026284	0.00919339	-0.071947	0.0359765	-0.0621383	0.0297727	0.00257026	0.0556602	-0.0584987	0.0210727	-0.0420538	0.016137	0.0641061	-0.126114	-0.000908365	0.0260139	0.177941	-0.0789792	0.0979333	0.0304763	-0.0550916	0.0638032
Q01853	-0.0612862	0.0161662	-0.00665069	0.0722398	0.0367303	0.052963	0.0158669	-0.0501435	0.0385146	-0.0262568	-0.0870634	-0.0229228	0.0291148	-0.0105454	-0.012984	-0.0424974	0.0546893	0.00851472	0.033187	0.0304044	0.0857586	0.061412	0.0108262	0.0188563	-0.0497274	-0.016643	0.0859283	0.0268719	-0.0335374	0.0119842	0.0490661	-0.0440067	0.0621197	-0.0449696	-0.0105503	0.0339985	0.0178415	-0.0249278	-0.0192808	0.0741633	0.00695591	0.000439174	0.0430517	-0.0545863	0.0155079	0.0724023	0.12279	-3.0114e-05	-0.0329048
P68372	-0.0121876	0.0739045	0.0116161	0.0673118	-0.0257265	-0.0213165	0.137882	0.0515069	0.0286429	0.029863	-0.103075	-0.0118735	-0.076192	-0.029576	0.0253913	0.0129876	0.00111702	0.0229426	0.0558075	-0.0379695	0.0382632	0.0840076	-0.0414495	0.0134691	-0.0282068	0.10683	0.0364964	0.00192052	-0.0793329	-0.0369889	-0.00450231	-0.072587	0.0910592	0.0630961	0.106729	-0.0668042	-0.00187974	0.146266	-0.0868924	-0.0344211	-0.0278617	-0.0400777	0.00832198	-0.00850853	0.0880977	0.113719	0.0894197	-0.050126	0.0442961
O35488	-0.0315226	0.0369401	-0.00109247	0.0344812	-0.0143868	-0.0934324	0.0229991	-0.00831325	0.124579	-0.0143924	0.0203188	0.07083	-0.00030671	-0.0421662	-0.0513611	-0.131975	-0.0687952	0.0684167	-0.0422308	0.0713162	0.0197395	0.0265978	-0.0108832	-0.120225	0.0154322	0.211168	-0.0316312	-0.0518402	-0.0762181	0.14249	0.084866	0.129604	0.0598745	-0.0376857	0.100985	-0.0592597	-0.1224	-0.0226587	-0.059019	-0.0608698	-0.0146921	0.043943	0.0333347	-0.0462365	0.079166	-0.00864734	-0.0376474	-0.0867759	0.0525936
Q61425	-0.00955007	0.045627	0.00799869	-0.058525	-0.0156814	0.105689	0.034705	0.0800539	0.168979	0.0507078	0.04701	0.0197817	0.0128869	0.0345302	-0.0311819	-0.0754095	0.0074021	0.0763677	-0.0851911	-0.0482685	-0.018151	0.0564863	0.0255856	0.000307537	-0.0221634	-0.0380818	0.0641758	0.0302199	0.107657	0.104665	0.00145483	-0.00834935	0.122722	0.0394393	0.0818188	-0.0246695	-0.0882325	0.0356313	0.0396819	-0.0381333	-0.0707007	0.00686513	-0.0911462	-0.066272	0.0724665	-0.0983674	0.0973239	0.0795877	-0.0261495
P24270	-0.00884594	-0.032242	0.0299623	-0.108936	0.00492198	0.142192	-0.00362895	-0.0774295	-0.118829	-0.0450398	0.120318	0.0658105	0.0368246	0.0524305	-0.057464	-0.0340251	0.00984291	0.0265022	-0.0217226	0.0580779	-0.0499361	-0.0508339	-0.047967	-0.0352958	0.0235861	0.00317911	0.131662	0.0656343	-0.0696138	0.0757347	-0.0822425	-0.0529179	-0.0109573	0.105719	0.0809887	-0.042221	0.0229052	0.0310245	-0.136466	-0.0894404	0.0691345	0.0507012	0.000542359	-0.0509615	0.0019979	-0.101106	0.103102	0.0637377	0.0475764
Q8VDJ3	0.0364947	0.0945651	-0.00225534	0.0585861	-0.00776752	-0.0452469	-0.00010608	0.00525886	0.0452478	0.00896154	0.103074	-0.0698471	0.00822012	0.052248	-0.0740157	0.00171177	-0.0136303	-0.0651526	0.0167588	-0.0613157	-0.0489534	-0.0167124	-0.115921	-0.0375185	-0.0649551	0.0311213	-0.0071504	0.00445035	0.127464	0.0256157	0.0194136	-0.0316288	0.0472643	-0.0309771	0.0317403	0.0121129	0.0041857	-0.0390382	-0.0798536	0.0193382	0.0164731	0.0249338	-0.115748	-0.0262831	0.0499985	-0.0232261	-0.0166589	0.0453989	-0.0731981
P05202	0.0236256	-0.0981632	0.0212053	-0.00898511	-0.00183491	0.037485	-0.0505107	0.0139167	-0.0399387	0.0105817	-0.111084	0.0211957	0.0316884	0.024281	-0.0609643	0.0510473	0.0642543	-0.100596	0.00716616	0.0162549	-0.00607749	-0.0438768	-0.0345207	0.0241327	-0.079711	-0.0167322	-0.018202	-0.00910907	-0.032546	-0.00660549	0.0612627	0.0603979	-0.0277793	0.0563036	-0.0314362	-0.0803503	-0.100229	0.053029	0.0449503	0.0217058	0.139989	-0.00249825	-0.0331829	-0.00384721	0.00191123	0.0375971	-0.122427	0.00328054	0.0287511
O88451	-0.0478204	0.00434219	0.0219873	-0.0462587	-0.0329022	-0.0344834	-0.0972772	-0.0450287	-0.0487998	-0.0224907	-0.0641651	-0.0329864	-0.02292	0.0526623	-0.0270842	-0.141068	-0.0585623	-0.00592409	0.0208526	0.0855623	0.030335	-0.0127452	0.0462344	-0.0162194	-0.0413016	0.123684	-0.0529771	-0.0113662	0.0712351	-0.0324303	0.0839048	0.01097	-0.0202004	0.0365911	0.00928908	0.00404228	-0.0494082	0.0244222	-0.0115435	0.038608	-0.00663542	-0.00629525	-0.0911849	0.0620342	0.0235446	-0.0492368	0.0973309	0.0747808	0.0372895
P14869	-0.0049692	-0.0520747	-0.0282511	0.00313766	-0.0235526	-0.0989739	-0.00137347	-0.0708572	-0.0267481	0.010025	-0.0347074	-0.059235	0.0181772	-0.041458	-0.122596	0.125996	-0.0111577	-0.00561916	0.0760493	-0.00988584	-0.00423743	-0.0886185	-0.0893817	0.0106745	-0.0322451	0.0337143	0.0389055	-0.0530401	-0.0210698	0.0581825	0.0372337	-0.0469043	0.00688076	0.10039	0.025529	0.111809	0.0549961	0.0979515	0.0944376	-0.0813278	-0.0671549	-0.124004	-0.0423806	0.0321064	-0.0267502	0.0841454	0.0107522	-0.0272517	-0.198604
O09167	0.00443056	-0.0428881	-0.057577	0.00431198	-0.0682701	-0.0414286	0.0426375	-0.0442104	-0.0480355	0.0812698	0.0653167	-0.0122831	0.0737253	0.0904908	-0.0738292	0.00154106	0.0958591	0.0926262	0.0826513	-0.0332405	0.0859753	-0.0431174	0.0407049	-0.00266393	0.0435617	0.00992886	-0.0436803	0.0249239	0.0169396	-0.128467	-0.00859336	0.0216576	-0.0305931	0.128831	-0.0674487	-0.00854173	-0.0894283	-0.0624225	0.0229782	-0.106772	-0.0333191	0.0422353	-0.0456139	0.0375549	0.0442139	0.025992	0.0086649	0.105615	0.158662
Q03265	0.0748792	0.00760905	-0.0169624	-0.0924385	-0.033952	-0.0182171	-0.00360139	-0.0165356	-0.00582035	0.0169714	-0.022212	0.00961268	-0.0204624	0.0827278	0.00117716	-0.0204447	0.0117551	-0.0133096	0.00442198	0.012384	-0.00246592	0.00336396	-0.0617604	-0.024566	-0.0181355	-0.00589191	0.0589216	-0.0328024	-0.0286693	0.0485391	0.0421668	-0.0707605	0.010169	0.00705945	0.0369183	-0.0123137	0.0163318	-0.0267628	0.0618354	0.0224297	0.0240207	0.012798	-0.0322366	0.00863775	0.0303958	-0.0475675	-0.00179112	0.0106637	0.0134326
P12970	-0.00536022	-0.0330033	-0.0253389	0.115788	-0.00748995	-0.0811159	-0.0485207	-0.066029	-0.0503729	-0.0363663	0.00233097	0.00193051	0.0594654	0.0783473	-0.0589693	-0.0121312	0.145718	0.00220026	0.0562213	-0.00674106	0.0209651	-0.0270136	0.0022448	-0.0221349	0.0456512	0.0255537	-0.0333162	0.0199023	0.0221418	0.0624584	0.00599836	0.0242472	0.0180904	0.00584099	0.0501261	-0.00381662	0.0823231	0.0963938	-0.0880152	0.0828565	-0.0245723	0.0167229	-0.0124543	-0.0469703	-0.0426063	-0.0780409	-0.0493656	0.0280178	0.101958
Q62425	0.045313	-0.00777907	0.018359	-0.000706102	-0.0117018	-0.0560844	-0.0711211	-0.0646799	-0.0876951	-0.029787	-0.0826983	0.0457876	0.0489319	0.0313904	-0.0469952	-0.00275368	0.094719	-0.0298067	0.0239519	0.0860506	-0.0306466	-0.0732257	-0.0460836	-0.116849	-0.0309503	0.0749554	0.0150164	-0.0359136	0.0218556	0.0422189	0.00412837	0.0316833	0.0589796	-0.0668783	0.0162775	-0.112834	0.0698389	-0.0760761	0.124268	0.0503994	0.0839659	-0.0410137	0.003687	0.0359684	0.0784951	-0.125295	-0.0925237	0.0232311	0.0801604
Q9DCW4	0.0250789	-0.0858603	0.0237079	-0.000705082	-0.0289316	0.0668341	0.0170738	0.00741045	0.0296765	0.00887767	-0.0784156	0.0384193	0.0100563	0.062367	-0.043738	-0.0174649	0.0047559	-0.0232334	-0.0248427	0.0339716	-0.0905318	0.103436	-0.0660207	-0.0194865	0.00823667	-0.020718	0.0467589	0.0245304	0.0679488	0.0203074	-0.000183556	-0.0437438	0.00342411	0.035576	-0.00964763	-0.012403	0.0232636	-0.0520805	-0.00460699	-0.001087	-0.0869905	-0.0882161	-0.0443871	0.00280301	-0.0989858	0.0141274	0.00845374	-0.0311081	0.000545068
P08003	-0.00781564	0.0376643	0.046756	0.104083	0.0183697	0.0163697	0.0368365	-0.00643592	0.0101214	0.086763	0.0314392	-0.0852286	0.070016	0.0744576	-0.0520558	0.0274588	-0.0135627	-0.109135	0.00978546	0.0415979	0.0308797	0.00704087	-0.0871552	-0.0121028	-0.0697293	0.0468165	0.0132391	0.0244369	0.00606867	0.0158341	0.0578559	0.071418	0.00469367	0.00783999	-0.0723739	-0.03149	-0.108751	-0.063689	-0.000874856	-0.0698079	0.0328667	-0.0220654	-0.0561238	-0.15588	0.0775364	0.0233793	-0.0456058	0.0728341	-0.112838
P58252	0.0128902	0.0482596	-0.0101043	0.000934586	-0.0327051	0.0872016	0.0749959	-0.194759	-0.0416428	-0.018269	-0.0493492	-0.0290027	0.0605681	-0.0888347	0.0200988	0.0150263	-0.0387253	-0.0467043	0.0160578	-0.00702032	0.00827527	-0.0579705	0.0153736	0.055957	-0.0911794	-0.00722734	0.00140669	0.0288473	0.0269796	0.0199766	-0.00820256	0.0819394	0.0508013	-0.00737117	0.0445911	-0.0397161	0.0534833	0.00166869	-0.0744711	-0.0669513	-0.0943755	0.0244088	-0.119129	-0.0732818	-0.0128386	0.00503943	-0.108104	-0.0645006	-0.0407549
P14148	0.00190713	-0.0434452	-0.0464509	0.0552266	-0.0615339	-0.0728017	0.00107479	-0.00269934	-0.0451949	0.0423857	0.0604454	-0.0428162	0.0441686	0.00817175	-0.0702938	-0.119381	0.0845357	-0.0337346	0.0739829	-0.0546248	0.0706021	-0.0153637	0.0185249	-0.0310006	0.0497709	0.0725333	-0.144517	-0.039825	-0.0135502	-0.0438835	-0.00549815	0.0609556	-0.0177228	0.0732168	0.0210733	0.0912375	0.00260906	-0.0586078	-0.0148654	0.0821595	0.154728	-0.0511006	0.0982867	0.0127204	0.00612636	0.112071	0.0633879	-0.00907394	-0.0231162
P17182	0.0443766	0.0112484	0.0171199	-0.00695637	-0.111685	0.15857	-0.0362302	0.0176898	0.0517964	-0.00790295	-0.0136081	-0.0124033	0.0301859	-0.0229799	0.0178342	-0.0187171	0.0248687	0.0191179	-0.00199384	0.0434228	-0.00568856	0.0259628	-0.0374063	-0.00393268	-0.00588368	-0.0399796	0.127547	-0.00922067	0.0740106	0.0266785	-0.0138001	-0.0419077	0.0058975	-0.0327452	-0.0373127	0.0839107	0.0725406	-0.0644297	-0.0725494	0.0252856	-0.0171416	-0.0536674	-0.0424037	0.0055728	-0.0245619	0.0295824	0.0289876	-0.0671604	0.0250879
Q91WU0	0.0105522	0.0508709	0.0152872	0.0161847	0.0776396	0.0443966	-0.0814595	0.0105813	-0.0122728	0.0295197	0.0608299	-0.0300893	0.0616102	0.0363739	-0.0899796	-0.00416688	0.0166792	0.0623621	0.0538569	0.0273925	-0.109561	0.0129903	-0.0500154	-0.062023	0.0943859	0.0968316	-0.048691	0.0780053	-0.0272535	0.00262669	-0.0243954	-0.0215653	-0.112048	0.00818866	-0.0187166	0.0182536	0.058684	0.00435644	-0.0833253	-0.0819894	0.0211227	-0.0242856	0.0819011	-0.172918	-0.117686	-0.0538493	-0.0610548	-0.0933178	0.0808976
Q8CHT0	-0.00413572	0.0312375	-0.000393481	-0.061059	0.0210045	0.0558129	-0.0172551	0.0505221	0.117184	0.0322958	-0.00340413	0.0485546	0.0036422	-0.0112684	0.00902554	0.0235674	0.0400685	0.071488	0.0132292	-0.0555394	-0.0301551	0.0550828	-0.0677669	-0.0522535	-0.0161751	-0.041052	-0.0550443	0.0994684	0.00911407	-0.00266025	-0.0275749	-0.103752	-0.0496664	-0.0049169	0.0602224	-0.0572656	0.00959197	-0.0528062	0.0453981	-0.00725803	-0.00176204	-0.10005	-0.125445	-0.162435	0.173343	-0.0684871	-0.0728207	-0.0345803	0.0453659
P50544	0.00978258	0.110502	0.00710305	-0.00691787	0.0287851	-0.029361	-0.0362531	-0.0265406	0.0121624	0.0048725	-0.00927727	-0.0446242	0.00688933	-0.00463289	-0.0361725	-0.0156837	0.0477518	0.0777904	-0.0218168	0.0649367	-0.0337702	0.0478151	0.0412413	-0.028007	-0.00504829	0.0187083	-0.0220557	0.0500457	-0.0411364	-0.0490685	-0.038045	0.00545447	0.0321035	-0.0452046	0.0647672	-0.0863175	0.0445054	-0.0688169	0.0503998	0.0548679	0.0039041	0.00869912	0.016073	0.0246763	0.0394434	-0.0393669	-0.0627172	-0.0643048	-0.0307114
Q99PL5	0.0526982	3.88666e-05	-0.0009048	0.0767151	-0.00398557	-0.0586704	-0.0279972	-0.0179041	-0.106623	0.0121557	0.0266716	-0.0256764	0.0164249	0.0618941	-0.00466428	0.00596279	0.0891663	-0.0538311	0.0530085	0.0512429	-0.039882	-0.0663164	-0.02814	-0.0477789	-0.0337268	0.00252237	0.0440734	0.0632016	-0.00807748	-0.00698695	0.00787365	-0.0921145	0.0130122	0.0052625	-0.0553181	-0.0101056	0.0310797	-0.0939085	-0.00972749	-0.0396208	0.0282952	-0.0053203	-0.0608625	0.0484288	0.0492575	-0.0666371	0.0411208	0.0117737	-0.0330241
A0A0R4IZY2	-0.0213939	0.0252013	0.00337969	-0.0538686	-0.121073	-0.14232	0.0528546	-0.0323071	0.0241873	0.0418158	-0.057807	-0.0423378	-0.0250214	0.0489264	-0.0297826	-0.0289489	0.0174341	-0.0160566	0.0143743	0.0942457	-0.0371699	0.057412	0.0477341	0.0487251	0.0296663	-0.00112442	-0.0622703	-0.0441921	-0.0264571	0.00855664	0.0105175	0.0223758	-0.00551427	0.0204055	-0.0545495	-0.0141237	-0.0115679	-0.0362077	-0.0233874	-0.0526287	-0.0243453	-0.0323361	-0.061214	0.00832954	-0.00837739	-0.100267	-0.0264393	0.0379996	0.0360968
Q8R0Y6	0.0494383	-0.0642987	0.0416198	0.0228056	-0.0578094	0.000951072	0.0604715	0.0397535	0.0878597	-0.0454651	-0.0978215	-0.0234521	0.0464712	-0.0129944	-0.0891694	-0.0129782	0.066413	0.0234261	0.0358095	0.012548	-0.0114814	0.0706007	0.021822	0.0157187	-0.0521715	-0.0569375	-0.0431854	-0.0276406	-0.0015155	0.00272737	-0.000587997	0.0203821	0.0307721	0.00167325	-0.00446206	-0.0525189	0.0249937	-0.00275151	0.0429043	-0.0106543	-0.0173975	-0.0161589	0.00818322	-0.0436774	0.035202	0.0309557	0.0143749	-0.0335288	-0.0217369
P67778	-0.00952694	0.0581993	-0.00792454	-0.064059	0.0360457	-0.0130421	-0.0432859	-0.0513867	-0.000951243	-0.00226014	-0.00754286	0.0142281	-0.03222	0.0238914	-0.00830125	-0.0281352	0.0369649	-0.0277646	-0.0533377	0.0347121	0.0585546	-0.0322174	0.0568361	0.0172243	0.00176218	-0.0118621	0.106314	0.0188126	0.0598366	0.0409122	0.15289	-0.0461964	-0.00879087	-0.147585	-0.0460661	0.0505121	0.0310931	-0.0839723	-0.0131227	0.106646	0.00563771	0.0434596	0.107717	0.065037	0.0899218	0.0544905	-0.0272474	0.0246797	0.108957
P08249	0.0301533	0.0139518	0.0029731	0.00129403	-0.0408546	0.128411	0.0934585	-0.103429	0.015827	-0.0179473	-0.000906607	0.0294531	0.0609534	-0.116188	0.0128382	0.0342032	0.031005	0.0462491	0.00751288	0.00929969	0.0133625	-0.0748307	-0.0353998	-0.0418615	-0.007212	-0.0343916	0.00714049	0.107216	0.00083242	0.0452232	0.0611596	0.0890073	-0.00787097	0.0719083	0.0141198	-0.0125504	0.0898243	-0.000121766	0.0282714	0.0282114	-0.000558184	-0.0393507	-0.00992209	-0.00665536	-0.00102502	0.00171983	-0.0924512	-0.0953054	-0.0147357
P11499	-0.0330582	-0.0847673	0.00475403	0.0764714	-0.0178305	0.0387841	0.00554163	-0.0183898	-0.0272466	-0.0125002	-0.120901	-0.0375567	0.062013	0.0141941	-0.0341759	0.0357397	-0.00397217	-0.0850019	0.0936887	0.0350102	-0.0131919	0.022697	0.0476156	0.00183984	-0.00583648	0.0408321	-0.0291033	-0.0367266	-0.0288507	0.0233584	0.0281139	0.0117746	-0.0138639	-0.024683	0.0567571	0.0127837	-0.026611	-0.00394952	-0.0264751	0.0101227	0.00154389	-0.0214472	-0.00891329	0.0544853	0.0133123	0.0368793	0.128115	0.020663	-0.0278212
P50247	-0.0123543	-0.0669135	-0.045803	-0.0466407	0.00768372	0.143189	-0.0678055	-0.102773	-0.000728437	-0.00609837	-0.0544285	-0.0045503	0.0509345	-0.0213512	-0.0940082	0.0416467	0.00871912	-0.0139508	0.0655023	-0.0195092	-0.00839247	0.0460414	-0.0257084	-0.00386772	-0.018531	0.0595236	-0.0180775	-0.0260955	-0.0102391	0.00758315	-0.00711527	0.0835761	-0.0108479	-0.0904414	-0.00264284	0.00428584	0.00250031	-0.0312131	-0.110366	-0.0134856	0.0149981	-0.00408106	0.0135015	0.0475841	-0.00175019	0.0424657	0.0476633	-0.0358306	0.0497367
Q8BH00	-0.0057805	0.0419776	-0.0256412	-0.0272694	0.0257266	0.0595125	-0.0685706	0.00425188	0.0521395	0.0617981	-0.0290689	-0.105846	0.0281701	-0.0824959	-0.0540925	0.0820634	0.0228545	0.00933671	0.0490831	-0.053546	-0.00697222	0.0144177	-0.0379435	-0.0541732	-0.120429	0.0518774	-0.0210408	0.0161497	0.0802685	0.0539893	-0.102757	-0.0682089	0.0261215	0.00557336	-0.157478	-0.062764	0.0364192	0.0766341	7.94899e-05	0.0287367	0.0861035	0.0435198	-0.054302	0.0116611	0.0842322	-0.0243347	0.147744	-0.0466465	-0.0818137
Q99KI0	0.0470402	0.0182294	0.0319637	0.00539067	0.0217949	0.035549	-0.0098665	0.00352057	0.036979	-0.0172465	-0.0839822	0.0255716	-0.00335492	0.00862847	-0.0152	0.00660263	0.011607	0.0349708	-0.0768551	0.00416153	0.0447635	-0.0754068	-0.0257832	-0.0130224	-0.0198693	0.0254271	0.00682887	-0.0479729	0.0465019	0.112771	0.0844767	-1.47265e-05	0.00462129	0.00889848	0.0850074	0.0148334	-0.0200891	0.00867282	-0.058334	-0.0438775	-0.0654327	-0.0285855	0.0265243	-0.0697734	0.136511	0.0630795	-0.034311	0.0847547	-0.0602124
Q99LB7	0.0383946	-0.0808445	0.0151065	0.000479549	-0.020714	0.0140728	0.0523263	0.0332684	0.0394591	0.0442176	-0.0253901	-0.0028996	-0.00188802	0.027568	-0.107485	-0.0195493	0.0246504	-0.00452177	0.0124175	-0.0182095	-0.0662951	-0.0227264	0.0712934	0.0243362	-0.0195096	-0.00346941	0.00266651	0.0193113	0.00310222	-0.0505164	-0.0326523	-0.00795505	-0.00964337	-0.0125373	7.11388e-05	-0.0560671	0.000953625	-0.000650884	-0.0199347	-0.0794907	-0.102932	-0.0120977	0.00734314	-0.00646105	-0.0375915	0.0112123	0.0320812	0.0212782	-0.0187037
Q9DBF1	0.0191627	0.0570604	0.0255021	0.0388114	0.0256211	-0.0180508	-0.0125806	-0.0205581	0.0338038	-0.0518099	-0.0840665	0.00247696	0.0319378	-0.090879	-0.0574573	-0.00655696	0.0833561	0.101821	-0.0687239	0.0534793	0.00728447	-0.0119614	0.0430458	-0.0274298	0.0282106	0.0183682	-0.0306429	-0.00174998	0.0348748	-0.0665665	-0.00817714	-0.00569987	-0.0407871	0.0387548	0.129279	-0.0192052	0.0342266	0.074074	0.000865604	0.134613	0.0272229	-0.0265242	0.0221195	0.057092	-0.0248776	0.0721659	0.0699236	0.00454737	-0.117333
Q9WVL0	-0.0281595	-0.0306937	-0.0214718	-0.0127818	-0.00957952	0.0756487	-0.0269327	0.0490361	0.050136	0.0679083	-0.0412816	-0.0441919	-0.0716751	-0.125188	-0.0759069	-0.062645	0.0241296	0.000779355	-0.00800671	-0.0097446	-0.0311816	0.0313492	0.0301391	-0.0137921	-0.0244918	-0.0788218	0.0152628	-0.015924	0.0686991	-0.0273485	-0.0875967	-0.0904457	0.0414183	-0.0237457	-0.047501	-0.123476	0.0427464	0.0690002	0.0913102	-0.00904778	0.0201729	-0.0485245	0.0525007	0.000397402	0.0426839	-0.00823058	0.00343582	0.000412842	-0.0322107
Q9Z0X1	0.0169778	0.0729455	0.0169481	-0.0125144	-0.00913392	-0.010698	-0.00876482	0.0716242	-0.00741685	0.0360329	0.0451683	-0.108307	-0.0566891	0.0342499	-0.0021103	0.00451795	-0.0439354	0.0360266	-0.0275534	0.0447855	0.00429217	0.0289982	-0.0739586	0.0562395	0.00223123	-0.00440068	0.0167883	0.0243673	0.0151929	-0.0546215	0.0170542	-0.10402	-0.00987573	0.00765647	0.154057	-0.120861	0.0480052	-0.0105609	0.00354162	-0.0177942	0.107479	-0.066629	-0.0128664	0.0296261	-0.0411628	-0.0799497	0.0401254	-0.0301692	-0.0174873
P19096	0.0292449	-0.00200829	0.0400461	-0.0258134	0.0192264	0.0787595	0.00542305	0.0537755	0.031543	0.0290826	-0.00224333	-0.0439854	0.0458399	0.0259635	0.0137862	-0.0475232	0.0173533	-0.0613571	0.0861453	0.0863728	-0.00103119	-0.0606228	0.0158254	0.0509371	-0.102418	-0.0456663	0.043688	0.0593615	-0.0350802	0.0811562	0.00739112	-0.0660118	-0.0359731	0.0390061	-0.0238711	0.0322101	0.142197	-0.0416688	-0.0132265	-0.0246651	0.050284	0.00748396	-0.0747901	0.0151066	0.128629	-0.0120293	-0.0214179	-0.0298445	0.031581
Q9CPY7	0.00774145	-0.0100951	0.0676737	0.0533182	-0.0281678	0.0677275	0.0322212	0.084632	0.0442433	-0.0162334	0.0103348	-0.0630838	-0.0218619	-0.0148915	-0.0552947	-0.0579042	0.0261678	0.0516289	0.0537972	0.0339343	-0.06034	0.0720613	-0.0251098	-0.0553728	-0.0340812	-0.0817019	-0.0640986	-0.0353052	-0.0603537	0.0355442	-0.0396819	-0.0614131	-0.00425038	0.0452389	0.00515248	0.00850175	0.130621	-0.0505527	0.0460069	0.0240147	0.0391472	0.146537	0.0688023	0.010516	0.073063	0.0245636	0.0531094	-0.0270327	0.0073221
P45952	-0.0169018	-0.0201666	0.0181217	0.013688	0.0168239	0.0102088	0.0284397	-0.0331812	0.0737895	-0.0204805	-0.0651606	-0.0101466	-0.0196116	0.0143274	-0.105978	0.0565643	0.053694	-0.00318919	0.0444461	-0.00912473	-0.0263499	-0.0296985	0.0487449	0.0667387	0.0401023	0.0379768	-0.00430289	0.119095	-0.0520994	-0.062122	-0.0765495	-0.0447668	-0.0163201	0.0266289	0.0492903	-0.0498776	-0.0405987	-0.0223124	0.0973587	0.114925	0.0726394	-0.0750518	0.065423	0.0990001	0.0679595	0.0213492	0.0501643	0.106952	0.1744
Q922D8	-0.00746682	-0.0333404	0.0410227	0.0490756	0.030697	0.0420131	0.0519536	-0.00766671	0.0645249	0.0525182	-0.051762	-0.0781771	0.00912813	-0.0252019	-0.0464339	0.0406287	0.0585809	-0.0141506	0.00704848	0.0720456	0.008764	0.0854268	-0.0162977	-0.0102745	-0.0842709	0.0527188	0.0178376	0.0468682	0.0212914	0.104366	0.0738912	0.080608	-0.0602179	-0.016883	0.0623538	-0.031455	-0.0231847	-0.0512566	0.0326494	-0.0135756	0.0167493	-0.0183834	-0.0380383	-0.00665995	0.0947605	-0.0209112	0.0700936	-0.174926	0.0442592
P34914	-0.0428426	0.00713937	-0.0158364	-0.0902634	0.00601145	0.0681075	-0.0491514	-0.00158004	0.0473855	0.00658787	0.00013668	0.0780333	0.0234019	0.0393948	-0.104849	0.0121399	0.0610489	0.037502	-0.0170568	0.0429548	-0.0264049	0.00262382	0.00195718	-0.0578492	-0.0501084	0.0218677	0.0596397	-0.00627265	-0.0135926	-0.0040582	0.00762337	0.0323418	-0.00463518	-0.0185805	-0.0407453	-0.0212304	-0.0455982	-0.0248605	-0.0658888	-0.00559372	-0.0303066	-0.0267568	0.000512892	0.0122039	-0.00351726	0.0906581	-0.00231593	-0.0614848	0.0610925
Q8QZT1	-0.0387133	-0.0108539	0.0020578	-0.0285103	0.0541537	0.0951866	0.0274407	0.0536381	0.0387284	0.0302469	0.0281706	0.0628645	0.0556874	0.0401995	-0.0126707	-0.0032331	0.00338528	0.0448404	-0.0394147	0.00223304	-0.0163684	0.0219961	-0.04436	-0.00227556	0.00244137	-0.0437891	0.0124177	0.0711766	0.055613	0.0344589	-0.0460799	-0.0583473	-0.0425358	0.0484642	-0.0582238	-0.00990198	-0.0152393	0.0163408	-0.00256809	-0.0346718	-0.110385	-0.0529453	-0.0912661	0.0103793	-0.0673553	0.0401071	0.0979511	-0.050737	0.00828857
P25444	-0.00135198	-0.0533677	-0.0349351	0.0535564	-0.0368397	-0.068821	-0.00562141	-0.0414422	-0.0290636	-0.00250242	-0.0767511	0.0163433	0.0159809	-0.0146318	-0.0339168	0.0342897	0.0232246	-0.00619737	0.0428998	0.025826	0.00240716	-0.0289242	-0.00662568	0.0481524	-0.00716274	0.0641041	0.0488516	0.0660749	-0.0754028	0.0463953	-0.0602481	0.0419608	0.0452097	-0.0019488	0.021986	-0.0222722	0.0197085	0.0185017	0.0511112	-0.0953554	-0.0154941	0.0809927	-0.0143767	-0.0577217	0.117607	0.172245	-0.0203729	0.0805716	0.0366092
Q9DCN2	-0.0249271	-0.00614706	-0.00756574	-0.0434592	-0.0478572	-0.0245452	-0.114345	-0.00699058	-0.0794355	0.0655067	-0.0297076	-0.0536883	-0.0418381	0.0639756	-0.00483458	-0.0387688	-0.06305	0.011362	0.0214959	-0.00111913	0.0334448	-0.0191472	0.00790656	0.00884528	-0.0954997	-0.000273703	0.0144315	-0.0556699	-0.0590024	0.00422837	0.00566676	0.0366911	0.0435379	0.0292333	-0.055535	0.0151284	0.00968022	-0.0400725	-0.00323059	0.0247616	-0.0741865	-0.0195509	-0.0367224	0.096676	0.0215412	0.0644061	0.000915712	0.0707384	0.00653333
Q9D8E6	0.0056018	-0.028835	-0.0091131	0.0543113	-0.0313254	-0.0147666	0.0197309	0.0324033	0.00582296	-0.0330504	0.0742781	0.017578	0.00141252	0.0681137	-0.0611885	0.0568151	0.0436959	-0.0982848	0.0532266	-0.0283134	0.0910954	-0.0202466	0.0163435	-0.0026761	0.00162727	-0.000642581	-0.038193	-0.014293	0.0244805	-0.00125813	-0.010341	-0.00188007	0.0579487	-0.0764595	-0.0792055	-0.0161899	-0.0598037	-0.0959938	0.0315438	0.0200913	0.0231341	0.0733938	-0.0293815	0.0999302	0.0239571	-0.0258676	0.0284788	0.026403	0.120105
Q9EQ20	-0.00848875	-0.035467	0.0103926	-0.0276231	-0.0214421	0.0500527	0.0183953	0.00468085	0.0743931	-0.0207596	-0.0492872	0.0476418	-0.00466877	0.0358162	-0.0662873	0.00757984	0.0758398	0.0324419	-0.0474341	-0.0479309	-0.0748412	0.000560404	0.00920662	-0.0099816	0.0871533	-0.0820544	-0.109672	-0.00723524	0.0739427	0.0435015	-0.091276	0.0403875	-0.0410501	-0.061138	-0.0213023	-0.0299304	-0.0555464	0.087655	0.0208997	-0.0584285	-0.0442338	-0.080828	0.0125868	-0.000164927	0.0551932	0.0656842	-0.0593734	-0.0256549	0.0717963
O35129	-0.000525486	0.0200293	-0.013224	-0.0614993	-0.019405	-0.0107549	-0.0548232	-0.0552374	-0.0464939	0.0104388	0.0191616	-0.0396896	-0.0425934	0.0422021	-0.0449525	-0.0307989	-0.0470233	0.0268556	-0.0470777	-0.033142	-0.0413797	0.0351524	-0.0460424	-0.026722	0.0172413	0.000238389	0.0103608	0.0138896	0.0102056	-0.0779075	-0.0618625	-0.0157988	0.0825156	-0.0659761	0.0578224	0.00808074	0.0701855	0.00940001	0.0771969	0.10362	-0.0141574	-0.0402436	-0.0111854	0.126601	-0.00985201	0.00635144	0.0346324	-0.0537984	-0.0588558
P32020	-0.0142853	-0.0497225	0.0319662	-0.0611075	-0.0745019	0.0599934	0.00663512	0.00906496	-0.048807	0.0146097	0.037095	0.0181474	-0.0322638	0.0758011	-0.0965308	-0.0206034	0.0447035	-0.00683834	-0.0203022	0.0251524	-0.0617784	-0.0204615	0.00679531	-0.021895	-0.0193199	-0.011044	0.0147621	0.0184628	-0.0226834	0.0332466	-0.0605477	-0.0974499	-0.0188067	0.0549116	-0.0253495	-0.0112582	0.0147976	0.0386154	-0.114542	-0.0221426	0.00472212	0.00633872	-0.00623392	0.00644974	-0.0625106	0.0164606	0.0744408	0.103446	-0.0124163
Q9ET01	0.00964518	0.00715874	0.0646749	0.0350133	0.0152466	0.0193764	-0.0150595	0.0229239	0.0315101	-0.00195776	-0.11131	0.0018533	-0.00551321	-0.0196846	-0.0863293	0.00416723	0.0569767	-0.0108722	0.000709531	0.0794028	0.0403652	0.0589057	0.0735244	-0.00947181	-0.113654	-0.00617068	-0.051704	-0.00540989	-0.0378098	0.0289501	-0.00235037	0.0595848	0.0334972	0.042749	0.0050563	-0.0330258	-0.00942758	-0.0234406	-0.00883519	-0.0361886	0.0983813	0.00267082	-0.113402	0.0102511	0.0484043	0.0637194	-0.00347132	-0.0582406	0.0386709
[truncated: 113 more columns]
