# Supplementary material for: Spatial single-cell mass spectrometry defines zonation of the hepatocyte proteome
Source: Nat Methods. 2023 Oct 2;20(10):1530–6. doi: 10.1038/s41592-023-02007-6 (PMC10555842; doi:10.1038/s41592-023-02007-6)
Supplement: Supplementary file 7 — Statistics and functional enrichment of scDVP data. [file 41592_2023_2007_MOESM7_ESM.xlsx]

## Sheet: meta
Suppplementary Table S5: Single Shape Experiment, Statistics and functional enrichment
Rosenberger et al.
Table	Column	Description
ANOVA	Genes	ID column
ANOVA	UNIPROT	ID column
ANOVA	ENSEMBL	ID column
ANOVA	Protein description	ID column
ANOVA	logFC	log2 fold change across four k-means clusters from portal to central vein samples. Up: protein elevated in central areas; down: protein elevated in portal areas.
ANOVA	AveExpr	Average expression as log2(MS Intensity)
ANOVA	t	t-statistics
ANOVA	P.Value	non-adjusted P value after two-sided ANOVA using the limma R package
ANOVA	adj.P.Val	adjusted P value (FDR) after ANOVA using the limma R package
ANOVA	B	B-statstics, log-odds that that protein is differentially expressed
GSEA	Bin	Enriched in Region 1 (portal) to 8 (central)
GSEA	geneSet	KEGG ID
GSEA	description	Name of gene Set
GSEA	enrichmentScore	Not-normalized enrichment score
GSEA	normalizedEnrichmentScore	Normalized enrichment score
GSEA	pValue	p value before multiple testing correction
GSEA	FDR	adjusted p value (FDR) after multiple testing correction
GSEA	size	Number proteins in geneSet (total)
GSEA	userId	ENSEMBL ID that was used as an input
GSEA	leadingEdgeNum	Number of proteins in geneSet (detected)
GSEA	leadingEdgeId	Entrez ID of proteins in geneSet

## Sheet: ANOVA
Genes	UNIPROT	Protein description	ENSEMBL	logFC	AveExpr	t	P.Value	adj.P.Val	B
Aldh1a1	P24549	aldehyde dehydrogenase family 1, subfamily A1	ENSMUSG00000053279	0.116898	13.6709	24.272	4.49186e-80	7.02078e-77	171.894
Otc	P11725	ornithine transcarbamylase	ENSMUSG00000031173	-0.0749621	13.5254	-22.8211	6.36792e-74	4.97653e-71	157.798
Cyb5a	P56395	cytochrome b5 type A (microsomal)	ENSMUSG00000024646	0.0947428	14.4068	21.64	7.15103e-69	3.72569e-66	146.223
Gstm1	P10649	glutathione S-transferase, mu 1	ENSMUSG00000058135	0.0950923	14.8989	20.3258	3.18451e-63	1.24435e-60	133.276
Acaa1a	Q921H8	acetyl-Coenzyme A acyltransferase 1A	ENSMUSG00000036138	0.0889625	12.7167	20.1619	1.61724e-62	5.0555e-60	131.658
Ugt2b34	Q8K154	UDP glucuronosyltransferase 2 family, polypeptide B34	ENSMUSG00000029260	0.0740774	12.9255	20.0695	4.04349e-62	1.05333e-59	130.746
Acaa1b	Q8VCH0	acetyl-Coenzyme A acyltransferase 1B	ENSMUSG00000010651	0.14008	12.0984	19.6693	3.147e-60	7.0268e-58	126.416
Por	P37040	cytochrome p450 oxidoreductase	ENSMUSG00000005514	0.0739389	12.4613	19.4737	1.49044e-59	2.91195e-57	124.863
Ass1	P16460	argininosuccinate synthetase 1	ENSMUSG00000076441	-0.114091	14.1931	-18.8588	6.62266e-57	1.15013e-54	118.795
Sord	Q64442	sorbitol dehydrogenase	ENSMUSG00000027227	0.0542936	13.0702	18.5478	1.44185e-55	2.25361e-53	115.729
Gsta3	P30115	glutathione S-transferase, alpha 3	ENSMUSG00000025934	0.072765	13.2014	18.4964	2.39887e-55	3.40858e-53	115.222
Aldob	Q91Y97	aldolase B, fructose-bisphosphate	ENSMUSG00000028307	-0.0531274	14.3602	-17.3873	1.3687e-50	1.78273e-48	104.322
Acox1	Q9R0H0	acyl-Coenzyme A oxidase 1, palmitoyl	ENSMUSG00000020777	0.0449166	13.1259	17.2233	6.87096e-50	8.26101e-48	102.716
Akr1c6	P70694	aldo-keto reductase family 1, member C6	ENSMUSG00000021210	0.0643892	12.94	16.9401	1.10958e-48	1.23876e-46	99.9476
Arg1	Q61176	arginase, liver	ENSMUSG00000019987	-0.0947743	13.7584	-16.8319	3.20454e-48	3.33913e-46	98.8922
Atp5a1	Q03265	ATP synthase, H+ transporting, mitochondrial F1 complex, alpha subunit 1	ENSMUSG00000025428	-0.0336888	14.2569	-16.5565	4.7483e-47	4.6385e-45	96.2096
Ehhadh	Q9DBM2	enoyl-Coenzyme A, hydratase/3-hydroxyacyl Coenzyme A dehydrogenase	ENSMUSG00000022853	0.0474244	12.5352	16.4683	1.12349e-46	1.03295e-44	95.3527
Tkfc	Q8VC30	triokinase, FMN cyclase	ENSMUSG00000034371	-0.0385037	12.251	-16.2039	1.47961e-45	1.2848e-43	92.7876
NA	A8Y5N4	NA	NA	-0.145131	12.788	-16.2235	3.50692e-45	2.88491e-43	91.9554
Cyp3a11	Q64459	cytochrome P450, family 3, subfamily a, polypeptide 11	ENSMUSG00000056035	0.0796892	12.9064	16.0901	4.73155e-45	3.69771e-43	91.6318
Hpd	P49429	4-hydroxyphenylpyruvic acid dioxygenase	ENSMUSG00000029445	0.0568695	13.2569	16.0317	8.34277e-45	6.2094e-43	91.0691
Mtarc2	Q922Q1	mitochondrial amidoxime reducing component 2	ENSMUSG00000073481	0.0638858	12.8537	15.9187	2.49548e-44	1.77293e-42	89.9787
Ftcd	Q91XD4	formiminotransferase cyclodeaminase	ENSMUSG00000001155	-0.063729	11.8325	-15.8938	3.17669e-44	2.15877e-42	89.7373
Cyp27a1	Q9DBG1	cytochrome P450, family 27, subfamily a, polypeptide 1	ENSMUSG00000026170	0.0537468	12.852	15.8516	4.78237e-44	3.11452e-42	89.3328
Aldh2	P47738	aldehyde dehydrogenase 2, mitochondrial	ENSMUSG00000029455	0.0400975	13.8266	15.782	8.90454e-44	5.56712e-42	88.7112
Cyp2a12	P56593	cytochrome P450, family 2, subfamily a, polypeptide 12	ENSMUSG00000060407	-0.0846756	12.4737	-15.7023	1.92562e-43	1.15759e-41	87.9439
Asl	Q91YI0	argininosuccinate lyase	ENSMUSG00000025533	-0.0646665	13.0971	-15.2344	1.75183e-41	1.01412e-39	83.4571
Pon1	P52430	paraoxonase 1	ENSMUSG00000002588	0.109661	12.1018	15.2612	3.44591e-41	1.92356e-39	82.8168
Cyp2d10	P24456	cytochrome P450, family 2, subfamily d, polypeptide 10	ENSMUSG00000094806	0.0485904	13.4129	15.0297	1.24755e-40	6.72384e-39	81.5046
Prdx1	P35700	peroxiredoxin 1	ENSMUSG00000028691	0.0426579	14.558	14.9138	3.77712e-40	1.96788e-38	80.4028
Acsl1	P41216	acyl-CoA synthetase long-chain family member 1	ENSMUSG00000018796	0.0337978	13.6991	14.7031	2.8157e-39	1.41966e-37	78.4051
Fbp1	Q9QXD6	fructose bisphosphatase 1	ENSMUSG00000069805	-0.0550706	12.3472	-14.6893	3.21331e-39	1.5695e-37	78.2737
Ugt1a1	Q63886	UDP glucuronosyltransferase 1 family, polypeptide A1	ENSMUSG00000089960	0.0706339	12.4163	14.6832	4.21304e-39	1.99545e-37	78.0134
Cps1	Q8C196	carbamoyl-phosphate synthetase 1	ENSMUSG00000025991	-0.0998276	14.5351	-14.6451	4.8883e-39	2.24718e-37	77.8565
Gulo	P58710	gulonolactone (L-) oxidase	ENSMUSG00000034450	0.150376	13.0553	14.1241	1.88635e-36	8.42389e-35	71.9877
Ephx1	Q9D379	epoxide hydrolase 1, microsomal	ENSMUSG00000038776	0.0455295	13.4121	13.8082	1.30015e-35	5.64482e-34	70.0162
Hsd11b1	P50172	hydroxysteroid 11-beta dehydrogenase 1	ENSMUSG00000016194	-0.0772697	13.214	-13.7081	3.42337e-35	1.44614e-33	69.0545
Atp5b	P56480	ATP synthase, H+ transporting mitochondrial F1 complex, beta subunit	ENSMUSG00000025393	-0.0338505	13.7332	-13.5012	2.25973e-34	9.29463e-33	67.1783
Gstm4	Q8R5I6	glutathione S-transferase, mu 4	ENSMUSG00000027890	0.0934196	14.1468	13.4711	2.98574e-34	1.19659e-32	66.9014
Cyp2f2	P33267	cytochrome P450, family 2, subfamily f, polypeptide 2	ENSMUSG00000052974	-0.178377	13.4336	-13.5969	3.82045e-34	1.49284e-32	66.7199
Tmem205	Q91XE8	transmembrane protein 205	ENSMUSG00000040883	0.0596621	13.3489	13.0332	1.83184e-32	6.98334e-31	62.8162
Aass	Q99K67	aminoadipate-semialdehyde synthase	ENSMUSG00000029695	-0.0468724	12.1736	-12.9205	4.69072e-32	1.74562e-30	61.8768
Ugt1a5	B2RT14	UDP glucuronosyltransferase 1 family, polypeptide A5	ENSMUSG00000089943	0.0474704	13.993	12.8659	7.71316e-32	2.80364e-30	61.3828
Cyp1a2	P00186	cytochrome P450, family 1, subfamily a, polypeptide 2	ENSMUSG00000032310	0.114134	12.7037	12.8446	1.72857e-31	6.14036e-30	60.6168
Sult2a8	Q8BGL3	sulfotransferase family 2A, dehydroepiandrosterone (DHEA)-preferring, member 8	ENSMUSG00000030378	0.0562856	12.5878	12.7619	2.47678e-31	8.60268e-30	60.2423
Sdhb	Q9CQA3	succinate dehydrogenase complex, subunit B, iron sulfur (Ip)	ENSMUSG00000009863	-0.0337053	13.5167	-12.5332	1.56475e-30	5.28632e-29	58.3932
Atp5pb	Q9CQQ7	ATP synthase peripheral stalk-membrane subunit b	ENSMUSG00000000563	-0.0317297	12.6866	-12.5315	1.58962e-30	5.28632e-29	58.3775
Atp5j	P97450	ATP synthase, H+ transporting, mitochondrial F0 complex, subunit F	ENSMUSG00000022890	-0.0375485	13.2081	-12.4416	3.65671e-30	1.19072e-28	57.5524
Uqcrc2	Q9DB77	ubiquinol cytochrome c reductase core protein 2	ENSMUSG00000030884	-0.0296415	13.1187	-12.433	3.85232e-30	1.22881e-28	57.4985
Car3	P16015	carbonic anhydrase 3	ENSMUSG00000027559	0.0329776	13.7418	11.8865	4.94381e-28	1.54543e-26	52.6789
Hsd17b4	P51660	hydroxysteroid (17-beta) dehydrogenase 4	ENSMUSG00000024507	0.0383879	12.9694	11.5048	1.41236e-26	4.32848e-25	49.3528
Atp5c1	Q91VR2	ATP synthase, H+ transporting, mitochondrial F1 complex, gamma polypeptide 1	ENSMUSG00000025781	-0.0316848	14.2627	-11.4176	2.94347e-26	8.84741e-25	48.6238
Vcp	Q01853	valosin containing protein	ENSMUSG00000028452	0.0275753	11.9656	11.3801	4.06739e-26	1.1995e-24	48.303
Cyp2c70	Q91W64	cytochrome P450, family 2, subfamily c, polypeptide 70	ENSMUSG00000060613	0.0501782	12.7953	11.3242	6.70219e-26	1.93991e-24	47.8083
Eci1	P42125	enoyl-Coenzyme A delta isomerase 1	ENSMUSG00000024132	0.0301022	12.9718	11.2251	1.5383e-25	4.37158e-24	46.9836
Gnmt	Q9QXF8	glycine N-methyltransferase	ENSMUSG00000002769	-0.0329127	13.7751	-11.0859	5.04853e-25	1.40908e-23	45.805
Uroc1	Q8VC12	urocanase domain containing 1	ENSMUSG00000034456	-0.0707962	12.6573	-11.0481	8.00231e-25	2.19432e-23	45.3603
Cyp2c29	Q64458	cytochrome P450, family 2, subfamily c, polypeptide 29	ENSMUSG00000003053	0.172145	13.1586	11.1044	1.95047e-24	5.25619e-23	44.5999
Atp5o	Q9DB20	ATP synthase, H+ transporting, mitochondrial F1 complex, O subunit	ENSMUSG00000022956	-0.0320906	13.6973	-10.8915	2.61691e-24	6.93259e-23	44.1735
Gstp1	P19157	glutathione S-transferase, pi 1	ENSMUSG00000060803	-0.0429184	14.057	-10.8425	3.95466e-24	1.03019e-22	43.7642
Ces1d	Q8VCT4	carboxylesterase 1D	ENSMUSG00000056973	0.0310052	13.0462	10.8126	5.08283e-24	1.30237e-22	43.5154
Uox	P25688	urate oxidase	ENSMUSG00000028186	-0.0393413	14.6511	-10.789	6.19275e-24	1.56117e-22	43.3196
Gstt1	Q64471	glutathione S-transferase, theta 1	ENSMUSG00000001663	0.0446701	12.9054	10.766	8.13717e-24	2.01879e-22	43.059
Atp5h	Q9DCX2	ATP synthase, H+ transporting, mitochondrial F0 complex, subunit D	ENSMUSG00000034566	-0.0290441	12.9285	-10.6224	2.49106e-23	6.08363e-22	41.9401
Ugt2b1	Q8R084	UDP glucuronosyltransferase 2 family, polypeptide B1	ENSMUSG00000035836	0.0444505	12.8786	10.5875	3.37899e-23	8.12516e-22	41.6412
Pdhb	Q9D051	pyruvate dehydrogenase (lipoamide) beta	ENSMUSG00000021748	0.0372306	12.011	10.5573	4.47162e-23	1.05896e-21	41.3684
Cyp2c37	P56654	cytochrome P450, family 2. subfamily c, polypeptide 37	ENSMUSG00000042248	0.257377	13.1173	10.8712	6.43476e-23	1.50112e-21	41.3316
Sdha	Q8K2B3	succinate dehydrogenase complex, subunit A, flavoprotein (Fp)	ENSMUSG00000021577	-0.0273426	12.9292	-10.4622	9.38852e-23	2.15798e-21	40.6254
Pck1	Q9Z2V4	phosphoenolpyruvate carboxykinase 1, cytosolic	ENSMUSG00000027513	-0.0629297	12.2034	-10.4552	1.22248e-22	2.76919e-21	40.3858
Fmo1	P50285	flavin containing monooxygenase 1	ENSMUSG00000040181	0.0721112	12.1443	10.2352	6.82118e-22	1.52307e-20	38.6744
NA	B1ATI0	NA	NA	0.1247	12.9534	10.1613	3.33481e-21	7.34127e-20	37.2017
Hal	P35492	histidine ammonia lyase	ENSMUSG00000020017	-0.102442	12.2131	-10.0068	4.47015e-21	9.70395e-20	36.817
Suclg2	Q9Z2I8	succinate-Coenzyme A ligase, GDP-forming, beta subunit	ENSMUSG00000061838	-0.0260813	12.755	-9.94444	6.33767e-21	1.35696e-19	36.4539
Sucla2	Q9Z2I9	succinate-Coenzyme A ligase, ADP-forming, beta subunit	ENSMUSG00000022110	-0.0317807	12.533	-9.81198	1.82536e-20	3.85545e-19	35.4069
Suclg1	Q9WUM5	succinate-CoA ligase, GDP-forming, alpha subunit	ENSMUSG00000052738	-0.0317045	11.7943	-9.81003	1.94187e-20	4.04685e-19	35.3482
Abcd3	P55096	ATP-binding cassette, sub-family D (ALD), member 3	ENSMUSG00000028127	0.0298584	12.6554	9.68951	4.81884e-20	9.84963e-19	34.4463
Rrbp1	Q99PL5	ribosome binding protein 1	ENSMUSG00000027422	-0.0222568	12.358	-9.68863	4.85235e-20	9.84963e-19	34.4395
Uqcrc1	Q9CZ13	ubiquinol-cytochrome c reductase core protein 1	ENSMUSG00000025651	-0.0345498	13.3601	-9.48299	2.43583e-19	4.88103e-18	32.8435
Aldh1l1	Q8R0Y6	aldehyde dehydrogenase 1 family, member L1	ENSMUSG00000030088	-0.0216248	13.3162	-9.45949	2.92519e-19	5.78744e-18	32.6624
Ndufs1	Q91VD9	NADH:ubiquinone oxidoreductase core subunit S1	ENSMUSG00000025968	-0.0287331	12.1902	-9.33576	7.70811e-19	1.48738e-17	31.7077
Selenbp2	A0A0R4J135	selenium binding protein 2	ENSMUSG00000068877	-0.0271616	13.2316	-9.33609	7.68887e-19	1.48738e-17	31.7072
Slc27a5	Q4LDG0	solute carrier family 27 (fatty acid transporter), member 5	ENSMUSG00000030382	-0.0324821	12.1939	-9.25117	1.46424e-18	2.79098e-17	31.07
Agxt	O35423	alanine-glyoxylate aminotransferase	ENSMUSG00000026272	-0.0543601	12.0506	-9.29329	1.53858e-18	2.89735e-17	31.0878
Fh1	P97807	fumarate hydratase 1	ENSMUSG00000026526	-0.0242533	12.3227	-9.18034	2.51891e-18	4.68697e-17	30.5338
Acly	Q91V92	ATP citrate lyase	ENSMUSG00000020917	-0.0468963	11.7651	-9.17422	2.63959e-18	4.85374e-17	30.4875
Sfxn1	Q99JR1	sideroflexin 1	ENSMUSG00000021474	-0.077229	12.5133	-9.20737	4.35407e-18	7.91328e-17	30.1305
Cox4i1	P19783	cytochrome c oxidase subunit 4I1	ENSMUSG00000031818	-0.0279105	13.7552	-9.09058	4.99125e-18	8.96704e-17	29.858
Eno1	P17182	enolase 1, alpha non-neuron	ENSMUSG00000063524	-0.0215488	12.9824	-9.05453	6.56081e-18	1.15907e-16	29.5878
Acat1	Q8QZT1	acetyl-Coenzyme A acetyltransferase 1	ENSMUSG00000032047	0.0196306	13.0806	9.05374	6.59994e-18	1.15907e-16	29.5819
Gapdh	P16858	glyceraldehyde-3-phosphate dehydrogenase	ENSMUSG00000057666	-0.0352512	13.3291	-8.88768	2.30512e-17	4.00323e-16	28.3465
Ndufa10	Q99LC3	NADH:ubiquinone oxidoreductase subunit A10	ENSMUSG00000026260	-0.0294745	12.8754	-8.85789	2.9513e-17	5.0691e-16	28.1103
Adh1	P00329	alcohol dehydrogenase 1 (class I)	ENSMUSG00000074207	0.0235863	14.3342	8.84038	3.2825e-17	5.57668e-16	27.9974
Atp5k	Q06185	ATP synthase, H+ transporting, mitochondrial F1F0 complex, subunit E	ENSMUSG00000050856	-0.0306056	12.9537	-8.82572	3.66182e-17	6.15421e-16	27.8894
Aco2	Q99KI0	aconitase 2, mitochondrial	ENSMUSG00000022477	-0.019915	12.256	-8.77949	5.16506e-17	8.58829e-16	27.5498
Atp5l	Q9CPQ8	ATP synthase, H+ transporting, mitochondrial F0 complex, subunit G	ENSMUSG00000038717	-0.0319028	13.1329	-8.76273	5.89495e-17	9.69875e-16	27.4202
Aox3	G3X982	aldehyde oxidase 3	ENSMUSG00000064294	-0.053564	11.9217	-8.71893	8.74793e-17	1.42427e-15	27.0488
Cth	Q8VCN5	cystathionase (cystathionine gamma-lyase)	ENSMUSG00000028179	-0.0339688	12.2201	-8.68934	1.00678e-16	1.62226e-15	26.8909
Sds	Q8VBT2	serine dehydratase	ENSMUSG00000029597	-0.0784728	11.4348	-8.68047	1.48251e-16	2.36446e-15	26.5689
Slc38a3	Q9DCP2	solute carrier family 38, member 3	ENSMUSG00000010064	-0.0655509	12.4956	-8.58431	3.3996e-16	5.36724e-15	25.7792
Uqcrfs1	Q9CR68	ubiquinol-cytochrome c reductase, Rieske iron-sulfur polypeptide 1	ENSMUSG00000038462	-0.0346217	12.1216	-8.50108	4.62825e-16	7.23396e-15	25.4184
Myh9	Q8VDD5	myosin, heavy polypeptide 9, non-muscle	ENSMUSG00000022443	-0.0377464	11.9205	-8.46372	5.24433e-16	8.11572e-15	25.2623
Me1	P06801	malic enzyme 1, NADP(+)-dependent, cytosolic	ENSMUSG00000032418	0.0386114	12.2191	8.41544	7.74947e-16	1.18749e-14	24.8921
Pcca	Q91ZA3	propionyl-Coenzyme A carboxylase, alpha polypeptide	ENSMUSG00000041650	-0.0307426	12.1167	-8.36931	1.0442e-15	1.58455e-14	24.5835
Ndufa4	Q62425	Ndufa4, mitochondrial complex associated	ENSMUSG00000029632	-0.0203754	14.4106	-8.35719	1.13179e-15	1.70096e-14	24.5036
Cyp2d9	P11714	cytochrome P450, family 2, subfamily d, polypeptide 9	ENSMUSG00000068086	0.0322812	12.4526	8.2571	2.31777e-15	3.45017e-14	23.7968
Prdx6	Q6GT24	peroxiredoxin 6	ENSMUSG00000026701	0.0248126	12.5558	8.21114	3.25511e-15	4.79975e-14	23.4675
Hsd17b6	Q9R092	hydroxysteroid (17-beta) dehydrogenase 6	ENSMUSG00000025396	-0.0974373	12.7392	-8.26868	3.96962e-15	5.79862e-14	23.4074
Rdh7	O88451	retinol dehydrogenase 7	ENSMUSG00000040134	0.0202696	13.9349	8.07355	8.49853e-15	1.22993e-13	22.5163
Rgn	Q64374	regucalcin	ENSMUSG00000023070	0.0590794	12.9933	7.98512	1.67079e-14	2.39583e-13	21.8707
Pccb	Q99MN9	propionyl Coenzyme A carboxylase, beta polypeptide	ENSMUSG00000032527	-0.0341246	11.8873	-7.94464	2.11442e-14	3.0044e-13	21.6215
Gpd1	P13707	glycerol-3-phosphate dehydrogenase 1 (soluble)	ENSMUSG00000023019	0.0252809	12.7875	7.86905	3.54815e-14	4.99618e-13	21.1093
Keg1	Q9DCY0	kidney expressed gene 1	ENSMUSG00000024694	-0.0270666	12.4048	-7.84824	4.09526e-14	5.71508e-13	20.9715
Hsp90b1	P08113	heat shock protein 90, beta (Grp94), member 1	ENSMUSG00000020048	-0.0145932	13.2017	-7.78428	6.32079e-14	8.74283e-13	20.5404
Mgst1	Q91VS7	microsomal glutathione S-transferase 1	ENSMUSG00000008540	0.0453744	14.6304	7.73836	8.69462e-14	1.19208e-12	20.2319
Dhrs1	Q99L04	dehydrogenase/reductase (SDR family) member 1	ENSMUSG00000002332	0.0463766	12.1508	7.76388	9.67617e-14	1.31512e-12	20.1999
Cyp2c69	E9PXC3	cytochrome P450, family 2, subfamily c, polypeptide 69	ENSMUSG00000092008	0.0580211	12.6285	7.67459	1.46995e-13	1.98063e-12	19.7498
Ndufv2	Q9D6J6	NADH:ubiquinone oxidoreductase core subunit V2	ENSMUSG00000024099	-0.0361	11.9445	-7.65539	1.69045e-13	2.25827e-12	19.6056
Gls2	Q571F8	glutaminase 2 (liver, mitochondrial)	ENSMUSG00000044005	-0.0814726	11.8367	-7.66621	1.79057e-13	2.37174e-12	19.5913
Slc25a3	Q8VEM8	solute carrier family 25 (mitochondrial carrier, phosphate carrier), member 3	ENSMUSG00000061904	-0.0218659	13.3921	-7.59866	2.22946e-13	2.92827e-12	19.3002
Vdac2	Q60930	voltage-dependent anion channel 2	ENSMUSG00000021771	-0.0287414	12.6871	-7.58641	2.45527e-13	3.19799e-12	19.2076
Pklr	E9Q509	pyruvate kinase liver and red blood cell	ENSMUSG00000041237	-0.0330867	12.4266	-7.57485	2.66591e-13	3.44366e-12	19.1311
Ephx2	P34914	epoxide hydrolase 2, cytoplasmic	ENSMUSG00000022040	0.0168212	12.5636	7.54826	3.1276e-13	4.00692e-12	18.9673
Cycs	P62897	cytochrome c, somatic	ENSMUSG00000063694	-0.024165	12.5104	-7.5168	3.86026e-13	4.90536e-12	18.7604
Cox5a	P12787	cytochrome c oxidase subunit 5A	ENSMUSG00000000088	-0.0406052	12.4995	-7.42163	8.14965e-13	1.02725e-11	18.0604
Ces1c	P23953	carboxylesterase 1C	ENSMUSG00000057400	0.0322702	13.0014	7.35936	1.1057e-12	1.38257e-11	17.7319
Hsp90ab1	P11499	heat shock protein 90 alpha (cytosolic), class B member 1	ENSMUSG00000023944	0.017209	13.79	7.32618	1.36348e-12	1.69137e-11	17.5202
Atp5d	Q9D3D9	ATP synthase, H+ transporting, mitochondrial F1 complex, delta subunit	ENSMUSG00000003072	-0.0370596	12.9293	-7.29999	1.64539e-12	2.02499e-11	17.3414
Slc25a5	P51881	solute carrier family 25 (mitochondrial carrier, adenine nucleotide translocator), member 5	ENSMUSG00000016319	-0.022881	14.6578	-7.27906	1.85582e-12	2.26614e-11	17.2174
NA	P19536	NA	NA	-0.0259317	13.4791	-7.25592	2.19301e-12	2.65711e-11	17.0599
Pah	P16331	phenylalanine hydroxylase	ENSMUSG00000020051	0.0263335	12.962	7.23973	2.41698e-12	2.90595e-11	16.9613
Cyp2e1	Q05421	cytochrome P450, family 2, subfamily e, polypeptide 1	ENSMUSG00000025479	0.108176	13.4365	7.28034	2.54724e-12	3.03918e-11	17.0575
Anxa6	F8WIT2	annexin A6	ENSMUSG00000018340	-0.0242319	12.3383	-7.21291	2.85398e-12	3.37937e-11	16.7948
Sqor	Q9R112	sulfide quinone oxidoreductase	ENSMUSG00000005803	-0.0594748	11.6555	-7.23143	3.70173e-12	4.35022e-11	16.665
Slc25a15	Q9WVD5	solute carrier family 25 (mitochondrial carrier ornithine transporter), member 15	ENSMUSG00000031482	-0.0398911	12.5935	-7.15543	4.31884e-12	5.03757e-11	16.4102
Mettl7b	Q9DD20	methyltransferase like 7B	ENSMUSG00000025347	0.0258976	13.4517	7.13274	4.8258e-12	5.58721e-11	16.2874
Hdlbp	Q8VDJ3	high density lipoprotein (HDL) binding protein	ENSMUSG00000034088	-0.0185369	11.8604	-7.08522	6.49711e-12	7.4669e-11	15.9874
Atp1a1	Q8VDN2	ATPase, Na+/K+ transporting, alpha 1 polypeptide	ENSMUSG00000033161	-0.0345397	12.0909	-7.02762	9.44956e-12	1.07808e-10	15.6217
Myl6	Q60605	myosin, light polypeptide 6, alkali, smooth muscle and non-muscle	ENSMUSG00000090841	-0.0451458	11.8718	-7.02634	1.03081e-11	1.16751e-10	15.5648
Pcx	E9QPD7	pyruvate carboxylase	ENSMUSG00000024892	-0.01352	12.6922	-6.96955	1.3561e-11	1.52488e-10	15.2656
Ugt1a6a	Q64435	UDP glucuronosyltransferase 1 family, polypeptide A6A	ENSMUSG00000054545	0.0382631	12.4432	6.9628	1.51475e-11	1.69111e-10	15.1937
Slco1b2	Q9JJL3	solute carrier organic anion transporter family, member 1b2	ENSMUSG00000030236	0.0681298	11.6679	6.96978	1.82351e-11	2.02138e-10	15.1316
NA	Q9D855	NA	NA	-0.0288498	13.9304	-6.91356	1.96279e-11	2.16045e-10	14.9149
Ddost	O54734	dolichyl-di-phosphooligosaccharide-protein glycotransferase	ENSMUSG00000028757	-0.0312448	12.3934	-6.89843	2.21862e-11	2.42497e-10	14.7993
Atp5g2	P56383	ATP synthase, H+ transporting, mitochondrial F0 complex, subunit C2 (subunit 9)	ENSMUSG00000062683	-0.0331533	14.004	-6.88808	2.43536e-11	2.64338e-10	14.7152
Vdac1	Q60932	voltage-dependent anion channel 1	ENSMUSG00000020402	-0.0202283	13.4509	-6.83331	3.18893e-11	3.43488e-10	14.4274
Fabp1	P12710	fatty acid binding protein 1, liver	ENSMUSG00000054422	0.0210262	13.7137	6.83284	3.20852e-11	3.43488e-10	14.4219
Cox7a2	P48771	cytochrome c oxidase subunit 7A2	ENSMUSG00000032330	-0.0261022	12.8983	-6.77516	4.86665e-11	5.17454e-10	14.0373
Nat8f2	Q8CHQ9	N-acetyltransferase 8 (GCN5-related) family member 2	ENSMUSG00000033634	0.0257679	12.8393	6.75379	5.55027e-11	5.86154e-10	13.9241
Dmgdh	Q9DBT9	dimethylglycine dehydrogenase precursor	ENSMUSG00000042102	-0.0204008	12.5114	-6.72589	6.22179e-11	6.52661e-10	13.7755
Ndufab1	Q9CR21	NADH:ubiquinone oxidoreductase subunit AB1	ENSMUSG00000030869	-0.0435106	12.9386	-6.70987	1.02359e-10	1.06659e-09	13.4596
Maob	Q8BW75	monoamine oxidase B	ENSMUSG00000040147	-0.030876	11.8304	-6.53294	2.03076e-10	2.10204e-09	12.6184
Mpc2	Q9D023	mitochondrial pyruvate carrier 2	ENSMUSG00000026568	0.0308343	12.5877	6.47239	2.90388e-10	2.98603e-09	12.2715
NA	P0DN34	NA	NA	-0.028078	12.8393	-6.43535	3.63115e-10	3.70947e-09	12.0489
Iyd	Q9DCX8	iodotyrosine deiodinase	ENSMUSG00000019762	-0.0412268	11.3759	-6.32127	7.84424e-10	7.96139e-09	11.3511
Ndufv1	Q91YT0	NADH:ubiquinone oxidoreductase core subunit V1	ENSMUSG00000037916	-0.0281823	12.6213	-6.30425	8.17424e-10	8.2428e-09	11.2761
Gstm2	P15626	glutathione S-transferase, mu 2	ENSMUSG00000040562	0.064948	12.1759	6.34005	9.40225e-10	9.42034e-09	11.3319
Uqcrq	Q9CQ69	ubiquinol-cytochrome c reductase, complex III subunit VII	ENSMUSG00000044894	-0.0268781	13.6155	-6.25642	1.08518e-09	1.08034e-08	10.9998
Rida	P52760	reactive intermediate imine deaminase A homolog	ENSMUSG00000022323	-0.0496286	11.7687	-6.23177	1.29116e-09	1.27727e-08	10.8623
Hoga1	Q9DCU9	4-hydroxy-2-oxoglutarate aldolase 1	ENSMUSG00000025176	-0.0393655	12.3099	-6.20482	1.52798e-09	1.50203e-08	10.6916
Sardh	Q99LB7	sarcosine dehydrogenase	ENSMUSG00000009614	-0.0144989	13.1098	-6.14292	1.99316e-09	1.94707e-08	10.3838
Ak3	Q9WTP7	adenylate kinase 3	ENSMUSG00000024782	-0.0218739	11.6903	-6.14096	2.02443e-09	1.96533e-08	10.3698
NA	A0A1L1SUI3	NA	NA	-0.0324855	11.6477	-6.10727	2.85302e-09	2.75004e-08	10.1236
Ndufa8	Q9DCJ5	NADH:ubiquinone oxidoreductase subunit A8	ENSMUSG00000026895	-0.0249177	12.7337	-6.07931	2.86792e-09	2.75004e-08	10.029
Fah	P35505	fumarylacetoacetate hydrolase	ENSMUSG00000030630	0.0167238	12.3109	6.07464	2.95749e-09	2.81863e-08	10.0029
Lpcat3	Q91V01	lysophosphatidylcholine acyltransferase 3	ENSMUSG00000004270	0.0341897	11.6393	6.04	4.23093e-09	3.9837e-08	9.76412
Got1	P05201	glutamic-oxaloacetic transaminase 1, soluble	ENSMUSG00000025190	-0.0397853	11.9533	-6.01367	4.23041e-09	3.9837e-08	9.6647
Hsd3b5	Q61694	hydroxy-delta-5-steroid dehydrogenase, 3 beta- and steroid delta-isomerase 5	ENSMUSG00000038092	0.034358	13.0108	6.00128	4.55512e-09	4.26327e-08	9.61291
Gpd2	Q64521	glycerol phosphate dehydrogenase 2, mitochondrial	ENSMUSG00000026827	0.036921	11.8348	5.98776	5.06483e-09	4.7121e-08	9.51769
Fn1	A0A087WR50	fibronectin 1	ENSMUSG00000026193	-0.0392124	11.6666	-5.97314	5.32447e-09	4.92434e-08	9.43763
Gstz1	Q9WVL0	glutathione transferase zeta 1 (maleylacetoacetate isomerase)	ENSMUSG00000021033	0.0138244	12.3024	5.94299	6.19306e-09	5.69397e-08	9.27877
S100a1	P56565	S100 calcium binding protein A1	ENSMUSG00000044080	-0.0499803	10.4253	-5.96939	6.25831e-09	5.72032e-08	9.39191
Amdhd1	Q9DBA8	amidohydrolase domain containing 1	ENSMUSG00000015890	-0.0443028	11.5134	-5.92754	7.41317e-09	6.73651e-08	9.19062
Atp5md	Q78IK2	ATP synthase membrane subunit DAPIT	ENSMUSG00000071528	-0.0320295	14.4409	-5.91295	1.03798e-08	9.37782e-08	9.00994
Ndufa9	Q9DC69	NADH:ubiquinone oxidoreductase subunit A9	ENSMUSG00000000399	-0.0261997	11.8897	-5.84501	1.07179e-08	9.62767e-08	8.75142
Cyp3a13	Q64464	cytochrome P450, family 3, subfamily a, polypeptide 13	ENSMUSG00000029727	-0.0229867	11.8362	-5.82655	1.18883e-08	1.0618e-07	8.65224
Hacd3	Q8K2C9	3-hydroxyacyl-CoA dehydratase 3	ENSMUSG00000033629	0.0333682	12.0425	5.82634	1.23387e-08	1.09576e-07	8.65786
Ces3a	Q63880	carboxylesterase 3A	ENSMUSG00000069922	0.0210082	13.258	5.81686	1.24723e-08	1.10137e-07	8.59729
Cox6c	Q9CPQ1	cytochrome c oxidase subunit 6C	ENSMUSG00000014313	-0.0204659	14.9599	-5.75266	1.77914e-08	1.56224e-07	8.25214
Etfa	Q99LC5	electron transferring flavoprotein, alpha polypeptide	ENSMUSG00000032314	-0.0100119	12.9173	-5.70741	2.26783e-08	1.98023e-07	8.01587
Ldha	P06151	lactate dehydrogenase A	ENSMUSG00000063229	0.0111864	12.8326	5.67622	2.68462e-08	2.33115e-07	7.85192
Cs	Q9CZU6	citrate synthase	ENSMUSG00000005683	0.0237953	12.7112	5.65431	3.06573e-08	2.64737e-07	7.73351
Lrrc59	Q922Q8	leucine rich repeat containing 59	ENSMUSG00000020869	0.0301691	12.5346	5.64562	3.17069e-08	2.72296e-07	7.6939
Inmt	P40936	indolethylamine N-methyltransferase	ENSMUSG00000003477	0.0292934	12.7333	5.64952	3.24582e-08	2.77225e-07	7.71089
Fmo5	P97872	flavin containing monooxygenase 5	ENSMUSG00000028088	0.0216594	13.7345	5.62069	3.62443e-08	3.07879e-07	7.56049
Ndufa6	Q9CQZ5	NADH:ubiquinone oxidoreductase subunit A6	ENSMUSG00000022450	-0.0315879	11.8506	-5.61863	3.78723e-08	3.1997e-07	7.54675
Hmgcl	P38060	3-hydroxy-3-methylglutaryl-Coenzyme A lyase	ENSMUSG00000028672	0.0194466	11.9318	5.58419	4.43188e-08	3.72421e-07	7.37857
Dlst	Q9D2G2	dihydrolipoamide S-succinyltransferase (E2 component of 2-oxo-glutarate complex)	ENSMUSG00000004789	-0.0225652	12.218	-5.54889	5.46497e-08	4.56778e-07	7.1867
Akr1c14	Q91WT7	aldo-keto reductase family 1, member C14	ENSMUSG00000033715	0.0232019	12.4734	5.52375	6.19012e-08	5.14636e-07	7.06281
Mdh2	P08249	malate dehydrogenase 2, NAD (mitochondrial)	ENSMUSG00000019179	-0.0132349	13.2111	-5.47206	7.9546e-08	6.57833e-07	6.79754
Tfam	P40630	transcription factor A, mitochondrial	ENSMUSG00000003923	-0.0337327	11.3231	-5.48083	8.2997e-08	6.8276e-07	6.85313
Atp5j2	P56135	ATP synthase, H+ transporting, mitochondrial F0 complex, subunit F2	ENSMUSG00000038690	-0.0295707	13.4581	-5.44368	1.0078e-07	8.2471e-07	6.67096
Hsd17b12	O70503	hydroxysteroid (17-beta) dehydrogenase 12	ENSMUSG00000027195	0.0267782	12.3294	5.37617	1.37422e-07	1.1187e-06	6.32752
Ndufs4	Q9CXZ1	NADH:ubiquinone oxidoreductase core subunit S4	ENSMUSG00000021764	-0.0250775	12.0401	-5.32308	1.75933e-07	1.42479e-06	6.04925
Pgk1	P09411	phosphoglycerate kinase 1	ENSMUSG00000062070	-0.014973	13.0478	-5.31139	1.83098e-07	1.47517e-06	5.99233
Aldh7a1	Q9DBF1	aldehyde dehydrogenase family 7, member A1	ENSMUSG00000053644	-0.012489	12.8277	-5.29174	2.02181e-07	1.62056e-06	5.89386
Fasn	P19096	fatty acid synthase	ENSMUSG00000025153	-0.0123272	12.3038	-5.28723	2.06886e-07	1.64981e-06	5.87159
NA	A2AFQ2	NA	NA	0.0159356	11.7186	5.24751	2.53181e-07	2.00874e-06	5.67622
Gpt2	Q8BGT5	glutamic pyruvate transaminase (alanine aminotransferase) 2	ENSMUSG00000031700	-0.0242746	11.8052	-5.23492	2.78245e-07	2.19645e-06	5.61396
Ndufs3	Q9DCT2	NADH:ubiquinone oxidoreductase core subunit S3	ENSMUSG00000005510	-0.0367645	12.5127	-5.23929	2.86816e-07	2.25273e-06	5.66227
Ogdh	Q60597	oxoglutarate (alpha-ketoglutarate) dehydrogenase (lipoamide)	ENSMUSG00000020456	-0.0275536	12.0608	-5.21198	3.07845e-07	2.40581e-06	5.50564
Stt3a	P46978	STT3, subunit of the oligosaccharyltransferase complex, homolog A (S. cerevisiae)	ENSMUSG00000032116	-0.0270927	12.8319	-5.19807	3.26519e-07	2.53905e-06	5.43753
Acaa2	Q8BWT1	acetyl-Coenzyme A acyltransferase 2 (mitochondrial 3-oxoacyl-Coenzyme A thiolase)	ENSMUSG00000036880	-0.00859803	13.7209	-5.18433	3.48218e-07	2.69438e-06	5.36804
Lamp1	P11438	lysosomal-associated membrane protein 1	ENSMUSG00000031447	-0.0530634	12.1062	-5.21923	3.54891e-07	2.73248e-06	5.54912
Cyp51	Q8K0C4	cytochrome P450, family 51	ENSMUSG00000001467	-0.0299854	11.819	-5.14836	4.38938e-07	3.36304e-06	5.20098
Gpi1	P06745	glucose-6-phosphate isomerase 1	ENSMUSG00000036427	-0.0294123	11.7276	-5.10224	5.29075e-07	4.03387e-06	4.97778
Acsm1	Q91VA0	acyl-CoA synthetase medium-chain family member 1	ENSMUSG00000033533	0.0185953	11.9655	5.09147	5.53103e-07	4.1966e-06	4.92106
Atp1b1	P14094	ATPase, Na+/K+ transporting, beta 1 polypeptide	ENSMUSG00000026576	-0.0393288	12.2563	-5.08873	5.83603e-07	4.40663e-06	4.91739
Sod2	P09671	superoxide dismutase 2, mitochondrial	ENSMUSG00000006818	-0.0169713	12.9822	-5.07246	6.07555e-07	4.56543e-06	4.83042
Decr1	Q9CQ62	2,4-dienoyl CoA reductase 1, mitochondrial	ENSMUSG00000028223	0.0145723	12.752	5.04902	6.81877e-07	5.0994e-06	4.71904
Echs1	Q8BH95	enoyl Coenzyme A hydratase, short chain, 1, mitochondrial	ENSMUSG00000025465	-0.0182782	12.9674	-5.00628	8.43189e-07	6.27573e-06	4.52387
Gdi2	Q61598	guanosine diphosphate (GDP) dissociation inhibitor 2	ENSMUSG00000021218	-0.0234186	12.2378	-4.99882	8.72634e-07	6.46411e-06	4.48126
C3	P01027	complement component 3	ENSMUSG00000024164	-0.0206891	11.6573	-4.9821	9.45646e-07	6.97191e-06	4.40364
Ndufa7	Q9Z1P6	NADH:ubiquinone oxidoreductase subunit A7	ENSMUSG00000041881	-0.0354431	11.6841	-4.97192	1.09341e-06	8.02348e-06	4.39792
Idh1	O88844	isocitrate dehydrogenase 1 (NADP+), soluble	ENSMUSG00000025950	0.016671	13.0019	4.94317	1.1419e-06	8.34016e-06	4.22188
Slco1a1	Q9QXZ6	solute carrier organic anion transporter family, member 1a1	ENSMUSG00000041698	0.0410572	12.054	4.94923	1.1651e-06	8.47003e-06	4.2921
Atp2a2	O55143	ATPase, Ca++ transporting, cardiac muscle, slow twitch 2	ENSMUSG00000029467	-0.0200042	11.7704	-4.92084	1.27416e-06	9.21994e-06	4.11728
Sdhc	Q9CZB0	succinate dehydrogenase complex, subunit C, integral membrane protein	ENSMUSG00000058076	-0.0353262	12.0624	-4.90425	1.42153e-06	1.0239e-05	4.06129
Ndufb5	Q9CQH3	NADH:ubiquinone oxidoreductase subunit B5	ENSMUSG00000027673	-0.0297957	12.2546	-4.83887	2.04907e-06	1.46913e-05	3.78402
Abcb11	Q9QY30	ATP-binding cassette, sub-family B (MDR/TAP), member 11	ENSMUSG00000027048	-0.0360605	11.6305	-4.8225	2.06753e-06	1.47559e-05	3.68183
Cyp2c50	Q91X77	cytochrome P450, family 2, subfamily c, polypeptide 50	ENSMUSG00000054827	0.0671145	12.9978	4.83152	2.09834e-06	1.49078e-05	3.77042
Ssr1	Q9CY50	signal sequence receptor, alpha	ENSMUSG00000021427	-0.023212	12.454	-4.81267	2.13007e-06	1.50647e-05	3.62171
NA	A0A075B6A3	NA	NA	-0.0597144	11.0847	-4.86975	2.21925e-06	1.56247e-05	3.95207
Pdia5	Q921X9	protein disulfide isomerase associated 5	ENSMUSG00000022844	-0.0242374	11.659	-4.80057	2.27551e-06	1.5949e-05	3.56913
Cyb5r3	Q9DCN2	cytochrome b5 reductase 3	ENSMUSG00000018042	0.0109387	13.0512	4.76702	2.64066e-06	1.84257e-05	3.41512
Reep6	Q9JM62	receptor accessory protein 6	ENSMUSG00000035504	0.0364856	12.0669	4.7924	2.76089e-06	1.9179e-05	3.57798
Tmem30a	Q8VEK0	transmembrane protein 30A	ENSMUSG00000032328	0.0311844	11.5292	4.74921	2.95801e-06	2.04574e-05	3.3571
Ndufs7	Q9DC70	NADH:ubiquinone oxidoreductase core subunit S7	ENSMUSG00000020153	-0.0375798	12.5282	-4.75958	3.1684e-06	2.16258e-05	3.48423
Vdac3	Q60931	voltage-dependent anion channel 3	ENSMUSG00000008892	-0.0243066	12.5406	-4.72856	3.16847e-06	2.16258e-05	3.24903
Hspa8	P63017	heat shock protein 8	ENSMUSG00000015656	0.0097931	13.2179	4.72842	3.16257e-06	2.16258e-05	3.24184
Eci2	Q9WUR2	enoyl-Coenzyme A delta isomerase 2	ENSMUSG00000021417	0.0325705	11.7786	4.7058	3.67937e-06	2.50037e-05	3.20199
Ndufb11	O09111	NADH:ubiquinone oxidoreductase subunit B11	ENSMUSG00000031059	-0.0208937	11.1692	-4.68559	3.86411e-06	2.61454e-05	3.05182
Mrc1	Q61830	mannose receptor, C type 1	ENSMUSG00000026712	-0.0436588	12.2985	-4.69509	3.93344e-06	2.64998e-05	3.11273
Pals2	Q9JLB0	protein associated with LIN7 2, MAGUK family member	ENSMUSG00000038388	-0.0385084	11.5679	-4.67403	4.36596e-06	2.92875e-05	3.04316
H1f0	P10922	H1.0 linker histone	ENSMUSG00000096210	-0.0347815	13.5676	-4.65901	4.39981e-06	2.93885e-05	2.93822
Akr1a1	Q9JII6	aldo-keto reductase family 1, member A1 (aldehyde reductase)	ENSMUSG00000028692	0.0205221	11.5771	4.63859	4.79744e-06	3.19081e-05	2.84275
H2-Q10	P01898	histocompatibility 2, Q region locus 10	ENSMUSG00000067235	-0.0242648	12.6489	-4.63862	4.81934e-06	3.19179e-05	2.85164
Sec14l2	Q99J08	SEC14-like lipid binding 2	ENSMUSG00000003585	0.0147747	12.3587	4.61969	5.22284e-06	3.44443e-05	2.76041
Rdh9	Q8K5C8	retinol dehydrogenase 9	ENSMUSG00000056148	0.0206501	12.3724	4.61252	5.42136e-06	3.56033e-05	2.74014
Ugt1a6b	K9J7B2	UDP glucuronosyltransferase 1 family, polypeptide A6B	ENSMUSG00000090145	0.0397584	11.7891	4.62458	5.59764e-06	3.66072e-05	2.87688
Uqcr10	Q8R1I1	ubiquinol-cytochrome c reductase, complex III subunit X	ENSMUSG00000059534	-0.041798	13.5638	-4.61525	5.98959e-06	3.90072e-05	2.81138
Lrpprc	Q6PB66	leucine-rich PPR-motif containing	ENSMUSG00000024120	-0.0223625	12.164	-4.58901	6.02884e-06	3.90999e-05	2.62786
Prodh	Q9WU79	proline dehydrogenase	ENSMUSG00000003526	0.0299303	12.2218	4.58791	6.19329e-06	4.00005e-05	2.65667
Tmed4	Q8R1V4	transmembrane p24 trafficking protein 4	ENSMUSG00000004394	-0.0307309	11.6732	-4.58001	6.46983e-06	4.16146e-05	2.62666
Tdo2	P48776	tryptophan 2,3-dioxygenase	ENSMUSG00000028011	-0.0304117	11.5747	-4.57524	6.58113e-06	4.2157e-05	2.60979
Anxa2	P07356	annexin A2	ENSMUSG00000032231	-0.0644606	12.45	-4.56141	6.9683e-06	4.44549e-05	2.52481
Hibadh	Q99L13	3-hydroxyisobutyrate dehydrogenase	ENSMUSG00000029776	0.0227879	12.4031	4.55454	7.04221e-06	4.47438e-05	2.48776
Dpyd	Q8CHR6	dihydropyrimidine dehydrogenase	ENSMUSG00000033308	-0.0356484	11.6643	-4.55184	7.27477e-06	4.60343e-05	2.4787
Ugdh	O70475	UDP-glucose dehydrogenase	ENSMUSG00000029201	0.020464	12.5008	4.52955	7.86428e-06	4.9564e-05	2.37043
Oxsm	Q9D404	3-oxoacyl-ACP synthase, mitochondrial	ENSMUSG00000021786	-0.0319256	10.367	-4.55169	8.36231e-06	5.24912e-05	2.57704
Kyat1	Q8BTY1	kynurenine aminotransferase 1	ENSMUSG00000039648	-0.0406948	11.7148	-4.53142	8.40681e-06	5.25594e-05	2.4431
Psmd14	O35593	proteasome (prosome, macropain) 26S subunit, non-ATPase, 14	ENSMUSG00000026914	0.0291129	10.9806	4.5095	8.91325e-06	5.55036e-05	2.32199
Cp	G3X8Q5	ceruloplasmin	ENSMUSG00000003617	-0.0415462	11.8431	-4.49447	9.68729e-06	6.00843e-05	2.24077
Slc27a2	O35488	solute carrier family 27 (fatty acid transporter), member 2	ENSMUSG00000027359	0.0121141	12.7674	4.46375	1.05456e-05	6.51496e-05	2.08756
Ddx3x	Q62167	DEAD box helicase 3, X-linked	ENSMUSG00000000787	-0.0272082	11.5992	-4.4447	1.15609e-05	7.11407e-05	2.01207
Aifm1	Q9Z0X1	apoptosis-inducing factor, mitochondrion-associated 1	ENSMUSG00000036932	-0.0104916	12.6147	-4.44042	1.16946e-05	7.16809e-05	1.98869
Ugt2b35	Q8BJL9	UDP glucuronosyltransferase 2 family, polypeptide B35	ENSMUSG00000035811	0.035896	12.1834	4.43471	1.24159e-05	7.58052e-05	2.00146
Uqcr11	Q9CPX8	ubiquinol-cytochrome c reductase, complex III subunit XI	ENSMUSG00000020163	-0.0327511	10.9686	-4.44238	1.33804e-05	8.13758e-05	2.13199
Ces3b	Q8VCU1	carboxylesterase 3B	ENSMUSG00000062181	-0.0436524	11.3387	-4.41154	1.38705e-05	8.40294e-05	1.90819
Cacybp	Q9CXW3	calcyclin binding protein	ENSMUSG00000014226	-0.0695024	11.6006	-4.45389	1.41332e-05	8.52906e-05	2.21814
Gbe1	Q9D6Y9	glucan (1,4-alpha-), branching enzyme 1	ENSMUSG00000022707	0.0218938	11.8466	4.3945	1.43709e-05	8.63913e-05	1.79859
Copb2	O55029	coatomer protein complex, subunit beta 2 (beta prime)	ENSMUSG00000032458	-0.0287865	11.4373	-4.38841	1.47597e-05	8.83888e-05	1.76956
Akr1c12	Q9JLI0	aldo-keto reductase family 1, member C12	ENSMUSG00000021211	0.0174214	11.7794	4.36704	1.61635e-05	9.64257e-05	1.68552
Glyat	Q91XE0	glycine-N-acyltransferase	ENSMUSG00000063683	-0.0125021	12.3711	-4.3579	1.67996e-05	9.98392e-05	1.64273
Etnppl	Q8BWU8	ethanolamine phosphate phospholyase	ENSMUSG00000019232	-0.0455203	11.9579	-4.36696	1.70119e-05	0.000100718	1.73837
NA	E9QNL5	NA	NA	-0.0269852	11.6088	-4.3555	1.71953e-05	0.00010142	1.65555
NA	A0A0A6YW80	NA	NA	-0.06452	12.8654	-4.36332	1.76507e-05	0.000103715	1.75252
Aldh5a1	Q8BWF0	aldhehyde dehydrogenase family 5, subfamily A1	ENSMUSG00000035936	-0.0357494	11.8887	-4.34735	1.78504e-05	0.000104142	1.63045
Dld	O08749	dihydrolipoamide dehydrogenase	ENSMUSG00000020664	-0.0119729	12.8332	-4.34387	1.78568e-05	0.000104142	1.5845
Lgals9	O08573	lectin, galactose binding, soluble 9	ENSMUSG00000001123	-0.0330316	12.6644	-4.34126	1.90893e-05	0.000110506	1.63412
NA	P16546	NA	NA	-0.0225336	11.6077	-4.32918	1.90324e-05	0.000110506	1.52367
Blmh	Q8R016	bleomycin hydrolase	ENSMUSG00000020840	-0.065818	11.802	-4.33167	2.06761e-05	0.00011925	1.61668
Hibch	Q8QZS1	3-hydroxyisobutyryl-Coenzyme A hydrolase	ENSMUSG00000041426	-0.0230185	11.9775	-4.30438	2.16036e-05	0.000124141	1.44877
Man2a1	P27046	mannosidase 2, alpha 1	ENSMUSG00000024085	-0.0365981	11.6342	-4.28797	2.37516e-05	0.000135985	1.41464
Afg3l2	Q8JZQ2	AFG3-like AAA ATPase 2	ENSMUSG00000024527	-0.0436485	11.0916	-4.291	2.39225e-05	0.000136463	1.4494
Cyp4v3	Q9DBW0	cytochrome P450, family 4, subfamily v, polypeptide 3	ENSMUSG00000079057	-0.0321154	12.5027	-4.27502	2.46668e-05	0.000140197	1.32649
Hspa5	P20029	heat shock protein 5	ENSMUSG00000026864	-0.00820793	14.1991	-4.25954	2.56821e-05	0.000145439	1.23806
Ugt2b5	Q8K169	UDP glucuronosyltransferase 2 family, polypeptide B5	ENSMUSG00000054630	0.0142579	13.7078	4.256	2.60741e-05	0.000147126	1.22363
Iigp1	Q9QZ85	interferon inducible GTPase 1	ENSMUSG00000054072	-0.0193564	11.9887	-4.25534	2.62516e-05	0.000147595	1.23557
Acy1	A0A0R4J050	aminoacylase 1	ENSMUSG00000023262	-0.0480651	12.2226	-4.26083	2.87341e-05	0.000160973	1.33988
Csde1	Q91W50	cold shock domain containing E1, RNA binding	ENSMUSG00000068823	-0.0363746	11.5057	-4.23357	2.94363e-05	0.000164318	1.19437
Pkp2	Q9CQ73	plakophilin 2	ENSMUSG00000041957	-0.0406821	11.9775	-4.2376	2.98194e-05	0.000164692	1.20027
Slc25a22	Q9D6M3	solute carrier family 25 (mitochondrial carrier, glutamate), member 22	ENSMUSG00000019082	-0.0216382	11.7209	-4.23308	2.96423e-05	0.000164692	1.1693
Vcl	Q64727	vinculin	ENSMUSG00000021823	-0.0256631	11.5514	-4.22535	2.97263e-05	0.000164692	1.10135
Adk	P55264	adenosine kinase	ENSMUSG00000039197	0.013555	12.1728	4.18912	3.46498e-05	0.000190696	0.955536
Gldc	Q91W43	glycine decarboxylase	ENSMUSG00000024827	-0.0418642	11.6679	-4.18379	3.63966e-05	0.000199607	0.988832
Cops3	O88543	COP9 signalosome subunit 3	ENSMUSG00000019373	-0.0492354	11.7609	-4.20846	3.67427e-05	0.0002008	1.17271
Dhfr	P00375	dihydrofolate reductase	ENSMUSG00000021707	-0.0466215	10.6325	-4.20865	3.70464e-05	0.000201754	1.19131
Srsf1	Q6PDM2	serine and arginine-rich splicing factor 1	ENSMUSG00000018379	-0.0405869	12.8485	-4.18054	3.77708e-05	0.000204986	0.975589
Ndufb10	Q9DCS9	NADH:ubiquinone oxidoreductase subunit B10	ENSMUSG00000040048	-0.0332863	12.4314	-4.15957	4.06594e-05	0.000219898	0.893633
Agmat	A2AS89	agmatine ureohydrolase (agmatinase)	ENSMUSG00000040706	-0.0413938	12.0029	-4.1692	4.18392e-05	0.000225499	1.02263
Nipsnap1	O55125	nipsnap homolog 1	ENSMUSG00000034285	-0.0355777	13.0565	-4.15143	4.31551e-05	0.000231792	0.891443
Rbm47	Q91WT8	RNA binding motif protein 47	ENSMUSG00000070780	-0.0425911	10.8316	-4.16257	4.38539e-05	0.000234738	0.987997
Ndufc2	Q9CQ54	NADH:ubiquinone oxidoreductase subunit C2	ENSMUSG00000030647	-0.0378274	12.3437	-4.15631	4.49898e-05	0.000239997	0.983107
Maoa	Q64133	monoamine oxidase A	ENSMUSG00000025037	-0.0358068	11.5244	-4.14085	4.60481e-05	0.000244807	0.870472
Ctnna1	P26231	catenin (cadherin associated protein), alpha 1	ENSMUSG00000037815	-0.0259248	11.4948	-4.11693	4.74215e-05	0.000251254	0.693706
Eno3	P21550	enolase 3, beta muscle	ENSMUSG00000060600	-0.0519323	11.1791	-4.13427	4.98087e-05	0.00026301	0.902568
Sorbs1	E9QNA7	sorbin and SH3 domain containing 1	ENSMUSG00000025006	-0.0508727	11.2589	-4.11604	5.1541e-05	0.000270159	0.782682
Serpina1e	Q00898	serine (or cysteine) peptidase inhibitor, clade A, member 1E	ENSMUSG00000072849	-0.0271331	11.9634	-4.1001	5.15597e-05	0.000270159	0.631202
Acadvl	P50544	acyl-Coenzyme A dehydrogenase, very long chain	ENSMUSG00000018574	-0.0102612	12.6117	-4.09327	5.16812e-05	0.000270159	0.573174
Plec	Q9QXS1	plectin	ENSMUSG00000022565	-0.0265297	11.2612	-4.08519	5.35928e-05	0.000279219	0.542977
Gsta2	P10648	glutathione S-transferase, alpha 2 (Yc2)	ENSMUSG00000057933	-0.0329382	11.5465	-4.08631	5.42758e-05	0.000281838	0.574569
Pdha1	P35486	pyruvate dehydrogenase E1 alpha 1	ENSMUSG00000031299	0.026556	12.4031	4.07934	5.5819e-05	0.000287938	0.561278
Actn4	P57780	actinin alpha 4	ENSMUSG00000054808	-0.0177999	12.2882	-4.07488	5.58119e-05	0.000287938	0.503936
Acaca	Q5SWU9	acetyl-Coenzyme A carboxylase alpha	ENSMUSG00000020532	-0.0262377	11.3748	-4.06357	5.86999e-05	0.000301802	0.463362
Tufm	Q8BFR5	Tu translation elongation factor, mitochondrial	ENSMUSG00000073838	-0.0232581	12.174	-4.06069	5.92518e-05	0.000303641	0.451823
Arf4	P61750	ADP-ribosylation factor 4	ENSMUSG00000021877	-0.0241975	11.284	-4.05759	6.05268e-05	0.000309161	0.446965
Rpn2	Q9DBG6	ribophorin II	ENSMUSG00000027642	-0.0148783	12.6266	-4.04979	6.18753e-05	0.00031502	0.408957
Gatd3a	Q9D172	glutamine amidotransferase like class 1 domain containing 3A	ENSMUSG00000053329	-0.0263554	11.9412	-4.04589	6.41202e-05	0.000325389	0.438387
Rpn1	Q91YQ5	ribophorin I	ENSMUSG00000030062	-0.0133895	12.7263	-4.02143	6.94491e-05	0.000351291	0.293073
Idh2	P54071	isocitrate dehydrogenase 2 (NADP+), mitochondrial	ENSMUSG00000030541	0.0177651	12.2143	4.01489	7.13245e-05	0.000359613	0.270614
Slc25a1	Q8JZU2	solute carrier family 25 (mitochondrial carrier, citrate transporter), member 1	ENSMUSG00000003528	-0.0157739	12.1609	-4.01387	7.18179e-05	0.000360937	0.273099
Kmo	Q91WN4	kynurenine 3-monooxygenase (kynurenine 3-hydroxylase)	ENSMUSG00000039783	-0.013716	12.6566	-4.01129	7.2475e-05	0.000363072	0.259769
Hc	P06684	hemolytic complement	ENSMUSG00000026874	-0.0443931	11.5449	-4.03399	7.30978e-05	0.000365022	0.502995
Usp5	P56399	ubiquitin specific peptidase 5 (isopeptidase T)	ENSMUSG00000038429	-0.0375432	11.2821	-3.98186	8.45927e-05	0.000421078	0.212761
Gpx1	P11352	glutathione peroxidase 1	ENSMUSG00000063856	-0.023627	12.3098	-3.97517	8.59511e-05	0.000425132	0.178689
Abat	P61922	4-aminobutyrate aminotransferase	ENSMUSG00000057880	-0.0217926	12.4681	-3.96911	8.59335e-05	0.000425132	0.0965932
NA	Q80ZK0	NA	NA	-0.0333967	9.81982	-3.98934	8.72085e-05	0.00042999	0.339004
Stat1	A0A087WSP5	signal transducer and activator of transcription 1	ENSMUSG00000026104	-0.0398611	11.6371	-3.97902	8.86917e-05	0.000434562	0.264795
Hsp90aa1	P07901	heat shock protein 90, alpha (cytosolic), class A member 1	ENSMUSG00000021270	0.0140487	12.7241	3.96155	8.86295e-05	0.000434562	0.069075
Gdi1	P50396	guanosine diphosphate (GDP) dissociation inhibitor 1	ENSMUSG00000015291	-0.0368138	11.3975	-3.96866	9.14247e-05	0.000446553	0.187399
Echdc3	Q9D7J9	enoyl Coenzyme A hydratase domain containing 3	ENSMUSG00000039063	-0.0297185	11.511	-3.96162	9.20821e-05	0.000448362	0.15419
Itih4	A6X935	inter alpha-trypsin inhibitor, heavy chain 4	ENSMUSG00000021922	-0.0440014	11.2546	-3.96755	9.26632e-05	0.00044979	0.202119
Vtn	P29788	vitronectin	ENSMUSG00000017344	-0.0392537	11.1058	-3.97484	9.316e-05	0.000450802	0.249333
Prpf6	Q91YR7	pre-mRNA splicing factor 6	ENSMUSG00000002455	-0.0498733	11.1726	-3.97674	9.76707e-05	0.00047117	0.332169
Ndufb7	Q9CR61	NADH:ubiquinone oxidoreductase subunit B7	ENSMUSG00000033938	-0.0302399	12.6506	-3.95364	9.87731e-05	0.000473357	0.174718
Dnajc3	Q91YW3	DnaJ heat shock protein family (Hsp40) member C3	ENSMUSG00000022136	-0.0287622	11.6537	-3.94104	9.90325e-05	0.000473357	0.0492543
Lcp1	Q61233	lymphocyte cytosolic protein 1	ENSMUSG00000021998	-0.0328454	12.1384	-3.93613	9.88093e-05	0.000473357	-0.00587995
Lman1	Q9D0F3	lectin, mannose-binding, 1	ENSMUSG00000041891	-0.0141733	13.1314	-3.90249	0.000112206	0.000534688	-0.155049
Fgb	Q8K0E8	fibrinogen beta chain	ENSMUSG00000033831	-0.024576	12.0807	-3.89983	0.000113729	0.000540301	-0.161376
Prxl2a	Q9CYH2	peroxiredoxin like 2A	ENSMUSG00000021792	-0.0264422	11.5485	-3.90096	0.000115334	0.000546263	-0.100385
Pecr	Q99MZ7	peroxisomal trans-2-enoyl-CoA reductase	ENSMUSG00000026189	-0.0138025	12.4734	-3.88901	0.00011823	0.000558288	-0.210291
Hacl1	Q9QXE0	2-hydroxyacyl-CoA lyase 1	ENSMUSG00000021884	0.01838	12.3924	3.88652	0.000119841	0.00056419	-0.209539
Cpt2	P52825	carnitine palmitoyltransferase 2	ENSMUSG00000028607	-0.0181812	11.9071	-3.88594	0.000120375	0.000565003	-0.208522
Gcat	O88986	glycine C-acetyltransferase (2-amino-3-ketobutyrate-coenzyme A ligase)	ENSMUSG00000006378	-0.0253046	11.5551	-3.88353	0.000121686	0.000569449	-0.213542
Clpp	O88696	caseinolytic mitochondrial matrix peptidase proteolytic subunit	ENSMUSG00000002660	-0.0314495	11.8543	-3.88401	0.000125269	0.000584464	-0.134589
Fgg	Q8VCM7	fibrinogen gamma chain	ENSMUSG00000033860	-0.0216016	12.1586	-3.87443	0.000125766	0.000585036	-0.252777
Gstm3	P19639	glutathione S-transferase, mu 3	ENSMUSG00000004038	0.0435397	12.8546	3.86435	0.000133851	0.0006208	-0.224538
H2-Ke6	P50171	H2-K region expressed gene 6	ENSMUSG00000073422	-0.0253831	10.4468	-3.85301	0.000141944	0.000656386	-0.230924
Akr7a5	Q8CG76	aldo-keto reductase family 7, member A5 (aflatoxin aldehyde reductase)	ENSMUSG00000028743	0.0174357	12.1075	3.8412	0.000143512	0.000661679	-0.376199
Usp9x	P70398	ubiquitin specific peptidase 9, X chromosome	ENSMUSG00000031010	-0.045001	11.0048	-3.85027	0.00014686	0.000675122	-0.218068
Ssr4	Q62186	signal sequence receptor, delta	ENSMUSG00000002014	-0.0141104	13.2453	-3.83183	0.000148176	0.000679175	-0.419119
Sptbn1	Q62261	spectrin beta, non-erythrocytic 1	ENSMUSG00000020315	-0.0242696	11.5558	-3.83012	0.000149283	0.000682251	-0.426554
Slc25a11	Q9CR62	solute carrier family 25 (mitochondrial carrier oxoglutarate carrier), member 11	ENSMUSG00000014606	-0.0310309	12.0016	-3.81434	0.000161788	0.000737242	-0.419768
Bdh1	Q80XN0	3-hydroxybutyrate dehydrogenase, type 1	ENSMUSG00000046598	0.0154436	12.7342	3.80617	0.000163922	0.000744795	-0.50963
Eppk1	Q8R0W0	epiplakin 1	NA	-0.0362541	11.0013	-3.80232	0.000170423	0.00077209	-0.481688
Eif2s2	Q99L45	eukaryotic translation initiation factor 2, subunit 2 (beta)	ENSMUSG00000074656	-0.0483968	11.6667	-3.80901	0.000172574	0.000779576	-0.348063
Ndufaf2	Q59J78	NADH:ubiquinone oxidoreductase complex assembly factor 2	ENSMUSG00000068184	-0.0284399	10.839	-3.79876	0.000177351	0.000798846	-0.42029
Larp4b	Q6A0A2	La ribonucleoprotein domain family, member 4B	ENSMUSG00000033499	-0.0497931	12.3614	-3.81184	0.000179388	0.000805698	-0.3081
Lta4h	P24527	leukotriene A4 hydrolase	ENSMUSG00000015889	-0.0318877	11.5089	-3.78357	0.00018159	0.000813254	-0.553764
COX2	P00405	cytochrome c oxidase subunit II	ENSMUSG00000064354	-0.018756	12.9333	-3.77524	0.00018504	0.000826338	-0.619748
Anxa7	Q07076	annexin A7	ENSMUSG00000021814	-0.032659	12.4225	-3.75327	0.000201481	0.000897192	-0.703782
Trf	Q921I1	transferrin	ENSMUSG00000032554	-0.014541	12.2078	-3.75171	0.000202399	0.000898721	-0.713398
Ddx17	Q501J6	DEAD box helicase 17	ENSMUSG00000055065	-0.0323248	11.5757	-3.75817	0.000206867	0.000915956	-0.567764
Calm1	P0DP26	calmodulin 1	ENSMUSG00000001175	-0.0321654	12.4714	-3.74682	0.000212123	0.000936579	-0.66052
Ndufs2	Q91WD5	NADH:ubiquinone oxidoreductase core subunit S2	ENSMUSG00000013593	-0.0195274	11.9134	-3.73837	0.000213979	0.000942111	-0.741864
Hnrnpul2	Q00PI9	heterogeneous nuclear ribonucleoprotein U-like 2	ENSMUSG00000071659	-0.0317639	11.4918	-3.74099	0.000216351	0.000949877	-0.659478
Myl12b	Q3THE2	myosin, light chain 12B, regulatory	ENSMUSG00000034868	-0.0429048	11.0974	-3.7425	0.000220844	0.000966888	-0.615095
Hnrnpa1	P49312	heterogeneous nuclear ribonucleoprotein A1	ENSMUSG00000046434	-0.0372987	12.1437	-3.73705	0.000222431	0.000971116	-0.658078
Pbld2	Q9CXN7	phenazine biosynthesis-like protein domain containing 2	ENSMUSG00000020072	-0.0319164	12.5413	-3.73552	0.000223853	0.000971896	-0.67507
Timm44	O35857	translocase of inner mitochondrial membrane 44	ENSMUSG00000002949	-0.0193525	11.4972	-3.72957	0.000223428	0.000971896	-0.741697
Apob	E9Q414	apolipoprotein B	ENSMUSG00000020609	-0.0198328	11.6762	-3.72156	0.000227461	0.000984822	-0.813554
Snx5	Q9D8U8	sorting nexin 5	ENSMUSG00000027423	-0.0381168	11.8967	-3.71327	0.000241724	0.00104369	-0.760253
Clu	Q06890	clusterin	ENSMUSG00000022037	-0.0440046	11.7612	-3.70456	0.000257257	0.00110769	-0.726347
Pdcd6ip	Q9WU78	programmed cell death 6 interacting protein	ENSMUSG00000032504	-0.0326782	11.5089	-3.68244	0.000271022	0.00116376	-0.883145
Hint1	P70349	histidine triad nucleotide binding protein 1	ENSMUSG00000020267	0.0183961	13.0484	3.65288	0.000298326	0.00127749	-1.02605
Rps27	Q6ZWU9	ribosomal protein S27	ENSMUSG00000090733	-0.019981	12.1545	-3.65302	0.000306028	0.00130689	-0.967267
NA	E9PZF0	NA	NA	0.0109743	12.3175	3.6275	0.000324048	0.00138007	-1.159
Psmc1	P62192	protease (prosome, macropain) 26S subunit, ATPase 1	ENSMUSG00000021178	0.0182901	11.4825	3.62022	0.000334377	0.00142019	-1.17009
Mrpl12	Q9DB15	mitochondrial ribosomal protein L12	ENSMUSG00000039640	-0.0172437	11.4122	-3.62177	0.000335909	0.00142283	-1.13463
Mtx2	O88441	metaxin 2	ENSMUSG00000027099	-0.0363251	11.9122	-3.62645	0.000344436	0.00145109	-1.02275
Cyc1	Q9D0M3	cytochrome c-1	ENSMUSG00000022551	-0.0250838	12.9671	-3.61651	0.000344047	0.00145109	-1.12295
Apoo	Q9DCZ4	apolipoprotein O	ENSMUSG00000079508	-0.0231829	12.2104	-3.60864	0.000357145	0.00150058	-1.13661
Cxadr	P97792	coxsackie virus and adenovirus receptor	ENSMUSG00000022865	-0.0502529	11.8788	-3.62029	0.000368282	0.00154323	-0.958023
Dpp4	P28843	dipeptidylpeptidase 4	ENSMUSG00000035000	-0.0210574	11.9744	-3.59321	0.000369761	0.00154528	-1.27295
Ndufb3	Q9CQZ6	NADH:ubiquinone oxidoreductase subunit B3	ENSMUSG00000026032	-0.0236135	12.5483	-3.59267	0.000370981	0.00154625	-1.24704
Ap2m1	P84091	adaptor-related protein complex 2, mu 1 subunit	ENSMUSG00000022841	-0.0234991	11.2149	-3.59226	0.000373052	0.00155074	-1.24663
Elovl2	Q9JLJ4	elongation of very long chain fatty acids (FEN1/Elo2, SUR4/Elo3, yeast)-like 2	ENSMUSG00000021364	-0.0479694	11.1387	-3.61127	0.000382119	0.00158268	-0.944929
Shmt1	P50431	serine hydroxymethyltransferase 1 (soluble)	ENSMUSG00000020534	-0.0216812	12.284	-3.58397	0.000382761	0.00158268	-1.29589
Vps26a	P40336	VPS26 retromer complex component A	ENSMUSG00000020078	-0.0311461	11.5016	-3.58523	0.000387881	0.00159963	-1.24161
Tubb5	P99024	tubulin, beta 5 class I	ENSMUSG00000001525	-0.0188189	11.42	-3.57791	0.000397502	0.0016307	-1.25916
Mug1	P28665	murinoglobulin 1	ENSMUSG00000059908	-0.0210391	11.6045	-3.57403	0.000397104	0.0016307	-1.32777
Vim	P20152	vimentin	ENSMUSG00000026728	-0.0323719	12.3356	-3.57244	0.000401014	0.0016408	-1.32475
Mug2	P28666	murinoglobulin 2	ENSMUSG00000030131	-0.0491898	11.2837	-3.58692	0.000406204	0.00165769	-1.07446
Acat2	Q8CAY6	acetyl-Coenzyme A acetyltransferase 2	ENSMUSG00000023832	-0.0117695	12.4254	-3.55033	0.000431796	0.00175754	-1.42355
Ndufs8	Q8K3J1	NADH:ubiquinone oxidoreductase core subunit S8	ENSMUSG00000059734	-0.0290974	12.5771	-3.5542	0.000438495	0.00178018	-1.28608
Hnrnpu	Q8VEK3	heterogeneous nuclear ribonucleoprotein U	ENSMUSG00000039630	-0.0222275	13.1897	-3.54613	0.000441195	0.0017865	-1.42627
Erlin2	Q8BFZ9	ER lipid raft associated 2	ENSMUSG00000031483	-0.0376306	11.2785	-3.56761	0.000442681	0.00178788	-1.15059
Mrps23	Q8VE22	mitochondrial ribosomal protein S23	ENSMUSG00000023723	-0.0456714	12.1508	-3.55845	0.000456302	0.00183342	-1.19365
Acads	Q07417	acyl-Coenzyme A dehydrogenase, short chain	ENSMUSG00000029545	-0.0131547	12.0239	-3.53565	0.000455718	0.00183342	-1.4779
NA	B1B0C7	NA	NA	-0.0328855	11.0666	-3.54374	0.000459041	0.00183969	-1.33308
Dpysl2	O08553	dihydropyrimidinase-like 2	ENSMUSG00000022048	-0.0393928	11.2306	-3.55248	0.000461952	0.00184663	-1.18791
Alb	P07724	albumin	ENSMUSG00000029368	-0.0154527	12.0663	-3.53001	0.000464972	0.00185396	-1.49691
Ddx58	Q6Q899	DEAD/H box helicase 58	ENSMUSG00000040296	-0.0522194	10.988	-3.54483	0.000476777	0.00189619	-1.20346
Tln1	P26039	talin 1	ENSMUSG00000028465	-0.0211579	11.1042	-3.52062	0.00048288	0.00191559	-1.51647
Nsdhl	Q9R1J0	NAD(P) dependent steroid dehydrogenase-like	ENSMUSG00000031349	-0.0259589	11.8961	-3.52176	0.000485197	0.0019199	-1.49072
Mccc1	Q99MR8	methylcrotonoyl-Coenzyme A carboxylase 1 (alpha)	ENSMUSG00000027709	-0.0174263	11.9839	-3.5171	0.000488133	0.00192664	-1.53389
Glud1	P26443	glutamate dehydrogenase 1	ENSMUSG00000021794	0.00721323	13.9445	3.51171	0.00049713	0.00195722	-1.55938
COX3	P00416	cytochrome c oxidase subunit III	ENSMUSG00000064358	-0.0302888	13.1182	-3.52539	0.000505065	0.00198346	-1.33136
Ctsl	P06797	cathepsin L	ENSMUSG00000021477	-0.0462868	12.978	-3.52352	0.000513003	0.00200958	-1.33178
Cltc	Q68FD5	clathrin, heavy polypeptide (Hc)	ENSMUSG00000047126	-0.0125197	12.1122	-3.4968	0.000524845	0.00205083	-1.61002
Flnb	Q80X90	filamin, beta	ENSMUSG00000025278	-0.0203489	11.5169	-3.48972	0.000539252	0.00210187	-1.62828
Khdrbs1	Q60749	KH domain containing, RNA binding, signal transduction associated 1	ENSMUSG00000028790	-0.0260384	11.1676	-3.48247	0.000568092	0.00220878	-1.54353
Mif	P34884	macrophage migration inhibitory factor (glycosylation-inhibiting factor)	ENSMUSG00000033307	0.0158677	12.1801	3.4743	0.000570521	0.00221272	-1.67211
Hmgb1	P63158	high mobility group box 1	ENSMUSG00000066551	-0.0349679	12.7057	-3.4806	0.000585005	0.00226327	-1.50766
Ppa2	Q91VM9	pyrophosphatase (inorganic) 2	ENSMUSG00000028013	-0.0248649	11.1377	-3.45704	0.000617277	0.00238223	-1.66892
Utrn	E9Q6R7	utrophin	ENSMUSG00000019820	-0.0365933	11.2833	-3.45801	0.000619636	0.00238545	-1.64799
Coq9	Q8K1Z0	coenzyme Q9	ENSMUSG00000031782	-0.0249613	11.7791	-3.43993	0.000654159	0.00251216	-1.72819
Dhcr7	O88455	7-dehydrocholesterol reductase	ENSMUSG00000058454	-0.0379693	11.828	-3.44493	0.000665178	0.00254822	-1.59626
Srpr	Q9DBG7	signal recognition particle receptor ('docking protein')	ENSMUSG00000032042	-0.0243712	11.7195	-3.43104	0.000672835	0.00257125	-1.78012
Atp6v1b2	P62814	ATPase, H+ transporting, lysosomal V1 subunit B2	ENSMUSG00000006273	-0.0352128	11.7633	-3.43213	0.000677664	0.00258339	-1.75468
Atp6v1e1	P50518	ATPase, H+ transporting, lysosomal V1 subunit E1	ENSMUSG00000019210	-0.0543371	10.7559	-3.4492	0.000684609	0.00260351	-1.46663
Abca6	Q8K441	ATP-binding cassette, sub-family A (ABC1), member 6	ENSMUSG00000044749	-0.0441988	11.481	-3.44169	0.000687775	0.00260921	-1.56073
Samm50	Q8BGH2	SAMM50 sorting and assembly machinery component	ENSMUSG00000022437	-0.0247408	11.9845	-3.42188	0.000693669	0.00262519	-1.81457
Stim1	P70302	stromal interaction molecule 1	ENSMUSG00000030987	-0.0419797	10.9608	-3.43194	0.000703962	0.00265771	-1.59732
Pnp	P23492	purine-nucleoside phosphorylase	ENSMUSG00000115338	-0.0352083	12.2139	-3.41536	0.00071442	0.0026907	-1.81522
Eprs	Q8CGC7	glutamyl-prolyl-tRNA synthetase	ENSMUSG00000026615	-0.0193539	11.6431	-3.40972	0.000719357	0.00270278	-1.89009
Pa2g4	P50580	proliferation-associated 2G4	ENSMUSG00000025364	-0.0192315	12.2599	-3.40913	0.000722958	0.00270979	-1.87317
Mlycd	Q99J39	malonyl-CoA decarboxylase	ENSMUSG00000074064	-0.0307242	11.5596	-3.41705	0.000731914	0.0027368	-1.66839
Tubb2a	Q7TMM9	tubulin, beta 2A class IIA	ENSMUSG00000058672	-0.0288998	11.7351	-3.406	0.00073732	0.00275043	-1.85532
Nit2	Q9JHW2	nitrilase family, member 2	ENSMUSG00000022751	-0.0202404	11.2498	-3.40252	0.000747433	0.00278152	-1.85813
Hadhb	Q99JY0	hydroxyacyl-CoA dehydrogenase trifunctional multienzyme complex subunit beta	ENSMUSG00000059447	0.00676567	13.61	3.38603	0.000780877	0.00289907	-1.98011
Spta1	P08032	spectrin alpha, erythrocytic 1	ENSMUSG00000026532	-0.0317977	11.0875	-3.38446	0.000808544	0.00299136	-1.87601
Ugt2b36	Q3UEP4	UDP glucuronosyltransferase 2 family, polypeptide B36	ENSMUSG00000070704	0.0127115	12.3744	3.37589	0.000809562	0.00299136	-2.0099
Rab2a	P53994	RAB2A, member RAS oncogene family	ENSMUSG00000047187	-0.0286196	11.5465	-3.38217	0.000814383	0.00300208	-1.87949
Cyp2c23	E9Q5K4	cytochrome P450, family 2, subfamily c, polypeptide 23	ENSMUSG00000025197	-0.0151903	12.5078	-3.36229	0.000851811	0.00313266	-2.03805
Ugt1a9	Q62452	UDP glucuronosyltransferase 1 family, polypeptide A9	ENSMUSG00000090175	-0.0397208	12.5845	-3.36827	0.000865969	0.00317725	-1.86696
Irgm1	Q60766	immunity-related GTPase family M member 1	ENSMUSG00000046879	-0.0345963	11.4736	-3.35517	0.000884571	0.0032379	-2.00746
Golgb1	E9PVZ8	golgi autoantigen, golgin subfamily b, macrogolgin 1	ENSMUSG00000034243	-0.0437706	10.7775	-3.36323	0.000914401	0.00333927	-1.81449
Ppm1a	P49443	protein phosphatase 1A, magnesium dependent, alpha isoform	ENSMUSG00000021096	-0.0563677	11.3393	-3.35395	0.000924868	0.00336962	-1.86847
Fga	E9PV24	fibrinogen alpha chain	ENSMUSG00000028001	-0.0171358	12.432	-3.33391	0.000939299	0.00341424	-2.14825
Gstm7	Q80W21	glutathione S-transferase, mu 7	ENSMUSG00000004035	-0.0354495	11.8023	-3.34226	0.000960651	0.00345979	-1.93389
Csnk2a1	Q60737	casein kinase 2, alpha 1 polypeptide	ENSMUSG00000074698	-0.0281693	11.1713	-3.33531	0.000957834	0.00345979	-2.04825
Agxt2	Q3UEG6	alanine-glyoxylate aminotransferase 2	ENSMUSG00000089678	0.0178291	11.5654	3.32895	0.000960683	0.00345979	-2.1243
Hyou1	Q9JKR6	hypoxia up-regulated 1	ENSMUSG00000032115	-0.0149714	11.6836	-3.3283	0.000957187	0.00345979	-2.16437
Slc16a1	P53986	solute carrier family 16 (monocarboxylic acid transporters), member 1	ENSMUSG00000032902	-0.0321257	11.4654	-3.33034	0.000991852	0.00356383	-1.9728
Coq8a	Q60936	coenzyme Q8A	ENSMUSG00000026489	-0.0233853	11.7666	-3.31435	0.00101043	0.00362225	-2.17929
Ivd	Q9JHI5	isovaleryl coenzyme A dehydrogenase	ENSMUSG00000027332	-0.0150384	12.3008	-3.31065	0.00101786	0.00364052	-2.21681
Cdc37	Q61081	cell division cycle 37	ENSMUSG00000019471	-0.0314454	12.7047	-3.31246	0.00102258	0.00364907	-2.16544
NA	E9PVU0	NA	NA	-0.035303	11.316	-3.3146	0.00103247	0.00367598	-2.07321
Sfxn2	Q925N2	sideroflexin 2	ENSMUSG00000025036	-0.0291682	11.5329	-3.29586	0.00109371	0.00388516	-2.17962
Arcn1	Q5XJY5	archain 1	ENSMUSG00000032096	-0.0246412	11.8997	-3.29007	0.00109957	0.00389712	-2.25233
Dcxr	Q91X52	dicarbonyl L-xylulose reductase	ENSMUSG00000039450	-0.0324289	11.5242	-3.29501	0.0011102	0.00392588	-2.11805
Cluh	A0A0R4J140	clustered mitochondria (cluA/CLU1) homolog	ENSMUSG00000020741	-0.0277963	11.7216	-3.28418	0.00113811	0.00401551	-2.22795
Gcn1	E9PVA8	GCN1 activator of EIF2AK4	ENSMUSG00000041638	-0.0306154	10.7634	-3.28116	0.0011428	0.00402295	-2.25654
NA	Q9QY76	NA	NA	0.0157167	12.728	3.27679	0.00114992	0.00403894	-2.30141
Rpl37a	P61514	ribosomal protein L37a	ENSMUSG00000046330	-0.0223707	12.1495	-3.28737	0.00115318	0.00404005	-2.13065
NA	F7DBQ0	NA	NA	-0.0141005	12.6674	-3.27388	0.00115541	0.00404005	-2.34138
Enpep	P16406	glutamyl aminopeptidase	ENSMUSG00000028024	-0.0369493	11.8536	-3.27826	0.00115879	0.00404282	-2.249
Ppia	P17742	peptidylprolyl isomerase A	ENSMUSG00000071866	-0.0112042	13.6784	-3.27182	0.00116338	0.00404982	-2.34992
Matr3	Q8K310	matrin 3	ENSMUSG00000037236	-0.0251741	11.497	-3.26871	0.00119546	0.00415225	-2.25871
Copa	Q8CIE6	coatomer protein complex subunit alpha	ENSMUSG00000026553	-0.0152615	11.6526	-3.26081	0.00120901	0.00418999	-2.37366
Psmc6	P62334	proteasome (prosome, macropain) 26S subunit, ATPase, 6	ENSMUSG00000021832	-0.0352896	11.9808	-3.26319	0.00121971	0.0042177	-2.28563
Atp5mpl	P56379	ATP synthase membrane subunit 6.8PL	ENSMUSG00000021290	-0.0273691	12.3638	-3.25554	0.00123486	0.00424651	-2.37142
Sfpq	Q8VIJ6	splicing factor proline/glutamine rich (polypyrimidine tract binding protein associated)	ENSMUSG00000028820	-0.0230461	12.1397	-3.25562	0.00123204	0.00424651	-2.39094
Etfb	Q9DCW4	electron transferring flavoprotein, beta polypeptide	ENSMUSG00000004610	-0.00846729	13.3223	-3.25414	0.00123619	0.00424651	-2.40607
Oat	P29758	ornithine aminotransferase	ENSMUSG00000030934	0.0384242	11.9205	3.25645	0.00124925	0.00427261	-2.29355
Rmdn1	Q9DCV4	regulator of microtubule dynamics 1	ENSMUSG00000028229	-0.0234198	11.1	-3.25601	0.00124884	0.00427261	-2.31076
NA	A0A0R4J1T1	NA	NA	-0.0318889	11.0009	-3.25014	0.00129458	0.00441795	-2.24631
Shmt2	Q9CZN7	serine hydroxymethyltransferase 2 (mitochondrial)	ENSMUSG00000025403	-0.0122327	12.0251	-3.23876	0.00130347	0.00443862	-2.44897
Nsfl1c	Q9CZ44	NSFL1 (p97) cofactor (p47)	ENSMUSG00000027455	-0.0389021	10.6276	-3.24663	0.00131495	0.00446797	-2.23305
Apeh	Q8R146	acylpeptide hydrolase	ENSMUSG00000032590	-0.0296993	11.4679	-3.23652	0.00132952	0.00450768	-2.38427
Car5a	P23589	carbonic anhydrase 5a, mitochondrial	ENSMUSG00000025317	-0.0488784	12.0545	-3.24714	0.00133844	0.0045281	-2.18648
NA	Q61838	NA	NA	-0.0164774	11.5794	-3.22582	0.00136393	0.00460438	-2.49149
Ganab	Q8BHN3	alpha glucosidase 2 alpha neutral subunit	ENSMUSG00000071650	-0.019875	12.2873	-3.22321	0.00137552	0.00463348	-2.48981
H6pd	Q8CFX1	hexose-6-phosphate dehydrogenase (glucose 1-dehydrogenase)	ENSMUSG00000028980	-0.0217408	11.9467	-3.22057	0.00140084	0.00469851	-2.45948
Arf6	P62331	ADP-ribosylation factor 6	ENSMUSG00000044147	0.0221823	10.9434	3.2204	0.00140058	0.00469851	-2.46221
Ssbp1	Q8R2K3	single-stranded DNA binding protein 1	ENSMUSG00000029911	-0.0374003	11.0131	-3.23361	0.00141533	0.00473155	-2.2001
Mrpl40	Q9Z2Q5	mitochondrial ribosomal protein L40	ENSMUSG00000022706	-0.038711	11.5604	-3.22451	0.00141674	0.00473155	-2.33324
Dlat	Q8BMF4	dihydrolipoamide S-acetyltransferase (E2 component of pyruvate dehydrogenase complex)	ENSMUSG00000000168	0.0249982	11.8146	3.21661	0.00142467	0.00474788	-2.43507
Cpne3	Q8BT60	copine III	ENSMUSG00000028228	-0.0313501	12.0139	-3.21657	0.00144331	0.00479977	-2.38057
Commd10	Q8JZY2	COMM domain containing 10	ENSMUSG00000042705	-0.0420468	12.7695	-3.21889	0.00146717	0.00486876	-2.26872
Ctsb	P10605	cathepsin B	ENSMUSG00000021939	-0.0476117	12.9581	-3.21133	0.00148918	0.00493132	-2.37106
Acot13	Q9CQR4	acyl-CoA thioesterase 13	ENSMUSG00000006717	-0.0214753	11.1955	-3.20393	0.00149331	0.00493454	-2.44705
Mavs	Q8VCF0	mitochondrial antiviral signaling protein	ENSMUSG00000037523	-0.0279155	10.9952	-3.20986	0.00150284	0.00495558	-2.30522
Rps17	P63276	ribosomal protein S17	ENSMUSG00000061787	-0.0143545	12.3661	-3.19311	0.00152724	0.00502541	-2.58089
Aadat	Q9WVM8	aminoadipate aminotransferase	ENSMUSG00000057228	-0.0232444	11.204	-3.19261	0.00153753	0.00504865	-2.55245
Psmd5	Q8BJY1	proteasome (prosome, macropain) 26S subunit, non-ATPase, 5	ENSMUSG00000026869	-0.0365254	11.0371	-3.20123	0.00154453	0.005061	-2.36525
Cox7c	P17665	cytochrome c oxidase subunit 7C	ENSMUSG00000017778	-0.0234519	12.944	-3.18762	0.00156744	0.00512533	-2.53949
Ndufa5	Q9CPP6	NADH:ubiquinone oxidoreductase subunit A5	ENSMUSG00000023089	-0.0292954	12.2813	-3.19123	0.00159461	0.00520328	-2.43185
H2az1	P0C0S6	H2A.Z variant histone 1	ENSMUSG00000037894	-0.0321762	12.1077	-3.19367	0.00162237	0.00527456	-2.2832
Ap1b1	O35643	adaptor protein complex AP-1, beta 1 subunit	ENSMUSG00000009090	-0.0225191	10.663	-3.17781	0.0016232	0.00527456	-2.5482
Mup20	Q5FW60	major urinary protein 20	ENSMUSG00000078672	-0.0566049	12.0248	-3.18862	0.00162697	0.00527584	-2.35932
Hsd3b3	P26150	hydroxy-delta-5-steroid dehydrogenase, 3 beta- and steroid delta-isomerase 3	ENSMUSG00000062410	0.0111555	12.3587	3.16875	0.00165153	0.00534438	-2.66974
Eif5b	Q05D44	eukaryotic translation initiation factor 5B	ENSMUSG00000026083	-0.0269435	10.8297	-3.168	0.00168322	0.00542446	-2.59732
Cyp4a12a	Q91WL5	cytochrome P450, family 4, subfamily a, polypeptide 12a	ENSMUSG00000066071	0.021072	12.3677	3.16355	0.00168314	0.00542446	-2.67949
Cmas	A0A0R4J0B4	cytidine monophospho-N-acetylneuraminic acid synthetase	ENSMUSG00000030282	0.0299191	11.0485	3.15788	0.00174437	0.00560183	-2.58553
Acsm3	Q3UNX5	acyl-CoA synthetase medium-chain family member 3	ENSMUSG00000030935	-0.0308945	11.1862	-3.1587	0.00174542	0.00560183	-2.58643
Pdcd6	P12815	programmed cell death 6	ENSMUSG00000021576	-0.0325623	12.6106	-3.16154	0.0017493	0.00560277	-2.52254
Rapgef5	Q8C0Q9	Rap guanine nucleotide exchange factor (GEF) 5	ENSMUSG00000041992	0.0561921	11.065	3.16777	0.00175366	0.00560525	-2.42546
Mat1a	Q91X83	methionine adenosyltransferase I, alpha	ENSMUSG00000037798	-0.018139	12.9867	-3.14145	0.00181237	0.0057811	-2.74456
Egfr	Q01279	epidermal growth factor receptor	ENSMUSG00000020122	-0.0184367	12.211	-3.1331	0.00187015	0.00595325	-2.75542
Upf1	Q9EPU0	UPF1 regulator of nonsense transcripts homolog (yeast)	ENSMUSG00000058301	-0.0251619	11.5352	-3.13138	0.00188491	0.00598803	-2.73863
NA	P01837	NA	NA	-0.0387875	11.837	-3.12812	0.00196144	0.00621067	-2.55712
Micos13	Q8R404	mitochondrial contact site and cristae organizing system subunit 13	ENSMUSG00000049760	-0.0301644	14.5852	-3.12752	0.00196294	0.00621067	-2.61284
Ddi2	A2ADY9	DNA-damage inducible protein 2	ENSMUSG00000078515	-0.0396897	11.1436	-3.13	0.00197281	0.00622929	-2.54415
Plaa	P27612	phospholipase A2, activating protein	ENSMUSG00000028577	-0.042187	11.5087	-3.12012	0.00199148	0.00627556	-2.67762
Sptbn2	Q68FG2	spectrin beta, non-erythrocytic 2	ENSMUSG00000067889	-0.0248148	11.8744	-3.11125	0.00200026	0.00629056	-2.84695
Srp68	Q8BMA6	signal recognition particle 68	ENSMUSG00000020780	-0.023613	11.8401	-3.11198	0.00201748	0.00633198	-2.77206
Set	Q9EQU5	SET nuclear oncogene	ENSMUSG00000054766	-0.0451346	11.5586	-3.12008	0.00204505	0.00639282	-2.57967
Dsp	E9Q557	desmoplakin	ENSMUSG00000054889	-0.0381953	12.2641	-3.10567	0.00204392	0.00639282	-2.83968
Serpinb6a	Q60854	serine (or cysteine) peptidase inhibitor, clade B, member 6a	ENSMUSG00000060147	-0.0380762	12.6592	-3.10777	0.00206536	0.00644342	-2.73626
Rad23b	P54728	RAD23 homolog B, nucleotide excision repair protein	ENSMUSG00000028426	-0.0341309	11.9637	-3.09579	0.00213836	0.00665789	-2.79367
Flna	Q8BTM8	filamin, alpha	ENSMUSG00000031328	-0.0307718	11.5987	-3.09365	0.00214728	0.00667235	-2.83392
Ythdf3	Q8BYK6	YTH N6-methyladenosine RNA binding protein 3	ENSMUSG00000047213	-0.0389767	11.3071	-3.1061	0.00215177	0.00667305	-2.61021
M6pr	P24668	mannose-6-phosphate receptor, cation dependent	ENSMUSG00000007458	-0.0364591	12.0957	-3.1034	0.00217963	0.00674605	-2.56298
Psma6	Q9QUM9	proteasome subunit alpha 6	ENSMUSG00000021024	-0.0242294	12.5224	-3.08407	0.00221137	0.00683077	-2.85602
NA	P31230	NA	NA	-0.0306804	10.8087	-3.08299	0.00225192	0.00694232	-2.75472
Hnrnpl	Q8R081	heterogeneous nuclear ribonucleoprotein L	ENSMUSG00000015165	-0.0217626	12.0454	-3.07454	0.00227713	0.00699933	-2.89312
Stard10	Q9JMD3	START domain containing 10	ENSMUSG00000030688	0.0182598	12.1401	3.07365	0.00227937	0.00699933	-2.90213
Txnrd2	Q9JLT4	thioredoxin reductase 2	ENSMUSG00000075704	-0.0432691	11.4581	-3.08858	0.00229623	0.00703726	-2.55885
Anxa5	P48036	annexin A5	ENSMUSG00000027712	-0.0273077	12.2971	-3.07173	0.00230171	0.00704027	-2.90707
Kynu	Q9CXF0	kynureninase	ENSMUSG00000026866	-0.0228627	11.4293	-3.07397	0.00231441	0.00706527	-2.77974
Gcdh	Q60759	glutaryl-Coenzyme A dehydrogenase	ENSMUSG00000003809	-0.0137006	11.7636	-3.06469	0.00233309	0.00709532	-2.98239
Dync1h1	Q9JHU4	dynein cytoplasmic 1 heavy chain 1	ENSMUSG00000018707	-0.0186219	11.4182	-3.06444	0.00233333	0.00709532	-2.98832
Ech1	O35459	enoyl coenzyme A hydratase 1, peroxisomal	ENSMUSG00000053898	0.0188965	11.8899	3.06518	0.00234764	0.00712496	-2.92115
Strap	Q9Z1Z2	serine/threonine kinase receptor associated protein	ENSMUSG00000030224	-0.0259622	11.4104	-3.06112	0.00238304	0.00721838	-2.91708
Dnajb11	Q99KV1	DnaJ heat shock protein family (Hsp40) member B11	ENSMUSG00000004460	-0.0181804	12.0854	-3.04496	0.00250116	0.00756153	-2.99276
Igtp	Q9DCE9	interferon gamma induced GTPase	ENSMUSG00000078853	-0.0367771	11.1857	-3.05089	0.00250998	0.00757355	-2.83887
Idh3b	Q91VA7	isocitrate dehydrogenase 3 (NAD+) beta	ENSMUSG00000027406	-0.0338584	11.2523	-3.05124	0.00252205	0.00759532	-2.82548
Ruvbl2	Q9WTM5	RuvB-like protein 2	ENSMUSG00000003868	-0.0354572	11.589	-3.04404	0.00254428	0.00764751	-2.89818
Anpep	P97449	alanyl (membrane) aminopeptidase	ENSMUSG00000039062	-0.0250423	12.3665	-3.03491	0.00257463	0.00772389	-3.05354
Osbp	Q3B7Z2	oxysterol binding protein	ENSMUSG00000024687	-0.0353713	10.62	-3.04858	0.00260447	0.00779845	-2.69984
Nadk2	Q8C5H8	NAD kinase 2, mitochondrial	ENSMUSG00000022253	-0.0267011	11.4732	-3.03148	0.0026412	0.00789331	-2.97285
Kpnb1	P70168	karyopherin (importin) beta 1	ENSMUSG00000001440	-0.0257278	11.0197	-3.02811	0.00266393	0.00794602	-3.00366
Tmod3	Q9JHJ0	tropomodulin 3	ENSMUSG00000058587	-0.0406655	11.7175	-3.03099	0.00267554	0.00796545	-2.89968
Kif13b	A0A286YCV9	kinesin family member 13B	ENSMUSG00000060012	-0.0283398	11.0927	-3.01924	0.00271612	0.00807092	-3.06805
Ywhah	P68510	tyrosine 3-monooxygenase/tryptophan 5-monooxygenase activation protein, eta polypeptide	ENSMUSG00000018965	-0.0455974	11.4192	-3.02628	0.00272275	0.00807525	-2.90726
NA	A2AMW0	NA	NA	-0.031365	12.594	-3.02465	0.00273314	0.00809072	-2.95211
Hspa4	Q3U2G2	heat shock protein 4	ENSMUSG00000020361	-0.0216617	11.7382	-3.01522	0.00274839	0.00810516	-3.10891
Aldoa	P05064	aldolase A, fructose-bisphosphate	ENSMUSG00000030695	-0.0244794	11.8776	-3.01486	0.00274711	0.00810516	-3.1092
Uggt1	Q6P5E4	UDP-glucose glycoprotein glucosyltransferase 1	ENSMUSG00000037470	-0.0191993	11.0858	-3.01401	0.00275658	0.00811402	-3.09344
Txndc12	Q9CQU0	thioredoxin domain containing 12 (endoplasmic reticulum)	ENSMUSG00000028567	-0.0285082	10.4984	-3.01671	0.00279406	0.00820886	-2.96439
Rpl23a	P62751	ribosomal protein L23A	ENSMUSG00000058546	-0.0136925	13.363	-3.00764	0.00280321	0.00822029	-3.15842
Nars	Q8BP47	asparaginyl-tRNA synthetase	ENSMUSG00000024587	-0.0389333	12.5548	-3.01635	0.00287179	0.00840562	-2.81721
Cdv3	Q4VAA2	carnitine deficiency-associated gene expressed in ventricle 3	ENSMUSG00000032803	-0.0362141	12.0162	-3.01429	0.00289054	0.00844469	-2.85367
NA	E9Q555	NA	NA	-0.0369797	10.5066	-2.99513	0.00301933	0.0088045	-2.99754
Wars	P32921	tryptophanyl-tRNA synthetase	ENSMUSG00000021266	-0.0407954	11.5257	-2.995	0.00303125	0.00882279	-2.95759
Washc2	Q6PGL7	WASH complex subunit 2	ENSMUSG00000024104	-0.03538	11.58	-2.98477	0.0030742	0.00893117	-3.08402
Gk	Q64516	glycerol kinase	ENSMUSG00000025059	-0.0258582	11.9766	-2.97471	0.00314921	0.00913213	-3.15984
Selenoo	Q9DBC0	selenoprotein O	ENSMUSG00000035757	-0.0301579	11.451	-2.9682	0.00324055	0.00937961	-3.11688
Ndufa2	Q9CQ75	NADH:ubiquinone oxidoreductase subunit A2	ENSMUSG00000014294	-0.0266082	11.8279	-2.97613	0.00324771	0.00938236	-3.00393
Tapt1	Q4VBD2	transmembrane anterior posterior transformation 1	ENSMUSG00000046985	-0.0457704	10.3495	-2.97192	0.00325351	0.00938236	-3.01421
Capza2	P47754	capping protein (actin filament) muscle Z-line, alpha 2	ENSMUSG00000015733	-0.0198013	11.0414	-2.95869	0.00329066	0.009472	-3.26335
Rps18	P62270	ribosomal protein S18	ENSMUSG00000008668	-0.00985708	12.9893	-2.9522	0.00334566	0.00961261	-3.31999
Eea1	Q8BL66	early endosome antigen 1	ENSMUSG00000036499	-0.0302774	11.0645	-2.95244	0.00335932	0.00963416	-3.27935
Vps35	Q9EQH3	VPS35 retromer complex component	ENSMUSG00000031696	-0.0199041	11.2937	-2.95032	0.00338419	0.00968772	-3.27267
Ppat	Q8CIH9	phosphoribosyl pyrophosphate amidotransferase	ENSMUSG00000029246	-0.0732943	12.6369	-2.95542	0.00345844	0.00984616	-3.03831
Nags	Q8R4H7	N-acetylglutamate synthase	ENSMUSG00000048217	-0.0370614	11.1591	-2.95199	0.00344973	0.00984616	-3.08856
Acnat1	A2AKK5	acyl-coenzyme A amino acid N-acyltransferase 1	ENSMUSG00000070985	-0.0286137	11.2589	-2.94872	0.00345666	0.00984616	-3.15417
Septin9	Q80UG5	septin 9	ENSMUSG00000059248	-0.0264598	11.6545	-2.94186	0.00349945	0.00994217	-3.24088
Ahcyl	P50247	adenosylhomocysteinase like	ENSMUSG00000048087	0.00723042	13.5317	2.93745	0.00350488	0.00994217	-3.36319
Oplah	Q8K010	5-oxoprolinase (ATP-hydrolysing)	ENSMUSG00000022562	-0.025648	11.3124	-2.93505	0.00357349	0.0101001	-3.28304
Hspd1	P63038	heat shock protein 1 (chaperonin)	ENSMUSG00000025980	-0.00556227	12.7408	-2.93153	0.00357085	0.0101001	-3.38017
Lmna	P48678	lamin A	ENSMUSG00000028063	-0.0200551	12.5017	-2.92911	0.00360455	0.0101695	-3.38026
Atp6v1h	Q8BVE3	ATPase, H+ transporting, lysosomal V1 subunit H	ENSMUSG00000033793	-0.0370815	11.5248	-2.93531	0.00363922	0.0102488	-3.16122
Tardbp	Q921F2	TAR DNA binding protein	ENSMUSG00000041459	-0.0245433	12.1937	-2.92052	0.00371815	0.0104523	-3.3512
NA	E9Q456	NA	NA	-0.0372544	12.8128	-2.92261	0.00377005	0.0105616	-3.20691
Pdlim1	O70400	PDZ and LIM domain 1 (elfin)	ENSMUSG00000055044	-0.0323437	11.6023	-2.92001	0.00377055	0.0105616	-3.28667
H1f5	P43276	H1.5 linker histone, cluster member	ENSMUSG00000058773	-0.0308258	12.1892	-2.91226	0.00382854	0.0106881	-3.37385
Gm4952	Q5FW57	predicted gene 4952	ENSMUSG00000071633	-0.0140068	12.3276	-2.9094	0.0038294	0.0106881	-3.43766
Sars	P26638	seryl-aminoacyl-tRNA synthetase	ENSMUSG00000068739	-0.0352256	10.915	-2.91296	0.00386106	0.0107573	-3.27033
Khsrp	Q3U0V1	KH-type splicing regulatory protein	ENSMUSG00000007670	-0.0189021	11.8722	-2.90424	0.00391416	0.0108858	-3.39985
Snrnp70	Q62376	small nuclear ribonucleoprotein 70 (U1)	ENSMUSG00000063511	-0.0273625	11.7855	-2.90234	0.003976	0.0110382	-3.32201
Pls3	Q99K51	plastin 3 (T-isoform)	ENSMUSG00000016382	-0.022393	11.4823	-2.89673	0.00401178	0.0111177	-3.3916
Fam162a	Q9D6U8	family with sequence similarity 162, member A	ENSMUSG00000003955	-0.0358026	10.5028	-2.9099	0.0040301	0.0111488	-3.12409
Rbp1	Q00915	retinol binding protein 1, cellular	ENSMUSG00000046402	-0.0319951	11.7146	-2.90084	0.00404456	0.011169	-3.25006
Cpsf6	Q6NVF9	cleavage and polyadenylation specific factor 6	ENSMUSG00000055531	-0.0325891	10.3804	-2.89802	0.0040919	0.0112798	-3.2397
Dhtkd1	A2ATU0	dehydrogenase E1 and transketolase domain containing 1	ENSMUSG00000025815	-0.0374964	11.1912	-2.89516	0.00410348	0.0112918	-3.29917
Rbmxl1	Q91VM5	RNA binding motif protein, X-linked like-1	ENSMUSG00000037070	-0.0273337	12.0426	-2.89059	0.00415009	0.0114	-3.32965
Chchd3	Q9CRB9	coiled-coil-helix-coiled-coil-helix domain containing 3	ENSMUSG00000053768	-0.0120161	13.2653	-2.88013	0.00419638	0.0115069	-3.51786
Rnpep	Q8VCT3	arginyl aminopeptidase (aminopeptidase B)	ENSMUSG00000041926	-0.0272761	12.7561	-2.88156	0.00421113	0.0115271	-3.4499
Nudc	O35685	nudC nuclear distribution protein	ENSMUSG00000028851	-0.026184	11.5088	-2.86536	0.00442564	0.0120931	-3.50641
Hmgcs1	Q8JZK9	3-hydroxy-3-methylglutaryl-Coenzyme A synthase 1	ENSMUSG00000093930	-0.0366914	11.5468	-2.87553	0.00444593	0.0121274	-3.24394
Grpel1	Q99LP6	GrpE-like 1, mitochondrial	ENSMUSG00000029198	-0.0152074	11.7153	-2.86085	0.00446139	0.0121483	-3.55914
Bbox1	Q924Y0	butyrobetaine (gamma), 2-oxoglutarate dioxygenase 1 (gamma-butyrobetaine hydroxylase)	ENSMUSG00000041660	-0.0328458	12.2282	-2.86288	0.00454477	0.0123539	-3.35907
Cbr1	P48758	carbonyl reductase 1	ENSMUSG00000051483	-0.0295691	12.1508	-2.85532	0.00456216	0.0123582	-3.5204
Mtarc1	Q9CW42	mitochondrial amidoxime reducing component 1	ENSMUSG00000026621	-0.0195667	11.4537	-2.85579	0.00455642	0.0123582	-3.52386
Ddb1	Q3U1J4	damage specific DNA binding protein 1	ENSMUSG00000024740	-0.0228894	11.187	-2.84574	0.00468338	0.0126646	-3.57804
Tgm2	P21981	transglutaminase 2, C polypeptide	ENSMUSG00000037820	-0.0183681	11.5349	-2.84538	0.00469364	0.0126704	-3.58659
Cyp2a4	P15392	cytochrome P450, family 2, subfamily a, polypeptide 4	ENSMUSG00000074254	0.042503	12.6944	2.84957	0.00471323	0.0126795	-3.44245
Rpl26	P61255	ribosomal protein L26	ENSMUSG00000060938	-0.0229876	12.8866	-2.84419	0.00471302	0.0126795	-3.58337
Acin1	Q9JIX8	apoptotic chromatin condensation inducer 1	ENSMUSG00000022185	-0.0267208	10.4573	-2.84732	0.00475469	0.012769	-3.40758
Gspt1	Q8R050	G1 to S phase transition 1	ENSMUSG00000062203	-0.0353247	11.5062	-2.84181	0.00481249	0.0129021	-3.46096
Rps23	P62267	ribosomal protein S23	ENSMUSG00000049517	-0.0117267	13.1352	-2.83396	0.00484656	0.0129712	-3.63525
Hprt	P00493	hypoxanthine guanine phosphoribosyl transferase	ENSMUSG00000025630	-0.0449724	11.406	-2.84792	0.00486615	0.0130014	-3.29994
Ap2a2	P17427	adaptor-related protein complex 2, alpha 2 subunit	ENSMUSG00000002957	-0.0229114	11.7961	-2.83239	0.00488182	0.013021	-3.61906
Ddc	O88533	dopa decarboxylase	ENSMUSG00000020182	-0.0363165	11.3424	-2.83744	0.00489456	0.0130327	-3.47784
NA	Q9R0Q9	NA	NA	0.0293979	8.98178	2.83051	0.00498584	0.0132532	-3.50266
Luc7l3	Q5SUF2	LUC7-like 3 (S. cerevisiae)	ENSMUSG00000020863	-0.0420724	11.5162	-2.83064	0.00511365	0.0135369	-3.34076
Srrt	Q99MR6	serrate RNA effector molecule homolog (Arabidopsis)	ENSMUSG00000037364	-0.0488392	11.3316	-2.82262	0.00510651	0.0135369	-3.51497
Cyb5b	Q9CQX2	cytochrome b5 type B	ENSMUSG00000031924	0.0162102	13.3007	2.81759	0.00511857	0.0135369	-3.63637
Ap3b1	Q9Z1T1	adaptor-related protein complex 3, beta 1 subunit	ENSMUSG00000021686	-0.0306446	11.5435	-2.82179	0.00512978	0.0135437	-3.47692
Arpc1b	Q9WV32	actin related protein 2/3 complex, subunit 1B	ENSMUSG00000029622	-0.0240577	11.2912	-2.81792	0.00515518	0.0135878	-3.55898
Faah	O08914	fatty acid amide hydrolase	ENSMUSG00000034171	0.0139824	11.2647	2.81067	0.00519879	0.0136796	-3.70554
Fabp5	Q05816	fatty acid binding protein 5, epidermal	ENSMUSG00000027533	-0.0207626	12.4617	-2.80648	0.00528843	0.0138921	-3.67306
Tubb6	Q922F4	tubulin, beta 6 class V	ENSMUSG00000001473	-0.0311231	11.1696	-2.80325	0.005534	0.0144216	-3.45694
Pitpna	P53810	phosphatidylinositol transfer protein, alpha	ENSMUSG00000017781	-0.0452673	11.0756	-2.79489	0.00553486	0.0144216	-3.60812
Yars	A2A7S7	tyrosyl-tRNA synthetase	ENSMUSG00000028811	-0.0255047	11.6308	-2.7942	0.00551017	0.0144216	-3.68074
Prdx4	O08807	peroxiredoxin 4	ENSMUSG00000025289	0.0131588	13.0944	2.79068	0.00552607	0.0144216	-3.75659
Rps24	P62849	ribosomal protein S24	ENSMUSG00000025290	-0.00847487	12.9751	-2.78979	0.00553612	0.0144216	-3.76593
Eps15	P42567	epidermal growth factor receptor pathway substrate 15	ENSMUSG00000028552	-0.031557	11.3414	-2.7934	0.00557998	0.0145117	-3.57681
Iqgap1	Q9JKF1	IQ motif containing GTPase activating protein 1	ENSMUSG00000030536	-0.0313963	12.1434	-2.79403	0.00560632	0.014556	-3.5685
Akr1c19	G3X9Y6	aldo-keto reductase family 1, member C19	ENSMUSG00000071551	-0.0211788	11.5273	-2.78389	0.00567202	0.0147021	-3.73496
B2m	P01887	beta-2 microglobulin	ENSMUSG00000060802	-0.0350125	13.3704	-2.78808	0.00571201	0.0147568	-3.54759
Vat1	Q62465	vesicle amine transport 1	ENSMUSG00000034993	-0.0266969	10.3497	-2.78543	0.00571121	0.0147568	-3.62004
Syncrip	Q7TMK9	synaptotagmin binding, cytoplasmic RNA interacting protein	ENSMUSG00000032423	-0.0158903	11.8949	-2.77958	0.00572816	0.0147741	-3.76028
Slc25a10	Q9QZD8	solute carrier family 25 (mitochondrial carrier, dicarboxylate transporter), member 10	ENSMUSG00000025792	0.0184021	12.1324	2.77927	0.00576565	0.0148463	-3.73005
Dnajb4	Q9D832	DnaJ heat shock protein family (Hsp40) member B4	ENSMUSG00000028035	-0.0348724	11.9009	-2.786	0.00583071	0.0149891	-3.5016
Ppa1	Q9D819	pyrophosphatase (inorganic) 1	ENSMUSG00000020089	-0.0123011	11.6824	-2.77136	0.00585783	0.0150341	-3.81067
Rab7	P51150	RAB7, member RAS oncogene family	ENSMUSG00000079477	-0.0121767	12.153	-2.76879	0.00589599	0.0151073	-3.82792
Pdia2	D3Z6P0	protein disulfide isomerase associated 2	ENSMUSG00000024184	-0.027916	12.3405	-2.77012	0.00593989	0.0151948	-3.72553
Ces2e	Q8BK48	carboxylesterase 2E	ENSMUSG00000031886	0.0290472	11.1803	2.77793	0.00595545	0.0152098	-3.5144
Tuba4a	P68368	tubulin, alpha 4A	ENSMUSG00000026202	-0.0289665	12.55	-2.76833	0.00600702	0.0153164	-3.67637
Rab5c	P35278	RAB5C, member RAS oncogene family	ENSMUSG00000019173	-0.0179477	11.2849	-2.76378	0.00602999	0.01535	-3.7717
Plg	P20918	plasminogen	ENSMUSG00000059481	-0.0159223	10.8762	-2.75544	0.00617944	0.0157048	-3.79038
Hgd	O09173	homogentisate 1, 2-dioxygenase	ENSMUSG00000022821	0.0113819	12.7769	2.74975	0.00625792	0.0158785	-3.85742
Npepl1	Q6NSR8	aminopeptidase-like 1	ENSMUSG00000039263	-0.0294657	10.4138	-2.75849	0.00632544	0.0160238	-3.59016
Taldo1	Q93092	transaldolase 1	ENSMUSG00000025503	-0.0210301	12.1445	-2.73724	0.00649117	0.016417	-3.89001
Ssr3	Q9DCF9	signal sequence receptor, gamma	ENSMUSG00000027828	-0.0306037	13.2299	-2.74632	0.00652915	0.0164864	-3.61407
Psmc3	O88685	proteasome (prosome, macropain) 26S subunit, ATPase 3	ENSMUSG00000002102	-0.0211257	11.7715	-2.7356	0.00655973	0.0165369	-3.85536
Atad1	Q9D5T0	ATPase family, AAA domain containing 1	ENSMUSG00000013662	-0.0296843	11.2017	-2.73427	0.00664972	0.0167122	-3.76067
Gstt3	Q99L20	glutathione S-transferase, theta 3	ENSMUSG00000001665	0.027903	12.3805	2.73195	0.00665068	0.0167122	-3.86157
Car2	P00920	carbonic anhydrase 2	ENSMUSG00000027562	-0.0296292	11.3336	-2.72544	0.006792	0.017039	-3.84484
Amacr	O09174	alpha-methylacyl-CoA racemase	ENSMUSG00000022244	-0.0165932	11.8889	-2.72299	0.00680251	0.017039	-3.87425
Gc	P21614	vitamin D binding protein	ENSMUSG00000035540	-0.0320835	11.4807	-2.72316	0.00692627	0.0173212	-3.76801
Ddx39b	Q9Z1N5	DEAD box helicase 39b	ENSMUSG00000019432	-0.0198765	11.9287	-2.71363	0.00695912	0.0173756	-3.96191
NA	O70492	NA	NA	-0.0316347	11.543	-2.72392	0.00702057	0.017501	-3.61895
Mogs	Q80UM7	mannosyl-oligosaccharide glucosidase	ENSMUSG00000030036	-0.0136565	11.5037	-2.70762	0.00708482	0.0176331	-3.97204
Pmpcb	Q9CXT8	peptidase (mitochondrial processing) beta	ENSMUSG00000029017	-0.0401567	11.2257	-2.71703	0.0071601	0.0177921	-3.65419
Rbm39	Q8VH51	RNA binding motif protein 39	ENSMUSG00000027620	-0.0288628	11.3504	-2.70426	0.00728285	0.0180684	-3.82766
Psmd13	Q9WVJ2	proteasome (prosome, macropain) 26S subunit, non-ATPase, 13	ENSMUSG00000025487	-0.0183676	11.83	-2.68279	0.00762637	0.0188907	-4.03646
Picalm	Q7M6Y3	phosphatidylinositol binding clathrin assembly protein	ENSMUSG00000039361	-0.0298301	10.7891	-2.68657	0.00768134	0.0189967	-3.86108
Vps29	Q9QZ88	VPS29 retromer complex component	ENSMUSG00000029462	-0.0320913	12.8895	-2.68664	0.00772499	0.0190444	-3.82626
Pdxdc1	A0A0R4J034	pyridoxal-dependent decarboxylase domain containing 1	ENSMUSG00000022680	-0.0279914	10.8945	-2.68449	0.00772447	0.0190444	-3.84004
Clybl	Q8R4N0	citrate lyase beta like	ENSMUSG00000025545	-0.0195291	11.697	-2.67541	0.00779933	0.0191974	-4.05245
Hp1bp3	Q3TEA8	heterochromatin protein 1, binding protein 3	ENSMUSG00000028759	-0.0340259	11.1357	-2.67879	0.0079052	0.0193969	-3.81999
Hars	Q61035	histidyl-tRNA synthetase	ENSMUSG00000001380	-0.0442382	11.7747	-2.67608	0.00789336	0.0193969	-3.89376
Pdia3	P27773	protein disulfide isomerase associated 3	ENSMUSG00000027248	-0.00531752	13.1702	-2.66234	0.00807983	0.0197943	-4.11846
Ik	Q9Z1M8	IK cytokine	ENSMUSG00000024474	-0.0341328	12.4891	-2.66208	0.0082585	0.0202004	-3.90919
Ndufb8	Q9D6J5	NADH:ubiquinone oxidoreductase subunit B8	ENSMUSG00000025204	-0.0316066	12.8803	-2.66166	0.00840269	0.0205209	-3.77848
Pfn1	P62962	profilin 1	ENSMUSG00000018293	-0.00962375	11.9919	-2.64707	0.0084529	0.0206114	-4.14577
Pdia4	P08003	protein disulfide isomerase associated 4	ENSMUSG00000025823	0.00688946	12.7017	2.64304	0.00854643	0.020807	-4.16876
Fads2	Q9Z0R9	fatty acid desaturase 2	ENSMUSG00000024665	-0.0249363	11.1583	-2.64695	0.00858288	0.0208632	-3.99626
Phyh	O35386	phytanoyl-CoA hydroxylase	ENSMUSG00000026664	-0.0236911	12.739	-2.64403	0.00859685	0.0208647	-4.06924
Ubqln1	Q8R317	ubiquilin 1	ENSMUSG00000005312	-0.0451399	10.602	-2.64858	0.00870756	0.0211006	-3.82667
Nploc4	P60670	NPL4 homolog, ubiquitin recognition factor	ENSMUSG00000039703	-0.0297041	11.3938	-2.64662	0.00872155	0.0211018	-3.85609
Kars	Q99MN1	lysyl-tRNA synthetase	ENSMUSG00000031948	-0.0205734	11.5376	-2.63555	0.00878773	0.0212291	-4.10952
Arhgdia	Q99PT1	Rho GDP dissociation inhibitor (GDI) alpha	ENSMUSG00000025132	-0.0222791	12.2246	-2.62886	0.00907027	0.0218778	-4.01686
Ahnak	E9Q616	AHNAK nucleoprotein (desmoyokin)	ENSMUSG00000069833	-0.0288613	11.7031	-2.61794	0.00925068	0.0222786	-4.15148
Ak4	Q9WUR9	adenylate kinase 4	ENSMUSG00000028527	-0.0346062	10.7791	-2.62646	0.00930757	0.0223811	-3.83578
Eif3d	O70194	eukaryotic translation initiation factor 3, subunit D	ENSMUSG00000016554	-0.0267734	12.4194	-2.61452	0.00937818	0.0225163	-4.10871
Anp32a	O35381	acidic (leucine-rich) nuclear phosphoprotein 32 family, member A	ENSMUSG00000032249	-0.0298482	11.4966	-2.60707	0.00961878	0.0230585	-4.09323
Tpm4	Q6IRU2	tropomyosin 4	ENSMUSG00000031799	-0.0387867	11.3756	-2.60891	0.00971023	0.0232421	-3.98105
Agl	F8VPN4	amylo-1,6-glucosidase, 4-alpha-glucanotransferase	ENSMUSG00000033400	0.0144212	11.5518	2.59545	0.00981025	0.0234456	-4.27112
Hnrnpm	Q9D0E1	heterogeneous nuclear ribonucleoprotein M	ENSMUSG00000059208	-0.0190255	12.8492	-2.59296	0.00988704	0.0235931	-4.28313
Dsg2	O55111	desmoglein 2	ENSMUSG00000044393	-0.0299098	10.9304	-2.59535	0.0100278	0.0238925	-4.02506
Spcs2	Q9CYN2	signal peptidase complex subunit 2 homolog (S. cerevisiae)	ENSMUSG00000035227	-0.0293005	11.9726	-2.59383	0.0100887	0.024001	-4.0362
Ndufa13	Q9ERS2	NADH:ubiquinone oxidoreductase subunit A13	ENSMUSG00000036199	-0.0173216	12.3334	-2.58187	0.0102262	0.0242911	-4.26685
Abcg2	Q7TMS5	ATP binding cassette subfamily G member 2 (Junior blood group)	ENSMUSG00000029802	0.023563	11.4729	2.57837	0.0103902	0.0246433	-4.19387
Gss	P51855	glutathione synthetase	ENSMUSG00000027610	-0.0314114	11.209	-2.58049	0.0104834	0.0248267	-4.07785
Ctnnb1	Q02248	catenin (cadherin associated protein), beta 1	ENSMUSG00000006932	-0.0423112	11.9324	-2.57098	0.0105506	0.024948	-4.29882
Cyp4f14	Q9EP75	cytochrome P450, family 4, subfamily f, polypeptide 14	ENSMUSG00000024292	0.0202418	11.1583	2.571	0.0105735	0.024952	-4.26752
Tkt	P40142	transketolase	ENSMUSG00000021957	0.00919368	12.4334	2.56849	0.0105842	0.024952	-4.35975
Acad8	Q9D7B6	acyl-Coenzyme A dehydrogenase family, member 8	ENSMUSG00000031969	-0.0315031	12.0134	-2.56992	0.0107059	0.0252009	-4.18323
Anxa4	P97429	annexin A4	ENSMUSG00000029994	-0.0231225	12.3613	-2.5659	0.01073	0.0252196	-4.26319
Cyp17a1	P27786	cytochrome P450, family 17, subfamily a, polypeptide 1	ENSMUSG00000003555	-0.0380423	11.0879	-2.57165	0.010767	0.0252365	-4.08675
Snd1	Q78PY7	staphylococcal nuclease and tudor domain containing 1	ENSMUSG00000001424	-0.00714095	12.3563	-2.56236	0.0107695	0.0252365	-4.37521
Rab1b	Q9D1G1	RAB1B, member RAS oncogene family	ENSMUSG00000024870	-0.00952157	11.9535	-2.55806	0.0109082	0.0255233	-4.37237
Cotl1	Q9CQI6	coactosin-like 1 (Dictyostelium)	ENSMUSG00000031827	-0.0357865	12.0208	-2.56577	0.0109797	0.0256522	-4.05769
Tmed2	Q9R0Q3	transmembrane p24 trafficking protein 2	ENSMUSG00000029390	-0.0195149	11.9534	-2.55312	0.0111638	0.0260432	-4.27941
Isoc2a	P85094	isochorismatase domain containing 2a	ENSMUSG00000086784	-0.018727	11.2748	-2.54999	0.0112075	0.0261063	-4.32619
Hao1	Q9WU19	hydroxyacid oxidase 1, liver	ENSMUSG00000027261	-0.016636	11.7125	-2.54447	0.0113504	0.0263999	-4.38332
Rpl34	Q9D1R9	ribosomal protein L34	ENSMUSG00000062006	-0.0147138	13.0212	-2.54223	0.011419	0.0265198	-4.3974
Mylpf	P97457	myosin light chain, phosphorylatable, fast skeletal muscle	ENSMUSG00000030672	-0.0338711	12.12	-2.54826	0.0114624	0.0265812	-4.12046
Rab14	Q91V41	RAB14, member RAS oncogene family	ENSMUSG00000026878	-0.0139759	11.6668	-2.53555	0.0116429	0.0269598	-4.40261
Rer1	Q9CQU3	retention in endoplasmic reticulum sorting receptor 1	ENSMUSG00000029048	-0.0260276	12.2563	-2.53766	0.0117341	0.0271308	-4.20642
Clec4f	P70194	C-type lectin domain family 4, member f	ENSMUSG00000014542	-0.0338983	11.4407	-2.53623	0.0118391	0.0273331	-4.17261
Lrp1	Q91ZX7	low density lipoprotein receptor-related protein 1	ENSMUSG00000040249	-0.0183841	11.6483	-2.52599	0.0119487	0.0275455	-4.44036
Hspa9	P38647	heat shock protein 9	ENSMUSG00000024359	-0.00398067	13.0931	-2.51693	0.0122367	0.0281678	-4.48873
Pmpca	Q9DC61	peptidase (mitochondrial processing) alpha	ENSMUSG00000026926	-0.0242611	11.0165	-2.5209	0.0123101	0.0282951	-4.23726
Rnh1	Q91VI7	ribonuclease/angiogenin inhibitor 1	ENSMUSG00000038650	-0.0235597	11.9441	-2.51515	0.0124096	0.028482	-4.36434
Acadsb	Q9DBL1	acyl-Coenzyme A dehydrogenase, short/branched chain	ENSMUSG00000030861	-0.0178383	11.8899	-2.51016	0.0125266	0.0286664	-4.42434
Actn1	Q7TPR4	actinin, alpha 1	ENSMUSG00000015143	-0.0262718	11.8544	-2.51054	0.0125096	0.0286664	-4.44959
Mccc2	Q3ULD5	methylcrotonoyl-Coenzyme A carboxylase 2 (beta)	ENSMUSG00000021646	-0.01892	11.9818	-2.5079	0.0125802	0.0287468	-4.47652
Napa	Q9DB05	N-ethylmaleimide sensitive fusion protein attachment protein alpha	ENSMUSG00000006024	-0.0196549	11.1046	-2.50489	0.0127545	0.0291026	-4.40443
Hnrnpa3	Q8BG05	heterogeneous nuclear ribonucleoprotein A3	ENSMUSG00000059005	-0.0197479	13.0381	-2.50172	0.0128335	0.0291975	-4.4428
Cyp2d22	Q9JKY7	cytochrome P450, family 2, subfamily d, polypeptide 22	ENSMUSG00000061740	0.00867214	11.819	2.50025	0.0128197	0.0291975	-4.52709
Serpina1d	Q00897	serine (or cysteine) peptidase inhibitor, clade A, member 1D	ENSMUSG00000071177	-0.0320543	11.9152	-2.50523	0.0129439	0.0292783	-4.23658
Sec61a1	P61620	Sec61 alpha 1 subunit (S. cerevisiae)	ENSMUSG00000030082	-0.0177349	13.0476	-2.50009	0.0129122	0.0292783	-4.42448
Msn	P26041	moesin	ENSMUSG00000031207	-0.0251417	11.793	-2.499	0.0129362	0.0292783	-4.44837
Eif4g1	Q6NZJ6	eukaryotic translation initiation factor 4, gamma 1	ENSMUSG00000045983	-0.0170403	11.712	-2.49806	0.0129123	0.0292783	-4.51587
Gadd45gip1	Q9CR59	growth arrest and DNA-damage-inducible, gamma interacting protein 1	ENSMUSG00000033751	-0.0352593	11.3061	-2.48956	0.0135288	0.0305571	-4.25437
Preb	Q9WUQ2	prolactin regulatory element binding	ENSMUSG00000045302	-0.0247435	11.1659	-2.4906	0.0135606	0.0305848	-4.19933
Copb1	Q9JIF7	coatomer protein complex, subunit beta 1	ENSMUSG00000030754	-0.0153363	11.3343	-2.47629	0.0137262	0.0309136	-4.55172
Cox6b1	P56391	cytochrome c oxidase, subunit 6B1	ENSMUSG00000036751	-0.0237156	12.7142	-2.47854	0.0137847	0.0310007	-4.4098
Stau1	A2A5R8	staufen double-stranded RNA binding protein 1	ENSMUSG00000039536	-0.0286154	11.1073	-2.47434	0.0140602	0.0315749	-4.33673
Caprin1	Q60865	cell cycle associated protein 1	ENSMUSG00000027184	-0.0205284	12.6455	-2.46631	0.0141376	0.0317031	-4.53341
Cope	O89079	coatomer protein complex, subunit epsilon	ENSMUSG00000055681	-0.0256086	11.5374	-2.4636	0.0143529	0.0321144	-4.4283
Dhx9	E9QNN1	DEAH (Asp-Glu-Ala-His) box polypeptide 9	ENSMUSG00000042699	-0.0179235	11.4713	-2.45997	0.0143621	0.0321144	-4.57615
Mecr	Q9DCS3	mitochondrial trans-2-enoyl-CoA reductase	ENSMUSG00000028910	-0.0238956	10.8111	-2.45861	0.0145228	0.0323831	-4.45786
Trap1	Q9CQN1	TNF receptor-associated protein 1	ENSMUSG00000005981	-0.00935123	11.7089	-2.45517	0.0145237	0.0323831	-4.63252
Etfdh	Q921G7	electron transferring flavoprotein, dehydrogenase	ENSMUSG00000027809	0.00460433	12.8501	2.45424	0.0145526	0.0324014	-4.64216
Ugp2	Q91ZJ5	UDP-glucose pyrophosphorylase 2	ENSMUSG00000001891	0.0075294	11.9949	2.45278	0.0146157	0.0324955	-4.63849
Surf4	Q64310	surfeit gene 4	ENSMUSG00000014867	-0.0215122	13.0346	-2.45236	0.0147404	0.0327263	-4.5402
Diaph1	O08808	diaphanous related formin 1	ENSMUSG00000024456	-0.0298876	11.2679	-2.45217	0.014891	0.032967	-4.43718
Atp5e	P56382	ATP synthase, H+ transporting, mitochondrial F1 complex, epsilon subunit	ENSMUSG00000016252	-0.0238396	14.7735	-2.44709	0.0148848	0.032967	-4.58664
Cd302	Q9DCG2	CD302 antigen	ENSMUSG00000060703	-0.0295231	11.2761	-2.45398	0.0149649	0.0330836	-4.2557
Nampt	Q99KQ4	nicotinamide phosphoribosyltransferase	ENSMUSG00000020572	-0.0250941	11.5283	-2.44198	0.0151911	0.0335363	-4.50886
Acsl5	Q8JZR0	acyl-CoA synthetase long-chain family member 5	ENSMUSG00000024981	0.0073278	11.8983	2.42623	0.0157099	0.0346327	-4.70509
Asph	Q8BSY0	aspartate-beta-hydroxylase	ENSMUSG00000028207	-0.0230207	11.0021	-2.42281	0.015913	0.035031	-4.66838
Gys2	Q8VCB3	glycogen synthase 2	ENSMUSG00000030244	-0.0179562	11.5111	-2.41781	0.0161279	0.0354542	-4.65754
Alg5	Q9DB25	asparagine-linked glycosylation 5 (dolichyl-phosphate beta-glucosyltransferase)	ENSMUSG00000036632	0.0162456	11.1822	2.42023	0.0161647	0.0354851	-4.54395
Ugt2a3	Q8BWQ1	UDP glucuronosyltransferase 2 family, polypeptide A3	ENSMUSG00000035780	0.00896609	12.2175	2.41345	0.0162604	0.0356453	-4.73998
Ap2a1	P17426	adaptor-related protein complex 2, alpha 1 subunit	ENSMUSG00000060279	-0.028387	10.4716	-2.41928	0.0163733	0.0358424	-4.39152
Rab6a	P35279	RAB6A, member RAS oncogene family	ENSMUSG00000030704	-0.0247718	10.9397	-2.40481	0.0169014	0.0368952	-4.54927
Clint1	Q5SUH7	clathrin interactor 1	ENSMUSG00000006169	-0.0221754	11.1539	-2.40265	0.016889	0.0368952	-4.64127
Tgm1	A0A0R4J293	transglutaminase 1, K polypeptide	ENSMUSG00000022218	-0.0355932	11.6101	-2.39809	0.0172344	0.0375696	-4.5225
Atl3	Q91YH5	atlastin GTPase 3	ENSMUSG00000024759	0.016534	12.0316	2.39277	0.0172646	0.0375829	-4.71104
Cfl1	P18760	cofilin 1, non-muscle	ENSMUSG00000056201	-0.0114389	11.4967	-2.39049	0.0173063	0.0376214	-4.77699
Apex1	P28352	apurinic/apyrimidinic endonuclease 1	ENSMUSG00000035960	-0.0302818	11.9568	-2.39412	0.0175586	0.0381168	-4.43473
Hnrnph2	P70333	heterogeneous nuclear ribonucleoprotein H2	ENSMUSG00000045427	-0.0182581	11.717	-2.38514	0.0176273	0.0382129	-4.69331
Arf5	P84084	ADP-ribosylation factor 5	ENSMUSG00000020440	-0.0234555	12.0209	-2.38341	0.0178513	0.0386449	-4.61749
Pnn	O35691	pinin	ENSMUSG00000020994	-0.0300033	10.88	-2.3868	0.0179067	0.0387112	-4.46626
Txn1	P10639	thioredoxin 1	ENSMUSG00000028367	-0.020567	13.8926	-2.37648	0.0179778	0.0388111	-4.81044
Fggy	A2AJL3	FGGY carbohydrate kinase domain containing	ENSMUSG00000028573	-0.0218015	11.5004	-2.37455	0.0181238	0.0390724	-4.73707
Rab18	P35293	RAB18, member RAS oncogene family	ENSMUSG00000073639	-0.0282209	10.84	-2.37916	0.0182453	0.0392802	-4.50706
Eif3c	Q8R1B4	eukaryotic translation initiation factor 3, subunit C	ENSMUSG00000030738	-0.0209349	11.5432	-2.36952	0.0183751	0.0395053	-4.78477
Nipsnap3b	Q9CQE1	nipsnap homolog 3B	ENSMUSG00000015247	-0.0259071	11.4779	-2.37267	0.0184099	0.0395168	-4.63308
Trim28	Q62318	tripartite motif-containing 28	ENSMUSG00000005566	-0.0332231	11.5506	-2.37089	0.0184311	0.0395168	-4.66424
Calu	O35887	calumenin	ENSMUSG00000029767	-0.0271954	11.2523	-2.36737	0.0185866	0.0397956	-4.66922
Abcc6	Q9R1S7	ATP-binding cassette, sub-family C (CFTR/MRP), member 6	ENSMUSG00000030834	-0.0313444	11.4274	-2.36604	0.01876	0.040112	-4.60903
Ptgr2	Q8VDQ1	prostaglandin reductase 2	ENSMUSG00000072946	-0.0310973	12.1102	-2.35998	0.0189414	0.0403894	-4.69151
Calr	P14211	calreticulin	ENSMUSG00000003814	-0.00779526	12.1821	-2.35667	0.0189314	0.0403894	-4.8735
Stoml2	Q99JB2	stomatin (Epb7.2)-like 2	ENSMUSG00000028455	-0.0163939	10.9083	-2.35105	0.0193167	0.0411336	-4.77534
NA	Q61656	NA	NA	-0.0193431	12.6117	-2.34781	0.019421	0.0412994	-4.85595
Fam136a	Q9CR98	family with sequence similarity 136, member A	ENSMUSG00000057497	-0.0216845	12.2315	-2.34629	0.0195796	0.04158	-4.80097
Lmnb1	P14733	lamin B1	ENSMUSG00000024590	-0.0229306	12.3017	-2.34392	0.019642	0.041656	-4.84097
Ppp2r1a	Q76MZ3	protein phosphatase 2, regulatory subunit A, alpha	ENSMUSG00000007564	-0.0199183	10.9858	-2.34272	0.0197421	0.0418114	-4.8119
Serbp1	Q9CY58	serpine1 mRNA binding protein 1	ENSMUSG00000036371	-0.0116244	11.5482	-2.33592	0.0200181	0.0423386	-4.90848
Lman2	Q9DBH5	lectin, mannose-binding 2	ENSMUSG00000021484	-0.010372	12.3397	-2.33532	0.0200486	0.042346	-4.90818
NA	Q8CGB9	NA	NA	-0.0214017	10.8751	-2.3329	0.0202304	0.0426721	-4.87874
Khk	A0A0J9YU79	ketohexokinase	ENSMUSG00000029162	-0.0165111	11.2703	-2.33102	0.0203681	0.0428015	-4.81498
Lonp2	Q9DBN5	lon peptidase 2, peroxisomal	ENSMUSG00000047866	0.0122079	11.6719	2.32928	0.020363	0.0428015	-4.92503
Got2	P05202	glutamatic-oxaloacetic transaminase 2, mitochondrial	ENSMUSG00000031672	-0.00628503	13.6655	-2.32888	0.0203739	0.0428015	-4.93773
Nmt1	O70310	N-myristoyltransferase 1	ENSMUSG00000020936	-0.0181439	10.7929	-2.32951	0.0204813	0.0429695	-4.81677
Sec61b	Q9CQS8	Sec61 beta subunit	ENSMUSG00000053317	-0.0119843	12.2515	-2.31641	0.0210748	0.0441554	-4.93856
Plin3	Q9DBG5	perilipin 3	ENSMUSG00000024197	-0.0302207	10.8549	-2.3209	0.0211813	0.044319	-4.67851
Vwa5a	Q99KC8	von Willebrand factor A domain containing 5A	ENSMUSG00000023186	-0.0222654	10.6231	-2.31694	0.0212222	0.0443454	-4.77122
Timm9	Q9WV98	translocase of inner mitochondrial membrane 9	ENSMUSG00000021079	-0.0234241	11.3277	-2.31856	0.0213926	0.0446417	-4.61132
Eif3b	Q8JZQ9	eukaryotic translation initiation factor 3, subunit B	ENSMUSG00000056076	-0.0129372	11.6018	-2.30655	0.0216267	0.0450701	-4.95965
Cndp2	Q9D1A2	CNDP dipeptidase 2 (metallopeptidase M20 family)	ENSMUSG00000024644	-0.0216064	11.2219	-2.30426	0.0218336	0.0454406	-4.89114
As3mt	Q91WU5	arsenite methyltransferase	ENSMUSG00000003559	-0.0274538	10.9151	-2.30594	0.0220427	0.0458148	-4.64439
Srsf2	Q62093	serine and arginine-rich splicing factor 2	ENSMUSG00000034120	-0.0296391	12.6177	-2.30413	0.0221175	0.0459091	-4.7037
Endog	O08600	endonuclease G	ENSMUSG00000015337	-0.0310249	11.2319	-2.29894	0.02256	0.0467656	-4.63426
Paics	Q9DCL9	phosphoribosylaminoimidazole carboxylase, phosphoribosylaminoribosylaminoimidazole, succinocarboxamide synthetase	ENSMUSG00000029247	-0.0173157	11.3156	-2.28768	0.0228174	0.0472239	-4.90102
Psmb5	O55234	proteasome (prosome, macropain) subunit, beta type 5	ENSMUSG00000022193	-0.0211666	12.0354	-2.28713	0.0228415	0.0472239	-4.92088
Ppt1	O88531	palmitoyl-protein thioesterase 1	ENSMUSG00000028657	-0.0288461	10.7648	-2.2899	0.0229641	0.0474146	-4.70166
Gstt2	Q61133	glutathione S-transferase, theta 2	ENSMUSG00000033318	-0.019827	10.5967	-2.28423	0.0231473	0.0476737	-4.86321
Ybx1	P62960	Y box protein 1	ENSMUSG00000028639	-0.0133387	11.7966	-2.28068	0.0231505	0.0476737	-4.99757
Npepps	Q11011	aminopeptidase puromycin sensitive	ENSMUSG00000001441	-0.0308674	12.0683	-2.28098	0.023327	0.0479739	-4.87185
Gusb	P12265	glucuronidase, beta	ENSMUSG00000025534	-0.0262237	11.7252	-2.27907	0.0234542	0.0481299	-4.83433
NA	Q64213	NA	NA	-0.0246885	11.0738	-2.27809	0.0234953	0.0481299	-4.85062
Kyat3	Q71RI9	kynurenine aminotransferase 3	ENSMUSG00000040213	-0.0183087	11.7997	-2.27651	0.0234868	0.0481299	-4.93998
Pabpc4	A3KFU5	poly(A) binding protein, cytoplasmic 4	ENSMUSG00000011257	-0.0181965	11.8422	-2.27538	0.0236164	0.0483147	-4.92751
Acadm	P45952	acyl-Coenzyme A dehydrogenase, medium chain	ENSMUSG00000062908	0.00541755	12.4285	2.27049	0.0237204	0.048464	-5.07024
NA	Q01730	NA	NA	-0.0249066	10.5403	-2.27461	0.0239468	0.0488451	-4.76361
Sec24a	Q3U2P1	Sec24 related gene family, member A (S. cerevisiae)	ENSMUSG00000036391	-0.0169938	11.2785	-2.26759	0.0239694	0.0488451	-5.00232
Rnps1	Q99M28	RNA binding protein with serine rich domain 1	ENSMUSG00000034681	-0.0237435	11.7729	-2.26956	0.0241393	0.0491018	-4.79156
Ywhab	Q9CQV8	tyrosine 3-monooxygenase/tryptophan 5-monooxygenase activation protein, beta polypeptide	ENSMUSG00000018326	-0.0196154	11.4142	-2.26622	0.0241582	0.0491018	-4.92563
Rdx	P26043	radixin	ENSMUSG00000032050	0.00941888	12.2363	2.25895	0.0244415	0.049613	-5.09252
Ndufa12	Q7TMF3	NADH:ubiquinone oxidoreductase subunit A12	ENSMUSG00000020022	-0.0188516	12.48	-2.2587	0.0245533	0.0497754	-4.99189
Psmd1	Q3TXS7	proteasome (prosome, macropain) 26S subunit, non-ATPase, 1	ENSMUSG00000026229	-0.0163363	11.4356	-2.25658	0.0245951	0.0497956	-5.09124
Pmm2	Q9Z2M7	phosphomannomutase 2	ENSMUSG00000022711	-0.0239319	12.3291	-2.25584	0.0247499	0.0500442	-4.99479
H2bc14	P10854	H2B clustered histone 14	ENSMUSG00000114279	-0.0173264	15.6189	-2.25023	0.0249901	0.0504646	-5.1147
Gars	Q9CZD3	glycyl-tRNA synthetase	ENSMUSG00000029777	-0.0284929	10.9988	-2.25574	0.0251504	0.0507228	-4.76598
Acot2	Q9QYR9	acyl-CoA thioesterase 2	ENSMUSG00000021226	0.0345322	11.8104	2.25133	0.0254121	0.0511845	-4.76076
NA	Q6PDN3	NA	NA	-0.0290072	11.0458	-2.24737	0.0256439	0.0515805	-4.83224
Abcf1	Q6P542	ATP-binding cassette, sub-family F (GCN20), member 1	ENSMUSG00000038762	-0.0293656	11.0476	-2.24382	0.0256747	0.0515805	-4.9001
Lonp1	Q8CGK3	lon peptidase 1, mitochondrial	ENSMUSG00000041168	-0.0121862	11.6752	-2.23975	0.025718	0.0516011	-5.09457
Acad11	Q80XL6	acyl-Coenzyme A dehydrogenase family, member 11	ENSMUSG00000090150	-0.00921993	11.8912	-2.23721	0.0258496	0.0517986	-5.13615
Rps5	P97461	ribosomal protein S5	ENSMUSG00000012848	-0.0158943	11.6786	-2.23586	0.0259723	0.0519778	-5.09958
Pnpo	Q91XF0	pyridoxine 5'-phosphate oxidase	ENSMUSG00000018659	-0.0242433	12.0628	-2.24114	0.0260134	0.0519936	-4.86187
Gmps	Q3THK7	guanine monophosphate synthetase	ENSMUSG00000027823	-0.0239611	11.4372	-2.23546	0.0260906	0.0520813	-4.98502
Cnn3	Q9DAW9	calponin 3, acidic	ENSMUSG00000053931	-0.0228266	11.1476	-2.23528	0.0263291	0.0524903	-4.86488
Mlec	Q6ZQI3	malectin	ENSMUSG00000048578	-0.0112672	11.8684	-2.22876	0.0264179	0.0526001	-5.14605
Lypla1	P97823	lysophospholipase 1	ENSMUSG00000025903	-0.0149364	10.9205	-2.22629	0.026599	0.052866	-5.13749
Krt8	P11679	keratin 8	ENSMUSG00000049382	-0.00930528	13.9908	-2.22546	0.026619	0.052866	-5.17019
Tjp1	P39447	tight junction protein 1	ENSMUSG00000030516	-0.0215296	12.176	-2.21837	0.0272105	0.0539721	-5.10044
Serpina3k	A0A0R4J0I1	serine (or cysteine) peptidase inhibitor, clade A, member 3K	ENSMUSG00000058207	-0.011729	11.6726	-2.21485	0.0273531	0.0541862	-5.18575
C4b	P01029	complement component 4B (Chido blood group)	ENSMUSG00000073418	-0.0161223	11.3498	-2.20814	0.0279313	0.0552616	-5.1038
Taf15	Q8BQ46	TATA-box binding protein associated factor 15	ENSMUSG00000020680	-0.0162076	12.7248	-2.19402	0.0288557	0.0570183	-5.22524
Lmnb2	P21619	lamin B2	ENSMUSG00000062075	-0.0193949	11.9065	-2.19349	0.0289136	0.0570606	-5.20278
Pfkl	P12382	phosphofructokinase, liver, B-type	ENSMUSG00000020277	-0.0220261	11.1797	-2.19453	0.0290081	0.0571748	-5.0494
Pym1	Q8CHP5	PYM homolog 1, exon junction complex associated factor	ENSMUSG00000064030	-0.0236894	13.015	-2.19324	0.0290558	0.0571967	-5.09931
Nop58	Q6DFW4	NOP58 ribonucleoprotein	ENSMUSG00000026020	-0.018372	11.6325	-2.19	0.0291845	0.0573778	-5.15731
Krt18	P05784	keratin 18	ENSMUSG00000023043	-0.00934061	14.1366	-2.18846	0.0292266	0.0573884	-5.25088
Ak2	Q9WTP6	adenylate kinase 2	ENSMUSG00000028792	-0.00845435	12.5923	-2.18661	0.0293623	0.0575825	-5.25487
Pgm5	Q8BZF8	phosphoglucomutase 5	ENSMUSG00000041731	0.0137441	12.7485	2.18396	0.0297034	0.0581057	-5.10591
Stip1	Q60864	stress-induced phosphoprotein 1	ENSMUSG00000024966	-0.0159706	11.8837	-2.18262	0.0296841	0.0581057	-5.23373
NA	P12367	NA	NA	-0.0179829	11.7325	-2.18134	0.0298301	0.0582805	-5.18141
Tpp2	Q64514	tripeptidyl peptidase II	ENSMUSG00000041763	-0.0230112	11.7382	-2.17457	0.0303672	0.0592559	-5.16911
Sri	Q6P069	sorcin	ENSMUSG00000003161	-0.0235657	11.2819	-2.17742	0.0305933	0.0594645	-5.0044
Dctn1	D3YX34	dynactin 1	ENSMUSG00000031865	-0.0239123	11.5638	-2.17564	0.0306644	0.0594645	-5.00496
Alcam	Q61490	activated leukocyte cell adhesion molecule	ENSMUSG00000022636	-0.0299479	11.5423	-2.17538	0.0305557	0.0594645	-5.04772
Csad	Q9DBE0	cysteine sulfinic acid decarboxylase	ENSMUSG00000023044	0.0167676	12.382	2.1709	0.0306227	0.0594645	-5.22513
Srp72	F8VQC1	signal recognition particle 72	ENSMUSG00000036323	-0.0149232	11.6673	-2.17003	0.0306343	0.0594645	-5.27002
Glyctk	A0A0R4J1H2	glycerate kinase	ENSMUSG00000020258	-0.0199636	11.2244	-2.16858	0.0309492	0.0599424	-5.1132
Jup	Q02257	junction plakoglobin	ENSMUSG00000001552	-0.0446739	12.9324	-2.16441	0.0313347	0.0606141	-5.09593
Tpi1	P17751	triosephosphate isomerase 1	ENSMUSG00000023456	-0.0126779	12.1231	-2.1601	0.0313837	0.0606339	-5.29959
Aldh16a1	Q571I9	aldehyde dehydrogenase 16 family, member A1	ENSMUSG00000007833	-0.0187921	11.8266	-2.15872	0.0315333	0.0608476	-5.26516
Snrnp200	Q6P4T2	small nuclear ribonucleoprotein 200 (U5)	ENSMUSG00000003660	-0.0214978	12.0943	-2.15066	0.0321544	0.0619696	-5.28289
Mrrf	Q9D6S7	mitochondrial ribosome recycling factor	ENSMUSG00000026887	-0.0249662	11.0405	-2.15339	0.032321	0.0622139	-5.03458
NA	G3UXX3	NA	NA	-0.0185051	11.1356	-2.14758	0.032589	0.0626083	-5.14882
Hba-a1	Q91VB8	hemoglobin alpha, adult chain 1	ENSMUSG00000069919	-0.013803	13.1062	-2.14493	0.032606	0.0626083	-5.32289
Eif4g2	Q62448	eukaryotic translation initiation factor 4, gamma 2	ENSMUSG00000005610	-0.0206333	10.5672	-2.14513	0.032798	0.0628997	-5.16102
Cttn	Q60598	cortactin	ENSMUSG00000031078	-0.0198445	12.0338	-2.14197	0.0328823	0.0629842	-5.2883
Pbld1	Q9DCG6	phenazine biosynthesis-like protein domain containing 1	ENSMUSG00000112129	-0.0108909	12.5214	-2.14086	0.0329304	0.062999	-5.32792
Ncln	Q8VCM8	nicalin	ENSMUSG00000020238	-0.023014	12.3226	-2.14172	0.0330559	0.0631619	-5.16964
H1f2	P15864	H1.2 linker histone, cluster member	ENSMUSG00000036181	-0.0167973	13.4401	-2.13563	0.033336	0.0636192	-5.36287
Ndrg2	Q9QYG0	N-myc downstream regulated gene 2	ENSMUSG00000004558	-0.0157916	11.787	-2.13453	0.0334828	0.0637438	-5.29451
Dars	Q922B2	aspartyl-tRNA synthetase	ENSMUSG00000026356	-0.0125214	11.9681	-2.13474	0.0334558	0.0637438	-5.31976
ATP8	P03930	ATP synthase F0 subunit 8	ENSMUSG00000064356	-0.0227699	11.0871	-2.13829	0.0337028	0.0640845	-5.05011
Cltb	Q6IRU5	clathrin, light polypeptide (Lcb)	ENSMUSG00000047547	-0.0299678	11.6332	-2.13615	0.0337738	0.0641415	-5.04287
Ubr4	A2AN08	ubiquitin protein ligase E3 component n-recognin 4	ENSMUSG00000066036	-0.0291537	10.9148	-2.13595	0.033838	0.0641854	-5.09444
Rpl38	Q9JJI8	ribosomal protein L38	ENSMUSG00000057322	-0.014468	12.8942	-2.13035	0.0338877	0.0642017	-5.27869
Fam120a	Q6A0A9	family with sequence similarity 120, member A	ENSMUSG00000038014	-0.01833	11.3963	-2.1259	0.0342165	0.0647463	-5.31931
Soat2	O88908	sterol O-acyltransferase 2	ENSMUSG00000023045	-0.023578	11.1834	-2.12964	0.0342947	0.0648158	-5.07962
Lpgat1	Q91YX5	lysophosphatidylglycerol acyltransferase 1	ENSMUSG00000026623	-0.0221584	11.153	-2.12837	0.0343408	0.0648245	-5.10748
Kng1	O08677	kininogen 1	ENSMUSG00000022875	-0.0268382	11.271	-2.12368	0.0347052	0.0654333	-5.137
Comt	O88587	catechol-O-methyltransferase	ENSMUSG00000000326	0.00718316	12.1658	2.11847	0.0347644	0.065466	-5.39985
Cand1	Q6ZQ38	cullin associated and neddylation disassociated 1	ENSMUSG00000020114	-0.0138514	10.848	-2.1167	0.0349552	0.065746	-5.35892
Tars	Q9D0R2	threonyl-tRNA synthetase	ENSMUSG00000022241	-0.0168777	12.1403	-2.11479	0.0351257	0.0659874	-5.36267
Bhmt	O35490	betaine-homocysteine methyltransferase	ENSMUSG00000074768	-0.00644207	14.2729	-2.1095	0.0355358	0.0666776	-5.41861
Dync1i2	O88487	dynein cytoplasmic 1 intermediate chain 2	ENSMUSG00000027012	-0.0272518	10.5969	-2.11411	0.0357351	0.0669712	-5.0462
Mcfd2	Q8K5B2	multiple coagulation factor deficiency 2	ENSMUSG00000024150	-0.0267455	11.8804	-2.10869	0.0361768	0.0677177	-5.10335
Aspdh	Q9DCQ2	aspartate dehydrogenase domain containing	ENSMUSG00000038704	-0.0299601	11.7432	-2.10501	0.0365051	0.0681691	-5.08096
H2-D1	P01899	histocompatibility 2, D region locus 1	ENSMUSG00000073411	-0.0220728	11.8118	-2.10164	0.0364963	0.0681691	-5.25982
Npm1	Q61937	nucleophosmin 1	ENSMUSG00000057113	-0.0139285	12.3011	-2.0938	0.0369441	0.0688244	-5.4394
Scp2	P32020	sterol carrier protein 2, liver	ENSMUSG00000028603	0.00453018	13.4985	2.09371	0.0369281	0.0688244	-5.45142
Cct6a	P80317	chaperonin containing Tcp1, subunit 6a (zeta)	ENSMUSG00000029447	0.00654393	11.5049	2.08861	0.0374056	0.0695241	-5.45185
Rps3	P62908	ribosomal protein S3	ENSMUSG00000030744	0.00433339	13.0141	2.08838	0.0374087	0.0695241	-5.46245
Lifr	P42703	LIF receptor alpha	ENSMUSG00000054263	-0.0322022	12.3686	-2.08578	0.0380482	0.0706287	-5.19754
Pacsin3	Q99JB8	protein kinase C and casein kinase substrate in neurons 3	ENSMUSG00000027257	-0.0285424	13.2213	-2.08313	0.0383229	0.0710542	-5.22141
Dctn2	Q99KJ8	dynactin 2	ENSMUSG00000025410	-0.0364583	11.3405	-2.0771	0.0388905	0.0719504	-5.19635
Copg1	Q9QZE5	coatomer protein complex, subunit gamma 1	ENSMUSG00000030058	-0.0110204	11.4284	-2.07245	0.0388984	0.0719504	-5.47619
Lars	Q8BMJ2	leucyl-tRNA synthetase	ENSMUSG00000024493	-0.017424	11.2016	-2.0727	0.0389987	0.0720509	-5.38752
Serpinb1a	Q9D154	serine (or cysteine) peptidase inhibitor, clade B, member 1a	ENSMUSG00000044734	-0.0297734	11.7572	-2.07204	0.039389	0.072686	-5.18227
Drg1	P32233	developmentally regulated GTP binding protein 1	ENSMUSG00000020457	-0.0273346	10.7806	-2.06512	0.0401082	0.0739258	-5.19721
Mars1	Q68FL6	methionine-tRNA synthetase 1	ENSMUSG00000040354	-0.0212936	11.2518	-2.0617	0.040164	0.0739416	-5.3268
Cct7	P80313	chaperonin containing Tcp1, subunit 7 (eta)	ENSMUSG00000030007	0.00895616	11.5852	2.05855	0.0402302	0.0739762	-5.49945
Mthfd1	Q922D8	methylenetetrahydrofolate dehydrogenase (NADP+ dependent), methenyltetrahydrofolate cyclohydrolase, formyltetrahydrofolate synthase	ENSMUSG00000021048	0.00490079	12.0798	2.0546	0.0405809	0.0745334	-5.53169
Pgrmc1	O55022	progesterone receptor membrane component 1	ENSMUSG00000006373	0.0115818	13.4414	2.0537	0.0407353	0.0747293	-5.48654
Psmb4	P99026	proteasome (prosome, macropain) subunit, beta type 4	ENSMUSG00000005779	-0.0177747	11.7695	-2.04535	0.0415954	0.0761284	-5.47152
Glrx3	Q9CQM9	glutaredoxin 3	ENSMUSG00000031068	-0.0166216	11.9584	-2.04527	0.0415557	0.0761284	-5.49637
Clptm1	Q8VBZ3	cleft lip and palate associated transmembrane protein 1	ENSMUSG00000002981	-0.0155438	10.9887	-2.04664	0.0416632	0.0761632	-5.35676
Eef2	P58252	eukaryotic translation elongation factor 2	ENSMUSG00000034994	-0.00532343	12.6063	-2.03844	0.0421774	0.0770131	-5.56442
Hagh	Q99KB8	hydroxyacyl glutathione hydrolase	ENSMUSG00000024158	-0.0216579	11.5759	-2.0353	0.0427123	0.0778989	-5.40427
Eif3l	Q8QZY1	eukaryotic translation initiation factor 3, subunit L	ENSMUSG00000033047	-0.0199276	11.4879	-2.03396	0.0427975	0.0779634	-5.43749
C1qbp	Q8R5L1	complement component 1, q subcomponent binding protein	ENSMUSG00000018446	-0.0150101	12.3536	-2.0177	0.0444085	0.0808039	-5.50684
Pcyt2	Q922E4	phosphate cytidylyltransferase 2, ethanolamine	ENSMUSG00000025137	-0.0171584	11.6034	-2.01683	0.0445934	0.0810458	-5.48134
Rtn4ip1	Q924D0	reticulon 4 interacting protein 1	ENSMUSG00000019864	-0.0218174	10.9766	-2.01813	0.044835	0.0812017	-5.29023
Dnaja1	P63037	DnaJ heat shock protein family (Hsp40) member A1	ENSMUSG00000028410	0.0132112	11.9658	2.01394	0.044818	0.0812017	-5.52483
Coasy	Q9DBL7	Coenzyme A synthase	ENSMUSG00000001755	0.012352	11.2314	2.01409	0.0447325	0.0812017	-5.57568
Ptk2	P34152	PTK2 protein tyrosine kinase 2	ENSMUSG00000022607	0.0221086	14.6755	2.01345	0.0449108	0.0812448	-5.48568
Psmc4	P54775	proteasome (prosome, macropain) 26S subunit, ATPase, 4	ENSMUSG00000030603	-0.0154926	10.9755	-2.0119	0.0449888	0.0812919	-5.55999
Ddx1	Q91VR5	DEAD box helicase 1	ENSMUSG00000037149	-0.0204047	11.0429	-2.01137	0.0451149	0.0814256	-5.50678
Rars	Q9D0I9	arginyl-tRNA synthetase	ENSMUSG00000018848	-0.0155849	11.9071	-2.00902	0.0452945	0.0816556	-5.57049
Prodh2	Q8VCZ9	proline dehydrogenase (oxidase) 2	ENSMUSG00000036892	-0.0262865	12.8135	-2.00462	0.0459447	0.0827322	-5.46469
Hpgd	Q8VCC1	hydroxyprostaglandin dehydrogenase 15 (NAD)	ENSMUSG00000031613	0.0200523	10.5908	2.00455	0.0461274	0.0829657	-5.32256
Naca	P70670	nascent polypeptide-associated complex alpha polypeptide	ENSMUSG00000061315	-0.0180584	11.3731	-2.00138	0.0462841	0.0831517	-5.45351
Pex5	O09012	peroxisomal biogenesis factor 5	ENSMUSG00000005069	-0.0206367	11.5199	-2.00033	0.0464179	0.0832008	-5.44887
Atp11c	Q9QZW0	ATPase, class VI, type 11C	ENSMUSG00000062949	0.0152647	12.0768	1.99848	0.0464128	0.0832008	-5.59894
Lasp1	Q61792	LIM and SH3 protein 1	ENSMUSG00000038366	-0.0148475	12.001	-1.99266	0.0471008	0.0843283	-5.58158
Twf1	Q91YR1	twinfilin actin binding protein 1	ENSMUSG00000022451	-0.0245573	11.577	-1.99278	0.0474596	0.0848735	-5.43197
Safb	D3YXK2	scaffold attachment factor B	ENSMUSG00000071054	-0.0244453	12.2511	-1.98842	0.0478898	0.0854472	-5.39661
Sec62	Q8BU14	SEC62 homolog (S. cerevisiae)	ENSMUSG00000027706	-0.0231838	11.9263	-1.9875	0.0478362	0.0854472	-5.46892
Ppif	Q99KR7	peptidylprolyl isomerase F (cyclophilin F)	ENSMUSG00000021868	-0.0268581	13.9939	-1.98977	0.0479883	0.0855253	-5.31169
Des	P31001	desmin	ENSMUSG00000026208	-0.0266029	11.8398	-1.98575	0.0482308	0.0857914	-5.40971
Gps1	G3UXW9	G protein pathway suppressor 1	ENSMUSG00000025156	-0.0240106	10.6734	-1.98424	0.0482474	0.0857914	-5.43526
Gnaq	P21279	guanine nucleotide binding protein, alpha q polypeptide	ENSMUSG00000024639	-0.0236922	11.386	-1.98197	0.0484906	0.0861259	-5.45968
NA	D3YW09	NA	NA	-0.033025	13.7001	-1.9792	0.0490095	0.086771	-5.39312
Ppp1ca	P62137	protein phosphatase 1 catalytic subunit alpha	ENSMUSG00000040385	-0.024121	11.0763	-1.97823	0.0489724	0.086771	-5.46683
NA	Q8VCR7	NA	NA	-0.0132465	11.9071	-1.97572	0.0490203	0.086771	-5.59489
Dnpep	Q9Z2W0	aspartyl aminopeptidase	ENSMUSG00000026209	-0.0246056	11.2772	-1.97804	0.049216	0.0868074	-5.36869
Gfm1	Q8K0D5	G elongation factor, mitochondrial 1	ENSMUSG00000027774	-0.0173098	11.0024	-1.9759	0.0491863	0.0868074	-5.47785
Gsto1	O09131	glutathione S-transferase omega 1	ENSMUSG00000025068	-0.0159645	11.9862	-1.97324	0.0493186	0.0868074	-5.60794
Decr2	Q9WV68	2-4-dienoyl-Coenzyme A reductase 2, peroxisomal	ENSMUSG00000036775	0.0129484	12.214	1.9728	0.0492718	0.0868074	-5.64103
Hbb-bs	A8DUK4	hemoglobin, beta adult s chain	ENSMUSG00000052305	-0.0113584	13.3857	-1.97377	0.0491101	0.0868074	-5.69285
Srp14	P16254	signal recognition particle 14	ENSMUSG00000009549	-0.0295353	11.8859	-1.97456	0.0493987	0.0868507	-5.47646
Asgr1	P34927	asialoglycoprotein receptor 1	ENSMUSG00000020884	-0.0114495	13.1875	-1.9662	0.0499889	0.0877895	-5.70313
NA	Q99NB9	NA	NA	-0.0171593	11.2996	-1.96655	0.0501767	0.0880204	-5.58175
Cbr4	Q91VT4	carbonyl reductase 4	ENSMUSG00000031641	-0.0267537	11.4138	-1.96974	0.0502513	0.0880525	-5.31214
Btf3l4	Q9CQH7	basic transcription factor 3-like 4	ENSMUSG00000028568	-0.0153133	11.5818	-1.96094	0.0508249	0.0889577	-5.56331
Capn2	O08529	calpain 2	ENSMUSG00000026509	-0.0351119	12.4041	-1.96116	0.0511479	0.089423	-5.38618
Serpina1a	P07758	serine (or cysteine) peptidase inhibitor, clade A, member 1A	ENSMUSG00000066366	-0.0193785	11.8524	-1.95724	0.0512182	0.0894459	-5.60037
Sf3b2	Q3UJB0	splicing factor 3b, subunit 2	ENSMUSG00000024853	-0.0159459	11.1966	-1.95264	0.0517218	0.0902245	-5.64891
Pygl	Q9ET01	liver glycogen phosphorylase	ENSMUSG00000021069	-0.00415584	12.7292	-1.95054	0.0518253	0.0903043	-5.73801
Ehd1	Q9WVK4	EH-domain containing 1	ENSMUSG00000024772	-0.0245842	12.5038	-1.95093	0.051928	0.0903825	-5.64968
NA	Q91ZV0	NA	NA	-0.0161587	11.5075	-1.94982	0.052066	0.0905218	-5.63673
Cbs	Q91WT9	cystathionine beta-synthase	ENSMUSG00000024039	-0.0219559	11.822	-1.94899	0.0522619	0.0907615	-5.59282
Rpl22	P67984	ribosomal protein L22	ENSMUSG00000028936	0.00735719	12.8586	1.94466	0.0525866	0.0912241	-5.69592
Kif5b	Q61768	kinesin family member 5B	ENSMUSG00000006740	-0.0297198	11.1642	-1.94183	0.053105	0.0920211	-5.59862
Acss2	Q9QXG4	acyl-CoA synthetase short-chain family member 2	ENSMUSG00000027605	-0.0184902	11.8642	-1.93973	0.0532558	0.0921804	-5.67184
H13	Q9D8V0	histocompatibility 13	ENSMUSG00000019188	-0.0198056	11.4585	-1.93956	0.0535042	0.0925078	-5.54365
Pacsin2	Q9WVE8	protein kinase C and casein kinase substrate in neurons 2	ENSMUSG00000016664	-0.0231097	11.3002	-1.93415	0.0542774	0.0935342	-5.50143
Rsl1d1	Q8BVY0	ribosomal L1 domain containing 1	ENSMUSG00000005846	-0.0163019	10.6734	-1.93248	0.0542394	0.0935342	-5.62638
Rplp0	P14869	ribosomal protein, large, P0	ENSMUSG00000067274	0.00517931	12.296	1.93104	0.0541997	0.0935342	-5.7755
Fkbp3	Q62446	FK506 binding protein 3	ENSMUSG00000020949	-0.0146573	11.6164	-1.93119	0.0543552	0.0935652	-5.67033
Msmo1	Q9CRA4	methylsterol monoxygenase 1	ENSMUSG00000031604	-0.0172863	11.9687	-1.931	0.0546991	0.0940536	-5.50241
Psmb1	O09061	proteasome (prosome, macropain) subunit, beta type 1	ENSMUSG00000014769	-0.0164689	12.2523	-1.92498	0.0550209	0.0945029	-5.75641
Septin10	Q8C650	septin 10	ENSMUSG00000019917	-0.0324398	11.8486	-1.9213	0.0559115	0.0959272	-5.51593
Sf3b3	Q921M3	splicing factor 3b, subunit 3	ENSMUSG00000033732	-0.0228468	10.8684	-1.92068	0.0560674	0.0960892	-5.50252
Rps4x	P62702	ribosomal protein S4, X-linked	ENSMUSG00000031320	-0.00675224	12.8791	-1.91147	0.0566764	0.0970265	-5.80696
Mdh1	P14152	malate dehydrogenase 1, NAD (soluble)	ENSMUSG00000020321	-0.00567351	13.0869	-1.90564	0.0574322	0.0981056	-5.82061
Hadh	Q61425	hydroxyacyl-Coenzyme A dehydrogenase	ENSMUSG00000027984	0.00527376	12.3131	1.90604	0.0573773	0.0981056	-5.82303
Hp	Q61646	haptoglobin	ENSMUSG00000031722	-0.0184924	12.2564	-1.90505	0.0575912	0.0982696	-5.75216
Gclc	P97494	glutamate-cysteine ligase, catalytic subunit	ENSMUSG00000032350	-0.0126663	11.7024	-1.90379	0.0576914	0.0983333	-5.81744
Tuba1c	P68373	tubulin, alpha 1C	ENSMUSG00000043091	-0.00626558	12.6128	-1.89836	0.0583834	0.0994045	-5.8375
Eefsec	Q9JHW4	eukaryotic elongation factor, selenocysteine-tRNA-specific	ENSMUSG00000033216	-0.0217372	11.3231	-1.89367	0.0592356	0.100636	-5.70872
Ugt3a2	Q8JZZ0	UDP glycosyltransferases 3 family, polypeptide A2	ENSMUSG00000049152	0.0143832	11.6258	1.8928	0.0592294	0.100636	-5.75474
Dnajc7	Q9QYI3	DnaJ heat shock protein family (Hsp40) member C7	ENSMUSG00000014195	-0.0284778	12.5676	-1.89447	0.0594831	0.100947	-5.59785
Fermt2	Q8CIB5	fermitin family member 2	ENSMUSG00000037712	-0.0181892	11.7352	-1.88826	0.0599002	0.101544	-5.76844
Txnrd1	Q9JMH6	thioredoxin reductase 1	ENSMUSG00000020250	-0.0231435	11.6387	-1.88346	0.060478	0.102413	-5.78647
Hsdl2	Q2TPA8	hydroxysteroid dehydrogenase like 2	ENSMUSG00000028383	-0.0176515	12.1226	-1.88168	0.0608114	0.102866	-5.73571
Cyp8b1	O88962	cytochrome P450, family 8, subfamily b, polypeptide 1	ENSMUSG00000050445	-0.0171376	11.9241	-1.87532	0.061806	0.104435	-5.66257
Mycbp	Q9EQS3	MYC binding protein	ENSMUSG00000028647	-0.023657	10.8935	-1.87338	0.0622982	0.105153	-5.63136
Fmo3	P97501	flavin containing monooxygenase 3	ENSMUSG00000026691	-0.0250556	12.1733	-1.87247	0.0624407	0.10528	-5.5696
Prdx3	P20108	peroxiredoxin 3	ENSMUSG00000024997	0.00896782	11.5551	1.86607	0.0628041	0.105779	-5.87393
Rpl3	P27659	ribosomal protein L3	ENSMUSG00000060036	-0.00499073	12.5663	-1.86454	0.0629955	0.105987	-5.8998
Thnsl2	Q80W22	threonine synthase-like 2 (bacterial)	ENSMUSG00000054474	-0.0243164	11.5775	-1.8638	0.0636155	0.106821	-5.64237
Hnrnpr	Q8VHM5	heterogeneous nuclear ribonucleoprotein R	ENSMUSG00000066037	-0.0199225	11.1108	-1.8625	0.0636281	0.106821	-5.69622
Etf1	Q8BWY3	eukaryotic translation termination factor 1	ENSMUSG00000024360	-0.0149374	11.6829	-1.86032	0.0638235	0.107034	-5.76637
Aqp9	Q9JJJ3	aquaporin 9	ENSMUSG00000032204	0.026744	12.2315	1.85374	0.0652383	0.10929	-5.4936
Ap2b1	Q9DBG3	adaptor-related protein complex 2, beta 1 subunit	ENSMUSG00000035152	-0.0110555	11.4116	-1.83883	0.0667333	0.111675	-5.91436
Tmem19	Q91W52	transmembrane protein 19	ENSMUSG00000069520	0.0166489	10.5783	1.84052	0.0668749	0.111792	-5.65933
Pon3	Q62087	paraoxonase 3	ENSMUSG00000029759	0.0149384	12.1258	1.83846	0.0669714	0.111834	-5.8132
Tpt1	P63028	tumor protein, translationally-controlled 1	ENSMUSG00000060126	-0.015565	12.1237	-1.82984	0.0684257	0.114019	-5.76464
Sephs2	P97364	selenophosphate synthetase 2	ENSMUSG00000049091	-0.00825185	11.5711	-1.82748	0.0684142	0.114019	-5.94028
Tial1	P70318	Tia1 cytotoxic granule-associated RNA binding protein-like 1	ENSMUSG00000030846	-0.0246399	12.0833	-1.82727	0.0689459	0.114763	-5.65719
Dync1li2	Q6PDL0	dynein, cytoplasmic 1 light intermediate chain 2	ENSMUSG00000035770	-0.0203167	14.3894	-1.82073	0.0698361	0.115174	-5.77357
Ranbp2	Q9ERU9	RAN binding protein 2	ENSMUSG00000003226	-0.0204729	11.2291	-1.82002	0.0699297	0.115174	-5.77972
Gsn	P13020	gelsolin	ENSMUSG00000026879	-0.0246898	11.3167	-1.82237	0.0694947	0.115174	-5.80218
Map4	P27546	microtubule-associated protein 4	ENSMUSG00000032479	-0.0231135	10.9292	-1.82237	0.0693108	0.115174	-5.86224
Ppid	Q9CR16	peptidylprolyl isomerase D (cyclophilin D)	ENSMUSG00000027804	-0.0126915	11.5124	-1.82085	0.0694924	0.115174	-5.91758
Snx2	Q9CWK8	sorting nexin 2	ENSMUSG00000034484	-0.0148521	12.1233	-1.82157	0.0693444	0.115174	-5.92429
NA	E9QA15	NA	NA	-0.0136229	11.8457	-1.81932	0.0697126	0.115174	-5.92729
Mmut	P16332	methylmalonyl-Coenzyme A mutase	ENSMUSG00000023921	-0.00734562	11.771	-1.81759	0.0698987	0.115174	-5.9757
Ces1f	Q91WU0	carboxylesterase 1F	ENSMUSG00000031725	-0.00468074	12.3848	-1.81953	0.069594	0.115174	-5.98279
Rpl6	P47911	ribosomal protein L6	ENSMUSG00000029614	-0.00521025	12.4304	-1.81763	0.0698841	0.115174	-5.98621
Ndufb9	Q9CQJ8	NADH:ubiquinone oxidoreductase subunit B9	ENSMUSG00000022354	-0.0178873	12.2851	-1.81651	0.0704288	0.115874	-5.78068
Itih2	Q61703	inter-alpha trypsin inhibitor, heavy chain 2	ENSMUSG00000037254	-0.0255915	11.5251	-1.80898	0.0716198	0.117586	-5.76046
Uba1	Q02053	ubiquitin-like modifier activating enzyme 1	ENSMUSG00000001924	-0.0125317	11.5911	-1.80691	0.0716076	0.117586	-5.96173
Lpp	Q8BFW7	LIM domain containing preferred translocation partner in lipoma	ENSMUSG00000033306	-0.0192502	11.3802	-1.80571	0.0720319	0.118138	-5.82309
Sgpl1	Q8R0X7	sphingosine phosphate lyase 1	ENSMUSG00000020097	-0.0209333	11.8839	-1.80638	0.0722222	0.118326	-5.70493
Ghitm	Q91VC9	growth hormone inducible transmembrane protein	ENSMUSG00000041028	-0.0239555	11.7887	-1.799	0.0730642	0.11958	-5.85525
Dstn	Q9R0P5	destrin	ENSMUSG00000015932	-0.0115277	11.636	-1.79354	0.0737659	0.120603	-5.94816
Ssb	P32067	Sjogren syndrome antigen B	ENSMUSG00000068882	-0.0129527	11.2997	-1.78919	0.0744605	0.121564	-5.96825
Ppib	P24369	peptidylprolyl isomerase B	ENSMUSG00000032383	-0.00773976	13.0681	-1.78826	0.0745095	0.121564	-6.03623
Cdk5rap3	Q99LM2	CDK5 regulatory subunit associated protein 3	ENSMUSG00000018669	-0.0311113	10.6347	-1.78986	0.0750073	0.122249	-5.64295
Gstp2	P46425	glutathione S-transferase, pi 2	ENSMUSG00000038155	-0.0347903	7.91082	-1.78467	0.0756537	0.123174	-5.77842
Nudt7	Q99P30	nudix (nucleoside diphosphate linked moiety X)-type motif 7	ENSMUSG00000031767	0.00911648	12.4583	1.77837	0.0761268	0.123815	-6.04423
Msra	Q9D6Y7	methionine sulfoxide reductase A	ENSMUSG00000054733	-0.011704	11.9518	-1.772	0.0772867	0.125571	-5.99863
Abce1	P61222	ATP-binding cassette, sub-family E (OABP), member 1	ENSMUSG00000058355	-0.016113	11.9614	-1.76852	0.0779337	0.126374	-5.97502
Cct5	P80316	chaperonin containing Tcp1, subunit 5 (epsilon)	ENSMUSG00000022234	0.010822	11.9491	1.7677	0.0779426	0.126374	-6.03749
Dnaja3	Q99M87	DnaJ heat shock protein family (Hsp40) member A3	ENSMUSG00000004069	-0.012382	10.9781	-1.76722	0.0780746	0.126457	-6.00103
Septin7	O55131	septin 7	ENSMUSG00000001833	-0.0270889	12.0894	-1.76885	0.0783733	0.126788	-5.73863
Rai14	Q9EP71	retinoic acid induced 14	ENSMUSG00000022246	-0.0202278	11.0074	-1.76714	0.0784414	0.126788	-5.83963
Cyp2j5	O54749	cytochrome P450, family 2, subfamily j, polypeptide 5	ENSMUSG00000052520	-0.0119597	11.2738	-1.76439	0.0786008	0.126914	-5.95885
Prpf8	Q99PV0	pre-mRNA processing factor 8	ENSMUSG00000020850	-0.0185542	11.0532	-1.76312	0.0788731	0.127091	-5.93555
Ywhag	P61982	tyrosine 3-monooxygenase/tryptophan 5-monooxygenase activation protein, gamma polypeptide	ENSMUSG00000051391	-0.0177854	12.3567	-1.76272	0.0788188	0.127091	-6.03017
Acp1	Q561M1	acid phosphatase 1, soluble	ENSMUSG00000044573	-0.017842	11.2293	-1.76194	0.0794101	0.127825	-5.82426
Ufl1	Q8CCJ3	UFM1 specific ligase 1	ENSMUSG00000040359	-0.0213289	11.1896	-1.75849	0.0799907	0.128627	-5.79852
Psmd3	P14685	proteasome (prosome, macropain) 26S subunit, non-ATPase, 3	ENSMUSG00000017221	-0.0155332	11.9098	-1.75436	0.0803187	0.129022	-5.99947
Eif3m	Q99JX4	eukaryotic translation initiation factor 3, subunit M	ENSMUSG00000027170	-0.0211409	10.8102	-1.75473	0.0806752	0.129461	-5.79712
Hdgf	P51859	heparin binding growth factor	ENSMUSG00000004897	-0.0149717	11.656	-1.75061	0.0809662	0.129795	-6.00027
Snrpa	Q62189	small nuclear ribonucleoprotein polypeptide A	ENSMUSG00000061479	-0.0187518	11.2504	-1.7507	0.0812781	0.130161	-5.84517
Dync1li1	Q8R1Q8	dynein cytoplasmic 1 light intermediate chain 1	ENSMUSG00000032435	-0.0201304	10.2017	-1.74684	0.0821023	0.131346	-5.78095
Capza1	Q5RKN9	capping protein (actin filament) muscle Z-line, alpha 1	ENSMUSG00000070372	-0.0160412	10.9444	-1.74538	0.0821857	0.131346	-5.88176
Eif1	P48024	eukaryotic translation initiation factor 1	ENSMUSG00000035530	-0.0213079	11.1421	-1.74644	0.0822815	0.131365	-5.75469
Ccdc22	Q9JIG7	coiled-coil domain containing 22	ENSMUSG00000031143	-0.02535	11.6485	-1.73849	0.0836002	0.133198	-5.79928
NA	Q8VE97	NA	NA	-0.0193507	12.1319	-1.73783	0.0835887	0.133198	-5.84212
Samhd1	Q60710	SAM domain and HD domain, 1	ENSMUSG00000027639	-0.026045	11.2345	-1.73372	0.0842811	0.134146	-5.83943
Dera	Q91YP3	deoxyribose-phosphate aldolase (putative)	ENSMUSG00000030225	-0.0202347	11.2768	-1.7308	0.0845917	0.134503	-5.93984
Ccdc47	Q9D024	coiled-coil domain containing 47	ENSMUSG00000078622	-0.0117625	11.3362	-1.72839	0.0847722	0.134653	-6.10333
Naprt	Q8CC86	nicotinate phosphoribosyltransferase	ENSMUSG00000022574	-0.0177088	10.878	-1.71708	0.086965	0.137996	-6.01192
Uso1	Q9Z1Z0	USO1 vesicle docking factor	ENSMUSG00000029407	-0.0128845	11.5915	-1.71486	0.0872658	0.138333	-6.08343
Rps10	P63325	ribosomal protein S10	ENSMUSG00000052146	-0.00754495	12.6872	-1.71132	0.0878184	0.139068	-6.16833
Psmb6	Q60692	proteasome (prosome, macropain) subunit, beta type 6	ENSMUSG00000018286	-0.0176418	11.2981	-1.71179	0.0880409	0.139279	-5.98198
Mettl7a1	Q8C6B0	methyltransferase like 7A1	ENSMUSG00000054619	0.00628979	13.4735	1.70727	0.0885883	0.140004	-6.16205
Serpinc1	P32261	serine (or cysteine) peptidase inhibitor, clade C (antithrombin), member 1	ENSMUSG00000026715	-0.0220297	11.5013	-1.70858	0.0886878	0.140019	-5.97914
Baat	Q91X34	bile acid-Coenzyme A: amino acid N-acyltransferase	ENSMUSG00000039653	-0.00852112	11.582	-1.69327	0.0912551	0.143927	-6.15707
Iah1	Q9DB29	isoamyl acetate-hydrolyzing esterase 1 homolog	ENSMUSG00000062054	-0.0131276	11.4955	-1.69274	0.0914467	0.144084	-6.09729
Larp4	Q8BWW4	La ribonucleoprotein domain family, member 4	ENSMUSG00000023025	-0.0255037	10.9877	-1.69135	0.0921627	0.145066	-5.90181
Acsm5	Q8BGA8	acyl-CoA synthetase medium-chain family member 5	ENSMUSG00000030972	-0.0157285	11.3523	-1.68246	0.0934826	0.1467	-6.07382
Clic4	Q9QYB1	chloride intracellular channel 4 (mitochondrial)	ENSMUSG00000037242	-0.0301661	10.985	-1.68299	0.0934016	0.1467	-6.08367
Ttr	P07309	transthyretin	ENSMUSG00000061808	-0.0125154	12.255	-1.68194	0.0934629	0.1467	-6.172
Emc4	Q9CZX9	ER membrane protein complex subunit 4	ENSMUSG00000027131	-0.020725	12.349	-1.68111	0.0942166	0.147528	-5.90225
ND4	P03911	NADH dehydrogenase subunit 4	ENSMUSG00000064363	-0.023159	9.26262	-1.68088	0.0941463	0.147528	-5.93336
Rap1a	P62835	RAS-related protein 1a	ENSMUSG00000068798	-0.0100302	11.2746	-1.67757	0.0943025	0.147528	-6.18187
Rpl31	P62900	ribosomal protein L31	ENSMUSG00000073702	-0.00722448	13.1096	-1.67676	0.0943878	0.147528	-6.2305
Acsf3	Q3URE1	acyl-CoA synthetase family member 3	ENSMUSG00000015016	-0.0171248	11.5699	-1.67606	0.0951057	0.148362	-5.96104
Nme1	P15532	NME/NM23 nucleoside diphosphate kinase 1	ENSMUSG00000037601	0.00585974	12.6636	1.6731	0.0951109	0.148362	-6.23244
Dpp3	Q99KK7	dipeptidylpeptidase 3	ENSMUSG00000063904	-0.0213921	11.2231	-1.66844	0.0964728	0.150336	-6.02554
Myo1c	Q9WTI7	myosin IC	ENSMUSG00000017774	-0.0197011	10.6663	-1.66807	0.0967477	0.150614	-5.95671
Emc8	O70378	ER membrane protein complex subunit 8	ENSMUSG00000031819	-0.021874	10.8445	-1.6619	0.098049	0.152185	-5.93181
Uchl5	Q9WUP7	ubiquitin carboxyl-terminal esterase L5	ENSMUSG00000018189	-0.0248682	10.8931	-1.6615	0.0980084	0.152185	-5.97735
Sar1a	Q99JZ4	secretion associated Ras related GTPase 1A	ENSMUSG00000020088	-0.0135634	10.8318	-1.66043	0.0979647	0.152185	-6.07471
Scrn2	Q8VCA8	secernin 2	ENSMUSG00000020877	-0.0250522	11.5338	-1.66016	0.0982363	0.152325	-5.96884
Rab8a	P55258	RAB8A, member RAS oncogene family	ENSMUSG00000003037	-0.0179006	11.047	-1.6582	0.0984668	0.152531	-6.03302
Sf3a1	Q8K4Z5	splicing factor 3a, subunit 1	ENSMUSG00000002129	-0.0129404	10.6595	-1.65539	0.0988884	0.153032	-6.10148
Vkorc1l1	Q6TEK5	vitamin K epoxide reductase complex, subunit 1-like 1	ENSMUSG00000066735	-0.0185046	10.987	-1.65238	0.0998936	0.154435	-5.93152
Col18a1	P39061	collagen, type XVIII, alpha 1	ENSMUSG00000001435	-0.0195242	10.8542	-1.6498	0.100441	0.154847	-5.95398
Pkm	P52480	pyruvate kinase, muscle	ENSMUSG00000032294	-0.0280066	11.5109	-1.64991	0.100328	0.154847	-6.02114
Phb	P67778	prohibitin	ENSMUSG00000038845	0.00414495	13.0188	1.64653	0.100458	0.154847	-6.28039
Aldh1b1	Q9CZS1	aldehyde dehydrogenase 1 family, member B1	ENSMUSG00000035561	0.00900318	12.8522	1.63953	0.101905	0.156924	-6.29181
Hmgn5	Q9JL35	high-mobility group nucleosome binding domain 5	ENSMUSG00000031245	-0.0192062	11.9676	-1.62793	0.104591	0.160902	-6.16295
Sntb1	Q99L88	syntrophin, basic 1	ENSMUSG00000060429	-0.0196491	11.5518	-1.62751	0.104928	0.161103	-6.0513
Rab1a	P62821	RAB1A, member RAS oncogene family	ENSMUSG00000020149	-0.00721821	12.3507	-1.62548	0.104866	0.161103	-6.31461
H1f4	P43274	H1.4 linker histone, cluster member	ENSMUSG00000051627	-0.0116916	14.0268	-1.62169	0.105678	0.162095	-6.31894
Zmpste24	Q80W54	zinc metallopeptidase, STE24	ENSMUSG00000043207	-0.0174031	10.4324	-1.62076	0.106352	0.16281	-6.08615
Thrap3	Q569Z6	thyroid hormone receptor associated protein 3	ENSMUSG00000043962	-0.0148156	12.8799	-1.61919	0.106343	0.16281	-6.23497
Srp54a	P14576	signal recognition particle 54A	ENSMUSG00000073079	-0.0166848	10.727	-1.61868	0.106669	0.163135	-6.13895
Nono	Q99K48	non-POU-domain-containing, octamer binding protein	ENSMUSG00000031311	-0.0147466	12.1069	-1.6154	0.107229	0.163831	-6.20772
Tmed10	Q9D1D4	transmembrane p24 trafficking protein 10	ENSMUSG00000021248	-0.0130401	12.3407	-1.61141	0.108038	0.164906	-6.22648
Hnrnpc	Q9Z204	heterogeneous nuclear ribonucleoprotein C	ENSMUSG00000060373	-0.0109244	12.3485	-1.60884	0.108505	0.165457	-6.31128
Wdr1	O88342	WD repeat domain 1	ENSMUSG00000005103	-0.0126017	11.4277	-1.60541	0.109313	0.166527	-6.2749
Tpr	F6ZDS4	translocated promoter region, nuclear basket protein	ENSMUSG00000006005	-0.0137313	11.1988	-1.6048	0.109462	0.166536	-6.27288
Clpx	Q9JHS4	caseinolytic mitochondrial matrix peptidase chaperone subunit	ENSMUSG00000015357	-0.0120505	10.793	-1.60441	0.109532	0.166536	-6.28539
Atp6v1a	P50516	ATPase, H+ transporting, lysosomal V1 subunit A	ENSMUSG00000052459	-0.015951	11.2612	-1.60358	0.109881	0.166904	-6.1903
Prkcsh	O08795	protein kinase C substrate 80K-H	ENSMUSG00000003402	-0.0117526	12.3599	-1.60072	0.110356	0.167462	-6.29421
Col1a2	Q01149	collagen, type I, alpha 2	ENSMUSG00000029661	-0.0243469	11.9299	-1.60092	0.11068	0.167792	-6.18033
Rps26	P62855	ribosomal protein S26	ENSMUSG00000025362	0.0108318	11.2443	1.59665	0.111166	0.168365	-6.3416
Arf3	P61205	ADP-ribosylation factor 3	ENSMUSG00000051853	-0.00847942	11.9589	-1.58958	0.112758	0.170611	-6.36093
Psmb7	P70195	proteasome (prosome, macropain) subunit, beta type 7	ENSMUSG00000026750	-0.0120473	11.1393	-1.58832	0.11311	0.170977	-6.31459
Snrpd1	P62315	small nuclear ribonucleoprotein D1	ENSMUSG00000002477	-0.0191624	9.98403	-1.58943	0.113283	0.171074	-6.1138
Galk1	Q9R0N0	galactokinase 1	ENSMUSG00000020766	-0.0182812	10.7471	-1.589	0.113438	0.171142	-6.10034
NA	Q9CXI5	NA	NA	-0.0122869	11.5991	-1.57922	0.115307	0.173795	-6.27251
Rps11	P62281	ribosomal protein S11	ENSMUSG00000003429	-0.0152924	12.7489	-1.5762	0.115954	0.174601	-6.29508
Hmgcs2	P54869	3-hydroxy-3-methylglutaryl-Coenzyme A synthase 2	ENSMUSG00000027875	0.00335049	13.8835	1.57012	0.117194	0.176298	-6.40249
Cct3	P80318	chaperonin containing Tcp1, subunit 3 (gamma)	ENSMUSG00000001416	0.007988	11.8166	1.56963	0.117336	0.176342	-6.38932
Cap1	P40124	CAP, adenylate cyclase-associated protein 1 (yeast)	ENSMUSG00000028656	-0.0186074	11.643	-1.5579	0.120241	0.180361	-6.30869
Fkbp4	P30416	FK506 binding protein 4	ENSMUSG00000030357	-0.0103731	11.8984	-1.55801	0.120137	0.180361	-6.35136
Pitpnb	P53811	phosphatidylinositol transfer protein, beta	ENSMUSG00000050017	-0.0111653	11.3947	-1.55512	0.121088	0.181457	-6.23589
Cyp4f13	Q99N19	cytochrome P450, family 4, subfamily f, polypeptide 13	ENSMUSG00000024055	-0.0142914	11.3062	-1.5541	0.121227	0.181492	-6.2685
Rdh16f2	Q8K3M1	RDH16 family member 2	ENSMUSG00000074639	-0.0209684	11.8094	-1.55495	0.121567	0.181789	-6.02032
Cyp2d26	A0A0R4IZY2	cytochrome P450, family 2, subfamily d, polypeptide 26	ENSMUSG00000022445	0.00394964	13.3135	1.55122	0.121658	0.181789	-6.43183
Sqle	P52019	squalene epoxidase	ENSMUSG00000022351	-0.0188615	10.5745	-1.55133	0.12243	0.182178	-6.04516
Sarnp	Q9D1J3	SAP domain containing ribonucleoprotein	ENSMUSG00000078427	-0.0190214	11.439	-1.54864	0.122501	0.182178	-6.30732
Atad3a	Q925I1	ATPase family, AAA domain containing 3A	ENSMUSG00000029036	-0.0090756	11.9414	-1.54921	0.122161	0.182178	-6.42
Slc10a1	O08705	solute carrier family 10 (sodium/bile acid cotransporter family), member 1	ENSMUSG00000021135	-0.0104514	13.6297	-1.54904	0.122192	0.182178	-6.42927
Rpl4	Q9D8E6	ribosomal protein L4	ENSMUSG00000032399	-0.00364295	12.8393	-1.54845	0.122321	0.182178	-6.43609
Dhx15	O35286	DEAH (Asp-Glu-Ala-His) box polypeptide 15	ENSMUSG00000029169	-0.0211877	12.1195	-1.54462	0.123695	0.183779	-6.21286
Pgm1	Q9D0F9	phosphoglucomutase 1	ENSMUSG00000025791	0.00764402	12.3531	1.54194	0.123909	0.183922	-6.43474
Esd	Q9R0P3	esterase D/formylglutathione hydrolase	ENSMUSG00000021996	-0.00852335	12.379	-1.53808	0.124915	0.185239	-6.38356
Rpl12	P35979	ribosomal protein L12	ENSMUSG00000038900	-0.00556194	13.4361	-1.52871	0.127145	0.188367	-6.46629
Ap1g1	P22892	adaptor protein complex AP-1, gamma 1 subunit	ENSMUSG00000031731	-0.0166145	10.9645	-1.52788	0.127769	0.188933	-6.23869
Rpl30	P62889	ribosomal protein L30	ENSMUSG00000058600	-0.0127034	12.2315	-1.52697	0.127748	0.188933	-6.37022
Efhd2	Q8C845	EF hand domain containing 2	ENSMUSG00000040659	-0.0162533	12.0054	-1.52606	0.128079	0.189034	-6.31829
Immt	Q8CAQ8	inner membrane protein, mitochondrial	ENSMUSG00000052337	-0.0046198	12.5966	-1.52526	0.128005	0.189034	-6.46833
NA	P47802	NA	NA	-0.0179421	11.8937	-1.52642	0.128209	0.189048	-6.19346
Pcbd1	P61458	pterin 4 alpha carbinolamine dehydratase/dimerization cofactor of hepatocyte nuclear factor 1 alpha (TCF1) 1	ENSMUSG00000020098	-0.0178183	11.1836	-1.52431	0.128773	0.189521	-6.19356
Ttc38	A3KMP2	tetratricopeptide repeat domain 38	ENSMUSG00000035944	-0.0102955	11.482	-1.52238	0.128766	0.189521	-6.45859
Cat	P24270	catalase	ENSMUSG00000027187	0.00421039	13.5025	1.51948	0.129448	0.190336	-6.48027
Crip2	Q9DCT8	cysteine rich protein 2	ENSMUSG00000006356	0.0090149	10.9631	1.5143	0.130829	0.192185	-6.4528
NA	Q9CPR4	NA	NA	-0.00468601	13.2021	-1.51279	0.131139	0.192461	-6.49036
Prep	Q9QUR6	prolyl endopeptidase	ENSMUSG00000019849	-0.0148685	11.8465	-1.50908	0.132244	0.1939	-6.39611
Lap3	Q9CPY7	leucine aminopeptidase 3	ENSMUSG00000039682	-0.00361282	12.3407	-1.50679	0.132671	0.194344	-6.49937
Atxn2l	Q3TGG2	ataxin 2-like	ENSMUSG00000032637	-0.0251839	11.6502	-1.5086	0.132826	0.194388	-6.20384
Cct2	P80314	chaperonin containing Tcp1, subunit 2 (beta)	ENSMUSG00000034024	0.00809218	11.5251	1.50427	0.133341	0.194959	-6.47859
Apoc1	P34928	apolipoprotein C-I	ENSMUSG00000040564	-0.0163116	13.391	-1.50615	0.133499	0.195009	-6.1817
Dbt	P53395	dihydrolipoamide branched chain transacylase E2	ENSMUSG00000000340	-0.00525981	12.0528	-1.50021	0.134368	0.196094	-6.50917
Rpl9	P51410	ribosomal protein L9	ENSMUSG00000047215	-0.00732628	11.6543	-1.49582	0.135537	0.197616	-6.49056
H3c8	P68433	H3 clustered histone 8	ENSMUSG00000099517	-0.0112093	15.7155	-1.49265	0.136339	0.198601	-6.51869
Gpt	Q8QZR5	glutamic pyruvic transaminase, soluble	ENSMUSG00000022546	-0.0137711	11.1891	-1.49174	0.136733	0.198989	-6.43802
Eif3i	Q9QZD9	eukaryotic translation initiation factor 3, subunit I	ENSMUSG00000028798	-0.0156207	11.4049	-1.49207	0.137092	0.199325	-6.24305
Galm	Q8K157	galactose mutarotase	ENSMUSG00000035473	-0.0180186	11.1741	-1.48996	0.137523	0.199766	-6.24991
Ube2l3	P68037	ubiquitin-conjugating enzyme E2L 3	ENSMUSG00000038965	-0.0171903	11.4644	-1.48897	0.137778	0.19995	-6.28376
Eif2s1	Q6ZWX6	eukaryotic translation initiation factor 2, subunit 1 alpha	ENSMUSG00000021116	-0.0138672	12.5049	-1.48672	0.138232	0.200423	-6.34375
Acad10	Q8K370	acyl-Coenzyme A dehydrogenase family, member 10	ENSMUSG00000029456	-0.0129095	11.1297	-1.48325	0.139044	0.201414	-6.3915
Rpl15	Q9CZM2	ribosomal protein L15	ENSMUSG00000012405	-0.00468482	13.4217	-1.48157	0.139261	0.201541	-6.53308
Snrpd3	P62320	small nuclear ribonucleoprotein D3	ENSMUSG00000020180	-0.0168495	11.621	-1.47072	0.14255	0.20611	-6.33197
Cul4a	Q3TCH7	cullin 4A	ENSMUSG00000031446	-0.0193065	11.1694	-1.46858	0.143135	0.206691	-6.34357
Qars	Q8BML9	glutaminyl-tRNA synthetase	ENSMUSG00000032604	-0.0112732	11.0108	-1.46706	0.143348	0.206691	-6.43961
Nrd1	Q8BHG1	nardilysin, N-arginine dibasic convertase, NRD convertase 1	ENSMUSG00000053510	-0.0169522	9.14992	-1.46687	0.143294	0.206691	-6.52452
Rtraf	Q9CQE8	RNA transcription, translation and transport factor	ENSMUSG00000021807	-0.0195373	11.035	-1.46686	0.143626	0.206901	-6.2976
Tbc1d8b	A3KGB4	TBC1 domain family, member 8B	ENSMUSG00000042473	-0.0164823	10.5151	-1.46521	0.144126	0.207314	-6.32705
Ahsa1	Q8BK64	AHA1, activator of heat shock protein ATPase 1	ENSMUSG00000021037	-0.0158146	11.6881	-1.46456	0.144178	0.207314	-6.39707
Raly	Q64012	hnRNP-associated with lethal yellow	ENSMUSG00000027593	-0.018055	10.9066	-1.46132	0.145441	0.208238	-6.21798
Ykt6	Q9CQW1	YKT6 v-SNARE homolog (S. cerevisiae)	ENSMUSG00000002741	-0.0224479	11.5313	-1.4615	0.145398	0.208238	-6.22431
Psma5	Q9Z2U1	proteasome subunit alpha 5	ENSMUSG00000068749	-0.011147	12.0673	-1.46002	0.14512	0.208238	-6.54856
Chdh	Q8BJ64	choline dehydrogenase	ENSMUSG00000015970	0.00570855	12.1227	1.45861	0.145487	0.208238	-6.56086
Rpl18	P35980	ribosomal protein L18	ENSMUSG00000059070	0.00557209	13.8927	1.45938	0.145266	0.208238	-6.5637
Park7	Q99LX0	Parkinson disease (autosomal recessive, early onset) 7	ENSMUSG00000028964	-0.0116611	11.8666	-1.4562	0.146222	0.209099	-6.52671
Steap4	Q923B6	STEAP family member 4	ENSMUSG00000012428	-0.0131506	11.928	-1.45486	0.146673	0.209552	-6.46273
Psmb2	Q9R1P3	proteasome (prosome, macropain) subunit, beta type 2	ENSMUSG00000028837	-0.0139861	11.7172	-1.45362	0.14703	0.20987	-6.45433
U2af2	P26369	U2 small nuclear ribonucleoprotein auxiliary factor (U2AF) 2	ENSMUSG00000030435	-0.0124525	11.4582	-1.44733	0.148812	0.212221	-6.46422
Scarb2	O35114	scavenger receptor class B, member 2	ENSMUSG00000029426	-0.0151813	10.6161	-1.44735	0.149049	0.212364	-6.34721
Psme2	P97372	proteasome (prosome, macropain) activator subunit 2 (PA28 beta)	ENSMUSG00000079197	-0.0136119	11.266	-1.44198	0.150364	0.214042	-6.45263
Mapk3	Q63844	mitogen-activated protein kinase 3	ENSMUSG00000063065	-0.0171178	10.2499	-1.44135	0.151	0.214752	-6.26219
Apool	Q78IK4	apolipoprotein O-like	ENSMUSG00000025525	-0.00747806	11.8779	-1.43319	0.152688	0.216956	-6.54586
Nedd4	P46935	neural precursor cell expressed, developmentally down-regulated 4	ENSMUSG00000032216	-0.0177582	11.5319	-1.42878	0.154557	0.219213	-6.29326
Ptpn6	P29351	protein tyrosine phosphatase, non-receptor type 6	ENSMUSG00000004266	-0.0212395	11.433	-1.42889	0.15447	0.219213	-6.29756
Ldah	Q8BVA5	lipid droplet associated hydrolase	ENSMUSG00000037669	-0.0147511	10.7614	-1.42625	0.155321	0.220005	-6.26757
Nat2	P50295	N-acetyltransferase 2 (arylamine N-acetyltransferase)	ENSMUSG00000051147	-0.0180908	11.5282	-1.42512	0.155397	0.220005	-6.35053
Lipa	Q9Z0M5	lysosomal acid lipase A	ENSMUSG00000024781	-0.017685	12.3572	-1.42386	0.156034	0.220707	-6.20127
Tbl2	Q9R099	transducin (beta)-like 2	ENSMUSG00000005374	-0.0141038	11.8411	-1.4206	0.156663	0.221396	-6.4092
Eef1g	Q9D8N0	eukaryotic translation elongation factor 1 gamma	ENSMUSG00000071644	-0.00409889	12.6282	-1.41576	0.15764	0.222576	-6.6317
Mfn2	Q80U63	mitofusin 2	ENSMUSG00000029020	-0.0226252	11.8199	-1.41566	0.157913	0.22276	-6.48432
Naa10	Q3V4D5	N(alpha)-acetyltransferase 10, NatA catalytic subunit	ENSMUSG00000031388	-0.0218768	11.5421	-1.41439	0.158782	0.223783	-6.32299
Eif3f	Q9DCH4	eukaryotic translation initiation factor 3, subunit F	ENSMUSG00000031029	-0.0118703	11.3015	-1.40965	0.159636	0.224785	-6.51342
Erap1	Q9EQH2	endoplasmic reticulum aminopeptidase 1	ENSMUSG00000021583	-0.0117355	11.4621	-1.40496	0.161002	0.226505	-6.53073
Snrpa1	P57784	small nuclear ribonucleoprotein polypeptide A'	ENSMUSG00000030512	-0.018123	11.3645	-1.40496	0.161479	0.226971	-6.30856
Papss2	O88428	3'-phosphoadenosine 5'-phosphosulfate synthase 2	ENSMUSG00000024899	0.0104361	11.1971	1.40177	0.161849	0.227083	-6.59413
Actr3	Q99JY9	ARP3 actin-related protein 3	ENSMUSG00000026341	-0.0107199	12.1061	-1.40174	0.161824	0.227083	-6.61477
Xpo1	Q6P5F9	exportin 1	ENSMUSG00000020290	-0.0149695	11.0973	-1.40287	0.162171	0.227331	-6.27832
Gsr	P47791	glutathione reductase	ENSMUSG00000031584	-0.0167357	11.6381	-1.39981	0.163043	0.228348	-6.31938
NA	Q99J99	NA	NA	-0.014138	12.1716	-1.39457	0.164016	0.229504	-6.61293
Ggcx	Q9QYC7	gamma-glutamyl carboxylase	ENSMUSG00000053460	0.00810816	11.6393	1.39222	0.164746	0.230106	-6.603
Lactb	Q9EP89	lactamase, beta	ENSMUSG00000032370	-0.0118393	11.8845	-1.39248	0.164672	0.230106	-6.6049
Psmd2	Q8VDM4	proteasome (prosome, macropain) 26S subunit, non-ATPase, 2	ENSMUSG00000006998	0.00899145	11.502	1.39158	0.164887	0.230106	-6.63747
Glod4	Q9CPV4	glyoxalase domain containing 4	ENSMUSG00000017286	-0.0158908	11.5469	-1.39081	0.165292	0.230465	-6.53132
Agpat2	Q8K3K7	1-acylglycerol-3-phosphate O-acyltransferase 2 (lysophosphatidic acid acyltransferase, beta)	ENSMUSG00000026922	0.00893412	10.7891	1.38869	0.165904	0.231113	-6.56477
NA	Q9CQY5	NA	NA	-0.0161584	12.918	-1.38318	0.167845	0.233609	-6.42524
Pex14	Q9R0A0	peroxisomal biogenesis factor 14	ENSMUSG00000028975	-0.0155421	10.8908	-1.38211	0.168159	0.233837	-6.45555
Myo18a	Q9JMH9	myosin XVIIIA	ENSMUSG00000000631	-0.0177167	11.5534	-1.38034	0.168664	0.234331	-6.40663
Casp3	P70677	caspase 3	ENSMUSG00000031628	-0.0187507	11.3331	-1.38002	0.168867	0.234405	-6.46207
Haao	Q78JT3	3-hydroxyanthranilate 3,4-dioxygenase	ENSMUSG00000000673	-0.0114114	12.6374	-1.37566	0.169819	0.235516	-6.61642
Ctsa	P16675	cathepsin A	ENSMUSG00000017760	-0.0174535	11.3163	-1.37591	0.170277	0.235942	-6.35774
Alyref	O08583	Aly/REF export factor	ENSMUSG00000025134	-0.018002	11.9913	-1.37563	0.170472	0.236003	-6.355
Iars	Q8BU30	isoleucine-tRNA synthetase	ENSMUSG00000037851	-0.0133605	11.7257	-1.37164	0.171043	0.236584	-6.63949
Ckm	P07310	creatine kinase, muscle	ENSMUSG00000030399	-0.0169336	11.9356	-1.37169	0.171235	0.236641	-6.5192
Pgam1	Q9DBJ1	phosphoglycerate mutase 1	ENSMUSG00000011752	-0.0119857	11.2112	-1.37004	0.171558	0.236877	-6.6218
Eef1a1	P10126	eukaryotic translation elongation factor 1 alpha 1	ENSMUSG00000037742	0.00264465	13.8628	1.36717	0.172357	0.23777	-6.69899
Atic	Q9CWJ9	5-aminoimidazole-4-carboxamide ribonucleotide formyltransferase/IMP cyclohydrolase	ENSMUSG00000026192	-0.0103847	10.8172	-1.36516	0.17314	0.23864	-6.59819
Apmap	Q9D7N9	adipocyte plasma membrane associated protein	ENSMUSG00000033096	-0.0114066	11.8067	-1.36185	0.174213	0.239907	-6.59864
Pdzk1	A0A0R4J1V0	PDZ domain containing 1	ENSMUSG00000038298	-0.0125269	11.6163	-1.35662	0.175815	0.241901	-6.6234
ND5	P03921	NADH dehydrogenase subunit 5	ENSMUSG00000064367	-0.0115661	11.4473	-1.35511	0.176249	0.242284	-6.63637
Sfn	O70456	stratifin	ENSMUSG00000047281	0.00642019	12.6434	1.35413	0.176483	0.242393	-6.71241
Arpc5	Q9CPW4	actin related protein 2/3 complex, subunit 5	ENSMUSG00000008475	-0.0130842	11.9856	-1.34934	0.178341	0.244615	-6.51746
Psmd12	Q9D8W5	proteasome (prosome, macropain) 26S subunit, non-ATPase, 12	ENSMUSG00000020720	-0.0125263	11.8843	-1.34858	0.178414	0.244615	-6.60876
Epb41	P48193	erythrocyte membrane protein band 4.1	ENSMUSG00000028906	-0.0161606	11.8801	-1.34568	0.179527	0.245837	-6.52105
Tecr	Q9CY27	trans-2,3-enoyl-CoA reductase	ENSMUSG00000031708	0.00676395	12.9426	1.34439	0.17962	0.245837	-6.71737
Prdx5	P99029	peroxiredoxin 5	ENSMUSG00000024953	0.00468309	12.3619	1.34155	0.180525	0.24686	-6.73185
Aco1	P28271	aconitase 1	ENSMUSG00000028405	-0.00575505	11.9157	-1.34019	0.180976	0.24726	-6.72167
Fads1	Q920L1	fatty acid desaturase 1	ENSMUSG00000010663	-0.0152536	11.4226	-1.33907	0.181788	0.24772	-6.43792
Rhot1	Q8BG51	ras homolog family member T1	ENSMUSG00000017686	-0.0152137	10.765	-1.33927	0.181662	0.24772	-6.48273
Pebp1	P70296	phosphatidylethanolamine binding protein 1	ENSMUSG00000032959	-0.0129574	11.7871	-1.3393	0.181527	0.24772	-6.57541
Hnrnpk	B2M1R6	heterogeneous nuclear ribonucleoprotein K	ENSMUSG00000021546	-0.00898076	11.9021	-1.33156	0.183789	0.250228	-6.74161
NA	A0A5F8MPT6	NA	NA	-0.0129617	12.0963	-1.32347	0.186512	0.253715	-6.71731
H2ax	P27661	H2A.X variant histone	ENSMUSG00000049932	-0.0128795	14.9508	-1.32182	0.186998	0.254155	-6.75969
Pdlim5	Q8CI51	PDZ and LIM domain 5	ENSMUSG00000028273	-0.0106358	10.9554	-1.32182	0.187293	0.254335	-6.58052
Mettl26	Q9DCS2	methyltransferase like 26	ENSMUSG00000025731	-0.0153725	11.1636	-1.31843	0.188562	0.255836	-6.49358
Apoe	P08226	apolipoprotein E	ENSMUSG00000002985	-0.0081677	12.5948	-1.31668	0.188801	0.255937	-6.71626
Pex19	Q8VCI5	peroxisomal biogenesis factor 19	ENSMUSG00000003464	-0.0152519	11.2952	-1.31441	0.19001	0.257354	-6.50026
Hsd17b7	O88736	hydroxysteroid (17-beta) dehydrogenase 7	ENSMUSG00000026675	-0.011743	12.1513	-1.31301	0.190281	0.257497	-6.56139
Gfus	P23591	GDP-L-fucose synthase	ENSMUSG00000022570	-0.0147661	11.2739	-1.30775	0.192326	0.26004	-6.47769
Stard5	Q9EPQ7	StAR-related lipid transfer (START) domain containing 5	ENSMUSG00000046027	-0.0161282	11.4154	-1.30597	0.19286	0.26031	-6.50342
Sec23a	Q01405	SEC23 homolog A, COPII coat complex component	ENSMUSG00000020986	-0.00745806	11.4186	-1.30458	0.192831	0.26031	-6.76503
Apoa4	P06728	apolipoprotein A-IV	ENSMUSG00000032080	-0.0169239	11.7451	-1.3029	0.193668	0.261176	-6.60707
Rpl23	P62830	ribosomal protein L23	ENSMUSG00000071415	0.00753907	12.3868	1.2992	0.194648	0.262271	-6.78335
Iqgap2	Q3UQ44	IQ motif containing GTPase activating protein 2	ENSMUSG00000021676	0.00621495	12.0323	1.28906	0.19814	0.266747	-6.80229
Ostf1	Q62422	osteoclast stimulating factor 1	ENSMUSG00000024725	-0.0143886	10.0948	-1.28944	0.19838	0.26684	-6.59466
Col6a1	Q04857	collagen, type VI, alpha 1	ENSMUSG00000001119	-0.0233915	11.0791	-1.28627	0.199826	0.268554	-6.55365
Dhrs4	Q99LB2	dehydrogenase/reductase (SDR family) member 4	ENSMUSG00000022210	-0.00800272	12.0531	-1.27754	0.202364	0.271538	-6.68632
Opa1	P58281	OPA1, mitochondrial dynamin like GTPase	ENSMUSG00000038084	-0.00634393	11.5263	-1.27703	0.202394	0.271538	-6.79011
NA	Q9WTQ8	NA	NA	-0.0153193	11.0142	-1.27795	0.202743	0.271755	-6.46009
Eif3e	P60229	eukaryotic translation initiation factor 3, subunit E	ENSMUSG00000022336	-0.0152432	11.762	-1.27574	0.202903	0.271755	-6.7514
Rpl5	P47962	ribosomal protein L5	ENSMUSG00000058558	-0.00363593	12.8302	-1.27182	0.204192	0.273246	-6.82428
Bpnt1	Q9Z0S1	3'(2'), 5'-bisphosphate nucleotidase 1	ENSMUSG00000026617	-0.0164518	11.4079	-1.2594	0.208965	0.279394	-6.61932
Psmc5	P62196	protease (prosome, macropain) 26S subunit, ATPase 5	ENSMUSG00000020708	0.011281	11.0804	1.25449	0.210555	0.28128	-6.74499
Hnrnpab	Q99020	heterogeneous nuclear ribonucleoprotein A/B	ENSMUSG00000020358	-0.00928169	12.4309	-1.24855	0.212606	0.283777	-6.83838
Ccdc93	Q7TQK5	coiled-coil domain containing 93	ENSMUSG00000026339	0.0082077	11.6456	1.2439	0.214699	0.286083	-6.61854
Abcb7	Q61102	ATP-binding cassette, sub-family B (MDR/TAP), member 7	ENSMUSG00000031333	-0.0170539	12.0994	-1.24394	0.214598	0.286083	-6.66373
Afmid	Q8K4H1	arylformamidase	ENSMUSG00000017718	-0.0200894	11.5992	-1.24082	0.215968	0.287527	-6.58075
Pon2	Q62086	paraoxonase 2	ENSMUSG00000032667	-0.00875826	11.246	-1.23856	0.216618	0.287659	-6.62989
Ttc36	Q8VBW8	tetratricopeptide repeat domain 36	ENSMUSG00000039438	-0.00984785	12.5681	-1.23861	0.216515	0.287659	-6.67017
Hspa1b	P17879	heat shock protein 1B	ENSMUSG00000090877	0.00794739	11.5285	1.23795	0.216507	0.287659	-6.85441
Emc1	Q8C7X2	ER membrane protein complex subunit 1	ENSMUSG00000078517	-0.0151389	11.484	-1.23763	0.216813	0.287673	-6.74811
Lyn	P25911	LYN proto-oncogene, Src family tyrosine kinase	ENSMUSG00000042228	-0.0148412	11.046	-1.23666	0.217325	0.288108	-6.64299
Ola1	Q9CZ30	Obg-like ATPase 1	ENSMUSG00000027108	-0.0103243	11.0853	-1.23177	0.218869	0.289909	-6.78058
Spcs3	Q6ZWQ7	signal peptidase complex subunit 3 homolog (S. cerevisiae)	ENSMUSG00000054408	-0.0118388	11.5214	-1.23061	0.219652	0.290458	-6.61619
Prdx2	Q61171	peroxiredoxin 2	ENSMUSG00000005161	0.00350092	13.1029	1.22941	0.219655	0.290458	-6.87711
NA	A0A0J9YUI8	NA	NA	-0.00825392	11.2896	-1.22622	0.220893	0.291848	-6.85627
Scfd1	Q8BRF7	Sec1 family domain containing 1	ENSMUSG00000020952	-0.0134936	10.8941	-1.21908	0.223958	0.295148	-6.65008
Nqo2	Q9JI75	N-ribosyldihydronicotinamide quinone reductase 2	ENSMUSG00000046949	0.012033	10.7134	1.21898	0.223872	0.295148	-6.69761
NA	P46471	NA	NA	0.00818947	11.2184	1.21914	0.223581	0.295148	-6.83863
Bcap31	Q61335	B cell receptor associated protein 31	ENSMUSG00000002015	-0.00601526	12.6206	-1.21398	0.22552	0.296718	-6.88105
Eif4a1	P60843	eukaryotic translation initiation factor 4A1	ENSMUSG00000059796	0.0036018	12.3043	1.21388	0.225529	0.296718	-6.89018
Prps1	Q9D7G0	phosphoribosyl pyrophosphate synthetase 1	ENSMUSG00000031432	-0.0140674	10.2366	-1.2145	0.225814	0.296844	-6.56163
Ube2n	P61089	ubiquitin-conjugating enzyme E2N	ENSMUSG00000074781	-0.0144527	10.3262	-1.21068	0.22708	0.298257	-6.71178
Eif3g	Q9Z1D1	eukaryotic translation initiation factor 3, subunit G	ENSMUSG00000070319	0.0126584	11.4864	1.20981	0.227533	0.298601	-6.62426
Eif2a	Q8BJW6	eukaryotic translation initiation factor 2A	ENSMUSG00000027810	-0.0129087	11.3591	-1.20753	0.228315	0.299377	-6.66901
Cd81	P35762	CD81 antigen	ENSMUSG00000037706	0.0116568	11.793	1.20656	0.228802	0.299729	-6.68899
Ctnnd1	P30999	catenin (cadherin associated protein), delta 1	ENSMUSG00000034101	-0.0103863	11.3202	-1.20516	0.228967	0.299729	-6.83098
Sec24d	Q6NXL1	Sec24 related gene family, member D (S. cerevisiae)	ENSMUSG00000039234	-0.0101365	10.5186	-1.20503	0.229204	0.299788	-6.7207
Mrps34	Q9JIK9	mitochondrial ribosomal protein S34	ENSMUSG00000038880	-0.0141733	11.3293	-1.20259	0.23046	0.301178	-6.57179
Tagln2	Q9WVA4	transgelin 2	ENSMUSG00000026547	-0.0146034	11.0044	-1.19469	0.233394	0.304758	-6.67315
Rbm14	Q8C2Q3	RNA binding motif protein 14	ENSMUSG00000006456	-0.0135323	11.5601	-1.1941	0.233666	0.304859	-6.61378
Acox2	Q9QXD1	acyl-Coenzyme A oxidase 2, branched chain	ENSMUSG00000021751	-0.00444927	11.9137	-1.19105	0.234384	0.30554	-6.89695
Srsf7	Q8BL97	serine and arginine-rich splicing factor 7	ENSMUSG00000024097	-0.0120377	11.7322	-1.18751	0.236245	0.307709	-6.63439
Nit1	Q8VDK1	nitrilase 1	ENSMUSG00000013997	-0.0150651	11.7818	-1.18677	0.236675	0.308012	-6.58774
Txnl1	Q8CDN6	thioredoxin-like 1	ENSMUSG00000024583	-0.0150332	11.4027	-1.18271	0.237992	0.309469	-6.70329
Rps19	Q9CZX8	ribosomal protein S19	ENSMUSG00000040952	-0.00532288	13.0086	-1.18112	0.238277	0.309581	-6.93295
Golim4	D3YVW2	golgi integral membrane protein 4	ENSMUSG00000034109	-0.0152109	10.8495	-1.17979	0.239407	0.310784	-6.61569
NA	E9Q6M5	NA	NA	-0.0158405	12.3333	-1.17877	0.2396	0.310784	-6.70448
Plxnb2	B2RXS4	plexin B2	ENSMUSG00000036606	-0.0132829	11.7587	-1.16782	0.243931	0.31614	-6.72003
Eftud2	O08810	elongation factor Tu GTP binding domain containing 2	ENSMUSG00000020929	-0.0115918	10.6505	-1.16759	0.244141	0.31615	-6.64886
Rps14	P62264	ribosomal protein S14	ENSMUSG00000024608	-0.0059938	13.5703	-1.1626	0.245703	0.317909	-6.95672
G3bp1	P97855	GTPase activating protein (SH3 domain) binding protein 1	ENSMUSG00000018583	-0.00863826	11.517	-1.16055	0.246628	0.318842	-6.88297
Rmdn3	Q3UJU9	regulator of microtubule dynamics 3	ENSMUSG00000070730	-0.00847167	11.8511	-1.15235	0.249985	0.322915	-6.87527
Suox	Q8R086	sulfite oxidase	ENSMUSG00000049858	-0.0155842	11.2107	-1.14665	0.252438	0.325814	-6.81235
Nop56	Q9D6Z1	NOP56 ribonucleoprotein	ENSMUSG00000027405	-0.0105396	11.8511	-1.14566	0.252794	0.326005	-6.83523
Fahd1	Q8R0F8	fumarylacetoacetate hydrolase domain containing 1	ENSMUSG00000045316	-0.0108477	10.4505	-1.14457	0.253296	0.326126	-6.79808
Psma4	Q9R1P0	proteasome subunit alpha 4	ENSMUSG00000032301	0.00842531	12.2765	1.1441	0.253306	0.326126	-6.94627
Fis1	Q9CQ92	fission, mitochondrial 1	ENSMUSG00000019054	-0.00635076	11.1883	-1.1428	0.253862	0.326572	-6.92795
Gnb2	P62880	guanine nucleotide binding protein (G protein), beta 2	ENSMUSG00000029713	-0.0144506	12.0611	-1.141	0.255136	0.327942	-6.71028
Htatip2	Q9Z2G9	HIV-1 Tat interactive protein 2	ENSMUSG00000039745	-0.0112054	12.09	-1.13742	0.256299	0.329167	-6.80042
Abcb8	Q9CXJ4	ATP-binding cassette, sub-family B (MDR/TAP), member 8	ENSMUSG00000028973	-0.019833	12.617	-1.12846	0.260226	0.333935	-6.78191
Ubap2l	Q80X50	ubiquitin-associated protein 2-like	ENSMUSG00000042520	-0.0104002	11.1999	-1.12616	0.260928	0.334562	-6.9078
Mtch2	Q791V5	mitochondrial carrier 2	ENSMUSG00000027282	-0.00891198	12.5283	-1.12517	0.261393	0.334882	-6.88921
Serpinf2	Q61247	serine (or cysteine) peptidase inhibitor, clade F, member 2	ENSMUSG00000038224	0.0150392	11.3744	1.119	0.264459	0.338533	-6.67617
Eif5	P59325	eukaryotic translation initiation factor 5	ENSMUSG00000021282	-0.0114338	11.2486	-1.11188	0.267092	0.341624	-6.8299
Rps3a1	P97351	ribosomal protein S3A1	ENSMUSG00000028081	-0.00310726	13.3658	-1.10965	0.267831	0.34229	-7.01593
Rdh11	Q9QYF1	retinol dehydrogenase 11	ENSMUSG00000066441	-0.00745691	11.0689	-1.10567	0.269605	0.344275	-6.96906
Nolc1	E9Q5C9	nucleolar and coiled-body phosphoprotein 1	ENSMUSG00000015176	0.0141442	11.2015	1.10182	0.271709	0.346678	-6.69393
Mybbp1a	Q7TPV4	MYB binding protein (P160) 1a	ENSMUSG00000040463	-0.0100034	10.6458	-1.09956	0.272423	0.347306	-6.85722
NA	O09167	NA	NA	-0.00293105	12.6272	-1.09465	0.274343	0.349469	-7.03321
Rbbp4	Q60972	retinoblastoma binding protein 4, chromatin remodeling factor	ENSMUSG00000057236	-0.00985125	11.6838	-1.08291	0.279684	0.355982	-6.93066
Rps20	P60867	ribosomal protein S20	ENSMUSG00000028234	0.00478897	12.9832	1.08143	0.280178	0.35632	-7.04255
Pgls	Q9CQ60	6-phosphogluconolactonase	ENSMUSG00000031807	-0.0109393	10.2781	-1.08128	0.280551	0.356505	-6.84915
Bckdhb	Q6P3A8	branched chain ketoacid dehydrogenase E1, beta polypeptide	ENSMUSG00000032263	0.00662686	10.7777	1.07503	0.28308	0.358894	-7.0027
Rtcb	Q99LF4	RNA 2',3'-cyclic phosphate and 5'-OH ligase	ENSMUSG00000001783	-0.00779673	11.9267	-1.07593	0.282681	0.358894	-7.0122
Canx	P35564	calnexin	ENSMUSG00000020368	-0.00387298	13.2471	-1.07483	0.28312	0.358894	-7.04762
Pura	P42669	purine rich element binding protein A	ENSMUSG00000043991	-0.0107472	11.4937	-1.07031	0.285659	0.361527	-6.74666
Hsph1	Q61699	heat shock 105kDa/110kDa protein 1	ENSMUSG00000029657	-0.0115463	10.8119	-1.07027	0.285446	0.361527	-6.8397
Actr2	P61161	ARP2 actin-related protein 2	ENSMUSG00000020152	-0.00887154	11.403	-1.06351	0.28844	0.36475	-6.88519
Rpl18a	P62717	ribosomal protein L18A	ENSMUSG00000045128	-0.00446283	12.8622	-1.05912	0.290208	0.36669	-7.06375
Arpc4	P59999	actin related protein 2/3 complex, subunit 4	ENSMUSG00000079426	-0.00699109	12.0903	-1.05144	0.293819	0.370953	-6.99624
Atp6v0d1	P51863	ATPase, H+ transporting, lysosomal V0 subunit D1	ENSMUSG00000013160	-0.0128467	12.3499	-1.04994	0.294697	0.371761	-6.88314
Mrps24	Q9CQV5	mitochondrial ribosomal protein S24	ENSMUSG00000020477	-0.0232983	12.9433	-1.04933	0.295245	0.372152	-6.7423
Dcaf11	Q91VU6	DDB1 and CUL4 associated factor 11	ENSMUSG00000022214	-0.0168608	12.3309	-1.03911	0.299907	0.377723	-6.78248
Eef1b2	O70251	eukaryotic translation elongation factor 1 beta 2	ENSMUSG00000025967	-0.00546174	12.7413	-1.03585	0.300949	0.378731	-7.06535
Prkar1a	Q9DBC7	protein kinase, cAMP dependent regulatory, type I, alpha	ENSMUSG00000020612	-0.0167348	10.8751	-1.03376	0.302424	0.380281	-6.73398
Eif3h	Q91WK2	eukaryotic translation initiation factor 3, subunit H	ENSMUSG00000022312	-0.0129496	11.1052	-1.03035	0.303887	0.381551	-6.82154
Akr1c13	Q8VC28	aldo-keto reductase family 1, member C13	ENSMUSG00000021213	-0.0118199	10.5045	-1.02999	0.303923	0.381551	-6.91824
Ifi47	Q61635	interferon gamma inducible protein 47	ENSMUSG00000078920	-0.00788934	11.185	-1.02724	0.305134	0.382764	-6.97706
Septin11	Q8C1B7	septin 11	ENSMUSG00000058013	-0.0124274	12.4462	-1.02502	0.306174	0.383761	-6.96785
NA	O70362	NA	NA	-0.0166183	10.3929	-1.0159	0.310841	0.3891	-6.76894
Ces1e	Q64176	carboxylesterase 1E	ENSMUSG00000061959	-0.00975596	11.0699	-1.01466	0.311138	0.3891	-6.89451
Ywhaz	P63101	tyrosine 3-monooxygenase/tryptophan 5-monooxygenase activation protein, zeta polypeptide	ENSMUSG00000022285	-0.005405	12.1665	-1.01411	0.311181	0.3891	-7.09795
Scd1	P13516	stearoyl-Coenzyme A desaturase 1	ENSMUSG00000037071	0.0105059	11.1264	1.01176	0.312712	0.390703	-6.79206
Blvra	Q9CY64	biliverdin reductase A	ENSMUSG00000001999	-0.0112858	11.7941	-1.00518	0.315745	0.393807	-6.92103
Cmbl	Q8R1G2	carboxymethylenebutenolidase-like (Pseudomonas)	ENSMUSG00000022235	0.00862338	11.6111	1.00444	0.315915	0.393807	-7.00661
Tmed9	Q99KF1	transmembrane p24 trafficking protein 9	ENSMUSG00000058569	-0.00673595	12.412	-1.00417	0.315952	0.393807	-7.09425
Ptbp1	Q8BGJ5	polypyrimidine tract binding protein 1	ENSMUSG00000006498	-0.0061609	11.9235	-1.00305	0.316458	0.394123	-7.12719
Rplp2	P99027	ribosomal protein, large P2	ENSMUSG00000025508	0.00375236	13.0248	0.997372	0.3192	0.397221	-7.1347
Sec13	Q9D1M0	SEC13 homolog, nuclear pore and COPII coat complex component	ENSMUSG00000030298	0.0101123	11.9206	0.997457	0.319584	0.397383	-6.84054
Mrpl39	Q9JKF7	mitochondrial ribosomal protein L39	ENSMUSG00000022889	-0.0160402	12.0041	-0.995294	0.320493	0.398196	-6.92648
Pafah1b1	P63005	platelet-activating factor acetylhydrolase, isoform 1b, subunit 1	ENSMUSG00000020745	-0.0147919	11.6541	-0.992107	0.322295	0.400117	-6.76593
Acadl	A0A0R4J083	acyl-Coenzyme A dehydrogenase, long-chain	ENSMUSG00000026003	0.00309111	12.6918	0.987987	0.323769	0.401628	-7.144
Mup10	A2BIN1	major urinary protein 10	ENSMUSG00000078680	0.00847603	11.9717	0.983317	0.326179	0.404297	-7.04793
Nudt12	Q9DCN1	nudix (nucleoside diphosphate linked moiety X)-type motif 12	ENSMUSG00000024228	-0.0123668	10.4367	-0.979661	0.328104	0.405877	-6.93071
Pcbp1	P60335	poly(rC) binding protein 1	ENSMUSG00000051695	-0.00534189	12.149	-0.97895	0.328233	0.405877	-7.12798
Slc25a13	Q9QXX4	solute carrier family 25 (mitochondrial carrier, adenine nucleotide translocator), member 13	ENSMUSG00000015112	-0.00205828	12.837	-0.978965	0.328202	0.405877	-7.15285
Ppcs	Q8VDG5	phosphopantothenoylcysteine synthetase	ENSMUSG00000028636	-0.0115145	13.4342	-0.979097	0.328496	0.405881	-6.90794
Acbd5	Q5XG73	acyl-Coenzyme A binding domain containing 5	ENSMUSG00000026781	-0.0071355	12.0393	-0.977844	0.328805	0.405942	-7.10829
Arl1	P61211	ADP-ribosylation factor-like 1	ENSMUSG00000060904	-0.00839867	10.2144	-0.975767	0.330014	0.407113	-6.96392
Adi1	Q99JT9	acireductone dioxygenase 1	ENSMUSG00000020629	-0.0185108	11.4859	-0.974076	0.331142	0.408182	-6.82376
Akr1d1	Q8VCX1	aldo-keto reductase family 1, member D1	ENSMUSG00000038641	-0.012245	11.0487	-0.967496	0.334204	0.411632	-6.8963
Zadh2	Q8BGC4	zinc binding alcohol dehydrogenase, domain containing 2	ENSMUSG00000049090	0.0111752	11.3017	0.965252	0.335526	0.412935	-6.80312
Echdc1	Q9D9V3	enoyl Coenzyme A hydratase domain containing 1	ENSMUSG00000019883	-0.00851916	11.0088	-0.960352	0.337742	0.415335	-6.92498
H4c8	P62806	H4 clustered histone 8	ENSMUSG00000060981	-0.00799838	15.5106	-0.958058	0.338626	0.416095	-7.17227
Myo1b	P46735	myosin IB	ENSMUSG00000018417	0.00747458	10.8355	0.953829	0.340865	0.418517	-7.08718
Epn1	Q80VP1	epsin 1	ENSMUSG00000035203	-0.0127659	11.3349	-0.951802	0.342268	0.41991	-6.86515
Rpl10	Q6ZWV3	ribosomal protein L10	ENSMUSG00000008682	-0.00741651	13.5148	-0.9446	0.34559	0.423653	-7.04138
Hnrnpd	Q60668	heterogeneous nuclear ribonucleoprotein D	ENSMUSG00000000568	-0.00657152	12.1418	-0.943282	0.346142	0.423996	-7.16595
Acta1	P68134	actin alpha 1, skeletal muscle	ENSMUSG00000031972	0.00536239	13.5893	0.939772	0.347917	0.425837	-7.18931
Bzw1	Q9CQC6	basic leucine zipper and W2 domains 1	ENSMUSG00000051223	-0.00997611	11.1517	-0.938457	0.348963	0.42645	-6.91395
St13	Q99L47	suppression of tumorigenicity 13	ENSMUSG00000022403	-0.0069177	11.6929	-0.937982	0.348934	0.42645	-7.09515
F2	P19221	coagulation factor II	ENSMUSG00000027249	-0.011672	11.5391	-0.937687	0.349556	0.426841	-6.80009
Isoc1	Q91V64	isochorismatase domain containing 1	ENSMUSG00000024601	-0.00604198	11.0612	-0.935687	0.350084	0.427152	-7.13581
Prpsap1	Q9D0M1	phosphoribosyl pyrophosphate synthetase-associated protein 1	ENSMUSG00000015869	-0.0159474	10.7262	-0.923651	0.356773	0.434973	-6.85494
Hnrnpf	Q9Z2X1	heterogeneous nuclear ribonucleoprotein F	ENSMUSG00000042079	-0.00613051	12.0822	-0.921874	0.357189	0.435142	-7.16898
Ces1g	Q8VCC2	carboxylesterase 1G	ENSMUSG00000057074	0.00681709	11.8543	0.920813	0.357772	0.435513	-7.13686
Rps8	P62242	ribosomal protein S8	ENSMUSG00000047675	0.00286671	14.0766	0.919604	0.358346	0.435871	-7.20908
Slc25a20	Q9Z2Z6	solute carrier family 25 (mitochondrial carnitine/acylcarnitine translocase), member 20	ENSMUSG00000032602	0.00709967	12.7162	0.918333	0.35906	0.436401	-7.16417
Cmpk1	Q9DBP5	cytidine monophosphate (UMP-CMP) kinase 1	ENSMUSG00000028719	-0.00813082	12.3992	-0.916774	0.359975	0.437172	-7.07637
Dpm1	O70152	dolichol-phosphate (beta-D) mannosyltransferase 1	ENSMUSG00000078919	-0.0140747	11.1681	-0.915063	0.361025	0.437481	-6.96602
Lamp2	P17047	lysosomal-associated membrane protein 2	ENSMUSG00000016534	0.00841821	11.5513	0.914882	0.361069	0.437481	-6.99769
Acacb	E9Q4Z2	acetyl-Coenzyme A carboxylase beta	ENSMUSG00000042010	0.00650746	10.8382	0.915355	0.36066	0.437481	-7.13647
Rbbp7	Q60973	retinoblastoma binding protein 7, chromatin remodeling factor	ENSMUSG00000031353	-0.0113355	11.493	-0.912607	0.362545	0.438555	-6.84844
Ppp1r7	Q3UM45	protein phosphatase 1, regulatory subunit 7	ENSMUSG00000026275	-0.0131628	10.9125	-0.912029	0.362797	0.438555	-6.8849
Hsd17b2	P51658	hydroxysteroid (17-beta) dehydrogenase 2	ENSMUSG00000031844	0.00306412	12.709	0.911413	0.362639	0.438555	-7.21657
Psma3	O70435	proteasome subunit alpha 3	ENSMUSG00000060073	-0.00923215	11.8815	-0.908246	0.364398	0.44015	-7.13666
Bag3	Q9JLV1	BCL2-associated athanogene 3	ENSMUSG00000030847	-0.00766361	10.9085	-0.905707	0.365782	0.441481	-7.11138
Mtdh	Q80WJ7	metadherin	ENSMUSG00000022255	-0.00640049	11.4676	-0.904945	0.366138	0.441484	-7.12942
Tubb4b	P68372	tubulin, beta 4B class IVB	ENSMUSG00000036752	0.00251474	12.6705	0.90438	0.36635	0.441484	-7.22294
Crot	Q9DC50	carnitine O-octanoyltransferase	ENSMUSG00000003623	-0.00957434	11.2655	-0.902294	0.367619	0.442672	-7.08327
Tmbim6	Q9D2C7	transmembrane BAX inhibitor motif containing 6	ENSMUSG00000023010	0.00671694	12.6378	0.895152	0.371353	0.446825	-7.13255
Txndc5	Q91W90	thioredoxin domain containing 5	ENSMUSG00000038991	-0.00446836	11.5845	-0.893569	0.372126	0.44741	-7.20295
Lactb2	Q99KR3	lactamase, beta 2	ENSMUSG00000025937	-0.00875023	11.6248	-0.887351	0.375614	0.451257	-7.07224
Bckdha	Q3U3J1	branched chain ketoacid dehydrogenase E1, alpha polypeptide	ENSMUSG00000060376	-0.00585193	12.3563	-0.88247	0.378111	0.453907	-7.19714
Rpl11	Q9CXW4	ribosomal protein L11	ENSMUSG00000059291	0.00257044	13.5027	0.881273	0.378711	0.454278	-7.24354
Scrn3	Q3TMH2	secernin 3	ENSMUSG00000008226	-0.0123897	10.7497	-0.878331	0.380765	0.456393	-6.89936
Mttp	O08601	microsomal triglyceride transfer protein	ENSMUSG00000028158	0.00245878	12.144	0.873647	0.382847	0.458537	-7.24643
Rpl24	Q8BP67	ribosomal protein L24	ENSMUSG00000098274	0.00341418	13.4644	0.865236	0.387445	0.463333	-7.25195
Rpl8	P62918	ribosomal protein L8	ENSMUSG00000003970	-0.00293782	12.9745	-0.865459	0.387317	0.463333	-7.25732
Hsd17b11	Q9EQ06	hydroxysteroid (17-beta) dehydrogenase 11	ENSMUSG00000029311	0.00999153	11.1293	0.865079	0.3878	0.463403	-7.00881
Hspe1	Q64433	heat shock protein 1 (chaperonin 10)	ENSMUSG00000073676	-0.00334905	12.8245	-0.862003	0.389214	0.464737	-7.2603
Ufm1	P61961	ubiquitin-fold modifier 1	ENSMUSG00000027746	0.0114536	10.0364	0.857475	0.392101	0.467827	-6.92625
Aldh8a1	Q8BH00	aldehyde dehydrogenase 8 family, member A1	ENSMUSG00000037542	0.00210992	12.2403	0.850606	0.395508	0.471533	-7.27005
Sephs1	Q8BH69	selenophosphate synthetase 1	ENSMUSG00000026662	-0.00865966	10.331	-0.842329	0.400451	0.477062	-7.00623
Sult1d1	Q3UZZ6	sulfotransferase family 1D, member 1	ENSMUSG00000029273	-0.0057744	11.8197	-0.839912	0.401525	0.477614	-7.21314
Hnrnpa2b1	O88569	heterogeneous nuclear ribonucleoprotein A2/B1	ENSMUSG00000004980	-0.00589622	13.773	-0.840244	0.401298	0.477614	-7.26354
Sec14l4	Q8R0F9	SEC14-like lipid binding 4	ENSMUSG00000019368	-0.00345684	12.2002	-0.835875	0.40374	0.479883	-7.27154
Rps25	P62852	ribosomal protein S25	ENSMUSG00000009927	0.00287266	12.8556	0.834961	0.404249	0.480123	-7.28321
Prpf19	Q99KP6	pre-mRNA processing factor 19	ENSMUSG00000024735	-0.0073563	11.0549	-0.832541	0.405774	0.481568	-7.12888
Serpinb9	O08797	serine (or cysteine) peptidase inhibitor, clade B, member 9	ENSMUSG00000045827	-0.0140849	12.0467	-0.822118	0.411981	0.488563	-6.9109
Rpl19	P84099	ribosomal protein L19	ENSMUSG00000017404	-0.0044414	13.0358	-0.820425	0.412528	0.488841	-7.22918
Rps9	Q6ZWN5	ribosomal protein S9	ENSMUSG00000006333	-0.0026714	13.3836	-0.817215	0.414304	0.490574	-7.29782
Tpp1	O89023	tripeptidyl peptidase I	ENSMUSG00000030894	0.00321753	12.2568	0.815168	0.415486	0.491601	-7.27951
Pter	Q60866	phosphotriesterase related	ENSMUSG00000026730	-0.0116121	11.1685	-0.814294	0.416259	0.492143	-7.05804
Eif4a2	P10630	eukaryotic translation initiation factor 4A2	ENSMUSG00000022884	0.00510942	11.5741	0.812945	0.416819	0.492433	-7.23554
Arpc3	Q9JM76	actin related protein 2/3 complex, subunit 3	ENSMUSG00000029465	-0.00818424	10.4153	-0.801815	0.423377	0.499802	-7.09698
Hmox2	O70252	heme oxygenase 2	ENSMUSG00000004070	-0.00982313	11.294	-0.793834	0.428068	0.504578	-7.04592
NA	A0A0U1RP81	NA	NA	-0.00662003	11.1581	-0.793829	0.427941	0.504578	-7.13413
Cers2	Q924Z4	ceramide synthase 2	ENSMUSG00000015714	-0.00817251	12.218	-0.788078	0.431505	0.508246	-7.01487
Pycrl	Q9DCC4	pyrroline-5-carboxylate reductase-like	ENSMUSG00000022571	-0.0124851	10.7453	-0.781505	0.435258	0.512281	-7.04765
Glo1	Q9CPU0	glyoxalase 1	ENSMUSG00000024026	0.00384234	12.6412	0.78013	0.435789	0.512519	-7.32243
Ufc1	Q9CR09	ubiquitin-fold modifier conjugating enzyme 1	ENSMUSG00000062963	-0.00746669	10.8384	-0.77868	0.437018	0.513579	-7.04721
Vwa8	Q8CC88	von Willebrand factor A domain containing 8	ENSMUSG00000058997	0.0035907	11.2254	0.766196	0.444029	0.521425	-7.3302
Nucks1	Q80XU3	nuclear casein kinase and cyclin-dependent kinase substrate 1	ENSMUSG00000026434	0.00789353	10.5618	0.762734	0.446343	0.523749	-7.10367
Sacm1l	Q9EP69	SAC1 suppressor of actin mutations 1-like (yeast)	ENSMUSG00000025240	-0.00567337	11.4724	-0.760281	0.447611	0.524843	-7.27009
G3bp2	P97379	GTPase activating protein (SH3 domain) binding protein 2	ENSMUSG00000029405	-0.00833207	11.0973	-0.758844	0.448542	0.525541	-7.20516
Psmd8	Q9CX56	proteasome (prosome, macropain) 26S subunit, non-ATPase, 8	ENSMUSG00000030591	-0.00791915	11.1575	-0.756995	0.449861	0.526691	-7.04819
Entpd5	Q9WUZ9	ectonucleoside triphosphate diphosphohydrolase 5	ENSMUSG00000021236	0.0072563	11.7563	0.755274	0.450657	0.527228	-7.19751
Derl1	Q99J56	Der1-like domain family, member 1	ENSMUSG00000022365	-0.00906843	13.1517	-0.753975	0.451711	0.527277	-7.0324
Pitrm1	Q8K411	pitrilysin metallepetidase 1	ENSMUSG00000021193	-0.00830058	11.017	-0.753948	0.4516	0.527277	-7.139
Tcp1	P11983	t-complex protein 1	ENSMUSG00000068039	-0.00438785	11.5227	-0.753427	0.451673	0.527277	-7.31956
Ddah1	Q9CWS0	dimethylarginine dimethylaminohydrolase 1	ENSMUSG00000028194	-0.00478274	11.1969	-0.749822	0.453889	0.529424	-7.26294
Adsl	P54822	adenylosuccinate lyase	ENSMUSG00000022407	-0.00983679	10.8271	-0.744714	0.4572	0.532889	-7.06229
Arpc2	Q9CVB6	actin related protein 2/3 complex, subunit 2	ENSMUSG00000006304	-0.0058191	11.9766	-0.741368	0.458933	0.53451	-7.33544
Cse1l	Q9ERK4	chromosome segregation 1-like (S. cerevisiae)	ENSMUSG00000002718	-0.00908926	10.8556	-0.737729	0.461559	0.535971	-7.0156
Tomm40	Q9QYA2	translocase of outer mitochondrial membrane 40	ENSMUSG00000002984	-0.00631855	11.5693	-0.737966	0.46122	0.535971	-7.12967
Gphn	A0JNY3	gephyrin	ENSMUSG00000047454	-0.00633748	11.16	-0.73752	0.461288	0.535971	-7.31316
Macroh2a1	Q9QZQ8	macroH2A.1 histone	ENSMUSG00000015937	-0.00605107	11.9246	-0.737037	0.461558	0.535971	-7.34505
Adhfe1	Q8R0N6	alcohol dehydrogenase, iron containing, 1	ENSMUSG00000025911	-0.00750793	11.6008	-0.725751	0.468601	0.543744	-7.18256
Apoa1	Q00623	apolipoprotein A-I	ENSMUSG00000032083	-0.00498921	12.7772	-0.723264	0.469978	0.544937	-7.34382
NA	P62862	NA	NA	-0.00563259	12.3234	-0.722341	0.470576	0.545226	-7.29017
Pabpc1	P29341	poly(A) binding protein, cytoplasmic 1	ENSMUSG00000022283	-0.00332406	12.8087	-0.719156	0.472477	0.547023	-7.36664
Aox1	G3X8P9	aldehyde oxidase 1	ENSMUSG00000063558	-0.00913523	10.7912	-0.716091	0.474654	0.549137	-7.05075
Dnaja2	Q9QYJ0	DnaJ heat shock protein family (Hsp40) member A2	ENSMUSG00000031701	-0.00627416	11.5992	-0.712478	0.47665	0.551038	-7.30652
P4hb	P09103	prolyl 4-hydroxylase, beta polypeptide	ENSMUSG00000025130	-0.00128362	13.127	-0.708972	0.478764	0.553073	-7.38035
Iars2	Q8BIJ6	isoleucine-tRNA synthetase 2, mitochondrial	ENSMUSG00000026618	-0.00769516	10.9772	-0.706564	0.480499	0.554668	-7.13384
Nceh1	Q8BLF1	neutral cholesterol ester hydrolase 1	ENSMUSG00000027698	-0.0105527	12.0074	-0.703784	0.482375	0.556219	-7.06298
Rps15	P62843	ribosomal protein S15	ENSMUSG00000063457	0.004453	10.6306	0.702878	0.482555	0.556219	-7.37642
Psmd7	P26516	proteasome (prosome, macropain) 26S subunit, non-ATPase, 7	ENSMUSG00000039067	-0.00949979	10.7462	-0.702246	0.483188	0.556243	-7.12873
Tomm20	Q9DCC8	translocase of outer mitochondrial membrane 20	ENSMUSG00000093904	-0.00591419	11.4178	-0.701857	0.483287	0.556243	-7.24375
Stbd1	Q8C7E7	starch binding domain 1	ENSMUSG00000047963	0.00628596	12.0825	0.700606	0.48407	0.556734	-7.25802
Bet1	O35623	Bet1 golgi vesicular membrane trafficking protein	ENSMUSG00000032757	0.00776145	11.4069	0.69926	0.484949	0.557335	-7.21235
Psmd4	O35226	proteasome (prosome, macropain) 26S subunit, non-ATPase, 4	ENSMUSG00000005625	0.00375635	11.8295	0.696528	0.486581	0.558799	-7.29326
Sec31a	Q3UPL0	Sec31 homolog A (S. cerevisiae)	ENSMUSG00000035325	-0.00500073	11.0823	-0.695044	0.487474	0.559414	-7.34629
Ttpa	Q8BWP5	tocopherol (alpha) transfer protein	ENSMUSG00000073988	0.00521398	11.4866	0.68643	0.492883	0.565207	-7.34568
NA	D6REH1	NA	NA	0.00416961	11.5338	0.682966	0.49506	0.567287	-7.36192
H2-K1	P01901	histocompatibility 2, K1, K region	ENSMUSG00000061232	-0.0097875	12.5002	-0.680295	0.497072	0.568946	-7.04276
Letm1	Q9Z2I0	leucine zipper-EF-hand containing transmembrane protein 1	ENSMUSG00000005299	-0.0027565	11.962	-0.679497	0.497236	0.568946	-7.38452
Eef1d	A0A0R4J1E2	eukaryotic translation elongation factor 1 delta (guanine nucleotide exchange protein)	ENSMUSG00000055762	-0.00237539	12.322	-0.676493	0.499127	0.570692	-7.40282
Timm13	P62075	translocase of inner mitochondrial membrane 13	ENSMUSG00000020219	0.00482449	12.3012	0.672512	0.501742	0.573262	-7.29808
Reep5	G3X8R0	receptor accessory protein 5	ENSMUSG00000005873	-0.00649438	10.7333	-0.67114	0.502708	0.57359	-7.19883
Cpt1a	P97742	carnitine palmitoyltransferase 1a, liver	ENSMUSG00000024900	-0.00275522	11.7362	-0.670214	0.50313	0.57359	-7.39493
Aldh6a1	Q9EQ20	aldehyde dehydrogenase family 6, subfamily A1	ENSMUSG00000021238	0.00146442	12.9355	0.670273	0.503079	0.57359	-7.40701
Arfgap2	Q99K28	ADP-ribosylation factor GTPase activating protein 2	ENSMUSG00000027255	-0.00853636	11.3166	-0.665749	0.506217	0.576269	-7.12823
Cops4	O88544	COP9 signalosome subunit 4	ENSMUSG00000035297	-0.00741321	11.4082	-0.666269	0.505867	0.576269	-7.1441
Lima1	Q9ERG0	LIM domain and actin binding 1	ENSMUSG00000023022	-0.00717079	11.3638	-0.661889	0.508598	0.578558	-7.20515
Cyp4a14	O35728	cytochrome P450, family 4, subfamily a, polypeptide 14	ENSMUSG00000028715	-0.0143345	11.5998	-0.654728	0.513295	0.583477	-7.15153
Ncl	P09405	nucleolin	ENSMUSG00000026234	-0.0040672	12.8321	-0.651905	0.514853	0.584822	-7.41219
Slc22a18	Q78KK3	solute carrier family 22 (organic cation transporter), member 18	ENSMUSG00000000154	0.0102441	9.68311	0.641256	0.521972	0.592478	-7.14502
Dtx3l	Q3UIR3	deltex 3-like, E3 ubiquitin ligase	ENSMUSG00000049502	-0.00904137	10.3025	-0.640006	0.522818	0.593008	-7.15594
Abcc2	Q8VI47	ATP-binding cassette, sub-family C (CFTR/MRP), member 2	ENSMUSG00000025194	-0.00590425	11.2639	-0.63209	0.527765	0.597866	-7.34855
Rplp1	P47955	ribosomal protein, large, P1	ENSMUSG00000007892	-0.00362832	12.0402	-0.631849	0.527867	0.597866	-7.41381
Acot4	Q8BWN8	acyl-CoA thioesterase 4	ENSMUSG00000052392	-0.00760504	11.2233	-0.630186	0.529259	0.59901	-7.13428
Ctsh	P49935	cathepsin H	ENSMUSG00000032359	-0.00727507	11.2183	-0.628943	0.529993	0.599406	-7.17559
Atl2	Q6PA06	atlastin GTPase 2	ENSMUSG00000059811	0.00620309	10.9976	0.62794	0.530517	0.599564	-7.30628
Eif5a	P63242	eukaryotic translation initiation factor 5A	ENSMUSG00000078812	-0.00508152	11.1781	-0.624081	0.53301	0.601947	-7.31712
Sec22b	O08547	SEC22 homolog B, vesicle trafficking protein	ENSMUSG00000027879	-0.00622111	11.5627	-0.621428	0.534839	0.603577	-7.2418
Srrm1	Q52KI8	serine/arginine repetitive matrix 1	ENSMUSG00000028809	-0.00684743	11.0289	-0.620418	0.535673	0.604082	-7.0755
Cyp3a25	O09158	cytochrome P450, family 3, subfamily a, polypeptide 25	ENSMUSG00000029630	-0.00453155	11.0167	-0.618476	0.536737	0.604845	-7.3021
Rab10	P61027	RAB10, member RAS oncogene family	ENSMUSG00000020671	-0.00657718	12.0248	-0.614143	0.539627	0.607413	-7.24245
Ap1m1	P35585	adaptor-related protein complex AP-1, mu subunit 1	ENSMUSG00000003033	0.00443251	10.7051	0.613755	0.539793	0.607413	-7.36075
Rpl7a	P12970	ribosomal protein L7A	ENSMUSG00000062647	0.0016242	13.4939	0.612966	0.540255	0.607495	-7.44375
Acad9	Q8JZN5	acyl-Coenzyme A dehydrogenase family, member 9	ENSMUSG00000027710	0.00366855	11.0437	0.61134	0.541375	0.608317	-7.37262
NA	D3Z2H9	NA	NA	-0.00426332	12.5072	-0.602818	0.547004	0.614201	-7.42015
Bphl	Q8R164	biphenyl hydrolase-like (serine hydrolase, breast epithelial mucin-associated antigen)	ENSMUSG00000038286	0.00256153	11.6896	0.589148	0.556107	0.623974	-7.4433
Cobll1	Q3UMF0	Cobl-like 1	ENSMUSG00000034903	0.00683283	11.0902	0.585605	0.55869	0.625525	-7.18564
Aars	Q8BGQ7	alanyl-tRNA synthetase	ENSMUSG00000031960	-0.00401325	11.3737	-0.585909	0.558294	0.625525	-7.41944
Rab11b	P46638	RAB11B, member RAS oncogene family	ENSMUSG00000077450	-0.00300084	11.4853	-0.586043	0.558188	0.625525	-7.45526
Ywhae	P62259	tyrosine 3-monooxygenase/tryptophan 5-monooxygenase activation protein, epsilon polypeptide	ENSMUSG00000020849	-0.00330096	12.254	-0.584121	0.559478	0.625958	-7.45687
Rpl35	Q6ZWV7	ribosomal protein L35	ENSMUSG00000062997	0.0030678	12.9632	0.577741	0.563774	0.630313	-7.45985
Nucb1	Q02819	nucleobindin 1	ENSMUSG00000030824	-0.00470898	11.6518	-0.573411	0.566725	0.633161	-7.4296
Pcyox1	Q9CQF9	prenylcysteine oxidase 1	ENSMUSG00000029998	-0.00385545	11.4621	-0.572487	0.567338	0.633392	-7.43521
Fbl	P35550	fibrillarin	ENSMUSG00000046865	0.0046501	12.0511	0.564551	0.572734	0.638961	-7.41721
Spcs1	Q9D958	signal peptidase complex subunit 1 homolog (S. cerevisiae)	ENSMUSG00000021917	-0.00428168	10.7095	-0.561269	0.575139	0.641186	-7.18475
NA	F7BJK1	NA	NA	-0.00789655	11.8208	-0.559608	0.576328	0.642053	-7.16003
Ldhd	Q7TNG8	lactate dehydrogenase D	ENSMUSG00000031958	0.00442303	11.5353	0.549682	0.582899	0.648911	-7.38006
Rap1gds1	E9Q912	RAP1, GTP-GDP dissociation stimulator 1	ENSMUSG00000028149	-0.00863673	11.7562	-0.547598	0.58454	0.650225	-7.15579
Usp10	P52479	ubiquitin specific peptidase 10	ENSMUSG00000031826	-0.00482996	10.1828	-0.546917	0.584911	0.650225	-7.23096
Rpl32	P62911	ribosomal protein L32	ENSMUSG00000057841	0.00248661	12.418	0.545386	0.585804	0.650755	-7.4685
Fdps	Q920E5	farnesyl diphosphate synthetase	ENSMUSG00000059743	0.00187287	12.1426	0.543577	0.587043	0.651667	-7.48384
Vamp8	O70404	vesicle-associated membrane protein 8	ENSMUSG00000050732	-0.00541822	11.9304	-0.543146	0.587538	0.651755	-7.23711
L2hgdh	Q91YP0	L-2-hydroxyglutarate dehydrogenase	ENSMUSG00000020988	-0.00624446	11.5083	-0.540022	0.589648	0.653631	-7.27105
Metap2	O08663	methionine aminopeptidase 2	ENSMUSG00000036112	0.00603435	10.871	0.524325	0.600612	0.664842	-7.13046
Xdh	Q00519	xanthine dehydrogenase	ENSMUSG00000024066	-0.00339998	11.7248	-0.523995	0.600588	0.664842	-7.4685
Pcyt1a	P49586	phosphate cytidylyltransferase 1, choline, alpha isoform	ENSMUSG00000005615	-0.00654414	11.4133	-0.51135	0.609657	0.674377	-7.15502
Hadha	Q8BMS1	hydroxyacyl-CoA dehydrogenase trifunctional multienzyme complex subunit alpha	ENSMUSG00000025745	0.000866488	12.7984	0.510327	0.61011	0.6744	-7.50136
Sec63	Q8VHE0	SEC63-like (S. cerevisiae)	ENSMUSG00000019802	-0.00365924	11.594	-0.504923	0.613955	0.678171	-7.39784
Gpam	Q61586	glycerol-3-phosphate acyltransferase, mitochondrial	ENSMUSG00000024978	0.0049167	11.1893	0.504423	0.614411	0.678195	-7.23073
Gamt	O35969	guanidinoacetate methyltransferase	ENSMUSG00000020150	-0.0103261	11.6599	-0.500285	0.617373	0.680984	-7.15793
Rpl27a	P14115	ribosomal protein L27A	ENSMUSG00000046364	0.00404248	13.2098	0.497158	0.619451	0.682794	-7.3294
Rps7	P62082	ribosomal protein S7	ENSMUSG00000061477	0.00147198	12.4831	0.495777	0.620331	0.683282	-7.50411
Rps16	P14131	ribosomal protein S16	ENSMUSG00000037563	-0.00240804	13.0504	-0.494624	0.621144	0.683696	-7.50694
Amy2a5	P00688	amylase 2a5	ENSMUSG00000074268	-0.00653342	11.3583	-0.491093	0.623856	0.686198	-7.18931
Gck	P52792	glucokinase	ENSMUSG00000041798	-0.00635973	11.4242	-0.488326	0.625771	0.68782	-7.20669
Ran	P62827	RAN, member RAS oncogene family	ENSMUSG00000029430	0.00323539	11.874	0.487395	0.626273	0.687888	-7.46964
Vars	Q9Z1Q9	valyl-tRNA synthetase	ENSMUSG00000007029	-0.00241895	11.4369	-0.484996	0.627962	0.688789	-7.48353
Psma2	P49722	proteasome subunit alpha 2	ENSMUSG00000015671	-0.00401088	11.2781	-0.484979	0.627975	0.688789	-7.4899
Qdpr	Q8BVI4	quinoid dihydropteridine reductase	ENSMUSG00000015806	0.00156326	12.3347	0.479108	0.63213	0.69286	-7.51677
Ddx21	Q9JIK5	DExD box helicase 21	ENSMUSG00000020075	-0.00401366	10.7821	-0.475911	0.634498	0.694969	-7.32642
Gstk1	Q9DCM2	glutathione S-transferase kappa 1	ENSMUSG00000029864	-0.00190906	12.2717	-0.47495	0.63509	0.69513	-7.511
Cars	Q9ER72	cysteinyl-tRNA synthetase	ENSMUSG00000010755	-0.00755763	11.3854	-0.4727	0.6368	0.696514	-7.27152
NA	A0A0A6YVS2	NA	NA	0.00468992	11.1564	0.471689	0.637512	0.696805	-7.34154
Hint2	Q9D0S9	histidine triad nucleotide binding protein 2	ENSMUSG00000028470	-0.00641394	12.667	-0.470907	0.638137	0.697001	-7.26032
Cyp2c54	Q6XVG2	cytochrome P450, family 2, subfamily c, polypeptide 54	ENSMUSG00000067225	0.00688806	12.269	0.463784	0.643246	0.701601	-7.11688
Acsf2	Q8VCW8	acyl-CoA synthetase family member 2	ENSMUSG00000076435	-0.00202608	12.4262	-0.46412	0.642819	0.701601	-7.52387
Itgb1	P09055	integrin beta 1 (fibronectin receptor beta)	ENSMUSG00000025809	-0.00432831	11.3532	-0.462755	0.643922	0.701848	-7.31919
Srprb	P47758	signal recognition particle receptor, B subunit	ENSMUSG00000032553	-0.00251393	11.5081	-0.458176	0.647113	0.704834	-7.45712
Farsa	Q8C0C7	phenylalanyl-tRNA synthetase, alpha subunit	ENSMUSG00000003808	-0.00385893	11.0545	-0.452059	0.651584	0.70921	-7.34926
Psmb3	Q9R1P1	proteasome (prosome, macropain) subunit, beta type 3	ENSMUSG00000069744	-0.00566087	11.4579	-0.449524	0.653402	0.710694	-7.35582
Blvrb	Q923D2	biliverdin reductase B (flavin reductase (NADPH))	ENSMUSG00000040466	-0.00565022	11.739	-0.446437	0.65567	0.712665	-7.27109
Cpox	P36552	coproporphyrinogen oxidase	ENSMUSG00000022742	0.00511739	11.8303	0.435421	0.663564	0.720343	-7.39203
Pipox	Q9D826	pipecolic acid oxidase	ENSMUSG00000017453	-0.00154016	12.1793	-0.435205	0.663656	0.720343	-7.53363
Grhpr	Q91Z53	glyoxylate reductase/hydroxypyruvate reductase	ENSMUSG00000035637	0.00271115	12.1867	0.428299	0.668704	0.725318	-7.46659
Cyp4b1	Q64462	cytochrome P450, family 4, subfamily b, polypeptide 1	ENSMUSG00000028713	-0.00917257	10.6948	-0.426664	0.670068	0.726295	-7.23267
Sec11a	Q9R0P6	SEC11 homolog A, signal peptidase complex subunit	ENSMUSG00000025724	-0.00522697	11.8097	-0.423288	0.672468	0.728343	-7.25159
Tst	P52196	thiosulfate sulfurtransferase, mitochondrial	ENSMUSG00000044986	-0.0016797	12.8622	-0.42251	0.67289	0.728343	-7.52485
Nomo1	Q6GQT9	nodal modulator 1	ENSMUSG00000030835	0.00363141	11.0618	0.421024	0.674029	0.729071	-7.39968
Cdc42	P60766	cell division cycle 42	ENSMUSG00000006699	0.00362945	11.2107	0.40686	0.684536	0.738907	-7.23814
Sec24c	G3X972	Sec24 related gene family, member C (S. cerevisiae)	ENSMUSG00000039367	-0.00404372	11.1364	-0.406688	0.684541	0.738907	-7.37941
Psmd6	Q99JI4	proteasome (prosome, macropain) 26S subunit, non-ATPase, 6	ENSMUSG00000021737	-0.00337849	11.85	-0.407063	0.684221	0.738907	-7.46015
Sar1b	Q9CQC9	secretion associated Ras related GTPase 1B	ENSMUSG00000020386	-0.00236716	12.6624	-0.404492	0.686084	0.740062	-7.5154
Aldh4a1	Q8CHT0	aldehyde dehydrogenase 4 family, member A1	ENSMUSG00000028737	0.0010304	12.5691	0.401419	0.68833	0.741973	-7.55099
Rpl13a	P19253	ribosomal protein L13A	ENSMUSG00000074129	0.00145163	13.0474	0.400165	0.689255	0.742458	-7.54754
Aadac	Q99PG0	arylacetamide deacetylase	ENSMUSG00000027761	-0.00110184	13.2626	-0.387592	0.698528	0.751928	-7.55645
Scpep1	Q920A5	serine carboxypeptidase 1	ENSMUSG00000000278	-0.00541584	10.5407	-0.37519	0.707864	0.761454	-7.23008
Ppm1g	Q61074	protein phosphatase 1G (formerly 2C), magnesium-dependent, gamma isoform	ENSMUSG00000029147	0.0063835	11.1846	0.37102	0.711023	0.764325	-7.20749
Idh3a	Q9D6R2	isocitrate dehydrogenase 3 (NAD+) alpha	ENSMUSG00000032279	0.00300869	12.2488	0.369666	0.711868	0.764708	-7.46698
Mrps5	Q99N87	mitochondrial ribosomal protein S5	ENSMUSG00000027374	-0.00759382	12.0879	-0.366566	0.714321	0.766358	-7.16067
Eif3j1	Q3UGC7	eukaryotic translation initiation factor 3, subunit J1	ENSMUSG00000027236	-0.00490905	11.764	-0.365686	0.714876	0.766358	-7.38852
Psma7	Q9Z2U0	proteasome subunit alpha 7	ENSMUSG00000027566	-0.00206702	12.2092	-0.365886	0.714652	0.766358	-7.55033
Aldh1a7	O35945	aldehyde dehydrogenase family 1, subfamily A7	ENSMUSG00000024747	0.00125694	11.8835	0.362006	0.717546	0.768694	-7.55974
Fth1	P09528	ferritin heavy polypeptide 1	ENSMUSG00000024661	0.00241123	12.1796	0.349909	0.726609	0.777869	-7.5418
Ces2a	Q8QZR3	carboxylesterase 2A	ENSMUSG00000055730	-0.00191888	11.5754	-0.347408	0.72848	0.779339	-7.54801
Bsg	P18572	basigin	ENSMUSG00000023175	-0.00185487	12.2498	-0.344834	0.730405	0.780864	-7.5684
Spag9	Q58A65	sperm associated antigen 9	ENSMUSG00000020859	-0.00434391	11.753	-0.342274	0.732433	0.782496	-7.28347
Xylb	Q3TNA1	xylulokinase homolog (H. influenzae)	ENSMUSG00000035769	-0.00296804	11.4382	-0.340061	0.734028	0.783665	-7.4808
Selenbp1	P17563	selenium binding protein 1	ENSMUSG00000068874	-0.00328795	12.026	-0.337354	0.736153	0.785337	-7.28607
Eif4h	Q9WUK2	eukaryotic translation initiation factor 4H	ENSMUSG00000040731	0.00478376	14.0189	0.336763	0.736599	0.785337	-7.31811
Dnm1l	Q8K1M6	dynamin 1-like	ENSMUSG00000022789	0.00277629	10.7098	0.335006	0.737852	0.786137	-7.43676
Eif4e	P63073	eukaryotic translation initiation factor 4E	ENSMUSG00000028156	-0.00223356	10.7512	-0.333287	0.739126	0.786957	-7.46108
Gsta4	P24472	glutathione S-transferase, alpha 4	ENSMUSG00000032348	-0.00204861	11.8594	-0.329455	0.742008	0.789488	-7.523
Gclm	O09172	glutamate-cysteine ligase, modifier subunit	ENSMUSG00000028124	-0.00278724	11.2687	-0.315821	0.752377	0.799432	-7.3894
Gne	Q91WG8	glucosamine (UDP-N-acetyl)-2-epimerase/N-acetylmannosamine kinase	ENSMUSG00000028479	-0.00235109	11.1942	-0.315874	0.75229	0.799432	-7.5133
Acot12	Q9DBK0	acyl-CoA thioesterase 12	ENSMUSG00000021620	-0.00242141	11.1491	-0.315096	0.752896	0.79944	-7.47326
NA	B8JJN0	NA	NA	-0.00411257	11.5729	-0.313549	0.754108	0.800184	-7.39507
Dbi	P31786	diazepam binding inhibitor	ENSMUSG00000026385	-0.00409423	10.8555	-0.311721	0.755554	0.801174	-7.2604
Gnai3	Q9DC51	guanine nucleotide binding protein (G protein), alpha inhibiting 3	ENSMUSG00000000001	-0.00344614	11.1265	-0.302981	0.762185	0.807658	-7.27396
Chmp2b	Q8BJF9	charged multivesicular body protein 2B	ENSMUSG00000004843	-0.00458625	13.9103	-0.289685	0.772341	0.817639	-7.26194
Vapa	Q9WV55	vesicle-associated membrane protein, associated protein A	ENSMUSG00000024091	-0.00360521	11.4429	-0.289237	0.77265	0.817639	-7.27309
NA	P53808	NA	NA	-0.00319773	12.0436	-0.288168	0.773507	0.817992	-7.22846
Slc25a12	Q8BH59	solute carrier family 25 (mitochondrial carrier, Aralar), member 12	ENSMUSG00000027010	0.00174629	12.2838	0.284019	0.776547	0.820652	-7.58656
Slc9a3r1	P70441	solute carrier family 9 (sodium/hydrogen exchanger), member 3 regulator 1	ENSMUSG00000020733	-0.00298161	11.1685	-0.282259	0.777938	0.821566	-7.42258
Pcbp2	Q61990	poly(rC) binding protein 2	ENSMUSG00000056851	0.0021325	11.1041	0.279767	0.779838	0.823016	-7.47038
Pdxk	Q8K183	pyridoxal (pyridoxine, vitamin B6) kinase	ENSMUSG00000032788	0.00306274	11.111	0.27484	0.783645	0.826476	-7.41023
Rps27l	Q6ZWY3	ribosomal protein S27-like	ENSMUSG00000036781	0.00110172	12.9285	0.268851	0.788191	0.83071	-7.56822
Tmem214	Q8BM55	transmembrane protein 214	ENSMUSG00000038828	0.00271531	10.8412	0.265387	0.790937	0.833042	-7.32564
Gstm6	O35660	glutathione S-transferase, mu 6	ENSMUSG00000068762	0.00310723	11.4347	0.26255	0.79311	0.833646	-7.35532
Psme1	P97371	proteasome (prosome, macropain) activator subunit 1 (PA28 alpha)	ENSMUSG00000022216	-0.00132883	11.8231	-0.262885	0.792785	0.833646	-7.56793
Rpl14	Q9CR57	ribosomal protein L14	ENSMUSG00000025794	0.000963324	13.7496	0.263046	0.792656	0.833646	-7.59269
Rps13	P62301	ribosomal protein S13	ENSMUSG00000090862	0.00071039	13.3554	0.259128	0.795673	0.835778	-7.59506
Lmf1	Q3U3R4	lipase maturation factor 1	ENSMUSG00000002279	0.00342229	10.1614	0.257258	0.797197	0.836816	-7.33713
Pgd	Q9DCD0	phosphogluconate dehydrogenase	ENSMUSG00000028961	0.00227181	11.719	0.252411	0.80088	0.83964	-7.50128
Psmd11	Q8BG32	proteasome (prosome, macropain) 26S subunit, non-ATPase, 11	ENSMUSG00000017428	-0.00140218	11.5784	-0.252283	0.800961	0.83964	-7.56076
Dnm2	P39054	dynamin 2	ENSMUSG00000033335	-0.00283872	11.1063	-0.243886	0.807504	0.845364	-7.39694
NA	A0A3B2WBL1	NA	NA	-0.000888032	12.2886	-0.243882	0.807451	0.845364	-7.59892
Cyp7b1	Q60991	cytochrome P450, family 7, subfamily b, polypeptide 1	ENSMUSG00000039519	-0.000982366	12.1024	-0.233308	0.815646	0.853317	-7.58957
NA	P63323	NA	NA	-0.00150168	12.9157	-0.22748	0.820189	0.857495	-7.50116
NA	A0A0R4J2D3	NA	NA	0.00120327	11.4712	0.225926	0.821378	0.858164	-7.60003
Ywhaq	P68254	tyrosine 3-monooxygenase/tryptophan 5-monooxygenase activation protein theta	ENSMUSG00000076432	-0.0022219	11.8238	-0.222375	0.824187	0.860524	-7.43112
Rps2	P25444	ribosomal protein S2	ENSMUSG00000044533	0.000523547	12.7205	0.219694	0.826224	0.862075	-7.60743
Rpl28	P41105	ribosomal protein L28	ENSMUSG00000030432	-0.000931216	12.566	-0.216398	0.828792	0.864177	-7.59525
Prkaca	P05132	protein kinase, cAMP dependent, catalytic, alpha	ENSMUSG00000005469	-0.00259171	10.0631	-0.212541	0.831903	0.866843	-7.21314
Ptrh2	Q8R2Y8	peptidyl-tRNA hydrolase 2	ENSMUSG00000072582	0.00164651	11.0354	0.210757	0.833224	0.867641	-7.42742
Rpl7	P14148	ribosomal protein L7	ENSMUSG00000043716	0.000536354	13.1211	0.20454	0.838038	0.872073	-7.61064
NA	E9Q852	NA	NA	-0.00272724	11.985	-0.20154	0.840459	0.874011	-7.30436
Glul	P15105	glutamate-ammonia ligase (glutamine synthetase)	ENSMUSG00000026473	0.00384886	13.1069	0.197482	0.843645	0.8756	-7.25124
Pafah2	Q8VDG7	platelet-activating factor acetylhydrolase 2	ENSMUSG00000037366	0.00248299	10.419	0.198002	0.843224	0.8756	-7.2588
Pds5b	Q4VA53	PDS5 cohesin associated factor B	ENSMUSG00000034021	0.00237415	10.6957	0.196257	0.844574	0.8756	-7.31469
Fabp2	P55050	fatty acid binding protein 2, intestinal	ENSMUSG00000023057	0.00208538	11.1094	0.195274	0.845333	0.8756	-7.35799
Rpsa	P14206	ribosomal protein SA	ENSMUSG00000032518	0.000984404	12.7751	0.196019	0.844709	0.8756	-7.54963
Rpl13	P47963	ribosomal protein L13	ENSMUSG00000000740	0.000553553	13.561	0.195187	0.845349	0.8756	-7.5962
Rpl36a	P83882	ribosomal protein L36A	ENSMUSG00000079435	-0.00108657	12.4308	-0.191478	0.84827	0.878043	-7.51447
Saa1	P05366	serum amyloid A 1	ENSMUSG00000074115	-0.00210565	12.2607	-0.183035	0.854924	0.884345	-7.36468
Creg1	O88668	cellular repressor of E1A-stimulated genes 1	ENSMUSG00000040713	-0.00315982	11.6413	-0.180122	0.85721	0.885482	-7.3339
Snu13	Q9D0T1	SNU13 homolog, small nuclear ribonucleoprotein (U4/U6.U5)	ENSMUSG00000063480	-0.00176194	11.9548	-0.179451	0.857722	0.885482	-7.38041
Retsat	Q64FW2	retinol saturase (all trans retinol 13,14 reductase)	ENSMUSG00000056666	-0.00151687	11.1232	-0.180599	0.856792	0.885482	-7.52975
Erp44	Q9D1Q6	endoplasmic reticulum protein 44	ENSMUSG00000028343	-0.00192547	11.1956	-0.175473	0.860829	0.888103	-7.46132
Aldh9a1	Q9JLJ2	aldehyde dehydrogenase 9, subfamily A1	ENSMUSG00000026687	0.000861444	12.5312	0.173605	0.862268	0.889001	-7.60035
Dpys	Q9EQF5	dihydropyrimidinase	ENSMUSG00000022304	0.000751903	11.7371	0.172115	0.863442	0.889624	-7.57841
Kpna1	Q60960	karyopherin (importin) alpha 1	ENSMUSG00000022905	0.00225444	11.3219	0.165773	0.868478	0.89375	-7.34721
4931406C07Rik	Q91V76	RIKEN cDNA 4931406C07 gene	ENSMUSG00000031938	-0.00124323	11.149	-0.165572	0.86859	0.89375	-7.53664
Tra2b	P62996	transformer 2 beta	ENSMUSG00000022858	0.00183331	11.6858	0.163901	0.869968	0.894579	-7.26146
Top1	Q04750	topoisomerase (DNA) I	ENSMUSG00000070544	-0.00161463	10.0659	-0.15989	0.873127	0.897237	-7.22802
Elavl1	P70372	ELAV (embryonic lethal, abnormal vision)-like 1 (Hu antigen R)	ENSMUSG00000040028	0.00169586	11.4612	0.157077	0.875333	0.898913	-7.30786
Dkc1	Q9ESX5	dyskeratosis congenita 1, dyskerin	ENSMUSG00000031403	-0.00160235	11.1186	-0.155053	0.876899	0.89993	-7.37514
Ctsd	P18242	cathepsin D	ENSMUSG00000007891	-0.00100158	11.7894	-0.151913	0.879335	0.901838	-7.60563
Eif3a	P23116	eukaryotic translation initiation factor 3, subunit A	ENSMUSG00000024991	0.000755306	11.512	0.139734	0.888943	0.911094	-7.60561
Adh5	P28474	alcohol dehydrogenase 5 (class III), chi polypeptide	ENSMUSG00000028138	0.000450173	12.9266	0.130631	0.896134	0.917862	-7.61909
Cisd1	Q91WS0	CDGSH iron sulfur domain 1	ENSMUSG00000037710	-0.000541751	12.3751	-0.129159	0.897299	0.918453	-7.62027
Pdhx	Q8BKZ9	pyruvate dehydrogenase complex, component X	ENSMUSG00000010914	-0.00127945	11.8036	-0.121688	0.903244	0.922746	-7.32477
Ehd3	Q9QXY6	EH-domain containing 3	ENSMUSG00000024065	-0.001127	11.4334	-0.122589	0.90251	0.922746	-7.50172
Actb	P60710	actin, beta	ENSMUSG00000029580	-0.000634699	14.2714	-0.121618	0.903264	0.922746	-7.62417
Gnas	P63094	GNAS (guanine nucleotide binding protein, alpha stimulating) complex locus	ENSMUSG00000027523	-0.000824487	11.6221	-0.114805	0.908666	0.927658	-7.57504
Rmdn2	Q8BSE0	regulator of microtubule dynamics 2	ENSMUSG00000036368	-0.00133536	12.4916	-0.108755	0.913478	0.931962	-7.42729
Nsf	P46460	N-ethylmaleimide sensitive fusion protein	ENSMUSG00000034187	-0.00130569	12.0983	-0.107197	0.914731	0.932631	-7.34523
Cct8	P42932	chaperonin containing Tcp1, subunit 8 (theta)	ENSMUSG00000025613	-0.000573245	12.0408	-0.104903	0.916507	0.933834	-7.61376
Psma1	Q9R1P4	proteasome subunit alpha 1	ENSMUSG00000030751	0.00100648	12.1094	0.102676	0.918279	0.93503	-7.56832
Farsb	Q9WUA2	phenylalanyl-tRNA synthetase, beta subunit	ENSMUSG00000026245	0.000681449	11.3267	0.10112	0.919513	0.935676	-7.58251
Cdh2	P15116	cadherin 2	ENSMUSG00000024304	0.000956511	11.6878	0.0950619	0.924328	0.939964	-7.4614
Phb2	O35129	prohibitin 2	ENSMUSG00000004264	0.00020399	12.9969	0.0936644	0.925424	0.940466	-7.62718
Rpl27	P61358	ribosomal protein L27	ENSMUSG00000063316	-0.000493784	13.791	-0.0917166	0.926971	0.941427	-7.61511
Cct4	P80315	chaperonin containing Tcp1, subunit 4 (delta)	ENSMUSG00000007739	0.00048737	11.431	0.088324	0.929668	0.943552	-7.59717
Ftl1	Q9CPX4	ferritin light polypeptide 1	ENSMUSG00000050708	0.000689341	12.6497	0.0874314	0.930384	0.943667	-7.49624
Tomm70a	Q9CZW5	translocase of outer mitochondrial membrane 70A	ENSMUSG00000022752	0.000461318	12.0771	0.075873	0.939559	0.952355	-7.62155
Eif1ax	Q8BMJ3	eukaryotic translation initiation factor 1A, X-linked	ENSMUSG00000067194	-0.000627485	12.298	-0.0733497	0.941586	0.953791	-7.38961
Erp29	P57759	endoplasmic reticulum protein 29	ENSMUSG00000029616	0.000690507	11.215	0.0681762	0.9457	0.957337	-7.38277
Cenpv	Q9CXS4	centromere protein V	ENSMUSG00000018509	-0.000460109	11.3096	-0.0659526	0.947455	0.958493	-7.53424
Poldip2	Q91VA6	polymerase (DNA-directed), delta interacting protein 2	ENSMUSG00000001100	0.000853321	11.2356	0.0643259	0.948767	0.959199	-7.3292
Fkbp8	O35465	FK506 binding protein 8	ENSMUSG00000019428	-0.000585031	11.605	-0.061488	0.951017	0.960853	-7.36567
Hpx	Q91X72	hemopexin	ENSMUSG00000030895	-0.000616863	11.2743	-0.0576142	0.9541	0.963345	-7.38495
Dhdh	Q9DBB8	dihydrodiol dehydrogenase (dimeric)	ENSMUSG00000011382	-0.000519401	11.2548	-0.0546262	0.956475	0.965119	-7.43736
A1cf	Q5YD48	APOBEC1 complementation factor	ENSMUSG00000052595	0.000361856	12.3423	0.0521111	0.958469	0.966508	-7.56148
Rps15a	P62245	ribosomal protein S15A	ENSMUSG00000008683	-0.000246116	13.0132	-0.0503529	0.959867	0.967294	-7.62249
Mvp	E9Q3X0	major vault protein	ENSMUSG00000030681	0.00029114	11.0715	0.0412608	0.967111	0.973965	-7.60335
Pm20d1	Q8C165	peptidase M20 domain containing 1	ENSMUSG00000042251	-0.000196122	12.0284	-0.0332159	0.973521	0.97979	-7.57509
Tmx2	Q9D710	thioredoxin-related transmembrane protein 2	ENSMUSG00000050043	-0.000521882	10.2681	-0.0296084	0.976408	0.980879	-7.23786
Isg15	Q64339	ISG15 ubiquitin-like modifier	ENSMUSG00000035692	-0.000513517	11.138	-0.0307418	0.975505	0.980879	-7.29013
Ewsr1	Q61545	Ewing sarcoma breakpoint region 1	ENSMUSG00000009079	0.000284681	11.1126	0.0294971	0.976486	0.980879	-7.52339
NA	P22315	NA	NA	-9.75725e-05	11.7815	-0.0196319	0.984348	0.988141	-7.595
Alad	P10518	aminolevulinate, delta-, dehydratase	ENSMUSG00000028393	0.000161638	11.022	0.014776	0.988221	0.991335	-7.50073
Rps6	P62754	ribosomal protein S6	ENSMUSG00000028495	6.68973e-05	12.7042	0.0137537	0.989034	0.991335	-7.61763
Rack1	P68040	receptor for activated C kinase 1	ENSMUSG00000020372	-6.81855e-05	12.968	-0.0132535	0.989432	0.991335	-7.63148
Eif2s3x	Q9Z0N1	eukaryotic translation initiation factor 2, subunit 3, structural gene X-linked	ENSMUSG00000035150	-5.41705e-05	11.8791	-0.00868326	0.993078	0.994351	-7.40344
Psap	Q61207	prosaposin	ENSMUSG00000004207	3.90482e-05	10.8412	0.00586859	0.995321	0.995958	-7.57819
Cryz	P47199	crystallin, zeta	ENSMUSG00000028199	-3.99113e-06	11.3906	-0.000809172	0.999355	0.999355	-7.60912

## Sheet: GSEA
Bin	geneSet	description	enrichmentScore	normalizedEnrichmentScore	pValue	FDR	size	leadingEdgeNum	leadingEdgeId	userId
1	mmu00830	Retinol metabolism	0.899688	1.47947	0.00147059	0.00829347	37	15	13077;100727;11668;394436;243085;94284;13096;13095;107141;13086;13112;394433;22238;71773;231396	ENSMUSG00000003053;ENSMUSG00000029260;ENSMUSG00000032310;ENSMUSG00000035811;ENSMUSG00000035836;ENSMUSG00000042248;ENSMUSG00000053279;ENSMUSG00000054545;ENSMUSG00000054630;ENSMUSG00000054827;ENSMUSG00000056035;ENSMUSG00000070704;ENSMUSG00000074254;ENSMUSG00000089943;ENSMUSG00000089960
1	mmu00591	Linoleic acid metabolism	0.954937	1.40773	0.00593472	0.165869	12	6	13077;13096;13095;107141;13106;13112	ENSMUSG00000003053;ENSMUSG00000025479;ENSMUSG00000032310;ENSMUSG00000042248;ENSMUSG00000054827;ENSMUSG00000056035
1	mmu00982	Drug metabolism	0.837286	1.38363	0.00890208	0.273684	39	19	13077;100727;14261;394436;14864;243085;94284;14862;14871;13106;14865;394433;14859;22238;71773;231396;56615;14263;72094	ENSMUSG00000001663;ENSMUSG00000004038;ENSMUSG00000008540;ENSMUSG00000025479;ENSMUSG00000025934;ENSMUSG00000027890;ENSMUSG00000028088;ENSMUSG00000029260;ENSMUSG00000032310;ENSMUSG00000035780;ENSMUSG00000035811;ENSMUSG00000035836;ENSMUSG00000040181;ENSMUSG00000054545;ENSMUSG00000054630;ENSMUSG00000058135;ENSMUSG00000070704;ENSMUSG00000089943;ENSMUSG00000089960
1	mmu00260	Glycine, serine and threonine metabolism	-0.908678	-1.42519	0.0571429	0.307341	23	5	12411;13382;192166;107869;14711	ENSMUSG00000002769;ENSMUSG00000009614;ENSMUSG00000020664;ENSMUSG00000024039;ENSMUSG00000028179
1	mmu00230	Purine metabolism	-0.863281	-1.38053	0.150769	0.322311	19	3	56248;231327;22262	ENSMUSG00000024782;ENSMUSG00000028186;ENSMUSG00000029246
1	mmu04260	Cardiac muscle contraction	-0.893979	-1.39046	0.0968858	0.32349	19	9	12866;66694;22273;12858;66445;12857;12864;22272;67003	ENSMUSG00000000088;ENSMUSG00000014313;ENSMUSG00000022551;ENSMUSG00000025651;ENSMUSG00000030884;ENSMUSG00000031818;ENSMUSG00000032330;ENSMUSG00000038462;ENSMUSG00000044894
1	mmu00340	Histidine metabolism	-0.910571	-1.39731	0.10089	0.33333	11	3	15109;71761;14317	ENSMUSG00000001155;ENSMUSG00000015890;ENSMUSG00000020017
1	mmu05016	Huntington disease	-0.810165	-1.42745	0.0513595	0.33633	76	29	17710;105675;66046;68349;66416;226646;17992;11950;12866;11949;66694;22273;12858;67273;66495;66445;12857;12864;20656;17995;11957;67130;11947;11946;66043;28080;22272;71679;67003	ENSMUSG00000000088;ENSMUSG00000000563;ENSMUSG00000003072;ENSMUSG00000005510;ENSMUSG00000006818;ENSMUSG00000013593;ENSMUSG00000014313;ENSMUSG00000021868;ENSMUSG00000022450;ENSMUSG00000022551;ENSMUSG00000022890;ENSMUSG00000022956;ENSMUSG00000025393;ENSMUSG00000025428;ENSMUSG00000025651;ENSMUSG00000025781;ENSMUSG00000026032;ENSMUSG00000026260;ENSMUSG00000027673;ENSMUSG00000029632;ENSMUSG00000030884;…
1	mmu00250	Alanine, aspartate and glutamate metabolism	-0.896682	-1.40457	0.0828221	0.34293	18	5	231327;216456;109900;11898;227231	ENSMUSG00000025533;ENSMUSG00000025991;ENSMUSG00000029246;ENSMUSG00000044005;ENSMUSG00000076441
1	mmu00030	Pentose phosphate pathway	-0.866316	-1.35333	0.112853	0.343972	15	2	14121;230163	ENSMUSG00000028307;ENSMUSG00000069805
1	mmu01100	Metabolic pathways	-0.619694	-1.36285	0.00433839	0.344034	399	51	52538;78920;67273;13085;225913;66495;211389;66445;13361;12411;108664;12857;12864;104112;208715;11973;13382;14121;30956;20916;234564;17995;231327;15109;192166;20917;11957;11429;67130;216456;11947;11946;71761;66043;99586;28080;22272;71679;107869;67003;14317;109900;15483;22262;75986;230163;56451;18416;11846;11898;227231	ENSMUSG00000001155;ENSMUSG00000003072;ENSMUSG00000004789;ENSMUSG00000009614;ENSMUSG00000014313;ENSMUSG00000015890;ENSMUSG00000016194;ENSMUSG00000019210;ENSMUSG00000019987;ENSMUSG00000020017;ENSMUSG00000020664;ENSMUSG00000020917;ENSMUSG00000021707;ENSMUSG00000022110;ENSMUSG00000022450;ENSMUSG00000022477;ENSMUSG00000022551;ENSMUSG00000022890;ENSMUSG00000022956;ENSMUSG00000024039;ENSMUSG00000025393;…
1	mmu05012	Parkinson disease	-0.817542	-1.43442	0.0495627	0.355992	70	28	17710;105675;66046;68349;66416;226646;17992;11950;12866;11949;66694;22273;12858;67273;66495;66445;12857;12864;17995;11957;67130;11947;11946;66043;28080;22272;71679;67003	ENSMUSG00000000088;ENSMUSG00000000563;ENSMUSG00000003072;ENSMUSG00000005510;ENSMUSG00000013593;ENSMUSG00000014313;ENSMUSG00000021868;ENSMUSG00000022450;ENSMUSG00000022551;ENSMUSG00000022890;ENSMUSG00000022956;ENSMUSG00000025393;ENSMUSG00000025428;ENSMUSG00000025651;ENSMUSG00000025781;ENSMUSG00000026032;ENSMUSG00000026260;ENSMUSG00000027673;ENSMUSG00000029632;ENSMUSG00000030884;ENSMUSG00000031818;…
1	mmu00053	Ascorbate and aldarate metabolism	0.886193	1.31318	0.0343348	0.362201	18	9	268756;100727;394436;243085;94284;394433;22238;71773;231396	ENSMUSG00000029260;ENSMUSG00000034450;ENSMUSG00000035811;ENSMUSG00000035836;ENSMUSG00000054545;ENSMUSG00000054630;ENSMUSG00000070704;ENSMUSG00000089943;ENSMUSG00000089960
1	mmu01230	Biosynthesis of amino acids	-0.911368	-1.51794	0.00647249	0.37255	43	8	11429;107869;109900;230163;18416;11846;11898;227231	ENSMUSG00000019987;ENSMUSG00000022477;ENSMUSG00000025533;ENSMUSG00000025991;ENSMUSG00000028179;ENSMUSG00000028307;ENSMUSG00000031173;ENSMUSG00000076441
1	mmu01200	Carbon metabolism	-0.819426	-1.44263	0.0243161	0.37301	76	8	13382;14121;20916;20917;11429;230163;56451;227231	ENSMUSG00000020664;ENSMUSG00000022110;ENSMUSG00000022477;ENSMUSG00000025991;ENSMUSG00000028307;ENSMUSG00000052738;ENSMUSG00000061838;ENSMUSG00000069805
1	mmu05204	Chemical carcinogenesis	0.773936	1.30343	0.0643185	0.376178	47	21	13077;100727;394436;14864;243085;94284;14862;13096;13095;14871;13849;107141;13106;13112;14865;394433;14859;22238;71773;231396;56615	ENSMUSG00000001663;ENSMUSG00000003053;ENSMUSG00000004038;ENSMUSG00000008540;ENSMUSG00000025479;ENSMUSG00000025934;ENSMUSG00000027890;ENSMUSG00000029260;ENSMUSG00000032310;ENSMUSG00000035811;ENSMUSG00000035836;ENSMUSG00000038776;ENSMUSG00000042248;ENSMUSG00000054545;ENSMUSG00000054630;ENSMUSG00000054827;ENSMUSG00000056035;ENSMUSG00000058135;ENSMUSG00000070704;ENSMUSG00000089943;ENSMUSG00000089960
1	mmu04750	Inflammatory mediator regulation of TRP channels	0.883484	1.3135	0.0493469	0.389793	14	3	13096;13095;107141	ENSMUSG00000003053;ENSMUSG00000042248;ENSMUSG00000054827
1	mmu05205	Proteoglycans in cancer	0.850571	1.30483	0.0495495	0.393644	23	8	12843;105244208;20104;19684;11461;29875;15170;12540	ENSMUSG00000004266;ENSMUSG00000006699;ENSMUSG00000028495;ENSMUSG00000028495;ENSMUSG00000029580;ENSMUSG00000029661;ENSMUSG00000030536;ENSMUSG00000032050
1	mmu03013	RNA transport	0.777272	1.29663	0.0702782	0.398086	40	9	54709;13682;21681;110379;27979;13681;16211;108989;53356	ENSMUSG00000001440;ENSMUSG00000006005;ENSMUSG00000022884;ENSMUSG00000025134;ENSMUSG00000028798;ENSMUSG00000030298;ENSMUSG00000056076;ENSMUSG00000059796;ENSMUSG00000070319
1	mmu00860	Porphyrin and chlorophyll metabolism	0.896496	1.36126	0.019802	0.399382	19	9	100727;394436;243085;94284;394433;22238;71773;231396;72094	ENSMUSG00000029260;ENSMUSG00000035780;ENSMUSG00000035811;ENSMUSG00000035836;ENSMUSG00000054545;ENSMUSG00000054630;ENSMUSG00000070704;ENSMUSG00000089943;ENSMUSG00000089960
1	mmu04976	Bile secretion	0.859408	1.28996	0.0856313	0.418637	16	6	26357;28253;13849;64008;12780;28248	ENSMUSG00000025194;ENSMUSG00000029802;ENSMUSG00000030236;ENSMUSG00000032204;ENSMUSG00000038776;ENSMUSG00000041698
1	mmu00590	Arachidonic acid metabolism	0.87215	1.31395	0.060698	0.422213	16	4	13096;13095;107141;13106	ENSMUSG00000003053;ENSMUSG00000025479;ENSMUSG00000042248;ENSMUSG00000054827
1	mmu00640	Propanoate metabolism	-0.805855	-1.29281	0.200704	0.430502	25	4	13382;20916;20917;56451	ENSMUSG00000020664;ENSMUSG00000022110;ENSMUSG00000052738;ENSMUSG00000061838
1	mmu05010	Alzheimer disease	-0.821461	-1.44461	0.0477612	0.436205	67	26	66046;68349;66416;226646;17992;11950;12866;11949;66694;22273;12858;67273;66495;66445;12857;12864;17995;11957;67130;11947;11946;66043;28080;22272;71679;67003	ENSMUSG00000000088;ENSMUSG00000000563;ENSMUSG00000003072;ENSMUSG00000005510;ENSMUSG00000013593;ENSMUSG00000014313;ENSMUSG00000022450;ENSMUSG00000022551;ENSMUSG00000022890;ENSMUSG00000022956;ENSMUSG00000025393;ENSMUSG00000025428;ENSMUSG00000025651;ENSMUSG00000025781;ENSMUSG00000026032;ENSMUSG00000026260;ENSMUSG00000027673;ENSMUSG00000029632;ENSMUSG00000030884;ENSMUSG00000031818;ENSMUSG00000032330;…
1	mmu00040	Pentose and glucuronate interconversions	0.876624	1.3166	0.0438596	0.440798	19	11	100727;394436;243085;94284;20322;394433;22238;71773;231396;72094;22235	ENSMUSG00000027227;ENSMUSG00000029201;ENSMUSG00000029260;ENSMUSG00000035780;ENSMUSG00000035811;ENSMUSG00000035836;ENSMUSG00000054545;ENSMUSG00000054630;ENSMUSG00000070704;ENSMUSG00000089943;ENSMUSG00000089960
1	mmu05146	Amoebiasis	-0.817695	-1.29632	0.224422	0.44844	16	1	11846	ENSMUSG00000019987
1	mmu04146	Peroxisome	0.781561	1.27521	0.0805755	0.461815	40	10	15488;18477;235674;113868;19299;14081;26458;51798;11430;23986	ENSMUSG00000010651;ENSMUSG00000018796;ENSMUSG00000020777;ENSMUSG00000021417;ENSMUSG00000024507;ENSMUSG00000027359;ENSMUSG00000028127;ENSMUSG00000028691;ENSMUSG00000036138;ENSMUSG00000053898
1	mmu04066	HIF-1 signaling pathway	0.869717	1.27802	0.0582386	0.469272	16	3	68263;105244208;20104	ENSMUSG00000021748;ENSMUSG00000028495;ENSMUSG00000028495
1	mmu00140	Steroid hormone biosynthesis	0.812034	1.32412	0.0386905	0.474801	37	19	13077;100727;394436;13101;243085;94284;13096;13095;107141;13106;13112;394433;22238;76279;71773;231396;13105;12846;72094	ENSMUSG00000000326;ENSMUSG00000003053;ENSMUSG00000022445;ENSMUSG00000025479;ENSMUSG00000029260;ENSMUSG00000032310;ENSMUSG00000035780;ENSMUSG00000035811;ENSMUSG00000035836;ENSMUSG00000042248;ENSMUSG00000054545;ENSMUSG00000054630;ENSMUSG00000054827;ENSMUSG00000056035;ENSMUSG00000068086;ENSMUSG00000070704;ENSMUSG00000089943;ENSMUSG00000089960;ENSMUSG00000094806
1	mmu00120	Primary bile acid biosynthesis	0.866397	1.2574	0.131387	0.485889	10	2	15488;104086	ENSMUSG00000024507;ENSMUSG00000026170
1	mmu00330	Arginine and proline metabolism	-0.914809	-1.46938	0.0414013	0.486308	20	2	75986;11846	ENSMUSG00000019987;ENSMUSG00000040706
1	mmu04612	Antigen processing and presentation	0.869873	1.31695	0.0495627	0.48632	17	5	12010;15519;15481;19188;15511	ENSMUSG00000015656;ENSMUSG00000021270;ENSMUSG00000060802;ENSMUSG00000079197;ENSMUSG00000090877
1	mmu05169	Epstein-Barr virus infection	0.78427	1.26786	0.101284	0.488278	31	8	22352;12010;57296;59029;19179;21762;66413;66997	ENSMUSG00000006998;ENSMUSG00000020720;ENSMUSG00000021178;ENSMUSG00000021737;ENSMUSG00000026728;ENSMUSG00000026914;ENSMUSG00000030591;ENSMUSG00000060802
1	mmu00450	Selenocompound metabolism	-0.832471	-1.25398	0.257862	0.48871	10	1	107869	ENSMUSG00000028179
1	mmu00380	Tryptophan metabolism	0.851697	1.34404	0.025974	0.49201	28	1	13077	ENSMUSG00000032310
1	mmu04510	Focal adhesion	0.812587	1.25234	0.136035	0.496312	23	2	12833;12843	ENSMUSG00000001119;ENSMUSG00000029661
1	mmu03040	Spliceosome	0.774899	1.2578	0.120787	0.505336	34	4	21681;15481;68879;15511	ENSMUSG00000002455;ENSMUSG00000015656;ENSMUSG00000025134;ENSMUSG00000090877
1	mmu04714	Thermogenesis	-0.698202	-1.2134	0.219373	0.518534	72	29	66046;68349;66416;226646;17992;11950;12866;11958;11949;66694;22273;27425;12858;57279;67273;66495;66445;12857;12864;17995;11957;67130;11947;11946;66043;28080;22272;71679;67003	ENSMUSG00000000088;ENSMUSG00000000563;ENSMUSG00000003072;ENSMUSG00000005510;ENSMUSG00000013593;ENSMUSG00000014313;ENSMUSG00000022450;ENSMUSG00000022551;ENSMUSG00000022890;ENSMUSG00000022956;ENSMUSG00000025393;ENSMUSG00000025428;ENSMUSG00000025651;ENSMUSG00000025781;ENSMUSG00000026032;ENSMUSG00000026260;ENSMUSG00000027673;ENSMUSG00000029632;ENSMUSG00000030884;ENSMUSG00000031818;ENSMUSG00000032330;…
1	mmu04151	PI3K-Akt signaling pathway	0.855537	1.32603	0.0324006	0.51923	25	7	12833;12843;105244208;20104;15519;22631;54401	ENSMUSG00000001119;ENSMUSG00000018326;ENSMUSG00000021270;ENSMUSG00000022285;ENSMUSG00000028495;ENSMUSG00000028495;ENSMUSG00000029661
1	mmu00051	Fructose and mannose metabolism	-0.80894	-1.22577	0.27439	0.520602	10	3	225913;14121;230163	ENSMUSG00000028307;ENSMUSG00000034371;ENSMUSG00000069805
1	mmu01040	Biosynthesis of unsaturated fatty acids	0.854012	1.25874	0.121345	0.523673	15	5	15488;235674;113868;57874;76267	ENSMUSG00000010651;ENSMUSG00000010663;ENSMUSG00000024507;ENSMUSG00000033629;ENSMUSG00000036138
1	mmu05165	Human papillomavirus infection	0.76745	1.24356	0.158996	0.52846	29	2	12833;12843	ENSMUSG00000001119;ENSMUSG00000029661
1	mmu00220	Arginine biosynthesis	-0.93173	-1.44668	0.0634921	0.529849	14	6	216456;109900;18416;11846;11898;227231	ENSMUSG00000019987;ENSMUSG00000025533;ENSMUSG00000025991;ENSMUSG00000031173;ENSMUSG00000044005;ENSMUSG00000076441
1	mmu04915	Estrogen signaling pathway	0.849272	1.23883	0.110626	0.534012	15	4	16668;15519;15481;15511	ENSMUSG00000015656;ENSMUSG00000021270;ENSMUSG00000023043;ENSMUSG00000090877
1	mmu03050	Proteasome	0.75014	1.2279	0.190547	0.535322	32	10	57296;19188;59029;26445;19179;21762;26440;66413;66997;26444	ENSMUSG00000006998;ENSMUSG00000020720;ENSMUSG00000021178;ENSMUSG00000021737;ENSMUSG00000026914;ENSMUSG00000027566;ENSMUSG00000028837;ENSMUSG00000030591;ENSMUSG00000030751;ENSMUSG00000079197
1	mmu04726	Serotonergic synapse	0.865802	1.33053	0.025641	0.551343	21	6	13101;13096;13095;107141;76279;13105	ENSMUSG00000003053;ENSMUSG00000022445;ENSMUSG00000042248;ENSMUSG00000054827;ENSMUSG00000068086;ENSMUSG00000094806
1	mmu01212	Fatty acid metabolism	0.76504	1.22813	0.168831	0.553367	33	7	235674;113868;57874;76267;14081;11430;106529	ENSMUSG00000010651;ENSMUSG00000010663;ENSMUSG00000018796;ENSMUSG00000020777;ENSMUSG00000031708;ENSMUSG00000033629;ENSMUSG00000036138
1	mmu00983	Drug metabolism	0.729227	1.22021	0.191458	0.559947	43	17	100727;394436;14864;243085;94284;14862;14871;13106;14865;394433;14859;22238;71773;231396;56615;72094;17961	ENSMUSG00000001663;ENSMUSG00000004038;ENSMUSG00000008540;ENSMUSG00000025479;ENSMUSG00000025934;ENSMUSG00000027890;ENSMUSG00000029260;ENSMUSG00000035780;ENSMUSG00000035811;ENSMUSG00000035836;ENSMUSG00000051147;ENSMUSG00000054545;ENSMUSG00000054630;ENSMUSG00000058135;ENSMUSG00000070704;ENSMUSG00000089943;ENSMUSG00000089960
1	mmu04217	Necroptosis	0.784463	1.22962	0.169415	0.564609	23	3	14645;15519;67738	ENSMUSG00000021270;ENSMUSG00000026473;ENSMUSG00000027804
1	mmu00190	Oxidative phosphorylation	-0.840731	-1.47794	0.0309859	0.599759	68	30	66046;68349;66416;226646;17992;11950;12866;11958;11949;66694;22273;27425;12858;67273;66495;66445;108664;12857;12864;11973;17995;11957;67130;11947;11946;66043;28080;22272;71679;67003	ENSMUSG00000000088;ENSMUSG00000000563;ENSMUSG00000003072;ENSMUSG00000005510;ENSMUSG00000013593;ENSMUSG00000014313;ENSMUSG00000019210;ENSMUSG00000022450;ENSMUSG00000022551;ENSMUSG00000022890;ENSMUSG00000022956;ENSMUSG00000025393;ENSMUSG00000025428;ENSMUSG00000025651;ENSMUSG00000025781;ENSMUSG00000026032;ENSMUSG00000026260;ENSMUSG00000027673;ENSMUSG00000029632;ENSMUSG00000030884;ENSMUSG00000031818;…
1	mmu05418	Fluid shear stress and atherosclerosis	-0.694391	-1.12472	0.342949	0.603319	26	4	14867;14872;14870;11898	ENSMUSG00000033318;ENSMUSG00000060803;ENSMUSG00000068762;ENSMUSG00000076441
1	mmu04721	Synaptic vesicle cycle	-0.663313	-1.04519	0.454277	0.60702	14	2	108664;11973	ENSMUSG00000019210;ENSMUSG00000033793
1	mmu04142	Lysosome	-0.718721	-1.14931	0.319728	0.61255	22	2	110006;108664	ENSMUSG00000025534;ENSMUSG00000033793
1	mmu00270	Cysteine and methionine metabolism	-0.65228	-1.0504	0.409396	0.622722	19	7	17448;17449;14718;14854;14719;12411;107869	ENSMUSG00000019179;ENSMUSG00000020321;ENSMUSG00000024039;ENSMUSG00000025190;ENSMUSG00000027610;ENSMUSG00000028179;ENSMUSG00000031672
1	mmu00410	beta-Alanine metabolism	-0.717489	-1.12894	0.363014	0.622924	15	1	99586	ENSMUSG00000033308
1	mmu04932	Non-alcoholic fatty liver disease (NAFLD)	-0.622237	-1.05051	0.422969	0.646532	51	18	66046;68349;66416;226646;17992;12866;66694;22273;12858;67273;66495;66445;12857;12864;17995;67130;22272;67003	ENSMUSG00000000088;ENSMUSG00000005510;ENSMUSG00000013593;ENSMUSG00000014313;ENSMUSG00000022450;ENSMUSG00000022551;ENSMUSG00000025651;ENSMUSG00000026032;ENSMUSG00000026260;ENSMUSG00000027673;ENSMUSG00000029632;ENSMUSG00000030884;ENSMUSG00000031818;ENSMUSG00000032330;ENSMUSG00000037916;ENSMUSG00000038462;ENSMUSG00000041881;ENSMUSG00000044894
1	mmu04022	cGMP-PKG signaling pathway	-0.702962	-1.06463	0.421927	0.650868	13	5	19045;22334;11740;22335;105675	ENSMUSG00000008892;ENSMUSG00000016319;ENSMUSG00000021771;ENSMUSG00000021868;ENSMUSG00000040385
1	mmu00020	Citrate cycle (TCA cycle)	-0.649258	-1.07299	0.38796	0.664189	25	8	14194;78920;104112;13382;20916;20917;11429;56451	ENSMUSG00000004789;ENSMUSG00000020664;ENSMUSG00000020917;ENSMUSG00000022110;ENSMUSG00000022477;ENSMUSG00000026526;ENSMUSG00000052738;ENSMUSG00000061838
1	mmu00010	Glycolysis / Gluconeogenesis	-0.579442	-0.961581	0.519355	0.706655	31	3	13382;14121;230163	ENSMUSG00000020664;ENSMUSG00000028307;ENSMUSG00000069805
1	mmu04723	Retrograde endocannabinoid signaling	-0.566482	-0.927494	0.54321	0.731915	35	10	104130;66046;68349;66416;226646;17992;67273;66495;17995;67130	ENSMUSG00000005510;ENSMUSG00000013593;ENSMUSG00000022450;ENSMUSG00000026032;ENSMUSG00000026260;ENSMUSG00000027673;ENSMUSG00000029632;ENSMUSG00000031059;ENSMUSG00000037916;ENSMUSG00000041881
1	mmu00310	Lysine degradation	-0.574243	-0.901767	0.581081	0.745159	17	2	78920;30956	ENSMUSG00000004789;ENSMUSG00000029695
1	mmu03320	PPAR signaling pathway	0.74729	1.17975	0.221083	0.752097	30	7	235674;113868;104086;14081;26458;11430;277753	ENSMUSG00000010651;ENSMUSG00000018796;ENSMUSG00000020777;ENSMUSG00000026170;ENSMUSG00000027359;ENSMUSG00000036138;ENSMUSG00000066071
1	mmu05163	Human cytomegalovirus infection	0.779825	1.17326	0.267956	0.763485	18	1	12010	ENSMUSG00000060802
1	mmu00564	Glycerophospholipid metabolism	0.816092	1.16807	0.273282	0.765669	10	4	14571;14732;14555;14792	ENSMUSG00000004270;ENSMUSG00000023019;ENSMUSG00000024978;ENSMUSG00000026827
1	mmu00071	Fatty acid degradation	0.728183	1.1616	0.260174	0.776506	31	7	235674;113868;14081;11430;23986;277753;11669	ENSMUSG00000010651;ENSMUSG00000018796;ENSMUSG00000020777;ENSMUSG00000021417;ENSMUSG00000029455;ENSMUSG00000036138;ENSMUSG00000066071
1	mmu05162	Measles	0.803382	1.15572	0.304598	0.782666	10	2	15481;15511	ENSMUSG00000015656;ENSMUSG00000090877
1	mmu04020	Calcium signaling pathway	-0.552602	-0.835417	0.66875	0.793379	12	5	22334;11740;22335;18747;105675	ENSMUSG00000005469;ENSMUSG00000008892;ENSMUSG00000016319;ENSMUSG00000021771;ENSMUSG00000021868
1	mmu00520	Amino sugar and nucleotide sugar metabolism	0.785764	1.1464	0.308715	0.805186	11	5	12764;22235;216558;54128;109754	ENSMUSG00000001891;ENSMUSG00000018042;ENSMUSG00000022711;ENSMUSG00000029201;ENSMUSG00000030282
1	mmu03060	Protein export	-0.524902	-0.841313	0.637324	0.809175	15	1	56529	ENSMUSG00000025724
1	mmu03010	Ribosome	0.643939	1.14056	0.255352	0.810322	71	13	105244208;20104;19934;26451;20055;76846;270106;57294;67941;76808;20116;108167922;19942	ENSMUSG00000000740;ENSMUSG00000006333;ENSMUSG00000028495;ENSMUSG00000028495;ENSMUSG00000028936;ENSMUSG00000036781;ENSMUSG00000037563;ENSMUSG00000045128;ENSMUSG00000046364;ENSMUSG00000047675;ENSMUSG00000063316;ENSMUSG00000063316;ENSMUSG00000090733
1	mmu04114	Oocyte meiosis	0.651035	0.957777	0.596702	0.824889	11	2	22631;54401	ENSMUSG00000018326;ENSMUSG00000022285
1	mmu00970	Aminoacyl-tRNA biosynthesis	0.628224	0.963939	0.599702	0.825591	21	3	23874;105148;104458	ENSMUSG00000018848;ENSMUSG00000026245;ENSMUSG00000037851
1	mmu05200	Pathways in cancer	0.598337	0.967885	0.59157	0.829713	41	7	14864;14862;14871;14865;15519;14859;56615	ENSMUSG00000001663;ENSMUSG00000004038;ENSMUSG00000008540;ENSMUSG00000021270;ENSMUSG00000025934;ENSMUSG00000027890;ENSMUSG00000058135
1	mmu05168	Herpes simplex infection	0.634365	0.969609	0.606742	0.838584	20	1	21681	ENSMUSG00000025134
1	mmu05132	Salmonella infection	0.744692	1.11253	0.353675	0.846085	17	4	19349;235661;11461;12540	ENSMUSG00000006699;ENSMUSG00000029580;ENSMUSG00000032435;ENSMUSG00000079477
1	mmu04140	Autophagy	0.769755	1.12662	0.351064	0.850626	12	1	19349	ENSMUSG00000079477
1	mmu04218	Cellular senescence	0.658564	0.969728	0.599698	0.850976	13	2	67738;19646	ENSMUSG00000027804;ENSMUSG00000057236
1	mmu01524	Platinum drug resistance	0.651553	0.987323	0.574315	0.852763	20	8	14864;14862;14871;14865;14859;56615;12780;14863	ENSMUSG00000001663;ENSMUSG00000004038;ENSMUSG00000008540;ENSMUSG00000025194;ENSMUSG00000025934;ENSMUSG00000027890;ENSMUSG00000040562;ENSMUSG00000058135
1	mmu00561	Glycerolipid metabolism	0.635567	0.908157	0.682927	0.855112	10	4	14732;11669;67512;72535	ENSMUSG00000024978;ENSMUSG00000026922;ENSMUSG00000029455;ENSMUSG00000035561
1	mmu01210	2-Oxocarboxylic acid metabolism	-0.496288	-0.774518	0.726619	0.856026	14	5	109652;14718;108682;14719;11429	ENSMUSG00000022477;ENSMUSG00000023262;ENSMUSG00000025190;ENSMUSG00000031672;ENSMUSG00000031700
1	mmu00062	Fatty acid elongation	0.640818	0.926906	0.672566	0.857726	13	3	57874;106529;56348	ENSMUSG00000027195;ENSMUSG00000031708;ENSMUSG00000033629
1	mmu05225	Hepatocellular carcinoma	0.64065	0.977567	0.582133	0.860723	22	8	14864;14862;14871;14865;14859;56615;11461;14863	ENSMUSG00000001663;ENSMUSG00000004038;ENSMUSG00000008540;ENSMUSG00000025934;ENSMUSG00000027890;ENSMUSG00000029580;ENSMUSG00000040562;ENSMUSG00000058135
1	mmu05164	Influenza A	0.745267	1.10327	0.381223	0.861262	16	3	15481;15511;11461	ENSMUSG00000015656;ENSMUSG00000029580;ENSMUSG00000090877
1	mmu00350	Tyrosine metabolism	0.648979	0.970849	0.58296	0.861452	16	2	15445;12846	ENSMUSG00000000326;ENSMUSG00000029445
1	mmu04921	Oxytocin signaling pathway	0.630671	0.910682	0.669107	0.861974	11	3	11461;14683;13629	ENSMUSG00000027523;ENSMUSG00000029580;ENSMUSG00000034994
1	mmu04014	Ras signaling pathway	0.624919	0.887966	0.713663	0.864177	10	3	12540;11845;217944	ENSMUSG00000006699;ENSMUSG00000041992;ENSMUSG00000044147
1	mmu03015	mRNA surveillance pathway	0.577894	0.85713	0.732644	0.864492	15	1	21681	ENSMUSG00000025134
1	mmu05145	Toxoplasmosis	0.77624	1.11824	0.379801	0.8647	11	2	15481;15511	ENSMUSG00000015656;ENSMUSG00000090877
1	mmu05167	Kaposi sarcoma-associated herpesvirus infection	0.630622	0.915507	0.673699	0.865659	12	4	12266;12387;14693;14964	ENSMUSG00000006932;ENSMUSG00000024164;ENSMUSG00000029713;ENSMUSG00000073411
1	mmu04530	Tight junction	0.63784	0.987618	0.544139	0.865731	23	7	19684;11461;12540;67938;74117;60595;17274	ENSMUSG00000003037;ENSMUSG00000006699;ENSMUSG00000026341;ENSMUSG00000029580;ENSMUSG00000032050;ENSMUSG00000034868;ENSMUSG00000054808
1	mmu04962	Vasopressin-regulated water reabsorption	0.672299	0.993444	0.553495	0.866582	12	4	235661;14683;18195;234663	ENSMUSG00000027523;ENSMUSG00000032435;ENSMUSG00000034187;ENSMUSG00000035770
1	mmu04611	Platelet activation	0.739771	1.11253	0.362845	0.867238	18	3	12843;11461;67938	ENSMUSG00000029580;ENSMUSG00000029661;ENSMUSG00000034868
1	mmu05161	Hepatitis B	0.636393	0.927663	0.648415	0.868551	12	2	22631;54401	ENSMUSG00000018326;ENSMUSG00000022285
1	mmu04922	Glucagon signaling pathway	0.58291	0.861141	0.733429	0.869466	18	1	68263	ENSMUSG00000021748
1	mmu05322	Systemic lupus erythematosus	0.59493	0.890546	0.678211	0.87181	14	3	60595;12266;109711	ENSMUSG00000015143;ENSMUSG00000024164;ENSMUSG00000054808
1	mmu00620	Pyruvate metabolism	0.556736	0.874752	0.706461	0.871877	27	7	68263;235339;60525;14651;11669;18597;100705	ENSMUSG00000000168;ENSMUSG00000021748;ENSMUSG00000024158;ENSMUSG00000027605;ENSMUSG00000029455;ENSMUSG00000031299;ENSMUSG00000042010
1	mmu04216	Ferroptosis	0.576681	0.86395	0.705882	0.876444	14	2	14081;14792	ENSMUSG00000004270;ENSMUSG00000018796
1	mmu04918	Thyroid hormone synthesis	0.666522	0.994392	0.546853	0.878918	15	6	11657;11889;14683;14782;12330;12304	ENSMUSG00000020368;ENSMUSG00000020884;ENSMUSG00000025823;ENSMUSG00000027523;ENSMUSG00000029368;ENSMUSG00000031584
1	mmu04015	Rap1 signaling pathway	0.692292	1.01872	0.511888	0.879293	15	7	11461;12540;217944;14683;16412;12387;109905	ENSMUSG00000006699;ENSMUSG00000006932;ENSMUSG00000025809;ENSMUSG00000027523;ENSMUSG00000029580;ENSMUSG00000041992;ENSMUSG00000068798
1	mmu05100	Bacterial invasion of epithelial cells	0.558075	0.834128	0.762931	0.883709	19	9	11461;12540;13430;16412;76709;12387;12385;68089;14083	ENSMUSG00000006304;ENSMUSG00000006699;ENSMUSG00000006932;ENSMUSG00000022607;ENSMUSG00000025809;ENSMUSG00000029580;ENSMUSG00000033335;ENSMUSG00000037815;ENSMUSG00000079426
1	mmu04144	Endocytosis	0.598901	1.00448	0.503012	0.884452	45	14	19349;15481;15511;12540;57440;11845;18571;17274;11772;216238;13660;13430;76709;68942	ENSMUSG00000002957;ENSMUSG00000003037;ENSMUSG00000004843;ENSMUSG00000006304;ENSMUSG00000006699;ENSMUSG00000015656;ENSMUSG00000024065;ENSMUSG00000024772;ENSMUSG00000032504;ENSMUSG00000033335;ENSMUSG00000036499;ENSMUSG00000044147;ENSMUSG00000079477;ENSMUSG00000090877
1	mmu04520	Adherens junction	0.751662	1.09114	0.379458	0.885231	16	5	11461;29875;15170;12540;60595	ENSMUSG00000004266;ENSMUSG00000006699;ENSMUSG00000029580;ENSMUSG00000030536;ENSMUSG00000054808
1	mmu04024	cAMP signaling pathway	0.52802	0.770376	0.812147	0.885933	11	4	11430;14683;109905;14679	ENSMUSG00000000001;ENSMUSG00000020777;ENSMUSG00000027523;ENSMUSG00000068798
1	mmu05134	Legionellosis	0.694245	1.02782	0.5	0.886787	14	4	15481;15511;269523;19324	ENSMUSG00000015656;ENSMUSG00000020149;ENSMUSG00000028452;ENSMUSG00000090877
1	mmu04390	Hippo signaling pathway	0.713182	1.03365	0.493253	0.887166	11	3	22631;11461;54401	ENSMUSG00000018326;ENSMUSG00000022285;ENSMUSG00000029580
1	mmu04540	Gap junction	0.554931	0.805165	0.77591	0.887291	13	2	227613;14683	ENSMUSG00000027523;ENSMUSG00000036752
1	mmu00480	Glutathione metabolism	0.627154	0.996565	0.531884	0.888649	30	6	14864;14862;14871;14865;14859;56615	ENSMUSG00000001663;ENSMUSG00000004038;ENSMUSG00000008540;ENSMUSG00000025934;ENSMUSG00000027890;ENSMUSG00000058135
1	mmu04666	Fc gamma R-mediated phagocytosis	0.548818	0.794535	0.808908	0.888932	12	4	12540;11845;13430;76709	ENSMUSG00000006304;ENSMUSG00000006699;ENSMUSG00000033335;ENSMUSG00000044147
1	mmu04141	Protein processing in endoplasmic reticulum	0.456038	0.776064	0.840299	0.889616	56	11	15519;110379;15481;15511;269523;53421;15516;20334;67397;15502;56085	ENSMUSG00000005312;ENSMUSG00000015656;ENSMUSG00000020986;ENSMUSG00000021270;ENSMUSG00000023944;ENSMUSG00000028410;ENSMUSG00000028452;ENSMUSG00000029616;ENSMUSG00000030082;ENSMUSG00000030298;ENSMUSG00000090877
1	mmu04910	Insulin signaling pathway	0.687696	1.02053	0.529674	0.890323	18	2	105244208;20104	ENSMUSG00000028495;ENSMUSG00000028495
1	mmu00280	Valine, leucine and isoleucine degradation	0.505221	0.819034	0.784343	0.89151	39	6	235674;113868;66948;268782;58875;11669	ENSMUSG00000010651;ENSMUSG00000029455;ENSMUSG00000029776;ENSMUSG00000031969;ENSMUSG00000036138;ENSMUSG00000089678
1	mmu04979	Cholesterol metabolism	0.676809	1.00636	0.535445	0.895494	15	6	104086;11812;223920;11806;320024;11816	ENSMUSG00000002985;ENSMUSG00000023045;ENSMUSG00000026170;ENSMUSG00000027698;ENSMUSG00000032083;ENSMUSG00000040564
1	mmu04145	Phagosome	0.494839	0.805421	0.793985	0.897484	34	10	19349;235661;11461;227613;53421;12266;216238;234663;16412;12330	ENSMUSG00000020368;ENSMUSG00000024164;ENSMUSG00000025809;ENSMUSG00000029580;ENSMUSG00000030082;ENSMUSG00000032435;ENSMUSG00000035770;ENSMUSG00000036499;ENSMUSG00000036752;ENSMUSG00000079477
1	mmu05230	Central carbon metabolism in cancer	0.553865	0.777194	0.824859	0.898745	10	1	68263	ENSMUSG00000021748
1	mmu04670	Leukocyte transendothelial migration	0.703896	1.0354	0.523055	0.899961	15	11	11461;12540;67938;60595;16412;17907;109711;12387;109905;12385;14083	ENSMUSG00000006699;ENSMUSG00000006932;ENSMUSG00000015143;ENSMUSG00000022607;ENSMUSG00000025809;ENSMUSG00000029580;ENSMUSG00000030672;ENSMUSG00000034868;ENSMUSG00000037815;ENSMUSG00000054808;ENSMUSG00000068798
1	mmu04621	NOD-like receptor signaling pathway	0.733502	1.07821	0.437788	0.91174	13	3	15519;15516;74006	ENSMUSG00000021270;ENSMUSG00000022789;ENSMUSG00000023944
1	mmu04010	MAPK signaling pathway	0.730144	1.03692	0.499287	0.912647	11	3	15481;15511;12540	ENSMUSG00000006699;ENSMUSG00000015656;ENSMUSG00000090877
1	mmu04210	Apoptosis	0.687661	1.03785	0.480959	0.92779	17	2	20739;11461	ENSMUSG00000026532;ENSMUSG00000029580
1	mmu05203	Viral carcinogenesis	0.64923	1.04138	0.453258	0.93549	30	9	22631;54401;12540;19179;60595;12266;13205;18746;109711	ENSMUSG00000000787;ENSMUSG00000006699;ENSMUSG00000015143;ENSMUSG00000018326;ENSMUSG00000021178;ENSMUSG00000022285;ENSMUSG00000024164;ENSMUSG00000032294;ENSMUSG00000054808
1	mmu00980	Metabolism of xenobiotics by cytochrome P450	0.641912	1.0474	0.451183	0.935952	38	17	13077;100727;394436;14864;243085;94284;14862;14871;13849;13106;14865;394433;14859;22238;71773;231396;56615	ENSMUSG00000001663;ENSMUSG00000004038;ENSMUSG00000008540;ENSMUSG00000025479;ENSMUSG00000025934;ENSMUSG00000027890;ENSMUSG00000029260;ENSMUSG00000032310;ENSMUSG00000035811;ENSMUSG00000035836;ENSMUSG00000038776;ENSMUSG00000054545;ENSMUSG00000054630;ENSMUSG00000058135;ENSMUSG00000070704;ENSMUSG00000089943;ENSMUSG00000089960
1	mmu05152	Tuberculosis	0.458054	0.685796	0.881832	0.937872	17	1	19349	ENSMUSG00000079477
1	mmu04961	Endocrine and other factor-regulated calcium reabsorption	0.492901	0.706472	0.874816	0.939765	12	7	11772;14683;13430;11773;67300;74325;71770	ENSMUSG00000002957;ENSMUSG00000022841;ENSMUSG00000027523;ENSMUSG00000033335;ENSMUSG00000035152;ENSMUSG00000047126;ENSMUSG00000047547
1	mmu00360	Phenylalanine metabolism	0.478177	0.694528	0.86727	0.940249	11	2	15445;18478	ENSMUSG00000020051;ENSMUSG00000029445
1	mmu04810	Regulation of actin cytoskeleton	0.676725	1.05702	0.458874	0.94496	27	7	19684;544963;11461;29875;12540;67938;60595	ENSMUSG00000006699;ENSMUSG00000021676;ENSMUSG00000029580;ENSMUSG00000030536;ENSMUSG00000032050;ENSMUSG00000034868;ENSMUSG00000054808
1	mmu00630	Glyoxylate and dicarboxylate metabolism	0.685728	1.05084	0.471014	0.945852	23	3	14645;12974;60525	ENSMUSG00000005683;ENSMUSG00000026473;ENSMUSG00000027605
1	mmu04152	AMPK signaling pathway	-0.41712	-0.687299	0.874172	0.950232	18	4	18534;19325;51792;14121	ENSMUSG00000007564;ENSMUSG00000020671;ENSMUSG00000027513;ENSMUSG00000069805
1	mmu05170	Human immunodeficiency virus 1 infection	0.698036	1.05906	0.460028	0.958495	21	1	12010	ENSMUSG00000060802
1	mmu00650	Butanoate metabolism	0.398282	0.594402	0.957768	0.95999	17	1	71911	ENSMUSG00000046598
1	mmu04610	Complement and coagulation cascades	0.412897	0.613108	0.952518	0.960242	15	4	12266;16644;18816;99571	ENSMUSG00000022875;ENSMUSG00000024164;ENSMUSG00000033860;ENSMUSG00000038224
1	mmu04728	Dopaminergic synapse	0.426903	0.62658	0.91092	0.962042	13	1	12846	ENSMUSG00000000326
1	mmu05412	Arrhythmogenic right ventricular cardiomyopathy (ARVC)	0.436659	0.632144	0.914244	0.968909	12	8	11461;109620;16412;12558;12387;16480;12385;16905	ENSMUSG00000001552;ENSMUSG00000006932;ENSMUSG00000024304;ENSMUSG00000025809;ENSMUSG00000028063;ENSMUSG00000029580;ENSMUSG00000037815;ENSMUSG00000054889
1	mmu04261	Adrenergic signaling in cardiomyocytes	-0.427013	-0.647467	0.846906	0.97259	12	3	19045;18747;51792	ENSMUSG00000005469;ENSMUSG00000007564;ENSMUSG00000040385
1	mmu05166	Human T-cell leukemia virus 1 infection	-0.260915	-0.407296	0.990099	0.997547	15	5	110196;22334;11740;22335;18747	ENSMUSG00000005469;ENSMUSG00000008892;ENSMUSG00000016319;ENSMUSG00000021771;ENSMUSG00000059743
2	mmu00071	Fatty acid degradation	0.929235	1.53494	0	0.0177015	31	9	113868;235674;14081;11430;11522;11669;74147;277753;13177	ENSMUSG00000010651;ENSMUSG00000018796;ENSMUSG00000020777;ENSMUSG00000022853;ENSMUSG00000024132;ENSMUSG00000029455;ENSMUSG00000036138;ENSMUSG00000066071;ENSMUSG00000074207
2	mmu04146	Peroxisome	0.874329	1.4903	0.00401606	0.0486793	40	12	113868;235674;18477;19299;15488;14081;11430;74147;20280;269951;13850;56794	ENSMUSG00000010651;ENSMUSG00000018796;ENSMUSG00000020777;ENSMUSG00000021884;ENSMUSG00000022040;ENSMUSG00000022853;ENSMUSG00000024507;ENSMUSG00000028127;ENSMUSG00000028603;ENSMUSG00000028691;ENSMUSG00000030541;ENSMUSG00000036138
2	mmu00982	Drug metabolism	0.869416	1.44602	0.0148148	0.0692889	39	20	100727;13077;14862;14261;14864;14865;14871;394436;14863;13106;14263;11522;14859;56615;71773;394433;231396;94284;22238;243085	ENSMUSG00000001663;ENSMUSG00000004038;ENSMUSG00000008540;ENSMUSG00000025479;ENSMUSG00000025934;ENSMUSG00000027890;ENSMUSG00000028088;ENSMUSG00000029260;ENSMUSG00000032310;ENSMUSG00000035811;ENSMUSG00000035836;ENSMUSG00000040181;ENSMUSG00000040562;ENSMUSG00000054545;ENSMUSG00000054630;ENSMUSG00000058135;ENSMUSG00000070704;ENSMUSG00000074207;ENSMUSG00000089943;ENSMUSG00000089960
2	mmu00040	Pentose and glucuronate interconversions	0.935769	1.44944	0.010395	0.0718388	19	11	100727;20322;394436;71773;394433;231396;94284;58810;22238;243085;72094	ENSMUSG00000027227;ENSMUSG00000028692;ENSMUSG00000029260;ENSMUSG00000035780;ENSMUSG00000035811;ENSMUSG00000035836;ENSMUSG00000054545;ENSMUSG00000054630;ENSMUSG00000070704;ENSMUSG00000089943;ENSMUSG00000089960
2	mmu00860	Porphyrin and chlorophyll metabolism	0.92585	1.43469	0.0122699	0.0826441	19	9	100727;394436;71773;394433;231396;94284;22238;243085;72094	ENSMUSG00000029260;ENSMUSG00000035780;ENSMUSG00000035811;ENSMUSG00000035836;ENSMUSG00000054545;ENSMUSG00000054630;ENSMUSG00000070704;ENSMUSG00000089943;ENSMUSG00000089960
2	mmu00830	Retinol metabolism	0.872323	1.45084	0.00375235	0.0830202	37	20	100727;13077;11668;13112;394436;13095;11522;103142;71773;13086;107141;277753;54150;394433;231396;13096;94284;22238;243085;72094	ENSMUSG00000003053;ENSMUSG00000029260;ENSMUSG00000032310;ENSMUSG00000035780;ENSMUSG00000035811;ENSMUSG00000035836;ENSMUSG00000040134;ENSMUSG00000042248;ENSMUSG00000053279;ENSMUSG00000054545;ENSMUSG00000054630;ENSMUSG00000054827;ENSMUSG00000056035;ENSMUSG00000056148;ENSMUSG00000066071;ENSMUSG00000070704;ENSMUSG00000074207;ENSMUSG00000074254;ENSMUSG00000089943;ENSMUSG00000089960
2	mmu00053	Ascorbate and aldarate metabolism	0.935327	1.42912	0.0103734	0.0848691	18	12	100727;268756;394436;11669;71773;394433;231396;19733;94284;22238;243085;72094	ENSMUSG00000023070;ENSMUSG00000029260;ENSMUSG00000029455;ENSMUSG00000034450;ENSMUSG00000035780;ENSMUSG00000035811;ENSMUSG00000035836;ENSMUSG00000054545;ENSMUSG00000054630;ENSMUSG00000070704;ENSMUSG00000089943;ENSMUSG00000089960
2	mmu04726	Serotonergic synapse	0.90771	1.42072	0.0179283	0.0978895	21	7	13101;13095;13105;107141;76279;13096;14683	ENSMUSG00000003053;ENSMUSG00000022445;ENSMUSG00000027523;ENSMUSG00000042248;ENSMUSG00000054827;ENSMUSG00000068086;ENSMUSG00000094806
2	mmu01040	Biosynthesis of unsaturated fatty acids	0.94166	1.41665	0.00835073	0.099531	15	6	113868;235674;15488;56348;11430;20280	ENSMUSG00000010651;ENSMUSG00000020777;ENSMUSG00000024507;ENSMUSG00000027195;ENSMUSG00000028603;ENSMUSG00000036138
2	mmu01212	Fatty acid metabolism	0.877674	1.45212	0.00387597	0.0997925	33	6	113868;235674;14081;56348;11430;74147	ENSMUSG00000010651;ENSMUSG00000018796;ENSMUSG00000020777;ENSMUSG00000022853;ENSMUSG00000027195;ENSMUSG00000036138
2	mmu00983	Drug metabolism	0.855298	1.4558	0.0110701	0.118895	43	17	100727;14862;14864;14865;14871;394436;14863;13106;14859;56615;71773;394433;231396;94284;22238;243085;72094	ENSMUSG00000001663;ENSMUSG00000004038;ENSMUSG00000008540;ENSMUSG00000025479;ENSMUSG00000025934;ENSMUSG00000027890;ENSMUSG00000029260;ENSMUSG00000035780;ENSMUSG00000035811;ENSMUSG00000035836;ENSMUSG00000040562;ENSMUSG00000054545;ENSMUSG00000054630;ENSMUSG00000058135;ENSMUSG00000070704;ENSMUSG00000089943;ENSMUSG00000089960
2	mmu01230	Biosynthesis of amino acids	-0.932551	-1.55571	0.00819672	0.12525	43	7	230163;18746;109900;18416;11898;227231;11846	ENSMUSG00000019987;ENSMUSG00000025533;ENSMUSG00000025991;ENSMUSG00000028307;ENSMUSG00000031173;ENSMUSG00000032294;ENSMUSG00000076441
2	mmu05204	Chemical carcinogenesis	0.815309	1.39001	0.0415879	0.170156	47	23	100727;13077;14862;13849;14864;13112;14865;14871;394436;14863;13106;13095;11522;14859;56615;71773;107141;394433;231396;13096;94284;22238;243085	ENSMUSG00000001663;ENSMUSG00000003053;ENSMUSG00000004038;ENSMUSG00000008540;ENSMUSG00000025479;ENSMUSG00000025934;ENSMUSG00000027890;ENSMUSG00000029260;ENSMUSG00000032310;ENSMUSG00000035811;ENSMUSG00000035836;ENSMUSG00000038776;ENSMUSG00000040562;ENSMUSG00000042248;ENSMUSG00000054545;ENSMUSG00000054630;ENSMUSG00000054827;ENSMUSG00000056035;ENSMUSG00000058135;ENSMUSG00000070704;ENSMUSG00000074207;…
2	mmu00591	Linoleic acid metabolism	0.913631	1.37585	0.0684647	0.206087	12	6	13077;13112;13106;13095;107141;13096	ENSMUSG00000003053;ENSMUSG00000025479;ENSMUSG00000032310;ENSMUSG00000042248;ENSMUSG00000054827;ENSMUSG00000056035
2	mmu04750	Inflammatory mediator regulation of TRP channels	0.887212	1.35122	0.0795455	0.270126	14	5	13095;107141;277753;13096;14683	ENSMUSG00000003053;ENSMUSG00000027523;ENSMUSG00000042248;ENSMUSG00000054827;ENSMUSG00000066071
2	mmu00280	Valine, leucine and isoleucine degradation	0.81141	1.35451	0.0430712	0.275322	39	4	113868;235674;11669;74147	ENSMUSG00000010651;ENSMUSG00000022853;ENSMUSG00000029455;ENSMUSG00000036138
2	mmu00140	Steroid hormone biosynthesis	0.806192	1.34478	0.0497238	0.27714	37	20	100727;13077;13101;13112;394436;56348;13106;13095;13105;71773;107141;12846;394433;76279;231396;13096;94284;15486;22238;243085	ENSMUSG00000000326;ENSMUSG00000003053;ENSMUSG00000022445;ENSMUSG00000025479;ENSMUSG00000027195;ENSMUSG00000029260;ENSMUSG00000031844;ENSMUSG00000032310;ENSMUSG00000035811;ENSMUSG00000035836;ENSMUSG00000042248;ENSMUSG00000054545;ENSMUSG00000054630;ENSMUSG00000054827;ENSMUSG00000056035;ENSMUSG00000068086;ENSMUSG00000070704;ENSMUSG00000089943;ENSMUSG00000089960;ENSMUSG00000094806
2	mmu00590	Arachidonic acid metabolism	0.882346	1.3399	0.0993658	0.278279	16	6	13106;13095;107141;277753;13096;13850	ENSMUSG00000003053;ENSMUSG00000022040;ENSMUSG00000025479;ENSMUSG00000042248;ENSMUSG00000054827;ENSMUSG00000066071
2	mmu00564	Glycerophospholipid metabolism	0.903214	1.32527	0.132723	0.318775	10	4	14792;14555;14571;67512	ENSMUSG00000004270;ENSMUSG00000023019;ENSMUSG00000026827;ENSMUSG00000026922
2	mmu00220	Arginine biosynthesis	-0.98175	-1.51427	0.00197239	0.353028	14	5	109900;18416;11898;227231;11846	ENSMUSG00000019987;ENSMUSG00000025533;ENSMUSG00000025991;ENSMUSG00000031173;ENSMUSG00000076441
2	mmu05225	Hepatocellular carcinoma	0.835326	1.30905	0.0926641	0.36032	22	7	14862;14864;14865;14871;14863;14859;56615	ENSMUSG00000001663;ENSMUSG00000004038;ENSMUSG00000008540;ENSMUSG00000025934;ENSMUSG00000027890;ENSMUSG00000040562;ENSMUSG00000058135
2	mmu01524	Platinum drug resistance	0.835439	1.29764	0.142578	0.382973	20	7	14862;14864;14865;14871;14863;14859;56615	ENSMUSG00000001663;ENSMUSG00000004038;ENSMUSG00000008540;ENSMUSG00000025934;ENSMUSG00000027890;ENSMUSG00000040562;ENSMUSG00000058135
2	mmu05200	Pathways in cancer	0.7571	1.28425	0.125468	0.410297	41	7	14862;14864;14865;14871;14863;14859;56615	ENSMUSG00000001663;ENSMUSG00000004038;ENSMUSG00000008540;ENSMUSG00000025934;ENSMUSG00000027890;ENSMUSG00000040562;ENSMUSG00000058135
2	mmu05146	Amoebiasis	-0.973003	-1.49351	0.0189753	0.454078	16	1	11846	ENSMUSG00000019987
2	mmu00980	Metabolism of xenobiotics by cytochrome P450	0.764618	1.26468	0.140684	0.458792	38	19	100727;13077;14862;13849;14864;14865;14871;394436;14863;13106;11522;14859;56615;71773;394433;231396;94284;22238;243085	ENSMUSG00000001663;ENSMUSG00000004038;ENSMUSG00000008540;ENSMUSG00000025479;ENSMUSG00000025934;ENSMUSG00000027890;ENSMUSG00000029260;ENSMUSG00000032310;ENSMUSG00000035811;ENSMUSG00000035836;ENSMUSG00000038776;ENSMUSG00000040562;ENSMUSG00000054545;ENSMUSG00000054630;ENSMUSG00000058135;ENSMUSG00000070704;ENSMUSG00000074207;ENSMUSG00000089943;ENSMUSG00000089960
2	mmu04216	Ferroptosis	0.839345	1.2521	0.213808	0.480097	14	2	14081;14792	ENSMUSG00000004270;ENSMUSG00000018796
2	mmu00330	Arginine and proline metabolism	-0.920602	-1.45235	0.0508806	0.534253	20	2	14431;11846	ENSMUSG00000019987;ENSMUSG00000020150
2	mmu00410	beta-Alanine metabolism	0.801679	1.22796	0.260692	0.537058	15	2	11669;74147	ENSMUSG00000022853;ENSMUSG00000029455
2	mmu04152	AMPK signaling pathway	-0.916001	-1.44081	0.0489237	0.542012	18	2	14121;18534	ENSMUSG00000027513;ENSMUSG00000069805
2	mmu04024	cAMP signaling pathway	0.819499	1.21544	0.276923	0.555545	11	2	11430;14683	ENSMUSG00000020777;ENSMUSG00000027523
2	mmu00480	Glutathione metabolism	0.738345	1.20218	0.23327	0.571522	30	8	14862;14864;14865;14871;14863;14859;56615;269951	ENSMUSG00000001663;ENSMUSG00000004038;ENSMUSG00000008540;ENSMUSG00000025934;ENSMUSG00000027890;ENSMUSG00000030541;ENSMUSG00000040562;ENSMUSG00000058135
2	mmu04910	Insulin signaling pathway	-0.927377	-1.45456	0.0603774	0.620265	18	2	14121;18534	ENSMUSG00000027513;ENSMUSG00000069805
2	mmu00380	Tryptophan metabolism	0.722343	1.16938	0.297297	0.644107	28	3	13077;11669;74147	ENSMUSG00000022853;ENSMUSG00000029455;ENSMUSG00000032310
2	mmu00250	Alanine, aspartate and glutamate metabolism	-0.944508	-1.46363	0.0273437	0.666153	18	3	109900;11898;227231	ENSMUSG00000025533;ENSMUSG00000025991;ENSMUSG00000076441
2	mmu04728	Dopaminergic synapse	0.76443	1.1506	0.36689	0.672311	13	2	12846;14683	ENSMUSG00000000326;ENSMUSG00000027523
2	mmu03320	PPAR signaling pathway	0.692496	1.12931	0.349716	0.702934	30	9	113868;235674;14081;11430;74147;20280;277753;104086;14080	ENSMUSG00000010651;ENSMUSG00000018796;ENSMUSG00000020777;ENSMUSG00000022853;ENSMUSG00000026170;ENSMUSG00000028603;ENSMUSG00000036138;ENSMUSG00000054422;ENSMUSG00000066071
2	mmu00561	Glycerolipid metabolism	0.767529	1.11373	0.410256	0.717768	10	3	11669;58810;67512	ENSMUSG00000026922;ENSMUSG00000028692;ENSMUSG00000029455
2	mmu04151	PI3K-Akt signaling pathway	-0.877924	-1.39971	0.101392	0.722405	25	3	14268;16412;18534	ENSMUSG00000025809;ENSMUSG00000026193;ENSMUSG00000027513
2	mmu00120	Primary bile acid biosynthesis	0.756249	1.09662	0.406393	0.736613	10	3	15488;20280;104086	ENSMUSG00000024507;ENSMUSG00000026170;ENSMUSG00000028603
2	mmu04260	Cardiac muscle contraction	-0.768455	-1.19815	0.236948	0.751842	19	7	11931;12858;12857;66152;22273;67003;66594	ENSMUSG00000000088;ENSMUSG00000020163;ENSMUSG00000025651;ENSMUSG00000026576;ENSMUSG00000030884;ENSMUSG00000031818;ENSMUSG00000059534
2	mmu00340	Histidine metabolism	-0.873944	-1.29363	0.11413	0.761753	11	3	71761;243537;14317	ENSMUSG00000001155;ENSMUSG00000015890;ENSMUSG00000034456
2	mmu04976	Bile secretion	0.708504	1.05403	0.468687	0.7658	16	6	13849;28253;14683;320024;64008;28248	ENSMUSG00000027523;ENSMUSG00000027698;ENSMUSG00000030236;ENSMUSG00000032204;ENSMUSG00000038776;ENSMUSG00000041698
2	mmu04066	HIF-1 signaling pathway	0.706062	1.06179	0.452703	0.770312	16	3	68263;18597;16828	ENSMUSG00000021748;ENSMUSG00000031299;ENSMUSG00000063229
2	mmu04666	Fc gamma R-mediated phagocytosis	-0.780588	-1.19866	0.277264	0.780142	12	2	12631;56378	ENSMUSG00000029465;ENSMUSG00000056201
2	mmu04540	Gap junction	0.716037	1.06622	0.466368	0.784566	13	1	14683	ENSMUSG00000027523
2	mmu05203	Viral carcinogenesis	-0.70113	-1.09336	0.357895	0.788587	30	1	18746	ENSMUSG00000032294
2	mmu00450	Selenocompound metabolism	-0.835919	-1.23358	0.22898	0.789345	10	3	109079;107869;70266	ENSMUSG00000026662;ENSMUSG00000028179;ENSMUSG00000039648
2	mmu01100	Metabolic pathways	-0.577041	-1.17775	0.150376	0.790049	399	39	28080;11720;67273;20397;20916;26459;20917;11958;104174;67003;66594;19063;11946;70266;71761;216134;11949;70316;11611;27400;104112;71724;11947;14431;230163;14121;57423;22262;30956;18746;15483;243537;18534;14317;109900;18416;11898;227231;11846	ENSMUSG00000001155;ENSMUSG00000015890;ENSMUSG00000016194;ENSMUSG00000019987;ENSMUSG00000020097;ENSMUSG00000020150;ENSMUSG00000020163;ENSMUSG00000020917;ENSMUSG00000022110;ENSMUSG00000022956;ENSMUSG00000024827;ENSMUSG00000025393;ENSMUSG00000025396;ENSMUSG00000025428;ENSMUSG00000025533;ENSMUSG00000025781;ENSMUSG00000025991;ENSMUSG00000026260;ENSMUSG00000026272;ENSMUSG00000027513;ENSMUSG00000028186;…
2	mmu04210	Apoptosis	-0.809411	-1.24284	0.215094	0.793288	17	2	13039;12334	ENSMUSG00000021477;ENSMUSG00000026509
2	mmu01200	Carbon metabolism	-0.789556	-1.35959	0.128692	0.794618	76	8	20916;20917;104174;11611;230163;14121;18746;227231	ENSMUSG00000022110;ENSMUSG00000024827;ENSMUSG00000025991;ENSMUSG00000026272;ENSMUSG00000028307;ENSMUSG00000032294;ENSMUSG00000061838;ENSMUSG00000069805
2	mmu00260	Glycine, serine and threonine metabolism	-0.764801	-1.21253	0.245436	0.794825	23	7	192166;107869;268782;104174;11611;14431;14711	ENSMUSG00000002769;ENSMUSG00000009614;ENSMUSG00000020150;ENSMUSG00000024827;ENSMUSG00000026272;ENSMUSG00000028179;ENSMUSG00000089678
2	mmu04714	Thermogenesis	-0.634866	-1.09787	0.363636	0.798947	72	20	17992;12858;72900;71679;12857;66152;11950;17993;22273;227197;28080;67273;11958;67003;66594;11946;11949;70316;11947;57423	ENSMUSG00000000088;ENSMUSG00000000563;ENSMUSG00000020163;ENSMUSG00000021764;ENSMUSG00000022956;ENSMUSG00000024099;ENSMUSG00000025393;ENSMUSG00000025428;ENSMUSG00000025651;ENSMUSG00000025781;ENSMUSG00000025968;ENSMUSG00000026260;ENSMUSG00000029632;ENSMUSG00000030869;ENSMUSG00000030884;ENSMUSG00000031818;ENSMUSG00000034566;ENSMUSG00000038690;ENSMUSG00000050856;ENSMUSG00000059534
2	mmu00030	Pentose phosphate pathway	-0.789329	-1.20132	0.22736	0.803781	15	2	230163;14121	ENSMUSG00000028307;ENSMUSG00000069805
2	mmu05322	Systemic lupus erythematosus	-0.767671	-1.16454	0.28215	0.804308	14	8	319186;69386;97908;20641;15270;26914;20823;15139	ENSMUSG00000002477;ENSMUSG00000015937;ENSMUSG00000026874;ENSMUSG00000049932;ENSMUSG00000060981;ENSMUSG00000068882;ENSMUSG00000099517;ENSMUSG00000114279
2	mmu04810	Regulation of actin cytoskeleton	-0.722781	-1.15407	0.291242	0.808679	27	5	12631;17886;56378;14268;16412	ENSMUSG00000022443;ENSMUSG00000025809;ENSMUSG00000026193;ENSMUSG00000029465;ENSMUSG00000056201
2	mmu05100	Bacterial invasion of epithelial cells	-0.818345	-1.29425	0.177734	0.809951	19	4	56378;14268;16412;52398	ENSMUSG00000025809;ENSMUSG00000026193;ENSMUSG00000029465;ENSMUSG00000058013
2	mmu05412	Arrhythmogenic right ventricular cardiomyopathy (ARVC)	-0.795594	-1.21784	0.226592	0.810851	12	4	13346;109620;16480;16412	ENSMUSG00000001552;ENSMUSG00000025809;ENSMUSG00000026208;ENSMUSG00000054889
2	mmu04723	Retrograde endocannabinoid signaling	-0.64653	-1.06034	0.387164	0.811327	35	8	67130;66495;17992;72900;17993;227197;67273;70316	ENSMUSG00000021764;ENSMUSG00000022450;ENSMUSG00000024099;ENSMUSG00000025968;ENSMUSG00000026032;ENSMUSG00000026260;ENSMUSG00000029632;ENSMUSG00000030869
2	mmu04218	Cellular senescence	-0.763224	-1.14326	0.356747	0.814126	13	1	12334	ENSMUSG00000026509
2	mmu04934	Cushing syndrome	0.676885	0.996611	0.536364	0.815682	12	3	14683;320024;15496	ENSMUSG00000027523;ENSMUSG00000027698;ENSMUSG00000038092
2	mmu00620	Pyruvate metabolism	-0.68669	-1.10013	0.34413	0.816137	27	2	18746;18534	ENSMUSG00000027513;ENSMUSG00000032294
2	mmu04962	Vasopressin-regulated water reabsorption	-0.703566	-1.06476	0.439926	0.821217	12	2	69654;234663	ENSMUSG00000025410;ENSMUSG00000035770
2	mmu05016	Huntington disease	-0.721098	-1.24472	0.205074	0.825997	76	20	17992;12858;72900;71679;12857;66152;11950;17993;22273;227197;28080;67273;69654;67003;66594;11946;11949;70316;11947;21780	ENSMUSG00000000088;ENSMUSG00000000563;ENSMUSG00000003923;ENSMUSG00000020163;ENSMUSG00000021764;ENSMUSG00000022956;ENSMUSG00000024099;ENSMUSG00000025393;ENSMUSG00000025410;ENSMUSG00000025428;ENSMUSG00000025651;ENSMUSG00000025781;ENSMUSG00000025968;ENSMUSG00000026260;ENSMUSG00000029632;ENSMUSG00000030869;ENSMUSG00000030884;ENSMUSG00000031818;ENSMUSG00000034566;ENSMUSG00000059534
2	mmu00270	Cysteine and methionine metabolism	-0.721977	-1.13013	0.348485	0.828231	19	4	107869;268782;11720;70266	ENSMUSG00000028179;ENSMUSG00000037798;ENSMUSG00000039648;ENSMUSG00000089678
2	mmu04961	Endocrine and other factor-regulated calcium reabsorption	0.660674	0.977546	0.575556	0.830692	12	2	14683;74325	ENSMUSG00000027523;ENSMUSG00000047547
2	mmu04915	Estrogen signaling pathway	0.658603	0.999192	0.54646	0.833104	15	3	14683;15481;15511	ENSMUSG00000015656;ENSMUSG00000027523;ENSMUSG00000090877
2	mmu05165	Human papillomavirus infection	-0.677248	-1.11044	0.350622	0.834631	29	4	11964;14268;16412;18746	ENSMUSG00000025809;ENSMUSG00000026193;ENSMUSG00000032294;ENSMUSG00000052459
2	mmu00010	Glycolysis / Gluconeogenesis	-0.691802	-1.11867	0.329741	0.836086	31	4	230163;14121;18746;18534	ENSMUSG00000027513;ENSMUSG00000028307;ENSMUSG00000032294;ENSMUSG00000069805
2	mmu05205	Proteoglycans in cancer	-0.692497	-1.10162	0.356846	0.836098	23	4	15170;13039;14268;16412	ENSMUSG00000004266;ENSMUSG00000021477;ENSMUSG00000025809;ENSMUSG00000026193
2	mmu00350	Tyrosine metabolism	0.670087	1.00738	0.518595	0.839584	16	3	15445;11522;12846	ENSMUSG00000000326;ENSMUSG00000029445;ENSMUSG00000074207
2	mmu04530	Tight junction	-0.675275	-1.06578	0.419802	0.840144	23	3	17904;17886;16412	ENSMUSG00000022443;ENSMUSG00000025809;ENSMUSG00000090841
2	mmu04922	Glucagon signaling pathway	-0.807654	-1.25274	0.223077	0.841836	18	3	14121;18746;18534	ENSMUSG00000027513;ENSMUSG00000032294;ENSMUSG00000069805
2	mmu00230	Purine metabolism	-0.860421	-1.36489	0.111546	0.848055	19	2	22262;18746	ENSMUSG00000028186;ENSMUSG00000032294
2	mmu04610	Complement and coagulation cascades	-0.670495	-1.02264	0.498092	0.86118	15	4	18815;12759;20700;15139	ENSMUSG00000022037;ENSMUSG00000026874;ENSMUSG00000059481;ENSMUSG00000066366
2	mmu04510	Focal adhesion	-0.826797	-1.29515	0.162651	0.8644	23	3	14268;16412;12334	ENSMUSG00000025809;ENSMUSG00000026193;ENSMUSG00000026509
2	mmu05166	Human T-cell leukemia virus 1 infection	0.614108	0.921906	0.629857	0.865001	15	2	12330;14972	ENSMUSG00000020368;ENSMUSG00000061232
2	mmu05230	Central carbon metabolism in cancer	-0.649984	-0.985661	0.541301	0.865305	10	1	18746	ENSMUSG00000032294
2	mmu05132	Salmonella infection	-0.834389	-1.30703	0.128155	0.868139	17	2	56378;234663	ENSMUSG00000029465;ENSMUSG00000035770
2	mmu04145	Phagosome	-0.583658	-0.953862	0.535792	0.873131	34	6	17533;66212;13039;11964;16412;234663	ENSMUSG00000021477;ENSMUSG00000025809;ENSMUSG00000026712;ENSMUSG00000035770;ENSMUSG00000052459;ENSMUSG00000053317
2	mmu04670	Leukocyte transendothelial migration	-0.629055	-0.962395	0.545106	0.874257	15	6	14679;60595;22330;12387;17907;16412	ENSMUSG00000000001;ENSMUSG00000006932;ENSMUSG00000021823;ENSMUSG00000025809;ENSMUSG00000030672;ENSMUSG00000054808
2	mmu04022	cGMP-PKG signaling pathway	-0.64698	-0.971234	0.557692	0.875312	13	7	12313;14682;14679;105675;19045;22334;11931	ENSMUSG00000000001;ENSMUSG00000001175;ENSMUSG00000021771;ENSMUSG00000021868;ENSMUSG00000024639;ENSMUSG00000026576;ENSMUSG00000040385
2	mmu05134	Legionellosis	0.623725	0.940735	0.6	0.87575	14	4	269523;15481;15511;66397	ENSMUSG00000015656;ENSMUSG00000020386;ENSMUSG00000028452;ENSMUSG00000090877
2	mmu00020	Citrate cycle (TCA cycle)	-0.639588	-1.02539	0.452333	0.876021	25	4	20916;20917;104112;18534	ENSMUSG00000020917;ENSMUSG00000022110;ENSMUSG00000027513;ENSMUSG00000061838
2	mmu04918	Thyroid hormone synthesis	0.61988	0.92798	0.621339	0.876249	15	2	14683;12330	ENSMUSG00000020368;ENSMUSG00000027523
2	mmu05168	Herpes simplex infection	-0.594337	-0.932577	0.56903	0.876903	20	11	12261;14964;13063;12266;19045;12995;13665;21681;15387;230073;15139	ENSMUSG00000018446;ENSMUSG00000021116;ENSMUSG00000021546;ENSMUSG00000024164;ENSMUSG00000025134;ENSMUSG00000026874;ENSMUSG00000040296;ENSMUSG00000040385;ENSMUSG00000063694;ENSMUSG00000073411;ENSMUSG00000074698
2	mmu00360	Phenylalanine metabolism	-0.653212	-0.987821	0.552536	0.879904	11	1	64697	ENSMUSG00000024694
2	mmu05012	Parkinson disease	-0.729435	-1.25501	0.189024	0.880011	70	19	17992;12858;57320;72900;71679;12857;66152;11950;17993;22273;227197;28080;67273;67003;66594;11946;11949;70316;11947	ENSMUSG00000000088;ENSMUSG00000000563;ENSMUSG00000020163;ENSMUSG00000021764;ENSMUSG00000022956;ENSMUSG00000024099;ENSMUSG00000025393;ENSMUSG00000025428;ENSMUSG00000025651;ENSMUSG00000025781;ENSMUSG00000025968;ENSMUSG00000026260;ENSMUSG00000028964;ENSMUSG00000029632;ENSMUSG00000030869;ENSMUSG00000030884;ENSMUSG00000031818;ENSMUSG00000034566;ENSMUSG00000059534
2	mmu00190	Oxidative phosphorylation	-0.771895	-1.33167	0.140496	0.880177	68	21	17992;12858;72900;71679;12857;66152;11950;17993;11964;22273;227197;28080;67273;11958;67003;66594;11946;11949;70316;11947;57423	ENSMUSG00000000088;ENSMUSG00000000563;ENSMUSG00000020163;ENSMUSG00000021764;ENSMUSG00000022956;ENSMUSG00000024099;ENSMUSG00000025393;ENSMUSG00000025428;ENSMUSG00000025651;ENSMUSG00000025781;ENSMUSG00000025968;ENSMUSG00000026260;ENSMUSG00000029632;ENSMUSG00000030869;ENSMUSG00000030884;ENSMUSG00000031818;ENSMUSG00000034566;ENSMUSG00000038690;ENSMUSG00000050856;ENSMUSG00000052459;ENSMUSG00000059534
2	mmu04140	Autophagy	-0.647144	-0.993519	0.514706	0.887381	12	5	100862258;15289;16783;13665;13039	ENSMUSG00000021116;ENSMUSG00000021477;ENSMUSG00000031447;ENSMUSG00000066551;ENSMUSG00000066551
2	mmu03060	Protein export	-0.60007	-0.936382	0.607843	0.887613	15	4	53421;69276;66212;20813	ENSMUSG00000009549;ENSMUSG00000027706;ENSMUSG00000030082;ENSMUSG00000053317
2	mmu00520	Amino sugar and nucleotide sugar metabolism	0.596429	0.878246	0.662562	0.893311	11	1	109754	ENSMUSG00000018042
2	mmu00062	Fatty acid elongation	0.59796	0.891458	0.645963	0.894202	13	2	56348;57874	ENSMUSG00000027195;ENSMUSG00000033629
2	mmu05163	Human cytomegalovirus infection	0.556988	0.861219	0.671579	0.899279	18	2	14683;14972	ENSMUSG00000027523;ENSMUSG00000061232
2	mmu03040	Spliceosome	-0.619411	-0.99657	0.484144	0.900388	34	10	51810;21681;320632;13204;76936;15387;20641;20637;22185;319322	ENSMUSG00000002477;ENSMUSG00000003660;ENSMUSG00000021546;ENSMUSG00000024853;ENSMUSG00000025134;ENSMUSG00000029169;ENSMUSG00000030435;ENSMUSG00000039630;ENSMUSG00000059208;ENSMUSG00000063511
2	mmu04014	Ras signaling pathway	0.553761	0.818917	0.710345	0.90244	10	4	217944;14693;109905;11845	ENSMUSG00000029713;ENSMUSG00000041992;ENSMUSG00000044147;ENSMUSG00000068798
2	mmu04020	Calcium signaling pathway	0.551139	0.804989	0.756466	0.903055	12	1	14683	ENSMUSG00000027523
2	mmu05010	Alzheimer disease	-0.770757	-1.31294	0.151639	0.907786	67	19	17992;12858;72900;71679;12857;66152;11950;17993;22273;227197;28080;67273;67003;66594;11946;11949;70316;11947;12334	ENSMUSG00000000088;ENSMUSG00000000563;ENSMUSG00000020163;ENSMUSG00000021764;ENSMUSG00000022956;ENSMUSG00000024099;ENSMUSG00000025393;ENSMUSG00000025428;ENSMUSG00000025651;ENSMUSG00000025781;ENSMUSG00000025968;ENSMUSG00000026260;ENSMUSG00000026509;ENSMUSG00000029632;ENSMUSG00000030869;ENSMUSG00000030884;ENSMUSG00000031818;ENSMUSG00000034566;ENSMUSG00000059534
2	mmu00650	Butanoate metabolism	0.541734	0.820016	0.745303	0.920711	17	2	74147;110446	ENSMUSG00000022853;ENSMUSG00000032047
2	mmu00970	Aminoacyl-tRNA biosynthesis	-0.572452	-0.899933	0.631148	0.920831	21	5	15115;27267;22375;104458;20226	ENSMUSG00000001380;ENSMUSG00000010755;ENSMUSG00000018848;ENSMUSG00000021266;ENSMUSG00000068739
2	mmu04612	Antigen processing and presentation	0.543221	0.828945	0.708249	0.928013	17	4	12330;15481;14972;15511	ENSMUSG00000015656;ENSMUSG00000020368;ENSMUSG00000061232;ENSMUSG00000090877
2	mmu05418	Fluid shear stress and atherosclerosis	-0.541524	-0.873501	0.651709	0.932705	26	2	14870;11898	ENSMUSG00000060803;ENSMUSG00000076441
2	mmu04932	Non-alcoholic fatty liver disease (NAFLD)	-0.515474	-0.874598	0.609603	0.948463	51	17	110323;67130;18770;13665;66495;17992;12858;72900;12857;66152;17993;22273;227197;67273;67003;66594;70316	ENSMUSG00000000088;ENSMUSG00000020163;ENSMUSG00000021116;ENSMUSG00000021764;ENSMUSG00000022450;ENSMUSG00000024099;ENSMUSG00000025651;ENSMUSG00000025968;ENSMUSG00000026032;ENSMUSG00000026260;ENSMUSG00000029632;ENSMUSG00000030869;ENSMUSG00000030884;ENSMUSG00000031818;ENSMUSG00000036751;ENSMUSG00000041237;ENSMUSG00000059534
2	mmu05152	Tuberculosis	-0.507343	-0.796371	0.741313	0.954894	17	5	16783;13063;12266;15510;17533	ENSMUSG00000024164;ENSMUSG00000025980;ENSMUSG00000026712;ENSMUSG00000031447;ENSMUSG00000063694
2	mmu04520	Adherens junction	-0.514195	-0.804515	0.731978	0.959205	16	6	29875;60595;22330;12387;12995;15170	ENSMUSG00000004266;ENSMUSG00000006932;ENSMUSG00000021823;ENSMUSG00000030536;ENSMUSG00000054808;ENSMUSG00000074698
2	mmu00310	Lysine degradation	-0.501368	-0.780047	0.729941	0.962443	17	1	30956	ENSMUSG00000029695
2	mmu04261	Adrenergic signaling in cardiomyocytes	0.501074	0.744302	0.810345	0.964373	12	1	14683	ENSMUSG00000027523
2	mmu03013	RNA transport	-0.495534	-0.831788	0.687371	0.965879	40	9	68135;78428;13684;19826;13665;21681;19704;54709;16211	ENSMUSG00000001440;ENSMUSG00000021116;ENSMUSG00000022312;ENSMUSG00000025134;ENSMUSG00000028156;ENSMUSG00000028798;ENSMUSG00000034681;ENSMUSG00000058301;ENSMUSG00000064030
2	mmu04141	Protein processing in endoplasmic reticulum	-0.469339	-0.807735	0.737307	0.970889	56	12	56445;12282;57377;20014;77371;22027;13665;69276;66212;56085;81910;12334	ENSMUSG00000005312;ENSMUSG00000020048;ENSMUSG00000021116;ENSMUSG00000026509;ENSMUSG00000027422;ENSMUSG00000027642;ENSMUSG00000027706;ENSMUSG00000030036;ENSMUSG00000031701;ENSMUSG00000032115;ENSMUSG00000036391;ENSMUSG00000053317
2	mmu03010	Ribosome	-0.435332	-0.761997	0.777547	0.971609	71	8	108167922;19942;77721;20055;268449;66480;20084;67671	ENSMUSG00000008668;ENSMUSG00000012405;ENSMUSG00000027374;ENSMUSG00000037563;ENSMUSG00000057322;ENSMUSG00000058546;ENSMUSG00000063316;ENSMUSG00000063316
2	mmu05161	Hepatitis B	-0.545286	-0.837157	0.70194	0.975359	12	1	230073	ENSMUSG00000040296
2	mmu01210	2-Oxocarboxylic acid metabolism	0.474842	0.715356	0.832311	0.981108	14	2	269951;67834	ENSMUSG00000030541;ENSMUSG00000032279
2	mmu04390	Hippo signaling pathway	-0.344497	-0.514366	0.976015	0.981416	11	4	54401;51792;12387;19045	ENSMUSG00000006932;ENSMUSG00000007564;ENSMUSG00000018326;ENSMUSG00000040385
2	mmu04921	Oxytocin signaling pathway	0.486686	0.697929	0.849879	0.982245	11	1	14683	ENSMUSG00000027523
2	mmu03050	Proteasome	0.404785	0.677686	0.911197	0.985176	32	7	19184;19172;19179;21762;26441;22123;67089	ENSMUSG00000005779;ENSMUSG00000006998;ENSMUSG00000017221;ENSMUSG00000020708;ENSMUSG00000021178;ENSMUSG00000021832;ENSMUSG00000032301
2	mmu04142	Lysosome	-0.512962	-0.809073	0.723014	0.985725	22	2	13039;19063	ENSMUSG00000021477;ENSMUSG00000028657
2	mmu05167	Kaposi sarcoma-associated herpesvirus infection	0.320928	0.470567	0.97931	0.989532	12	1	14972	ENSMUSG00000061232
2	mmu05170	Human immunodeficiency virus 1 infection	-0.330246	-0.515261	0.979839	0.994023	21	8	56045;14679;99375;14964;13063;12010;11765;12631	ENSMUSG00000000001;ENSMUSG00000027639;ENSMUSG00000031446;ENSMUSG00000031731;ENSMUSG00000056201;ENSMUSG00000060802;ENSMUSG00000063694;ENSMUSG00000073411
2	mmu04979	Cholesterol metabolism	0.381001	0.567967	0.933333	0.995032	15	2	104086;320024	ENSMUSG00000026170;ENSMUSG00000027698
2	mmu04721	Synaptic vesicle cycle	0.340484	0.508943	0.976939	0.99846	14	2	74325;11972	ENSMUSG00000013160;ENSMUSG00000047547
2	mmu04010	MAPK signaling pathway	0.401426	0.594249	0.912664	0.998818	11	2	15481;15511	ENSMUSG00000015656;ENSMUSG00000090877
2	mmu03015	mRNA surveillance pathway	-0.348179	-0.536098	0.975881	0.999784	15	5	78428;19045;19826;21681;19704	ENSMUSG00000025134;ENSMUSG00000034681;ENSMUSG00000040385;ENSMUSG00000058301;ENSMUSG00000064030
3	mmu00982	Drug metabolism	0.919097	1.43565	0.00152905	0.0377208	39	21	14862;14865;13077;394436;100727;14859;14261;394433;13106;14863;71773;14871;243085;56615;14864;14867;94284;11522;22238;14263;231396	ENSMUSG00000001663;ENSMUSG00000004038;ENSMUSG00000008540;ENSMUSG00000025479;ENSMUSG00000025934;ENSMUSG00000027890;ENSMUSG00000028088;ENSMUSG00000029260;ENSMUSG00000032310;ENSMUSG00000035811;ENSMUSG00000035836;ENSMUSG00000040181;ENSMUSG00000040562;ENSMUSG00000054545;ENSMUSG00000054630;ENSMUSG00000058135;ENSMUSG00000068762;ENSMUSG00000070704;ENSMUSG00000074207;ENSMUSG00000089943;ENSMUSG00000089960
3	mmu05016	Huntington disease	-0.864582	-1.52268	0.00864553	0.0623745	76	39	12867;66495;74325;66046;22333;66152;17995;13063;21780;68375;11771;17992;72900;227197;68202;22273;66043;12864;17991;70316;66594;66916;67273;20656;67680;67942;12866;67003;66416;22334;66108;66945;12857;11947;11950;11949;28080;11957;11946	ENSMUSG00000000399;ENSMUSG00000000563;ENSMUSG00000003072;ENSMUSG00000003923;ENSMUSG00000006818;ENSMUSG00000009863;ENSMUSG00000014294;ENSMUSG00000014313;ENSMUSG00000017778;ENSMUSG00000020163;ENSMUSG00000020402;ENSMUSG00000021577;ENSMUSG00000021771;ENSMUSG00000022890;ENSMUSG00000022956;ENSMUSG00000023089;ENSMUSG00000024099;ENSMUSG00000025393;ENSMUSG00000025428;ENSMUSG00000025651;ENSMUSG00000025781;…
3	mmu05012	Parkinson disease	-0.869604	-1.54848	0.0116279	0.06901	70	35	12867;66495;66046;22333;66152;17995;13063;68375;17992;72900;227197;68202;22273;66043;12864;17991;70316;66594;66916;67273;67680;67942;12866;67003;66416;22334;66108;66945;12857;11947;11950;11949;28080;11957;11946	ENSMUSG00000000399;ENSMUSG00000000563;ENSMUSG00000003072;ENSMUSG00000009863;ENSMUSG00000014294;ENSMUSG00000014313;ENSMUSG00000017778;ENSMUSG00000020163;ENSMUSG00000020402;ENSMUSG00000021577;ENSMUSG00000021771;ENSMUSG00000022890;ENSMUSG00000022956;ENSMUSG00000023089;ENSMUSG00000024099;ENSMUSG00000025393;ENSMUSG00000025428;ENSMUSG00000025651;ENSMUSG00000025781;ENSMUSG00000025968;ENSMUSG00000026032;…
3	mmu05010	Alzheimer disease	-0.869738	-1.51043	0.0113314	0.0736549	67	31	17995;13063;68375;17992;72900;227197;68202;22273;66043;12864;17991;70316;66594;66916;100042025;14433;67273;67680;67942;12866;67003;66416;66108;66945;12857;11947;11950;11949;28080;11957;11946	ENSMUSG00000000399;ENSMUSG00000000563;ENSMUSG00000003072;ENSMUSG00000009863;ENSMUSG00000014294;ENSMUSG00000014313;ENSMUSG00000020163;ENSMUSG00000021577;ENSMUSG00000022890;ENSMUSG00000022956;ENSMUSG00000023089;ENSMUSG00000024099;ENSMUSG00000025393;ENSMUSG00000025428;ENSMUSG00000025651;ENSMUSG00000025781;ENSMUSG00000025968;ENSMUSG00000026260;ENSMUSG00000026895;ENSMUSG00000029632;ENSMUSG00000030869;…
3	mmu00190	Oxidative phosphorylation	-0.878813	-1.52353	0.00574713	0.0909075	68	29	17992;72900;227197;68202;22273;66043;12864;17991;70316;66594;66916;27425;57423;67273;67680;67942;12866;67003;66416;66108;66945;12857;11958;11947;11950;11949;28080;11957;11946	ENSMUSG00000000399;ENSMUSG00000000563;ENSMUSG00000003072;ENSMUSG00000009863;ENSMUSG00000014294;ENSMUSG00000014313;ENSMUSG00000020163;ENSMUSG00000021577;ENSMUSG00000022890;ENSMUSG00000022956;ENSMUSG00000023089;ENSMUSG00000024099;ENSMUSG00000025393;ENSMUSG00000025428;ENSMUSG00000025651;ENSMUSG00000025781;ENSMUSG00000025968;ENSMUSG00000026260;ENSMUSG00000029632;ENSMUSG00000030869;ENSMUSG00000030884;…
3	mmu00983	Drug metabolism	0.902368	1.40229	0.00621118	0.094687	43	17	14862;14865;394436;100727;14859;394433;13106;14863;71773;14871;243085;56615;14864;14867;94284;22238;231396	ENSMUSG00000001663;ENSMUSG00000004038;ENSMUSG00000008540;ENSMUSG00000025479;ENSMUSG00000025934;ENSMUSG00000027890;ENSMUSG00000029260;ENSMUSG00000035811;ENSMUSG00000035836;ENSMUSG00000040562;ENSMUSG00000054545;ENSMUSG00000054630;ENSMUSG00000058135;ENSMUSG00000068762;ENSMUSG00000070704;ENSMUSG00000089943;ENSMUSG00000089960
3	mmu00250	Alanine, aspartate and glutamate metabolism	-0.968873	-1.49577	0.00707547	0.10325	18	4	109900;11611;11898;227231	ENSMUSG00000025533;ENSMUSG00000025991;ENSMUSG00000026272;ENSMUSG00000076441
3	mmu01230	Biosynthesis of amino acids	-0.898738	-1.49102	0.0132626	0.107054	43	7	109900;107869;230163;18416;11846;11898;227231	ENSMUSG00000019987;ENSMUSG00000025533;ENSMUSG00000025991;ENSMUSG00000028179;ENSMUSG00000028307;ENSMUSG00000031173;ENSMUSG00000076441
3	mmu00220	Arginine biosynthesis	-0.979638	-1.47251	0.00952381	0.161529	14	5	109900;18416;11846;11898;227231	ENSMUSG00000019987;ENSMUSG00000025533;ENSMUSG00000025991;ENSMUSG00000031173;ENSMUSG00000076441
3	mmu00480	Glutathione metabolism	0.893958	1.34719	0.0273752	0.178443	30	10	14862;14865;14859;14863;14871;269951;15926;56615;14864;14867	ENSMUSG00000001663;ENSMUSG00000004038;ENSMUSG00000008540;ENSMUSG00000025934;ENSMUSG00000025950;ENSMUSG00000027890;ENSMUSG00000030541;ENSMUSG00000040562;ENSMUSG00000058135;ENSMUSG00000068762
3	mmu01040	Biosynthesis of unsaturated fatty acids	0.962512	1.37308	0.00914077	0.181868	15	5	235674;113868;15488;11430;56348	ENSMUSG00000010651;ENSMUSG00000020777;ENSMUSG00000024507;ENSMUSG00000027195;ENSMUSG00000036138
3	mmu01212	Fatty acid metabolism	0.894839	1.36765	0.0228385	0.182446	33	6	235674;113868;11430;14081;74147;56348	ENSMUSG00000010651;ENSMUSG00000018796;ENSMUSG00000020777;ENSMUSG00000022853;ENSMUSG00000027195;ENSMUSG00000036138
3	mmu04146	Peroxisome	0.855391	1.33404	0.0460123	0.18393	40	12	235674;113868;15488;11430;14081;74147;19299;269951;15926;18477;13850;26378	ENSMUSG00000010651;ENSMUSG00000018796;ENSMUSG00000020777;ENSMUSG00000022040;ENSMUSG00000022853;ENSMUSG00000024507;ENSMUSG00000025950;ENSMUSG00000028127;ENSMUSG00000028691;ENSMUSG00000030541;ENSMUSG00000036138;ENSMUSG00000036775
3	mmu00590	Arachidonic acid metabolism	0.947629	1.3625	0.0110906	0.185782	16	6	13095;13106;13096;277753;107141;13850	ENSMUSG00000003053;ENSMUSG00000022040;ENSMUSG00000025479;ENSMUSG00000042248;ENSMUSG00000054827;ENSMUSG00000066071
3	mmu05200	Pathways in cancer	0.841717	1.33538	0.0563166	0.191269	41	8	14862;14865;14859;14863;14871;56615;14864;14867	ENSMUSG00000001663;ENSMUSG00000004038;ENSMUSG00000008540;ENSMUSG00000025934;ENSMUSG00000027890;ENSMUSG00000040562;ENSMUSG00000058135;ENSMUSG00000068762
3	mmu00071	Fatty acid degradation	0.895721	1.3524	0.0225443	0.19255	31	12	235674;113868;11430;14081;74147;13177;277753;11522;11669;110446;72535;23986	ENSMUSG00000010651;ENSMUSG00000018796;ENSMUSG00000020777;ENSMUSG00000021417;ENSMUSG00000022853;ENSMUSG00000024132;ENSMUSG00000029455;ENSMUSG00000032047;ENSMUSG00000035561;ENSMUSG00000036138;ENSMUSG00000066071;ENSMUSG00000074207
3	mmu00053	Ascorbate and aldarate metabolism	0.928398	1.3477	0.031457	0.19596	18	14	268756;394436;100727;394433;19733;71773;243085;94284;11669;22238;231396;72535;394435;22235	ENSMUSG00000023070;ENSMUSG00000029201;ENSMUSG00000029260;ENSMUSG00000029455;ENSMUSG00000034450;ENSMUSG00000035561;ENSMUSG00000035811;ENSMUSG00000035836;ENSMUSG00000054545;ENSMUSG00000054630;ENSMUSG00000070704;ENSMUSG00000089943;ENSMUSG00000089960;ENSMUSG00000090145
3	mmu00040	Pentose and glucuronate interconversions	0.923161	1.33952	0.0376432	0.203861	19	10	394436;100727;394433;20322;58810;71773;243085;94284;22238;231396	ENSMUSG00000027227;ENSMUSG00000028692;ENSMUSG00000029260;ENSMUSG00000035811;ENSMUSG00000035836;ENSMUSG00000054545;ENSMUSG00000054630;ENSMUSG00000070704;ENSMUSG00000089943;ENSMUSG00000089960
3	mmu03320	PPAR signaling pathway	0.885098	1.33547	0.0573248	0.206695	30	8	235674;113868;11430;14081;74147;277753;104086;17436	ENSMUSG00000010651;ENSMUSG00000018796;ENSMUSG00000020777;ENSMUSG00000022853;ENSMUSG00000026170;ENSMUSG00000032418;ENSMUSG00000036138;ENSMUSG00000066071
3	mmu04750	Inflammatory mediator regulation of TRP channels	0.953923	1.37642	0.0150376	0.212725	14	4	13095;13096;277753;107141	ENSMUSG00000003053;ENSMUSG00000042248;ENSMUSG00000054827;ENSMUSG00000066071
3	mmu04726	Serotonergic synapse	0.925749	1.3525	0.0192308	0.219507	21	6	13095;13101;13096;13105;107141;56448	ENSMUSG00000003053;ENSMUSG00000042248;ENSMUSG00000054827;ENSMUSG00000061740;ENSMUSG00000068086;ENSMUSG00000094806
3	mmu00591	Linoleic acid metabolism	0.919055	1.32227	0.102752	0.229866	12	6	13077;13095;13112;13106;13096;107141	ENSMUSG00000003053;ENSMUSG00000025479;ENSMUSG00000032310;ENSMUSG00000042248;ENSMUSG00000054827;ENSMUSG00000056035
3	mmu00280	Valine, leucine and isoleucine degradation	0.832509	1.30111	0.076324	0.234058	39	6	235674;113868;74147;11669;110446;72535	ENSMUSG00000010651;ENSMUSG00000022853;ENSMUSG00000029455;ENSMUSG00000032047;ENSMUSG00000035561;ENSMUSG00000036138
3	mmu00830	Retinol metabolism	0.839739	1.31119	0.0818898	0.238471	37	19	11668;13077;394436;100727;13095;13112;394433;13096;277753;71773;243085;54150;107141;13086;94284;11522;22238;103142;231396	ENSMUSG00000003053;ENSMUSG00000029260;ENSMUSG00000032310;ENSMUSG00000035811;ENSMUSG00000035836;ENSMUSG00000040134;ENSMUSG00000042248;ENSMUSG00000053279;ENSMUSG00000054545;ENSMUSG00000054630;ENSMUSG00000054827;ENSMUSG00000056035;ENSMUSG00000056148;ENSMUSG00000066071;ENSMUSG00000070704;ENSMUSG00000074207;ENSMUSG00000074254;ENSMUSG00000089943;ENSMUSG00000089960
3	mmu00860	Porphyrin and chlorophyll metabolism	0.906328	1.30196	0.0565068	0.241465	19	10	394436;100727;394433;71773;243085;94284;22238;231396;233016;394435	ENSMUSG00000029260;ENSMUSG00000035811;ENSMUSG00000035836;ENSMUSG00000040466;ENSMUSG00000054545;ENSMUSG00000054630;ENSMUSG00000070704;ENSMUSG00000089943;ENSMUSG00000089960;ENSMUSG00000090145
3	mmu00380	Tryptophan metabolism	0.880533	1.31307	0.066879	0.243986	28	6	13077;74147;21743;11669;110446;72535	ENSMUSG00000003477;ENSMUSG00000022853;ENSMUSG00000029455;ENSMUSG00000032047;ENSMUSG00000032310;ENSMUSG00000035561
3	mmu05204	Chemical carcinogenesis	0.830676	1.31541	0.0739065	0.247687	47	24	14862;14865;13077;394436;100727;13095;14859;13112;13849;394433;13106;13096;14863;71773;14871;243085;107141;56615;14864;14867;94284;11522;22238;231396	ENSMUSG00000001663;ENSMUSG00000003053;ENSMUSG00000004038;ENSMUSG00000008540;ENSMUSG00000025479;ENSMUSG00000025934;ENSMUSG00000027890;ENSMUSG00000029260;ENSMUSG00000032310;ENSMUSG00000035811;ENSMUSG00000035836;ENSMUSG00000038776;ENSMUSG00000040562;ENSMUSG00000042248;ENSMUSG00000054545;ENSMUSG00000054630;ENSMUSG00000054827;ENSMUSG00000056035;ENSMUSG00000058135;ENSMUSG00000068762;ENSMUSG00000070704;…
3	mmu05225	Hepatocellular carcinoma	0.896906	1.30219	0.0574324	0.252537	22	8	14862;14865;14859;14863;14871;56615;14864;14867	ENSMUSG00000001663;ENSMUSG00000004038;ENSMUSG00000008540;ENSMUSG00000025934;ENSMUSG00000027890;ENSMUSG00000040562;ENSMUSG00000058135;ENSMUSG00000068762
3	mmu01524	Platinum drug resistance	0.899905	1.30412	0.0692568	0.256712	20	8	14862;14865;14859;14863;14871;56615;14864;14867	ENSMUSG00000001663;ENSMUSG00000004038;ENSMUSG00000008540;ENSMUSG00000025934;ENSMUSG00000027890;ENSMUSG00000040562;ENSMUSG00000058135;ENSMUSG00000068762
3	mmu04976	Bile secretion	0.900845	1.27885	0.116013	0.313046	16	3	13849;28253;28248	ENSMUSG00000030236;ENSMUSG00000038776;ENSMUSG00000041698
3	mmu05146	Amoebiasis	-0.939593	-1.43314	0.0357995	0.342064	16	2	109711;11846	ENSMUSG00000015143;ENSMUSG00000019987
3	mmu00120	Primary bile acid biosynthesis	0.911307	1.244	0.158965	0.393945	10	2	15488;104086	ENSMUSG00000024507;ENSMUSG00000026170
3	mmu00140	Steroid hormone biosynthesis	0.797857	1.24658	0.16875	0.398852	37	19	13077;394436;100727;13095;13101;13112;394433;13106;13096;13105;56348;71773;243085;107141;12846;94284;22238;231396;56448	ENSMUSG00000000326;ENSMUSG00000003053;ENSMUSG00000025479;ENSMUSG00000027195;ENSMUSG00000029260;ENSMUSG00000032310;ENSMUSG00000035811;ENSMUSG00000035836;ENSMUSG00000042248;ENSMUSG00000054545;ENSMUSG00000054630;ENSMUSG00000054827;ENSMUSG00000056035;ENSMUSG00000061740;ENSMUSG00000068086;ENSMUSG00000070704;ENSMUSG00000089943;ENSMUSG00000089960;ENSMUSG00000094806
3	mmu00980	Metabolism of xenobiotics by cytochrome P450	0.807273	1.25004	0.166667	0.401627	38	20	14862;14865;13077;394436;100727;14859;13849;394433;13106;14863;71773;14871;243085;56615;14864;14867;94284;11522;22238;231396	ENSMUSG00000001663;ENSMUSG00000004038;ENSMUSG00000008540;ENSMUSG00000025479;ENSMUSG00000025934;ENSMUSG00000027890;ENSMUSG00000029260;ENSMUSG00000032310;ENSMUSG00000035811;ENSMUSG00000035836;ENSMUSG00000038776;ENSMUSG00000040562;ENSMUSG00000054545;ENSMUSG00000054630;ENSMUSG00000058135;ENSMUSG00000068762;ENSMUSG00000070704;ENSMUSG00000074207;ENSMUSG00000089943;ENSMUSG00000089960
3	mmu04024	cAMP signaling pathway	0.88972	1.25122	0.21519	0.413614	11	1	11430	ENSMUSG00000020777
3	mmu00564	Glycerophospholipid metabolism	0.872425	1.22305	0.261733	0.455097	10	4	14555;14571;14792;67512	ENSMUSG00000004270;ENSMUSG00000023019;ENSMUSG00000026827;ENSMUSG00000026922
3	mmu00410	beta-Alanine metabolism	0.82035	1.16713	0.324742	0.627876	15	4	74147;11669;72535;64705	ENSMUSG00000022304;ENSMUSG00000022853;ENSMUSG00000029455;ENSMUSG00000035561
3	mmu04714	Thermogenesis	-0.775636	-1.37421	0.0614035	0.664295	72	30	17992;72900;227197;68202;22273;12896;66043;12864;17991;70316;66594;66916;27425;57423;67273;67680;67942;12866;67003;66416;66108;66945;12857;11958;11947;11950;11949;28080;11957;11946	ENSMUSG00000000399;ENSMUSG00000000563;ENSMUSG00000003072;ENSMUSG00000009863;ENSMUSG00000014294;ENSMUSG00000014313;ENSMUSG00000020163;ENSMUSG00000021577;ENSMUSG00000022890;ENSMUSG00000022956;ENSMUSG00000023089;ENSMUSG00000024099;ENSMUSG00000025393;ENSMUSG00000025428;ENSMUSG00000025651;ENSMUSG00000025781;ENSMUSG00000025968;ENSMUSG00000026260;ENSMUSG00000028607;ENSMUSG00000029632;ENSMUSG00000030869;…
3	mmu05166	Human T-cell leukemia virus 1 infection	-0.81187	-1.22898	0.218962	0.831505	15	4	11740;22333;12387;22334	ENSMUSG00000006932;ENSMUSG00000016319;ENSMUSG00000020402;ENSMUSG00000021771
3	mmu00520	Amino sugar and nucleotide sugar metabolism	0.756972	1.05215	0.514925	0.865317	11	5	109754;22235;216558;14635;12764	ENSMUSG00000001891;ENSMUSG00000018042;ENSMUSG00000020766;ENSMUSG00000029201;ENSMUSG00000030282
3	mmu01200	Carbon metabolism	-0.704134	-1.2311	0.156923	0.865839	76	17	231691;100042025;14433;60525;20916;18770;19139;110821;67680;20917;66945;225913;11409;14121;11611;230163;227231	ENSMUSG00000009863;ENSMUSG00000021577;ENSMUSG00000022110;ENSMUSG00000025991;ENSMUSG00000026272;ENSMUSG00000027605;ENSMUSG00000028307;ENSMUSG00000029545;ENSMUSG00000029597;ENSMUSG00000031432;ENSMUSG00000034371;ENSMUSG00000041237;ENSMUSG00000041650;ENSMUSG00000057666;ENSMUSG00000057666;ENSMUSG00000061838;ENSMUSG00000069805
3	mmu00062	Fatty acid elongation	0.75677	1.08124	0.432584	0.866733	13	2	56348;57874	ENSMUSG00000027195;ENSMUSG00000033629
3	mmu05230	Central carbon metabolism in cancer	0.764987	1.0689	0.476281	0.873316	10	2	68263;18597	ENSMUSG00000021748;ENSMUSG00000031299
3	mmu00350	Tyrosine metabolism	0.733651	1.05672	0.455959	0.879993	16	8	15445;12846;11522;14085;17319;11761;15233;14874	ENSMUSG00000000326;ENSMUSG00000021033;ENSMUSG00000022821;ENSMUSG00000029445;ENSMUSG00000030630;ENSMUSG00000033307;ENSMUSG00000063558;ENSMUSG00000074207
3	mmu00260	Glycine, serine and threonine metabolism	-0.773386	-1.20679	0.234742	0.887272	23	7	13382;74129;231691;192166;14711;11611;107869	ENSMUSG00000002769;ENSMUSG00000009614;ENSMUSG00000020664;ENSMUSG00000026272;ENSMUSG00000028179;ENSMUSG00000029597;ENSMUSG00000042102
3	mmu01210	2-Oxocarboxylic acid metabolism	0.731124	1.02903	0.497248	0.897285	14	2	269951;15926	ENSMUSG00000025950;ENSMUSG00000030541
3	mmu04610	Complement and coagulation cascades	-0.812034	-1.23279	0.222222	0.906273	15	6	14161;22370;12268;110135;12266;20704	ENSMUSG00000017344;ENSMUSG00000024164;ENSMUSG00000028001;ENSMUSG00000033831;ENSMUSG00000072849;ENSMUSG00000073418
3	mmu04918	Thyroid hormone synthesis	-0.794419	-1.18863	0.271689	0.918063	15	6	11889;11928;14775;11931;14828;22027	ENSMUSG00000020048;ENSMUSG00000020884;ENSMUSG00000026576;ENSMUSG00000026864;ENSMUSG00000033161;ENSMUSG00000063856
3	mmu05203	Viral carcinogenesis	-0.650368	-1.04604	0.435829	0.945286	30	2	12266;109711	ENSMUSG00000015143;ENSMUSG00000024164
3	mmu00330	Arginine and proline metabolism	-0.783737	-1.23405	0.225581	0.952323	20	1	11846	ENSMUSG00000019987
3	mmu01100	Metabolic pathways	-0.469244	-1.05317	0.26087	0.95447	399	51	100042025;14433;60525;67432;27425;17252;57423;20916;18770;68636;17158;192166;19139;67273;110821;67680;67942;67003;243537;66416;20917;66108;66945;225913;11409;18534;13113;12857;11958;13480;11947;11950;15109;14121;11949;109900;28080;11957;11611;11946;30956;107869;22262;14317;13085;230163;15483;18416;11846;11898;227231	ENSMUSG00000000399;ENSMUSG00000000563;ENSMUSG00000001155;ENSMUSG00000009614;ENSMUSG00000009863;ENSMUSG00000016194;ENSMUSG00000019987;ENSMUSG00000020017;ENSMUSG00000021577;ENSMUSG00000022110;ENSMUSG00000022890;ENSMUSG00000022956;ENSMUSG00000024085;ENSMUSG00000025176;ENSMUSG00000025393;ENSMUSG00000025428;ENSMUSG00000025533;ENSMUSG00000025781;ENSMUSG00000025991;ENSMUSG00000026260;ENSMUSG00000026272;…
3	mmu04260	Cardiac muscle contraction	-0.827163	-1.29271	0.17321	0.9605	19	10	11928;12867;11931;66152;22273;12864;66594;12866;67003;12857	ENSMUSG00000014313;ENSMUSG00000017778;ENSMUSG00000020163;ENSMUSG00000025651;ENSMUSG00000026576;ENSMUSG00000030884;ENSMUSG00000031818;ENSMUSG00000032330;ENSMUSG00000033161;ENSMUSG00000059534
3	mmu04152	AMPK signaling pathway	-0.855867	-1.30473	0.136585	0.970122	18	2	18534;14121	ENSMUSG00000027513;ENSMUSG00000069805
3	mmu04520	Adherens junction	-0.667952	-1.02196	0.473923	0.978416	16	6	13649;11431;22330;15170;12387;109711	ENSMUSG00000004266;ENSMUSG00000006932;ENSMUSG00000015143;ENSMUSG00000020122;ENSMUSG00000021823;ENSMUSG00000044573
3	mmu00030	Pentose phosphate pathway	-0.705218	-1.06542	0.443662	0.979661	15	3	19139;14121;230163	ENSMUSG00000028307;ENSMUSG00000031432;ENSMUSG00000069805
3	mmu04218	Cellular senescence	-0.696043	-1.0541	0.462287	0.98098	13	4	12313;11740;22333;22334	ENSMUSG00000001175;ENSMUSG00000016319;ENSMUSG00000020402;ENSMUSG00000021771
3	mmu00340	Histidine metabolism	-0.829609	-1.23779	0.210066	0.992683	11	3	243537;15109;14317	ENSMUSG00000001155;ENSMUSG00000020017;ENSMUSG00000034456
3	mmu04010	MAPK signaling pathway	-0.297095	-0.432225	0.995699	0.995337	11	3	192176;13649;19042	ENSMUSG00000020122;ENSMUSG00000021096;ENSMUSG00000031328
3	mmu05162	Measles	0.262701	0.370902	0.99262	0.998473	10	10	15511;15481;14694;17698;20846;12995;68135;230073;228607;13665	ENSMUSG00000015656;ENSMUSG00000020372;ENSMUSG00000021116;ENSMUSG00000022312;ENSMUSG00000026104;ENSMUSG00000031207;ENSMUSG00000037523;ENSMUSG00000040296;ENSMUSG00000074698;ENSMUSG00000090877
4	mmu05016	Huntington disease	-0.821893	-1.61756	0	0	76	30	17991;17706;22272;12858;67680;22333;12864;11740;22334;28080;11957;67942;71679;11947;66945;66052;72900;67130;17992;67264;13191;66152;22273;11946;67003;11950;66694;11949;68375;66043	ENSMUSG00000000088;ENSMUSG00000000563;ENSMUSG00000003072;ENSMUSG00000009863;ENSMUSG00000014294;ENSMUSG00000014313;ENSMUSG00000016319;ENSMUSG00000020402;ENSMUSG00000021577;ENSMUSG00000021771;ENSMUSG00000022450;ENSMUSG00000022890;ENSMUSG00000022956;ENSMUSG00000024099;ENSMUSG00000025204;ENSMUSG00000025393;ENSMUSG00000025428;ENSMUSG00000025651;ENSMUSG00000025781;ENSMUSG00000026895;ENSMUSG00000029632;…
4	mmu05012	Parkinson disease	-0.837748	-1.63688	0	0	70	30	17991;17706;22272;12858;67680;22333;12864;11740;22334;28080;11957;67942;71679;11947;66945;17721;66052;72900;67130;17992;67264;66152;22273;11946;67003;11950;66694;11949;68375;66043	ENSMUSG00000000088;ENSMUSG00000000563;ENSMUSG00000003072;ENSMUSG00000009863;ENSMUSG00000014294;ENSMUSG00000014313;ENSMUSG00000016319;ENSMUSG00000020402;ENSMUSG00000021577;ENSMUSG00000021771;ENSMUSG00000022450;ENSMUSG00000022890;ENSMUSG00000022956;ENSMUSG00000024099;ENSMUSG00000025204;ENSMUSG00000025393;ENSMUSG00000025428;ENSMUSG00000025651;ENSMUSG00000025781;ENSMUSG00000026895;ENSMUSG00000029632;…
4	mmu05010	Alzheimer disease	-0.844723	-1.64052	0	0	67	29	17991;17706;22272;12858;12313;67680;12864;100042025;14433;28080;11957;67942;71679;11947;66945;66052;72900;67130;17992;67264;66152;22273;11946;67003;11950;66694;11949;68375;66043	ENSMUSG00000000088;ENSMUSG00000000563;ENSMUSG00000001175;ENSMUSG00000003072;ENSMUSG00000009863;ENSMUSG00000014294;ENSMUSG00000014313;ENSMUSG00000021577;ENSMUSG00000022450;ENSMUSG00000022890;ENSMUSG00000022956;ENSMUSG00000024099;ENSMUSG00000025204;ENSMUSG00000025393;ENSMUSG00000025428;ENSMUSG00000025651;ENSMUSG00000025781;ENSMUSG00000026895;ENSMUSG00000029632;ENSMUSG00000030884;ENSMUSG00000034566;…
4	mmu00190	Oxidative phosphorylation	-0.852055	-1.64753	0	0	68	29	17991;17706;22272;12858;67680;12864;28080;11957;67942;71679;27425;11947;66945;17721;57423;66052;72900;67130;17992;67264;66152;22273;11946;67003;11950;66694;11949;68375;66043	ENSMUSG00000000088;ENSMUSG00000000563;ENSMUSG00000003072;ENSMUSG00000009863;ENSMUSG00000014294;ENSMUSG00000014313;ENSMUSG00000021577;ENSMUSG00000022450;ENSMUSG00000022890;ENSMUSG00000022956;ENSMUSG00000024099;ENSMUSG00000025204;ENSMUSG00000025393;ENSMUSG00000025428;ENSMUSG00000025651;ENSMUSG00000025781;ENSMUSG00000026895;ENSMUSG00000029632;ENSMUSG00000030884;ENSMUSG00000034566;ENSMUSG00000038462;…
4	mmu04714	Thermogenesis	-0.803936	-1.5696	0	0.00284259	72	29	17991;17706;22272;12858;67680;12864;28080;11957;67942;71679;27425;11947;66945;17721;57423;66052;72900;67130;17992;67264;66152;22273;11946;67003;11950;66694;11949;68375;66043	ENSMUSG00000000088;ENSMUSG00000000563;ENSMUSG00000003072;ENSMUSG00000009863;ENSMUSG00000014294;ENSMUSG00000014313;ENSMUSG00000021577;ENSMUSG00000022450;ENSMUSG00000022890;ENSMUSG00000022956;ENSMUSG00000024099;ENSMUSG00000025204;ENSMUSG00000025393;ENSMUSG00000025428;ENSMUSG00000025651;ENSMUSG00000025781;ENSMUSG00000026895;ENSMUSG00000029632;ENSMUSG00000030884;ENSMUSG00000034566;ENSMUSG00000038462;…
4	mmu00071	Fatty acid degradation	0.911123	1.70574	0.00274725	0.00585451	31	7	235674;113868;14081;74147;11430;13177;11669	ENSMUSG00000010651;ENSMUSG00000018796;ENSMUSG00000020777;ENSMUSG00000022853;ENSMUSG00000024132;ENSMUSG00000029455;ENSMUSG00000036138
4	mmu04146	Peroxisome	0.859969	1.67319	0.002849	0.00794541	40	9	235674;113868;14081;18477;74147;11430;19299;74114;15488	ENSMUSG00000003623;ENSMUSG00000010651;ENSMUSG00000018796;ENSMUSG00000020777;ENSMUSG00000022853;ENSMUSG00000024507;ENSMUSG00000028127;ENSMUSG00000028691;ENSMUSG00000036138
4	mmu00983	Drug metabolism	0.850873	1.64315	0.00258398	0.0105939	43	15	14862;14859;100727;394436;14865;56615;13106;394433;71773;103140;14871;14869;18102;72094;14863	ENSMUSG00000001663;ENSMUSG00000001665;ENSMUSG00000008540;ENSMUSG00000025479;ENSMUSG00000025934;ENSMUSG00000027890;ENSMUSG00000029260;ENSMUSG00000035780;ENSMUSG00000035836;ENSMUSG00000037601;ENSMUSG00000038155;ENSMUSG00000040562;ENSMUSG00000058135;ENSMUSG00000089943;ENSMUSG00000089960
4	mmu01230	Biosynthesis of amino acids	-0.841299	-1.52826	0.00473186	0.0129374	43	12	100042025;14433;11429;107869;18770;231691;11846;230163;227231;11898;18416;109900	ENSMUSG00000019987;ENSMUSG00000022477;ENSMUSG00000025533;ENSMUSG00000025991;ENSMUSG00000028179;ENSMUSG00000028307;ENSMUSG00000029597;ENSMUSG00000031173;ENSMUSG00000041237;ENSMUSG00000057666;ENSMUSG00000057666;ENSMUSG00000076441
4	mmu01212	Fatty acid metabolism	0.856806	1.609	0.00276243	0.0133817	33	8	235674;113868;14081;74147;11430;57874;56348;110446	ENSMUSG00000010651;ENSMUSG00000018796;ENSMUSG00000020777;ENSMUSG00000022853;ENSMUSG00000027195;ENSMUSG00000032047;ENSMUSG00000033629;ENSMUSG00000036138
4	mmu03320	PPAR signaling pathway	0.850746	1.61058	0.00278552	0.0156817	30	7	235674;113868;14081;74147;17436;104086;11430	ENSMUSG00000010651;ENSMUSG00000018796;ENSMUSG00000020777;ENSMUSG00000022853;ENSMUSG00000026170;ENSMUSG00000032418;ENSMUSG00000036138
4	mmu05204	Chemical carcinogenesis	0.79844	1.55935	0.0227273	0.0351271	47	21	13112;14862;14859;100727;394436;13077;13096;14865;56615;13106;394433;13095;71773;103140;13849;226105;14871;14869;72094;14863;107141	ENSMUSG00000001663;ENSMUSG00000001665;ENSMUSG00000003053;ENSMUSG00000008540;ENSMUSG00000025479;ENSMUSG00000025934;ENSMUSG00000027890;ENSMUSG00000029260;ENSMUSG00000032310;ENSMUSG00000035780;ENSMUSG00000035836;ENSMUSG00000038155;ENSMUSG00000038776;ENSMUSG00000040562;ENSMUSG00000042248;ENSMUSG00000054827;ENSMUSG00000056035;ENSMUSG00000058135;ENSMUSG00000060613;ENSMUSG00000089943;ENSMUSG00000089960
4	mmu00053	Ascorbate and aldarate metabolism	0.920046	1.55245	0.015625	0.0365608	18	9	268756;100727;394436;394433;71773;22235;11669;72094;19733	ENSMUSG00000023070;ENSMUSG00000029201;ENSMUSG00000029260;ENSMUSG00000029455;ENSMUSG00000034450;ENSMUSG00000035780;ENSMUSG00000035836;ENSMUSG00000089943;ENSMUSG00000089960
4	mmu00982	Drug metabolism	0.805963	1.53953	0.0188172	0.042968	39	16	14862;14859;100727;394436;13077;14865;56615;13106;394433;71773;14261;103140;14871;14869;72094;14863	ENSMUSG00000001663;ENSMUSG00000001665;ENSMUSG00000008540;ENSMUSG00000025479;ENSMUSG00000025934;ENSMUSG00000027890;ENSMUSG00000029260;ENSMUSG00000032310;ENSMUSG00000035780;ENSMUSG00000035836;ENSMUSG00000038155;ENSMUSG00000040181;ENSMUSG00000040562;ENSMUSG00000058135;ENSMUSG00000089943;ENSMUSG00000089960
4	mmu01040	Biosynthesis of unsaturated fatty acids	0.928154	1.53201	0.00283286	0.0459998	15	6	235674;113868;11430;57874;56348;15488	ENSMUSG00000010651;ENSMUSG00000020777;ENSMUSG00000024507;ENSMUSG00000027195;ENSMUSG00000033629;ENSMUSG00000036138
4	mmu00040	Pentose and glucuronate interconversions	0.89391	1.52575	0.0163934	0.0475888	19	7	100727;394436;394433;71773;20322;22235;72094	ENSMUSG00000027227;ENSMUSG00000029201;ENSMUSG00000029260;ENSMUSG00000035780;ENSMUSG00000035836;ENSMUSG00000089943;ENSMUSG00000089960
4	mmu00860	Porphyrin and chlorophyll metabolism	0.886353	1.51791	0.0136612	0.0497254	19	5	100727;394436;394433;71773;72094	ENSMUSG00000029260;ENSMUSG00000035780;ENSMUSG00000035836;ENSMUSG00000089943;ENSMUSG00000089960
4	mmu00591	Linoleic acid metabolism	0.935552	1.46328	0.017341	0.106797	12	7	13112;13077;13096;13106;13095;226105;107141	ENSMUSG00000003053;ENSMUSG00000025479;ENSMUSG00000032310;ENSMUSG00000042248;ENSMUSG00000054827;ENSMUSG00000056035;ENSMUSG00000060613
4	mmu01524	Platinum drug resistance	0.869747	1.46718	0.0192308	0.107681	20	8	14862;14859;14865;56615;103140;14871;14869;14863	ENSMUSG00000001663;ENSMUSG00000001665;ENSMUSG00000008540;ENSMUSG00000025934;ENSMUSG00000027890;ENSMUSG00000038155;ENSMUSG00000040562;ENSMUSG00000058135
4	mmu04726	Serotonergic synapse	0.816678	1.43272	0.0716418	0.14702	21	7	13096;13095;13101;226105;107141;13105;56448	ENSMUSG00000003053;ENSMUSG00000042248;ENSMUSG00000054827;ENSMUSG00000060613;ENSMUSG00000061740;ENSMUSG00000068086;ENSMUSG00000094806
4	mmu00140	Steroid hormone biosynthesis	0.739325	1.41506	0.0670241	0.168387	37	17	13112;100727;394436;13077;13096;13106;394433;13095;71773;13101;226105;72094;107141;56348;13105;56448;208665	ENSMUSG00000003053;ENSMUSG00000025479;ENSMUSG00000027195;ENSMUSG00000029260;ENSMUSG00000032310;ENSMUSG00000035780;ENSMUSG00000035836;ENSMUSG00000038641;ENSMUSG00000042248;ENSMUSG00000054827;ENSMUSG00000056035;ENSMUSG00000060613;ENSMUSG00000061740;ENSMUSG00000068086;ENSMUSG00000089943;ENSMUSG00000089960;ENSMUSG00000094806
4	mmu05225	Hepatocellular carcinoma	0.79623	1.39197	0.0681199	0.173823	22	8	14862;14859;14865;56615;103140;14871;14869;14863	ENSMUSG00000001663;ENSMUSG00000001665;ENSMUSG00000008540;ENSMUSG00000025934;ENSMUSG00000027890;ENSMUSG00000038155;ENSMUSG00000040562;ENSMUSG00000058135
4	mmu00590	Arachidonic acid metabolism	0.840875	1.40431	0.085443	0.174747	16	5	13096;13106;13095;226105;107141	ENSMUSG00000003053;ENSMUSG00000025479;ENSMUSG00000042248;ENSMUSG00000054827;ENSMUSG00000060613
4	mmu00280	Valine, leucine and isoleucine degradation	0.715534	1.39496	0.038674	0.179325	39	4	235674;113868;74147;11669	ENSMUSG00000010651;ENSMUSG00000022853;ENSMUSG00000029455;ENSMUSG00000036138
4	mmu00480	Glutathione metabolism	0.764249	1.38256	0.0737705	0.179465	30	8	14862;14859;14865;56615;103140;14871;14869;14863	ENSMUSG00000001663;ENSMUSG00000001665;ENSMUSG00000008540;ENSMUSG00000025934;ENSMUSG00000027890;ENSMUSG00000038155;ENSMUSG00000040562;ENSMUSG00000058135
4	mmu00830	Retinol metabolism	0.711542	1.37015	0.075419	0.189184	37	12	11668;13112;100727;394436;13077;13096;394433;13095;71773;226105;72094;107141	ENSMUSG00000003053;ENSMUSG00000029260;ENSMUSG00000032310;ENSMUSG00000035780;ENSMUSG00000035836;ENSMUSG00000042248;ENSMUSG00000053279;ENSMUSG00000054827;ENSMUSG00000056035;ENSMUSG00000060613;ENSMUSG00000089943;ENSMUSG00000089960
4	mmu00980	Metabolism of xenobiotics by cytochrome P450	0.731854	1.35399	0.077135	0.205067	38	16	14862;14859;100727;394436;13077;14865;56615;13106;394433;71773;103140;13849;14871;14869;72094;14863	ENSMUSG00000001663;ENSMUSG00000001665;ENSMUSG00000008540;ENSMUSG00000025479;ENSMUSG00000025934;ENSMUSG00000027890;ENSMUSG00000029260;ENSMUSG00000032310;ENSMUSG00000035780;ENSMUSG00000035836;ENSMUSG00000038155;ENSMUSG00000038776;ENSMUSG00000040562;ENSMUSG00000058135;ENSMUSG00000089943;ENSMUSG00000089960
4	mmu00220	Arginine biosynthesis	-0.921512	-1.42766	0.00474684	0.219598	14	5	11846;227231;11898;18416;109900	ENSMUSG00000019987;ENSMUSG00000025533;ENSMUSG00000025991;ENSMUSG00000031173;ENSMUSG00000076441
4	mmu04750	Inflammatory mediator regulation of TRP channels	0.801025	1.28651	0.179941	0.307134	14	4	13096;13095;226105;107141	ENSMUSG00000003053;ENSMUSG00000042248;ENSMUSG00000054827;ENSMUSG00000060613
4	mmu04260	Cardiac muscle contraction	-0.86975	-1.40317	0.0231405	0.317605	19	9	22272;12858;12864;11931;11928;66152;22273;67003;66694	ENSMUSG00000000088;ENSMUSG00000014313;ENSMUSG00000025651;ENSMUSG00000026576;ENSMUSG00000030884;ENSMUSG00000033161;ENSMUSG00000038462;ENSMUSG00000044894;ENSMUSG00000059534
4	mmu05200	Pathways in cancer	0.642205	1.24441	0.18306	0.365707	41	9	14862;14859;14865;56615;103140;14871;14869;14863;16480	ENSMUSG00000001552;ENSMUSG00000001663;ENSMUSG00000001665;ENSMUSG00000008540;ENSMUSG00000025934;ENSMUSG00000027890;ENSMUSG00000038155;ENSMUSG00000040562;ENSMUSG00000058135
4	mmu05418	Fluid shear stress and atherosclerosis	0.675502	1.21193	0.203166	0.407028	26	8	14862;14859;14865;56615;103140;14871;14869;14863	ENSMUSG00000001663;ENSMUSG00000001665;ENSMUSG00000008540;ENSMUSG00000025934;ENSMUSG00000027890;ENSMUSG00000038155;ENSMUSG00000040562;ENSMUSG00000058135
4	mmu00564	Glycerophospholipid metabolism	0.76132	1.18815	0.290237	0.430491	10	5	14792;14555;14732;14571;67512	ENSMUSG00000004270;ENSMUSG00000023019;ENSMUSG00000024978;ENSMUSG00000026827;ENSMUSG00000026922
4	mmu00650	Butanoate metabolism	0.683401	1.14207	0.325843	0.49194	17	2	74147;110446	ENSMUSG00000022853;ENSMUSG00000032047
4	mmu00270	Cysteine and methionine metabolism	-0.839074	-1.35697	0.0420561	0.595121	19	4	107869;70266;14854;231691	ENSMUSG00000027610;ENSMUSG00000028179;ENSMUSG00000029597;ENSMUSG00000039648
4	mmu05134	Legionellosis	0.654098	1.06832	0.411141	0.60221	14	3	269523;15511;66397	ENSMUSG00000020386;ENSMUSG00000028452;ENSMUSG00000090877
4	mmu05168	Herpes simplex infection	-0.696856	-1.1555	0.285047	0.623282	20	3	12995;20846;15007	ENSMUSG00000026104;ENSMUSG00000067235;ENSMUSG00000074698
4	mmu00010	Glycolysis / Gluconeogenesis	-0.675598	-1.15773	0.2625	0.63076	31	6	100042025;14433;18770;14751;230163;14121	ENSMUSG00000028307;ENSMUSG00000036427;ENSMUSG00000041237;ENSMUSG00000057666;ENSMUSG00000057666;ENSMUSG00000069805
4	mmu05169	Epstein-Barr virus infection	-0.674994	-1.16133	0.263666	0.634194	31	2	20846;15007	ENSMUSG00000026104;ENSMUSG00000067235
4	mmu00620	Pyruvate metabolism	0.572358	1.0356	0.412869	0.636081	27	5	100705;17436;68263;11669;110446	ENSMUSG00000021748;ENSMUSG00000029455;ENSMUSG00000032047;ENSMUSG00000032418;ENSMUSG00000042010
4	mmu04510	Focal adhesion	-0.690417	-1.16365	0.282812	0.642942	23	8	12334;17907;109905;16412;12843;14268;67938;13649	ENSMUSG00000020122;ENSMUSG00000025809;ENSMUSG00000026193;ENSMUSG00000026509;ENSMUSG00000029661;ENSMUSG00000030672;ENSMUSG00000034868;ENSMUSG00000068798
4	mmu00062	Fatty acid elongation	0.64637	1.01778	0.461765	0.647659	13	2	57874;56348	ENSMUSG00000027195;ENSMUSG00000033629
4	mmu04020	Calcium signaling pathway	-0.76903	-1.18488	0.285942	0.653734	12	8	105675;22335;14682;12313;22333;11740;22334;13649	ENSMUSG00000001175;ENSMUSG00000008892;ENSMUSG00000016319;ENSMUSG00000020122;ENSMUSG00000020402;ENSMUSG00000021771;ENSMUSG00000021868;ENSMUSG00000024639
4	mmu04810	Regulation of actin cytoskeleton	-0.663359	-1.16508	0.275969	0.65426	27	9	68089;11867;60595;17907;16412;14268;67938;17886;13649	ENSMUSG00000020122;ENSMUSG00000022443;ENSMUSG00000025809;ENSMUSG00000026193;ENSMUSG00000029622;ENSMUSG00000030672;ENSMUSG00000034868;ENSMUSG00000054808;ENSMUSG00000079426
4	mmu01100	Metabolic pathways	-0.506902	-1.18915	0.0781638	0.655888	399	55	20917;216456;11429;67942;107869;71679;27425;11947;56451;66945;17721;57423;13360;66052;18770;72900;71761;26459;13361;14751;67130;17992;67264;66152;71147;20916;22262;22273;11946;67003;70266;225913;11950;66694;11949;14854;231691;68375;11846;27400;14317;230163;11431;227231;30956;14121;71724;13085;11898;15483;18416;109900;243537;104112;66043	ENSMUSG00000000563;ENSMUSG00000001155;ENSMUSG00000003072;ENSMUSG00000015890;ENSMUSG00000016194;ENSMUSG00000019987;ENSMUSG00000020917;ENSMUSG00000021577;ENSMUSG00000021707;ENSMUSG00000021786;ENSMUSG00000022110;ENSMUSG00000022450;ENSMUSG00000022477;ENSMUSG00000024099;ENSMUSG00000025204;ENSMUSG00000025393;ENSMUSG00000025396;ENSMUSG00000025428;ENSMUSG00000025533;ENSMUSG00000025651;ENSMUSG00000025781;…
4	mmu05163	Human cytomegalovirus infection	-0.745411	-1.19373	0.249622	0.659197	18	5	14682;14679;12313;13649;15007	ENSMUSG00000000001;ENSMUSG00000001175;ENSMUSG00000020122;ENSMUSG00000024639;ENSMUSG00000067235
4	mmu00250	Alanine, aspartate and glutamate metabolism	-0.842944	-1.33993	0.0736677	0.664728	18	3	227231;11898;109900	ENSMUSG00000025533;ENSMUSG00000025991;ENSMUSG00000076441
4	mmu04144	Endocytosis	-0.636125	-1.16656	0.239683	0.66627	45	7	67300;18571;65114;13660;67804;13649;15007	ENSMUSG00000020122;ENSMUSG00000024772;ENSMUSG00000031696;ENSMUSG00000032504;ENSMUSG00000034484;ENSMUSG00000047126;ENSMUSG00000067235
4	mmu04022	cGMP-PKG signaling pathway	-0.76707	-1.17592	0.264331	0.667949	13	10	105675;22335;14682;14679;12313;22333;11740;22334;11931;11928	ENSMUSG00000000001;ENSMUSG00000001175;ENSMUSG00000008892;ENSMUSG00000016319;ENSMUSG00000020402;ENSMUSG00000021771;ENSMUSG00000021868;ENSMUSG00000024639;ENSMUSG00000026576;ENSMUSG00000033161
4	mmu04921	Oxytocin signaling pathway	-0.764866	-1.16916	0.287037	0.673244	11	5	14682;14679;12313;13649;17904	ENSMUSG00000000001;ENSMUSG00000001175;ENSMUSG00000020122;ENSMUSG00000024639;ENSMUSG00000090841
4	mmu04261	Adrenergic signaling in cardiomyocytes	-0.727543	-1.11838	0.374618	0.675775	12	5	14682;14679;12313;11931;11928	ENSMUSG00000000001;ENSMUSG00000001175;ENSMUSG00000024639;ENSMUSG00000026576;ENSMUSG00000033161
4	mmu04962	Vasopressin-regulated water reabsorption	-0.779784	-1.19424	0.251177	0.677616	12	2	235661;13191	ENSMUSG00000031865;ENSMUSG00000032435
4	mmu05166	Human T-cell leukemia virus 1 infection	-0.758642	-1.19749	0.253968	0.68369	15	4	22333;11740;22334;15007	ENSMUSG00000016319;ENSMUSG00000020402;ENSMUSG00000021771;ENSMUSG00000067235
4	mmu05170	Human immunodeficiency virus 1 infection	-0.681374	-1.1192	0.351227	0.688013	21	8	11764;13194;99375;14682;14679;56045;12313;15007	ENSMUSG00000000001;ENSMUSG00000001175;ENSMUSG00000009090;ENSMUSG00000024639;ENSMUSG00000024740;ENSMUSG00000027639;ENSMUSG00000031446;ENSMUSG00000067235
4	mmu04961	Endocrine and other factor-regulated calcium reabsorption	-0.725763	-1.12828	0.346812	0.691186	12	4	14682;67300;11931;11928	ENSMUSG00000024639;ENSMUSG00000026576;ENSMUSG00000033161;ENSMUSG00000047126
4	mmu04918	Thyroid hormone synthesis	-0.694128	-1.10193	0.384615	0.692957	15	4	14682;14775;11931;11928	ENSMUSG00000024639;ENSMUSG00000026576;ENSMUSG00000033161;ENSMUSG00000063856
4	mmu05205	Proteoglycans in cancer	-0.665352	-1.09655	0.386328	0.694762	23	6	13039;16412;12843;13043;14268;13649	ENSMUSG00000020122;ENSMUSG00000021477;ENSMUSG00000025809;ENSMUSG00000026193;ENSMUSG00000029661;ENSMUSG00000031078
4	mmu00020	Citrate cycle (TCA cycle)	-0.752903	-1.25749	0.156151	0.69607	25	13	18293;78920;18563;18534;67680;14194;20917;11429;56451;66945;66052;20916;104112	ENSMUSG00000004789;ENSMUSG00000009863;ENSMUSG00000020456;ENSMUSG00000020917;ENSMUSG00000021577;ENSMUSG00000022110;ENSMUSG00000022477;ENSMUSG00000024892;ENSMUSG00000026526;ENSMUSG00000027513;ENSMUSG00000052738;ENSMUSG00000058076;ENSMUSG00000061838
4	mmu00260	Glycine, serine and threonine metabolism	-0.730787	-1.20526	0.238829	0.696215	23	7	19193;109731;14711;192166;74129;107869;231691	ENSMUSG00000002769;ENSMUSG00000009614;ENSMUSG00000017453;ENSMUSG00000028179;ENSMUSG00000029597;ENSMUSG00000040147;ENSMUSG00000042102
4	mmu04142	Lysosome	-0.68149	-1.12035	0.330189	0.699571	22	10	11765;74325;110006;11764;13030;13036;11774;13039;67300;12492	ENSMUSG00000009090;ENSMUSG00000021477;ENSMUSG00000021686;ENSMUSG00000021939;ENSMUSG00000025534;ENSMUSG00000029426;ENSMUSG00000031731;ENSMUSG00000032359;ENSMUSG00000047126;ENSMUSG00000047547
4	mmu04670	Leukocyte transendothelial migration	-0.678744	-1.08899	0.4048	0.700471	15	7	60595;14679;17907;109905;16412;12385;67938	ENSMUSG00000000001;ENSMUSG00000025809;ENSMUSG00000030672;ENSMUSG00000034868;ENSMUSG00000037815;ENSMUSG00000054808;ENSMUSG00000068798
4	mmu05152	Tuberculosis	-0.782671	-1.25015	0.175549	0.704286	17	3	12313;17533;20846	ENSMUSG00000001175;ENSMUSG00000026104;ENSMUSG00000026712
4	mmu04217	Necroptosis	-0.722615	-1.19783	0.223833	0.70444	23	8	14645;22335;12334;22333;11740;22334;74006;20846	ENSMUSG00000008892;ENSMUSG00000016319;ENSMUSG00000020402;ENSMUSG00000021771;ENSMUSG00000022789;ENSMUSG00000026104;ENSMUSG00000026473;ENSMUSG00000026509
4	mmu04151	PI3K-Akt signaling pathway	-0.657421	-1.1026	0.37031	0.705091	25	5	18534;16412;12843;14268;13649	ENSMUSG00000020122;ENSMUSG00000025809;ENSMUSG00000026193;ENSMUSG00000027513;ENSMUSG00000029661
4	mmu04530	Tight junction	-0.753263	-1.26127	0.147385	0.709772	23	8	60595;17999;109905;16412;13043;67938;17886;17904	ENSMUSG00000022443;ENSMUSG00000025809;ENSMUSG00000031078;ENSMUSG00000032216;ENSMUSG00000034868;ENSMUSG00000054808;ENSMUSG00000068798;ENSMUSG00000090841
4	mmu04218	Cellular senescence	-0.773809	-1.20731	0.213836	0.71174	13	7	22335;12334;12313;22333;11740;22334;15007	ENSMUSG00000001175;ENSMUSG00000008892;ENSMUSG00000016319;ENSMUSG00000020402;ENSMUSG00000021771;ENSMUSG00000026509;ENSMUSG00000067235
4	mmu05146	Amoebiasis	-0.80119	-1.26444	0.142631	0.730211	16	4	12843;14268;11846;20719	ENSMUSG00000019987;ENSMUSG00000026193;ENSMUSG00000029661;ENSMUSG00000060147
4	mmu04015	Rap1 signaling pathway	-0.763734	-1.20753	0.2112	0.736222	15	7	14682;14679;109905;16412;12313;217944;13649	ENSMUSG00000000001;ENSMUSG00000001175;ENSMUSG00000020122;ENSMUSG00000024639;ENSMUSG00000025809;ENSMUSG00000041992;ENSMUSG00000068798
4	mmu04621	NOD-like receptor signaling pathway	-0.781422	-1.21249	0.218391	0.740207	13	5	22333;22334;74006;170731;20846	ENSMUSG00000020402;ENSMUSG00000021771;ENSMUSG00000022789;ENSMUSG00000026104;ENSMUSG00000029020
4	mmu04145	Phagosome	-0.609835	-1.06649	0.403454	0.744684	34	5	13039;235661;16412;17533;15007	ENSMUSG00000021477;ENSMUSG00000025809;ENSMUSG00000026712;ENSMUSG00000032435;ENSMUSG00000067235
4	mmu04010	MAPK signaling pathway	-0.69867	-1.057	0.443058	0.754561	11	3	109905;19042;13649	ENSMUSG00000020122;ENSMUSG00000021096;ENSMUSG00000068798
4	mmu00340	Histidine metabolism	-0.80286	-1.22731	0.196899	0.756156	11	4	66054;71761;14317;243537	ENSMUSG00000001155;ENSMUSG00000015890;ENSMUSG00000024644;ENSMUSG00000034456
4	mmu04934	Cushing syndrome	-0.683088	-1.0499	0.46225	0.756943	12	5	14682;14679;109905;14194;13649	ENSMUSG00000000001;ENSMUSG00000020122;ENSMUSG00000024639;ENSMUSG00000026526;ENSMUSG00000068798
4	mmu00970	Aminoacyl-tRNA biosynthesis	-0.758327	-1.23338	0.191318	0.757516	21	5	353172;20226;216443;15115;22375	ENSMUSG00000001380;ENSMUSG00000021266;ENSMUSG00000029777;ENSMUSG00000040354;ENSMUSG00000068739
4	mmu05165	Human papillomavirus infection	-0.773242	-1.31966	0.0918836	0.757758	29	6	16412;12843;14268;13649;20846;15007	ENSMUSG00000020122;ENSMUSG00000025809;ENSMUSG00000026104;ENSMUSG00000026193;ENSMUSG00000029661;ENSMUSG00000067235
4	mmu04611	Platelet activation	-0.641546	-1.04273	0.445669	0.761076	18	7	14682;14679;109905;16412;12843;99571;67938	ENSMUSG00000000001;ENSMUSG00000024639;ENSMUSG00000025809;ENSMUSG00000029661;ENSMUSG00000033860;ENSMUSG00000034868;ENSMUSG00000068798
4	mmu04520	Adherens junction	-0.792408	-1.26581	0.16748	0.761668	16	4	12385;12995;13649;11431	ENSMUSG00000020122;ENSMUSG00000037815;ENSMUSG00000044573;ENSMUSG00000074698
4	mmu05167	Kaposi sarcoma-associated herpesvirus infection	-0.840066	-1.31021	0.123853	0.761941	12	3	12313;20846;15007	ENSMUSG00000001175;ENSMUSG00000026104;ENSMUSG00000067235
4	mmu00450	Selenocompound metabolism	-0.814672	-1.21992	0.239437	0.762207	10	4	216443;26462;107869;70266	ENSMUSG00000028179;ENSMUSG00000039648;ENSMUSG00000040354;ENSMUSG00000075704
4	mmu00051	Fructose and mannose metabolism	-0.794773	-1.21322	0.240566	0.764639	10	3	225913;230163;14121	ENSMUSG00000028307;ENSMUSG00000034371;ENSMUSG00000069805
4	mmu04610	Complement and coagulation cascades	-0.657671	-1.03498	0.483713	0.765504	15	6	14161;20704;18815;20703;99571;12759	ENSMUSG00000022037;ENSMUSG00000028001;ENSMUSG00000033860;ENSMUSG00000059481;ENSMUSG00000071177;ENSMUSG00000072849
4	mmu04932	Non-alcoholic fatty liver disease (NAFLD)	-0.683369	-1.27142	0.135452	0.770586	51	17	17991;22272;12858;67680;12864;66945;66052;18770;72900;67130;17992;67264;66152;22273;67003;66694;68375	ENSMUSG00000000088;ENSMUSG00000009863;ENSMUSG00000014294;ENSMUSG00000014313;ENSMUSG00000021577;ENSMUSG00000022450;ENSMUSG00000024099;ENSMUSG00000025204;ENSMUSG00000025651;ENSMUSG00000026895;ENSMUSG00000029632;ENSMUSG00000030884;ENSMUSG00000038462;ENSMUSG00000041237;ENSMUSG00000044894;ENSMUSG00000058076;ENSMUSG00000059534
4	mmu05164	Influenza A	-0.650421	-1.02692	0.498471	0.770929	16	3	22333;20846;16646	ENSMUSG00000020402;ENSMUSG00000022905;ENSMUSG00000026104
4	mmu01200	Carbon metabolism	-0.660853	-1.28322	0.104072	0.78798	76	18	66904;67680;14194;100042025;14433;20917;11429;56451;66945;66052;18770;14751;20916;225913;231691;230163;227231;14121	ENSMUSG00000009863;ENSMUSG00000021577;ENSMUSG00000022110;ENSMUSG00000022477;ENSMUSG00000025991;ENSMUSG00000026526;ENSMUSG00000028307;ENSMUSG00000029597;ENSMUSG00000032527;ENSMUSG00000034371;ENSMUSG00000036427;ENSMUSG00000041237;ENSMUSG00000052738;ENSMUSG00000057666;ENSMUSG00000057666;ENSMUSG00000058076;ENSMUSG00000061838;ENSMUSG00000069805
4	mmu04723	Retrograde endocannabinoid signaling	-0.719229	-1.27339	0.133748	0.806174	35	6	17721;72900;67130;17992;67264;68375	ENSMUSG00000022450;ENSMUSG00000024099;ENSMUSG00000025204;ENSMUSG00000026895;ENSMUSG00000029632;ENSMUSG00000064367
4	mmu00330	Arginine and proline metabolism	-0.612719	-0.994703	0.534073	0.816971	20	4	109731;14719;66054;11846	ENSMUSG00000019987;ENSMUSG00000024644;ENSMUSG00000031672;ENSMUSG00000040147
4	mmu00410	beta-Alanine metabolism	0.543817	0.909356	0.605042	0.817876	15	2	74147;11669	ENSMUSG00000022853;ENSMUSG00000029455
4	mmu05161	Hepatitis B	-0.66392	-0.996564	0.551834	0.826593	12	1	20846	ENSMUSG00000026104
4	mmu00030	Pentose phosphate pathway	-0.817832	-1.29307	0.123153	0.831163	15	3	14751;230163;14121	ENSMUSG00000028307;ENSMUSG00000036427;ENSMUSG00000069805
4	mmu05145	Toxoplasmosis	-0.641817	-0.981763	0.551084	0.831663	11	4	105675;14679;16412;20846	ENSMUSG00000000001;ENSMUSG00000021868;ENSMUSG00000025809;ENSMUSG00000026104
4	mmu05100	Bacterial invasion of epithelial cells	-0.603352	-0.972364	0.575	0.836535	19	10	22330;12387;74325;68089;11867;67300;16412;13043;14268;12385	ENSMUSG00000006932;ENSMUSG00000021823;ENSMUSG00000025809;ENSMUSG00000026193;ENSMUSG00000029622;ENSMUSG00000031078;ENSMUSG00000037815;ENSMUSG00000047126;ENSMUSG00000047547;ENSMUSG00000079426
4	mmu04612	Antigen processing and presentation	-0.601412	-0.950003	0.600649	0.841742	17	1	15007	ENSMUSG00000067235
4	mmu04014	Ras signaling pathway	-0.849739	-1.28339	0.124224	0.84278	10	4	109905;12313;217944;13649	ENSMUSG00000001175;ENSMUSG00000020122;ENSMUSG00000041992;ENSMUSG00000068798
4	mmu05203	Viral carcinogenesis	-0.550178	-0.955298	0.577778	0.844372	30	5	13194;60595;22335;69116;15007	ENSMUSG00000008892;ENSMUSG00000024740;ENSMUSG00000054808;ENSMUSG00000066036;ENSMUSG00000067235
4	mmu00360	Phenylalanine metabolism	0.548519	0.876244	0.612299	0.850847	11	2	15445;18478	ENSMUSG00000020051;ENSMUSG00000029445
4	mmu04728	Dopaminergic synapse	-0.603323	-0.937107	0.610592	0.854151	13	5	17161;14682;14679;109731;12313	ENSMUSG00000000001;ENSMUSG00000001175;ENSMUSG00000024639;ENSMUSG00000025037;ENSMUSG00000040147
4	mmu05162	Measles	-0.61609	-0.930112	0.629742	0.854506	10	4	14694;68135;12995;20846	ENSMUSG00000020372;ENSMUSG00000022312;ENSMUSG00000026104;ENSMUSG00000074698
4	mmu04915	Estrogen signaling pathway	-0.584706	-0.922783	0.60916	0.85596	15	4	14682;14679;12313;13649	ENSMUSG00000000001;ENSMUSG00000001175;ENSMUSG00000020122;ENSMUSG00000024639
4	mmu00561	Glycerolipid metabolism	-0.626337	-0.955406	0.579278	0.857566	10	1	225913	ENSMUSG00000034371
4	mmu04910	Insulin signaling pathway	-0.562499	-0.897297	0.655449	0.863525	18	7	19084;14104;20411;18534;12313;18770;14121	ENSMUSG00000001175;ENSMUSG00000020612;ENSMUSG00000025006;ENSMUSG00000025153;ENSMUSG00000027513;ENSMUSG00000041237;ENSMUSG00000069805
4	mmu04141	Protein processing in endoplasmic reticulum	0.417438	0.853359	0.730245	0.863802	56	8	269523;18786;13665;15511;77371;218811;15519;66397	ENSMUSG00000020386;ENSMUSG00000021116;ENSMUSG00000021270;ENSMUSG00000028452;ENSMUSG00000028577;ENSMUSG00000036391;ENSMUSG00000039367;ENSMUSG00000090877
4	mmu04540	Gap junction	-0.580782	-0.906485	0.636933	0.872218	13	3	14682;14679;13649	ENSMUSG00000000001;ENSMUSG00000020122;ENSMUSG00000024639
4	mmu04152	AMPK signaling pathway	-0.549693	-0.8979	0.636364	0.874627	18	1	14121	ENSMUSG00000069805
4	mmu00120	Primary bile acid biosynthesis	0.529148	0.82721	0.694051	0.881497	10	3	104086;208665;15488	ENSMUSG00000024507;ENSMUSG00000026170;ENSMUSG00000038641
4	mmu05412	Arrhythmogenic right ventricular cardiomyopathy (ARVC)	-0.555296	-0.852587	0.7088	0.925982	12	3	16412;12558;12385	ENSMUSG00000024304;ENSMUSG00000025809;ENSMUSG00000037815
4	mmu05230	Central carbon metabolism in cancer	-0.534978	-0.798794	0.772213	0.93319	10	2	216456;13649	ENSMUSG00000020122;ENSMUSG00000044005
4	mmu04066	HIF-1 signaling pathway	-0.523023	-0.822693	0.765723	0.935138	16	3	100042025;14433;13649	ENSMUSG00000020122;ENSMUSG00000057666;ENSMUSG00000057666
4	mmu04024	cAMP signaling pathway	-0.534779	-0.813498	0.718702	0.936601	11	5	14679;109905;12313;11931;11928	ENSMUSG00000000001;ENSMUSG00000001175;ENSMUSG00000026576;ENSMUSG00000033161;ENSMUSG00000068798
4	mmu04976	Bile secretion	-0.521247	-0.827733	0.727564	0.939694	16	4	20493;11931;11928;26459	ENSMUSG00000021135;ENSMUSG00000026576;ENSMUSG00000030382;ENSMUSG00000033161
4	mmu00230	Purine metabolism	-0.491124	-0.799967	0.788122	0.943478	19	3	15452;18770;22262	ENSMUSG00000025630;ENSMUSG00000028186;ENSMUSG00000041237
4	mmu00630	Glyoxylate and dicarboxylate metabolism	-0.501826	-0.83343	0.699405	0.9437	23	9	60525;67432;108037;11611;14645;17448;12359;66904;11429	ENSMUSG00000019179;ENSMUSG00000022477;ENSMUSG00000025176;ENSMUSG00000025403;ENSMUSG00000026272;ENSMUSG00000026473;ENSMUSG00000027187;ENSMUSG00000027605;ENSMUSG00000032527
4	mmu05034	Alcoholism	-0.495653	-0.780489	0.786378	0.947451	16	4	17161;14679;109731;12313	ENSMUSG00000000001;ENSMUSG00000001175;ENSMUSG00000025037;ENSMUSG00000040147
4	mmu03010	Ribosome	0.311567	0.663907	0.991018	0.953299	71	11	108167922;19942;19934;67941;67025;19988;100044627;100862455;65019;20115;19943	ENSMUSG00000028936;ENSMUSG00000029614;ENSMUSG00000030432;ENSMUSG00000036781;ENSMUSG00000059291;ENSMUSG00000061477;ENSMUSG00000063316;ENSMUSG00000063316;ENSMUSG00000071415;ENSMUSG00000071415;ENSMUSG00000071415
4	mmu04922	Glucagon signaling pathway	-0.462611	-0.752226	0.816327	0.960649	18	1	14121	ENSMUSG00000069805
4	mmu04114	Oocyte meiosis	0.361086	0.573843	0.93634	0.963078	11	3	22630;19045;26417	ENSMUSG00000040385;ENSMUSG00000063065;ENSMUSG00000076432
4	mmu00640	Propanoate metabolism	0.391425	0.697973	0.904494	0.968233	25	2	100705;74147	ENSMUSG00000022853;ENSMUSG00000042010
4	mmu01210	2-Oxocarboxylic acid metabolism	-0.464478	-0.715281	0.859813	0.969525	14	4	109652;170718;14719;11429	ENSMUSG00000022477;ENSMUSG00000023262;ENSMUSG00000027406;ENSMUSG00000031672
4	mmu00380	Tryptophan metabolism	-0.430177	-0.725587	0.869767	0.969786	28	2	70266;71724	ENSMUSG00000039648;ENSMUSG00000064294
4	mmu05322	Systemic lupus erythematosus	0.367501	0.60897	0.930591	0.970302	14	8	26914;20641;69386;20823;67332;15270;109711;97908	ENSMUSG00000002477;ENSMUSG00000015143;ENSMUSG00000015937;ENSMUSG00000020180;ENSMUSG00000049932;ENSMUSG00000060981;ENSMUSG00000068882;ENSMUSG00000099517
4	mmu00350	Tyrosine metabolism	-0.481612	-0.753836	0.814757	0.970703	16	1	71724	ENSMUSG00000064294
4	mmu00520	Amino sugar and nucleotide sugar metabolism	0.421302	0.665024	0.85989	0.977374	11	3	22235;12764;72157	ENSMUSG00000025791;ENSMUSG00000029201;ENSMUSG00000030282
4	mmu04140	Autophagy	0.431778	0.710318	0.818667	0.980887	12	1	13665	ENSMUSG00000021116
4	mmu00310	Lysine degradation	-0.451664	-0.725923	0.854518	0.981253	17	1	30956	ENSMUSG00000029695
4	mmu04666	Fc gamma R-mediated phagocytosis	-0.434648	-0.669655	0.885113	0.992821	12	4	12631;13430;68089;11867	ENSMUSG00000029622;ENSMUSG00000033335;ENSMUSG00000056201;ENSMUSG00000079426
4	mmu05132	Salmonella infection	-0.427929	-0.681466	0.890476	0.993568	17	3	68089;11867;235661	ENSMUSG00000029622;ENSMUSG00000032435;ENSMUSG00000079426
4	mmu04210	Apoptosis	-0.331903	-0.522128	0.982866	0.99487	17	5	16907;13030;13036;13039;12334	ENSMUSG00000021477;ENSMUSG00000021939;ENSMUSG00000026509;ENSMUSG00000032359;ENSMUSG00000062075
4	mmu03060	Protein export	-0.286598	-0.450838	0.988994	0.995452	15	4	217337;14828;67398;69019	ENSMUSG00000020780;ENSMUSG00000021917;ENSMUSG00000026864;ENSMUSG00000032042
5	mmu00071	Fatty acid degradation	0.934727	2.09861	0	0	31	11	235674;113868;74147;11430;11669;13177;14081;11364;72535;11522;110446	ENSMUSG00000010651;ENSMUSG00000018796;ENSMUSG00000020777;ENSMUSG00000022853;ENSMUSG00000024132;ENSMUSG00000029455;ENSMUSG00000032047;ENSMUSG00000035561;ENSMUSG00000036138;ENSMUSG00000062908;ENSMUSG00000074207
5	mmu05204	Chemical carcinogenesis	0.804789	1.96551	0	0	47	20	13095;13096;14862;394436;13112;100727;14859;13077;13106;226105;14865;71773;13849;107141;394433;56615;94284;394435;11522;14871	ENSMUSG00000001663;ENSMUSG00000003053;ENSMUSG00000008540;ENSMUSG00000025479;ENSMUSG00000025934;ENSMUSG00000027890;ENSMUSG00000029260;ENSMUSG00000032310;ENSMUSG00000035836;ENSMUSG00000038776;ENSMUSG00000042248;ENSMUSG00000054545;ENSMUSG00000054827;ENSMUSG00000056035;ENSMUSG00000058135;ENSMUSG00000060613;ENSMUSG00000074207;ENSMUSG00000089943;ENSMUSG00000089960;ENSMUSG00000090145
5	mmu01212	Fatty acid metabolism	0.824186	1.94668	0	0	33	7	235674;113868;74147;11430;14081;11364;110446	ENSMUSG00000010651;ENSMUSG00000018796;ENSMUSG00000020777;ENSMUSG00000022853;ENSMUSG00000032047;ENSMUSG00000036138;ENSMUSG00000062908
5	mmu00140	Steroid hormone biosynthesis	0.817729	1.93664	0	0	37	15	13095;13096;394436;13112;100727;13077;13106;226105;71773;13101;107141;394433;94284;394435;13105	ENSMUSG00000003053;ENSMUSG00000025479;ENSMUSG00000029260;ENSMUSG00000032310;ENSMUSG00000035836;ENSMUSG00000042248;ENSMUSG00000054545;ENSMUSG00000054827;ENSMUSG00000056035;ENSMUSG00000060613;ENSMUSG00000068086;ENSMUSG00000089943;ENSMUSG00000089960;ENSMUSG00000090145;ENSMUSG00000094806
5	mmu00280	Valine, leucine and isoleucine degradation	0.816301	1.92578	0	0	39	8	235674;113868;74147;11669;15356;11364;72535;110446	ENSMUSG00000010651;ENSMUSG00000022853;ENSMUSG00000028672;ENSMUSG00000029455;ENSMUSG00000032047;ENSMUSG00000035561;ENSMUSG00000036138;ENSMUSG00000062908
5	mmu00982	Drug metabolism	0.811338	1.91784	0	0	39	15	14862;394436;100727;14859;13077;13106;14865;71773;14261;394433;56615;94284;394435;11522;14871	ENSMUSG00000001663;ENSMUSG00000008540;ENSMUSG00000025479;ENSMUSG00000025934;ENSMUSG00000027890;ENSMUSG00000029260;ENSMUSG00000032310;ENSMUSG00000035836;ENSMUSG00000040181;ENSMUSG00000054545;ENSMUSG00000058135;ENSMUSG00000074207;ENSMUSG00000089943;ENSMUSG00000089960;ENSMUSG00000090145
5	mmu04146	Peroxisome	0.781285	1.89963	0	0	40	9	235674;113868;74147;11430;18477;15356;14081;56794;15488	ENSMUSG00000010651;ENSMUSG00000018796;ENSMUSG00000020777;ENSMUSG00000021884;ENSMUSG00000022853;ENSMUSG00000024507;ENSMUSG00000028672;ENSMUSG00000028691;ENSMUSG00000036138
5	mmu03320	PPAR signaling pathway	0.802411	1.83262	0.00546448	0.00109156	30	7	235674;113868;74147;11430;104086;14081;11364	ENSMUSG00000010651;ENSMUSG00000018796;ENSMUSG00000020777;ENSMUSG00000022853;ENSMUSG00000026170;ENSMUSG00000036138;ENSMUSG00000062908
5	mmu00053	Ascorbate and aldarate metabolism	0.916483	1.82972	0	0.00113198	18	10	394436;268756;100727;11669;71773;394433;72535;94284;394435;19733	ENSMUSG00000023070;ENSMUSG00000029260;ENSMUSG00000029455;ENSMUSG00000034450;ENSMUSG00000035561;ENSMUSG00000035836;ENSMUSG00000054545;ENSMUSG00000089943;ENSMUSG00000089960;ENSMUSG00000090145
5	mmu00590	Arachidonic acid metabolism	0.878998	1.82402	0	0.00145541	16	5	13095;13096;13106;226105;107141	ENSMUSG00000003053;ENSMUSG00000025479;ENSMUSG00000042248;ENSMUSG00000054827;ENSMUSG00000060613
5	mmu00591	Linoleic acid metabolism	0.942881	1.81532	0	0.00185234	12	7	13095;13096;13112;13077;13106;226105;107141	ENSMUSG00000003053;ENSMUSG00000025479;ENSMUSG00000032310;ENSMUSG00000042248;ENSMUSG00000054827;ENSMUSG00000056035;ENSMUSG00000060613
5	mmu01040	Biosynthesis of unsaturated fatty acids	0.895077	1.80748	0	0.00218311	15	4	235674;113868;11430;15488	ENSMUSG00000010651;ENSMUSG00000020777;ENSMUSG00000024507;ENSMUSG00000036138
5	mmu04726	Serotonergic synapse	0.849134	1.75852	0	0.00425427	21	7	13095;13096;14679;226105;13101;107141;13105	ENSMUSG00000000001;ENSMUSG00000003053;ENSMUSG00000042248;ENSMUSG00000054827;ENSMUSG00000060613;ENSMUSG00000068086;ENSMUSG00000094806
5	mmu00830	Retinol metabolism	0.729888	1.74949	0.0045045	0.00488601	37	15	13095;13096;11668;394436;13112;100727;13077;226105;71773;107141;394433;94284;394435;11522;67442	ENSMUSG00000003053;ENSMUSG00000029260;ENSMUSG00000032310;ENSMUSG00000035836;ENSMUSG00000042248;ENSMUSG00000053279;ENSMUSG00000054545;ENSMUSG00000054827;ENSMUSG00000056035;ENSMUSG00000056666;ENSMUSG00000060613;ENSMUSG00000074207;ENSMUSG00000089943;ENSMUSG00000089960;ENSMUSG00000090145
5	mmu00040	Pentose and glucuronate interconversions	0.841285	1.71396	0	0.00902352	19	10	394436;100727;71773;20322;394433;94284;394435;110006;243085;22238	ENSMUSG00000025534;ENSMUSG00000027227;ENSMUSG00000029260;ENSMUSG00000035811;ENSMUSG00000035836;ENSMUSG00000054545;ENSMUSG00000054630;ENSMUSG00000089943;ENSMUSG00000089960;ENSMUSG00000090145
5	mmu00860	Porphyrin and chlorophyll metabolism	0.781773	1.64684	0.0224215	0.0236504	19	9	394436;100727;71773;394433;94284;394435;110006;243085;22238	ENSMUSG00000025534;ENSMUSG00000029260;ENSMUSG00000035811;ENSMUSG00000035836;ENSMUSG00000054545;ENSMUSG00000054630;ENSMUSG00000089943;ENSMUSG00000089960;ENSMUSG00000090145
5	mmu00983	Drug metabolism	0.671168	1.60733	0.015	0.0375837	43	14	14862;394436;100727;14859;13106;14865;71773;394433;13884;56615;104158;94284;394435;14871	ENSMUSG00000001663;ENSMUSG00000008540;ENSMUSG00000025479;ENSMUSG00000025934;ENSMUSG00000027890;ENSMUSG00000029260;ENSMUSG00000035836;ENSMUSG00000054545;ENSMUSG00000056973;ENSMUSG00000057400;ENSMUSG00000058135;ENSMUSG00000089943;ENSMUSG00000089960;ENSMUSG00000090145
5	mmu00310	Lysine degradation	0.797837	1.58577	0.0311111	0.0476242	17	4	74147;11669;72535;110446	ENSMUSG00000022853;ENSMUSG00000029455;ENSMUSG00000032047;ENSMUSG00000035561
5	mmu00380	Tryptophan metabolism	0.722318	1.5794	0.00460829	0.0479518	28	5	74147;13077;11669;72535;110446	ENSMUSG00000022853;ENSMUSG00000029455;ENSMUSG00000032047;ENSMUSG00000032310;ENSMUSG00000035561
5	mmu04750	Inflammatory mediator regulation of TRP channels	0.789394	1.52503	0.0420561	0.0766999	14	4	13095;13096;226105;107141	ENSMUSG00000003053;ENSMUSG00000042248;ENSMUSG00000054827;ENSMUSG00000060613
5	mmu00410	beta-Alanine metabolism	0.727492	1.42345	0.0995475	0.156976	15	4	74147;11669;11364;72535	ENSMUSG00000022853;ENSMUSG00000029455;ENSMUSG00000035561;ENSMUSG00000062908
5	mmu00480	Glutathione metabolism	0.632435	1.41184	0.0585366	0.161418	30	6	14862;14859;14865;93673;56615;14871	ENSMUSG00000001663;ENSMUSG00000008540;ENSMUSG00000025934;ENSMUSG00000027890;ENSMUSG00000033634;ENSMUSG00000058135
5	mmu00650	Butanoate metabolism	0.664594	1.34334	0.153509	0.228499	17	4	74147;15356;110446;117147	ENSMUSG00000022853;ENSMUSG00000028672;ENSMUSG00000032047;ENSMUSG00000033533
5	mmu01524	Platinum drug resistance	0.614623	1.23903	0.186441	0.354998	20	5	14862;14859;14865;56615;14871	ENSMUSG00000001663;ENSMUSG00000008540;ENSMUSG00000025934;ENSMUSG00000027890;ENSMUSG00000058135
5	mmu00190	Oxidative phosphorylation	-0.655675	-1.40661	0.0223267	0.547525	68	23	17991;11972;66046;17995;11947;66052;12857;66945;72900;11949;66694;227197;28080;27425;67264;11950;68197;11946;68349;71679;11966;11957;67680	ENSMUSG00000000563;ENSMUSG00000005510;ENSMUSG00000006273;ENSMUSG00000009863;ENSMUSG00000013160;ENSMUSG00000014294;ENSMUSG00000021577;ENSMUSG00000022890;ENSMUSG00000022956;ENSMUSG00000024099;ENSMUSG00000025204;ENSMUSG00000025393;ENSMUSG00000025428;ENSMUSG00000025781;ENSMUSG00000025968;ENSMUSG00000027673;ENSMUSG00000030647;ENSMUSG00000031818;ENSMUSG00000034566;ENSMUSG00000037916;ENSMUSG00000038462;…
5	mmu00120	Primary bile acid biosynthesis	0.598776	1.11067	0.372807	0.551134	10	2	104086;15488	ENSMUSG00000024507;ENSMUSG00000026170
5	mmu00980	Metabolism of xenobiotics by cytochrome P450	0.469543	1.08812	0.290909	0.571191	38	15	14862;394436;100727;14859;13077;13106;14865;71773;13849;394433;56615;94284;394435;11522;14871	ENSMUSG00000001663;ENSMUSG00000008540;ENSMUSG00000025479;ENSMUSG00000025934;ENSMUSG00000027890;ENSMUSG00000029260;ENSMUSG00000032310;ENSMUSG00000035836;ENSMUSG00000038776;ENSMUSG00000054545;ENSMUSG00000058135;ENSMUSG00000074207;ENSMUSG00000089943;ENSMUSG00000089960;ENSMUSG00000090145
5	mmu00640	Propanoate metabolism	0.483614	1.05314	0.37788	0.57594	25	4	74147;11364;16828;110446	ENSMUSG00000022853;ENSMUSG00000032047;ENSMUSG00000062908;ENSMUSG00000063229
5	mmu00350	Tyrosine metabolism	0.545132	1.05579	0.394531	0.591155	16	2	15445;11522	ENSMUSG00000029445;ENSMUSG00000074207
5	mmu03060	Protein export	-0.746036	-1.31586	0.078534	0.599346	15	3	66661;20813;66624	ENSMUSG00000009549;ENSMUSG00000035227;ENSMUSG00000036323
5	mmu05225	Hepatocellular carcinoma	0.521459	1.06221	0.359447	0.601029	22	5	14862;14859;14865;56615;14871	ENSMUSG00000001663;ENSMUSG00000008540;ENSMUSG00000025934;ENSMUSG00000027890;ENSMUSG00000058135
5	mmu04910	Insulin signaling pathway	-0.719532	-1.29764	0.0946292	0.60701	18	5	14121;18534;12313;19045;18770	ENSMUSG00000001175;ENSMUSG00000027513;ENSMUSG00000040385;ENSMUSG00000041237;ENSMUSG00000069805
5	mmu05418	Fluid shear stress and atherosclerosis	0.482061	1.02264	0.425234	0.609088	26	6	14862;14859;14865;56615;14871;15516	ENSMUSG00000001663;ENSMUSG00000008540;ENSMUSG00000023944;ENSMUSG00000025934;ENSMUSG00000027890;ENSMUSG00000058135
5	mmu04152	AMPK signaling pathway	-0.594303	-1.07536	0.390152	0.628732	18	7	14104;68365;59021;107476;56690;14121;18534	ENSMUSG00000020532;ENSMUSG00000025153;ENSMUSG00000026878;ENSMUSG00000027513;ENSMUSG00000047187;ENSMUSG00000069805;ENSMUSG00000074064
5	mmu05205	Proteoglycans in cancer	-0.69946	-1.30214	0.0881226	0.628806	23	10	14268;29875;286940;12843;192176;22370;17698;19045;12387;13043	ENSMUSG00000006932;ENSMUSG00000017344;ENSMUSG00000025278;ENSMUSG00000026193;ENSMUSG00000029661;ENSMUSG00000030536;ENSMUSG00000031078;ENSMUSG00000031207;ENSMUSG00000031328;ENSMUSG00000040385
5	mmu05165	Human papillomavirus infection	-0.691727	-1.31927	0.0759494	0.633528	29	14	13649;14972;20846;14268;14964;15007;12843;11972;12833;14683;18746;22370;12387;11966	ENSMUSG00000001119;ENSMUSG00000006273;ENSMUSG00000006932;ENSMUSG00000013160;ENSMUSG00000017344;ENSMUSG00000020122;ENSMUSG00000026104;ENSMUSG00000026193;ENSMUSG00000027523;ENSMUSG00000029661;ENSMUSG00000032294;ENSMUSG00000061232;ENSMUSG00000067235;ENSMUSG00000073411
5	mmu05132	Salmonella infection	-0.608831	-1.07749	0.398184	0.633946	17	8	21872;26417;68089;11461;13424;286940;234663;192176	ENSMUSG00000018707;ENSMUSG00000025278;ENSMUSG00000029580;ENSMUSG00000030516;ENSMUSG00000031328;ENSMUSG00000035770;ENSMUSG00000063065;ENSMUSG00000079426
5	mmu01210	2-Oxocarboxylic acid metabolism	-0.61233	-1.06452	0.416021	0.635322	14	3	108682;14718;109652	ENSMUSG00000023262;ENSMUSG00000025190;ENSMUSG00000031700
5	mmu04976	Bile secretion	-0.612194	-1.07964	0.384513	0.639556	16	2	11928;320024	ENSMUSG00000027698;ENSMUSG00000033161
5	mmu04714	Thermogenesis	-0.599595	-1.28357	0.0818505	0.639884	72	22	17991;66046;17995;11947;66052;14683;12857;66945;72900;11949;66694;227197;28080;27425;67264;11950;68197;11946;68349;71679;11957;67680	ENSMUSG00000000563;ENSMUSG00000005510;ENSMUSG00000009863;ENSMUSG00000014294;ENSMUSG00000021577;ENSMUSG00000022890;ENSMUSG00000022956;ENSMUSG00000024099;ENSMUSG00000025204;ENSMUSG00000025393;ENSMUSG00000025428;ENSMUSG00000025781;ENSMUSG00000025968;ENSMUSG00000027523;ENSMUSG00000027673;ENSMUSG00000030647;ENSMUSG00000031818;ENSMUSG00000034566;ENSMUSG00000037916;ENSMUSG00000038462;ENSMUSG00000038717;…
5	mmu05169	Epstein-Barr virus infection	-0.551052	-1.06516	0.411451	0.644425	31	12	17999;14972;20846;14964;15007;12317;17096;228607;19182;12010;22352;13063	ENSMUSG00000002102;ENSMUSG00000003814;ENSMUSG00000026104;ENSMUSG00000026728;ENSMUSG00000032216;ENSMUSG00000037523;ENSMUSG00000042228;ENSMUSG00000060802;ENSMUSG00000061232;ENSMUSG00000063694;ENSMUSG00000067235;ENSMUSG00000073411
5	mmu00970	Aminoacyl-tRNA biosynthesis	-0.597168	-1.07996	0.393377	0.650592	21	4	107045;107271;105148;85305	ENSMUSG00000024493;ENSMUSG00000028811;ENSMUSG00000031948;ENSMUSG00000037851
5	mmu03040	Spliceosome	-0.710983	-1.41062	0.0290557	0.655398	34	12	100862468;20826;20637;68879;15381;53817;229279;225027;68981;21681;15382;19656	ENSMUSG00000002455;ENSMUSG00000019432;ENSMUSG00000024097;ENSMUSG00000025134;ENSMUSG00000030512;ENSMUSG00000037070;ENSMUSG00000046434;ENSMUSG00000059005;ENSMUSG00000060373;ENSMUSG00000063480;ENSMUSG00000063480;ENSMUSG00000063511
5	mmu05161	Hepatitis B	-0.633382	-1.08114	0.399741	0.659526	12	6	22630;20846;228607;54401;13205;13063	ENSMUSG00000000787;ENSMUSG00000018326;ENSMUSG00000026104;ENSMUSG00000037523;ENSMUSG00000063694;ENSMUSG00000076432
5	mmu05203	Viral carcinogenesis	-0.560366	-1.08406	0.3891	0.663636	30	17	319186;69386;12266;26417;227753;22630;14972;60595;14964;15007;17096;11972;54401;22629;22628;13205;18746	ENSMUSG00000000787;ENSMUSG00000013160;ENSMUSG00000018326;ENSMUSG00000018965;ENSMUSG00000024164;ENSMUSG00000026879;ENSMUSG00000032294;ENSMUSG00000042228;ENSMUSG00000051391;ENSMUSG00000054808;ENSMUSG00000060981;ENSMUSG00000061232;ENSMUSG00000063065;ENSMUSG00000067235;ENSMUSG00000073411;ENSMUSG00000076432;ENSMUSG00000114279
5	mmu04932	Non-alcoholic fatty liver disease (NAFLD)	-0.524888	-1.08491	0.352509	0.673997	51	15	17991;66046;17995;66052;12857;66945;72900;66694;227197;67264;68197;13063;68349;18770;67680	ENSMUSG00000005510;ENSMUSG00000009863;ENSMUSG00000014294;ENSMUSG00000021577;ENSMUSG00000024099;ENSMUSG00000025204;ENSMUSG00000025968;ENSMUSG00000027673;ENSMUSG00000030647;ENSMUSG00000031818;ENSMUSG00000037916;ENSMUSG00000038462;ENSMUSG00000041237;ENSMUSG00000058076;ENSMUSG00000063694
5	mmu04530	Tight junction	-0.67781	-1.26953	0.125964	0.676336	23	5	66713;17698;17886;17904;13043	ENSMUSG00000020152;ENSMUSG00000022443;ENSMUSG00000031078;ENSMUSG00000031207;ENSMUSG00000090841
5	mmu04918	Thyroid hormone synthesis	-0.646408	-1.11963	0.317397	0.678268	15	7	11657;22027;11931;14782;14683;11928;70337	ENSMUSG00000019762;ENSMUSG00000020048;ENSMUSG00000026576;ENSMUSG00000027523;ENSMUSG00000029368;ENSMUSG00000031584;ENSMUSG00000033161
5	mmu04922	Glucagon signaling pathway	-0.602565	-1.08716	0.369311	0.681143	18	5	14683;18746;14121;18534;12313	ENSMUSG00000001175;ENSMUSG00000027513;ENSMUSG00000027523;ENSMUSG00000032294;ENSMUSG00000069805
5	mmu05016	Huntington disease	-0.61401	-1.32157	0.0591716	0.681439	76	37	105675;75406;22333;12864;21817;67003;67273;74325;12858;22272;17706;22273;21780;17991;66046;17995;11773;11947;66052;12857;66945;22334;72900;11772;11949;66694;227197;28080;67264;11950;68197;13063;11946;68349;71679;11957;67680	ENSMUSG00000000088;ENSMUSG00000000563;ENSMUSG00000002957;ENSMUSG00000003923;ENSMUSG00000005510;ENSMUSG00000009863;ENSMUSG00000014294;ENSMUSG00000014313;ENSMUSG00000020153;ENSMUSG00000020402;ENSMUSG00000021577;ENSMUSG00000021771;ENSMUSG00000021868;ENSMUSG00000022841;ENSMUSG00000022890;ENSMUSG00000022956;ENSMUSG00000024099;ENSMUSG00000025204;ENSMUSG00000025393;ENSMUSG00000025428;ENSMUSG00000025651;…
5	mmu00010	Glycolysis / Gluconeogenesis	-0.573515	-1.11367	0.316327	0.682859	31	10	13808;11674;18746;14121;18534;13806;100042025;14433;230163;18770	ENSMUSG00000027513;ENSMUSG00000028307;ENSMUSG00000030695;ENSMUSG00000032294;ENSMUSG00000041237;ENSMUSG00000057666;ENSMUSG00000057666;ENSMUSG00000060600;ENSMUSG00000063524;ENSMUSG00000069805
5	mmu00030	Pentose phosphate pathway	-0.621937	-1.09106	0.369231	0.683578	15	4	21351;11674;14121;230163	ENSMUSG00000025503;ENSMUSG00000028307;ENSMUSG00000030695;ENSMUSG00000069805
5	mmu05152	Tuberculosis	-0.621521	-1.12263	0.327411	0.683637	17	10	12266;26417;16783;15526;20846;19345;11972;17533;12313;13063	ENSMUSG00000001175;ENSMUSG00000013160;ENSMUSG00000019173;ENSMUSG00000024164;ENSMUSG00000024359;ENSMUSG00000026104;ENSMUSG00000026712;ENSMUSG00000031447;ENSMUSG00000063065;ENSMUSG00000063694
5	mmu04020	Calcium signaling pathway	-0.63643	-1.09509	0.351135	0.685478	12	8	105675;22333;20866;13649;14683;11938;22334;12313	ENSMUSG00000001175;ENSMUSG00000020122;ENSMUSG00000020402;ENSMUSG00000021771;ENSMUSG00000021868;ENSMUSG00000027523;ENSMUSG00000029467;ENSMUSG00000030987
5	mmu04390	Hippo signaling pathway	-0.681239	-1.13653	0.291026	0.685781	11	6	22630;54401;22629;22628;19045;12387	ENSMUSG00000006932;ENSMUSG00000018326;ENSMUSG00000018965;ENSMUSG00000040385;ENSMUSG00000051391;ENSMUSG00000076432
5	mmu04621	NOD-like receptor signaling pathway	-0.605844	-1.0387	0.447059	0.688172	13	7	26417;22333;20846;228607;22334;22166;13030	ENSMUSG00000020402;ENSMUSG00000021771;ENSMUSG00000021939;ENSMUSG00000026104;ENSMUSG00000028367;ENSMUSG00000037523;ENSMUSG00000063065
5	mmu00270	Cysteine and methionine metabolism	-0.609993	-1.10327	0.349367	0.688275	19	2	14718;231691	ENSMUSG00000025190;ENSMUSG00000029597
5	mmu04721	Synaptic vesicle cycle	-0.651774	-1.12515	0.29845	0.691757	14	5	74325;11972;11773;11772;11966	ENSMUSG00000002957;ENSMUSG00000006273;ENSMUSG00000013160;ENSMUSG00000022841;ENSMUSG00000047547
5	mmu05034	Alcoholism	-0.576227	-1.03194	0.456209	0.694095	16	6	97908;26914;14683;12313;19045;51788	ENSMUSG00000001175;ENSMUSG00000015937;ENSMUSG00000027523;ENSMUSG00000037894;ENSMUSG00000040385;ENSMUSG00000099517
5	mmu04520	Adherens junction	-0.627706	-1.10544	0.320876	0.695795	16	10	21872;26417;11461;13649;60595;29875;20411;22330;12388;12387	ENSMUSG00000006932;ENSMUSG00000020122;ENSMUSG00000021823;ENSMUSG00000025006;ENSMUSG00000029580;ENSMUSG00000030516;ENSMUSG00000030536;ENSMUSG00000034101;ENSMUSG00000054808;ENSMUSG00000063065
5	mmu04218	Cellular senescence	-0.653173	-1.12833	0.323569	0.69723	13	7	14972;14964;15007;22334;12313;19045;12334	ENSMUSG00000001175;ENSMUSG00000021771;ENSMUSG00000026509;ENSMUSG00000040385;ENSMUSG00000061232;ENSMUSG00000067235;ENSMUSG00000073411
5	mmu04066	HIF-1 signaling pathway	-0.645471	-1.13802	0.297789	0.698249	16	5	13808;11674;13806;100042025;14433	ENSMUSG00000030695;ENSMUSG00000057666;ENSMUSG00000057666;ENSMUSG00000060600;ENSMUSG00000063524
5	mmu00020	Citrate cycle (TCA cycle)	-0.585489	-1.09568	0.35369	0.698299	25	8	78920;56451;66052;14194;66945;104112;18534;67680	ENSMUSG00000004789;ENSMUSG00000009863;ENSMUSG00000020917;ENSMUSG00000021577;ENSMUSG00000026526;ENSMUSG00000027513;ENSMUSG00000052738;ENSMUSG00000058076
5	mmu05166	Human T-cell leukemia virus 1 infection	-0.581833	-1.0194	0.485714	0.700725	15	9	21894;19384;22333;14972;14964;15007;12317;22334;12387	ENSMUSG00000003814;ENSMUSG00000006932;ENSMUSG00000020402;ENSMUSG00000021771;ENSMUSG00000028465;ENSMUSG00000029430;ENSMUSG00000061232;ENSMUSG00000067235;ENSMUSG00000073411
5	mmu05146	Amoebiasis	-0.678512	-1.19896	0.194444	0.708196	16	8	60595;14268;19345;66222;12843;22330;11846;14683	ENSMUSG00000019173;ENSMUSG00000019987;ENSMUSG00000021823;ENSMUSG00000026193;ENSMUSG00000027523;ENSMUSG00000029661;ENSMUSG00000044734;ENSMUSG00000054808
5	mmu04810	Regulation of actin cytoskeleton	-0.611981	-1.16104	0.241814	0.708688	27	14	17907;26417;68089;11461;227753;13649;60595;14268;29875;13367;22330;17698;19045;17886	ENSMUSG00000020122;ENSMUSG00000021823;ENSMUSG00000022443;ENSMUSG00000024456;ENSMUSG00000026193;ENSMUSG00000026879;ENSMUSG00000029580;ENSMUSG00000030536;ENSMUSG00000030672;ENSMUSG00000031207;ENSMUSG00000040385;ENSMUSG00000054808;ENSMUSG00000063065;ENSMUSG00000079426
5	mmu00051	Fructose and mannose metabolism	-0.613817	-1.02068	0.489199	0.709171	10	4	11674;14121;230163;225913	ENSMUSG00000028307;ENSMUSG00000030695;ENSMUSG00000034371;ENSMUSG00000069805
5	mmu04217	Necroptosis	-0.632259	-1.17082	0.251295	0.710761	23	4	26914;22334;12334;51788	ENSMUSG00000015937;ENSMUSG00000021771;ENSMUSG00000026509;ENSMUSG00000037894
5	mmu04934	Cushing syndrome	-0.585421	-0.998614	0.549869	0.716672	12	5	14194;14683;13074;12387;320024	ENSMUSG00000003555;ENSMUSG00000006932;ENSMUSG00000026526;ENSMUSG00000027523;ENSMUSG00000027698
5	mmu04961	Endocrine and other factor-regulated calcium reabsorption	-0.675248	-1.1381	0.316273	0.716838	12	6	74325;11931;11773;14683;11772;11928	ENSMUSG00000002957;ENSMUSG00000022841;ENSMUSG00000026576;ENSMUSG00000027523;ENSMUSG00000033161;ENSMUSG00000047547
5	mmu04140	Autophagy	-0.586732	-1.0023	0.50651	0.719121	12	6	13665;26417;100862258;15289;16783;13030	ENSMUSG00000021116;ENSMUSG00000021939;ENSMUSG00000031447;ENSMUSG00000063065;ENSMUSG00000066551;ENSMUSG00000066551
5	mmu05230	Central carbon metabolism in cancer	-0.602804	-1.00639	0.51436	0.720597	10	2	18746;216456	ENSMUSG00000032294;ENSMUSG00000044005
5	mmu03015	mRNA surveillance pathway	-0.678081	-1.18497	0.219298	0.72167	15	4	432508;53817;19045;21681	ENSMUSG00000019432;ENSMUSG00000025134;ENSMUSG00000040385;ENSMUSG00000055531
5	mmu00220	Arginine biosynthesis	-0.809648	-1.42732	0.0364109	0.721774	14	9	227231;108682;11846;14718;11898;18416;109652;109900;216456	ENSMUSG00000019987;ENSMUSG00000023262;ENSMUSG00000025190;ENSMUSG00000025533;ENSMUSG00000025991;ENSMUSG00000031173;ENSMUSG00000031700;ENSMUSG00000044005;ENSMUSG00000076441
5	mmu00260	Glycine, serine and threonine metabolism	-0.634652	-1.16271	0.248052	0.723173	23	5	26912;74129;104174;11611;231691	ENSMUSG00000006378;ENSMUSG00000024827;ENSMUSG00000026272;ENSMUSG00000029597;ENSMUSG00000042102
5	mmu04260	Cardiac muscle contraction	-0.660657	-1.20157	0.222367	0.723542	19	10	12864;67003;12858;22272;11931;22273;11938;12857;66694;11928	ENSMUSG00000000088;ENSMUSG00000014313;ENSMUSG00000025651;ENSMUSG00000026576;ENSMUSG00000029467;ENSMUSG00000030884;ENSMUSG00000031818;ENSMUSG00000033161;ENSMUSG00000038462;ENSMUSG00000044894
5	mmu04151	PI3K-Akt signaling pathway	-0.63526	-1.19006	0.218362	0.724585	25	11	22027;13649;22630;14268;12843;54401;22629;22628;12833;18534;22370	ENSMUSG00000001119;ENSMUSG00000017344;ENSMUSG00000018326;ENSMUSG00000018965;ENSMUSG00000020048;ENSMUSG00000020122;ENSMUSG00000026193;ENSMUSG00000027513;ENSMUSG00000029661;ENSMUSG00000051391;ENSMUSG00000076432
5	mmu04114	Oocyte meiosis	-0.698	-1.17308	0.256242	0.724624	11	6	22630;54401;22629;22628;12313;19045	ENSMUSG00000001175;ENSMUSG00000018326;ENSMUSG00000018965;ENSMUSG00000040385;ENSMUSG00000051391;ENSMUSG00000076432
5	mmu04962	Vasopressin-regulated water reabsorption	-0.696149	-1.17835	0.250646	0.725635	12	4	19345;13424;234663;14683	ENSMUSG00000018707;ENSMUSG00000019173;ENSMUSG00000027523;ENSMUSG00000035770
5	mmu00360	Phenylalanine metabolism	0.516789	0.947591	0.5375	0.729957	11	1	15445	ENSMUSG00000029445
5	mmu05322	Systemic lupus erythematosus	-0.642055	-1.13873	0.30552	0.734133	14	3	97908;26914;51788	ENSMUSG00000015937;ENSMUSG00000037894;ENSMUSG00000099517
5	mmu01200	Carbon metabolism	-0.560392	-1.21097	0.154026	0.737186	76	24	66904;227231;78920;108682;56451;66052;21351;13808;14194;66945;14718;11674;18746;104174;14121;13806;100042025;14433;230163;11611;18770;225913;67680;231691	ENSMUSG00000004789;ENSMUSG00000009863;ENSMUSG00000021577;ENSMUSG00000024827;ENSMUSG00000025190;ENSMUSG00000025503;ENSMUSG00000025991;ENSMUSG00000026272;ENSMUSG00000026526;ENSMUSG00000028307;ENSMUSG00000029597;ENSMUSG00000030695;ENSMUSG00000031700;ENSMUSG00000032294;ENSMUSG00000032527;ENSMUSG00000034371;ENSMUSG00000041237;ENSMUSG00000052738;ENSMUSG00000057666;ENSMUSG00000057666;ENSMUSG00000058076;…
5	mmu00450	Selenocompound metabolism	-0.803106	-1.32422	0.068564	0.738737	10	1	26462	ENSMUSG00000075704
5	mmu04610	Complement and coagulation cascades	-0.559771	-0.979009	0.56658	0.748137	15	6	15139;110135;12266;12759;22370;20703	ENSMUSG00000017344;ENSMUSG00000022037;ENSMUSG00000024164;ENSMUSG00000026874;ENSMUSG00000033831;ENSMUSG00000071177
5	mmu05167	Kaposi sarcoma-associated herpesvirus infection	-0.71333	-1.20198	0.205534	0.751799	12	8	14972;20846;14964;15007;17096;12313;13063;12387	ENSMUSG00000001175;ENSMUSG00000006932;ENSMUSG00000026104;ENSMUSG00000042228;ENSMUSG00000061232;ENSMUSG00000063694;ENSMUSG00000067235;ENSMUSG00000073411
5	mmu05100	Bacterial invasion of epithelial cells	-0.634716	-1.13916	0.293661	0.753388	19	3	52398;12387;13043	ENSMUSG00000006932;ENSMUSG00000031078;ENSMUSG00000058013
5	mmu04145	Phagosome	-0.618971	-1.21347	0.186312	0.757767	34	15	11461;16783;67951;14972;14964;15007;12317;19345;13424;11972;234663;17533;22151;11966;22154	ENSMUSG00000001473;ENSMUSG00000001525;ENSMUSG00000003814;ENSMUSG00000006273;ENSMUSG00000013160;ENSMUSG00000018707;ENSMUSG00000019173;ENSMUSG00000026712;ENSMUSG00000029580;ENSMUSG00000031447;ENSMUSG00000035770;ENSMUSG00000058672;ENSMUSG00000061232;ENSMUSG00000067235;ENSMUSG00000073411
5	mmu04612	Antigen processing and presentation	-0.645627	-1.14202	0.27474	0.764103	17	6	14972;14964;15007;12317;12010;13030	ENSMUSG00000003814;ENSMUSG00000021939;ENSMUSG00000060802;ENSMUSG00000061232;ENSMUSG00000067235;ENSMUSG00000073411
5	mmu04010	MAPK signaling pathway	-0.575139	-0.965106	0.574497	0.767451	11	5	26417;109905;13649;286940;192176	ENSMUSG00000020122;ENSMUSG00000025278;ENSMUSG00000031328;ENSMUSG00000063065;ENSMUSG00000068798
5	mmu05168	Herpes simplex infection	-0.668885	-1.21807	0.195373	0.770172	20	10	14972;20846;14964;15007;20382;228607;225027;19045;13063;21681	ENSMUSG00000024097;ENSMUSG00000025134;ENSMUSG00000026104;ENSMUSG00000034120;ENSMUSG00000037523;ENSMUSG00000040385;ENSMUSG00000061232;ENSMUSG00000063694;ENSMUSG00000067235;ENSMUSG00000073411
5	mmu00250	Alanine, aspartate and glutamate metabolism	-0.739133	-1.34404	0.0653333	0.780807	18	8	227231;108682;14718;11898;11611;109900;231327;216456	ENSMUSG00000025190;ENSMUSG00000025533;ENSMUSG00000025991;ENSMUSG00000026272;ENSMUSG00000029246;ENSMUSG00000031700;ENSMUSG00000044005;ENSMUSG00000076441
5	mmu03013	RNA transport	-0.474479	-0.951631	0.587654	0.784069	40	5	53817;67204;56347;20918;21681	ENSMUSG00000019432;ENSMUSG00000025134;ENSMUSG00000030738;ENSMUSG00000035530;ENSMUSG00000074656
5	mmu05012	Parkinson disease	-0.568928	-1.21905	0.144219	0.803141	70	22	17991;66046;17995;11947;66052;12857;66945;22334;72900;11949;66694;227197;28080;67264;11950;68197;13063;11946;68349;71679;11957;67680	ENSMUSG00000000563;ENSMUSG00000005510;ENSMUSG00000009863;ENSMUSG00000014294;ENSMUSG00000021577;ENSMUSG00000021771;ENSMUSG00000022890;ENSMUSG00000022956;ENSMUSG00000024099;ENSMUSG00000025204;ENSMUSG00000025393;ENSMUSG00000025428;ENSMUSG00000025781;ENSMUSG00000025968;ENSMUSG00000027673;ENSMUSG00000030647;ENSMUSG00000031818;ENSMUSG00000034566;ENSMUSG00000037916;ENSMUSG00000038462;ENSMUSG00000058076;…
5	mmu05164	Influenza A	-0.534322	-0.936262	0.593709	0.803814	16	7	26417;11461;22333;20846;228607;53817;13063	ENSMUSG00000019432;ENSMUSG00000020402;ENSMUSG00000026104;ENSMUSG00000029580;ENSMUSG00000037523;ENSMUSG00000063065;ENSMUSG00000063694
5	mmu05412	Arrhythmogenic right ventricular cardiomyopathy (ARVC)	-0.791444	-1.35437	0.056051	0.814249	12	3	109620;12387;16480	ENSMUSG00000001552;ENSMUSG00000006932;ENSMUSG00000054889
5	mmu04144	Endocytosis	-0.454383	-0.921437	0.620563	0.821503	45	22	216238;12540;67804;71770;15511;16573;30930;67300;13660;18571;68089;17999;74325;13649;12343;14972;14964;15007;19345;28006;11773;11772	ENSMUSG00000002957;ENSMUSG00000006699;ENSMUSG00000006740;ENSMUSG00000015733;ENSMUSG00000019173;ENSMUSG00000020078;ENSMUSG00000020122;ENSMUSG00000022841;ENSMUSG00000024104;ENSMUSG00000024772;ENSMUSG00000032216;ENSMUSG00000032504;ENSMUSG00000034484;ENSMUSG00000035152;ENSMUSG00000036499;ENSMUSG00000047126;ENSMUSG00000047547;ENSMUSG00000061232;ENSMUSG00000067235;ENSMUSG00000073411;ENSMUSG00000079426;…
5	mmu00230	Purine metabolism	-0.726349	-1.3249	0.0893082	0.826063	19	6	18102;229363;18746;18770;18950;231327	ENSMUSG00000027823;ENSMUSG00000029246;ENSMUSG00000032294;ENSMUSG00000037601;ENSMUSG00000041237;ENSMUSG00000115338
5	mmu04210	Apoptosis	-0.680354	-1.22168	0.172327	0.828284	17	3	13063;12334;13030	ENSMUSG00000021939;ENSMUSG00000026509;ENSMUSG00000063694
5	mmu05163	Human cytomegalovirus infection	-0.50415	-0.908183	0.659489	0.83423	18	10	13649;14972;14964;15007;12317;14683;12010;12313;13063;12387	ENSMUSG00000001175;ENSMUSG00000003814;ENSMUSG00000006932;ENSMUSG00000020122;ENSMUSG00000027523;ENSMUSG00000060802;ENSMUSG00000061232;ENSMUSG00000063694;ENSMUSG00000067235;ENSMUSG00000073411
5	mmu04510	Focal adhesion	-0.659071	-1.22583	0.155327	0.847449	23	18	21894;17907;26417;11461;109905;13649;60595;14268;13367;286940;12843;22330;12833;192176;22370;19045;12334;12387	ENSMUSG00000001119;ENSMUSG00000006932;ENSMUSG00000017344;ENSMUSG00000020122;ENSMUSG00000021823;ENSMUSG00000024456;ENSMUSG00000025278;ENSMUSG00000026193;ENSMUSG00000026509;ENSMUSG00000028465;ENSMUSG00000029580;ENSMUSG00000029661;ENSMUSG00000030672;ENSMUSG00000031328;ENSMUSG00000040385;ENSMUSG00000054808;ENSMUSG00000063065;ENSMUSG00000068798
5	mmu04141	Protein processing in endoplasmic reticulum	-0.416877	-0.866357	0.716687	0.848821	56	21	15511;67838;77371;12330;15505;110379;13665;386649;16430;18786;218811;105245;320011;22027;69276;20224;12317;56445;81910;13200;12334	ENSMUSG00000003814;ENSMUSG00000004460;ENSMUSG00000020048;ENSMUSG00000020088;ENSMUSG00000020368;ENSMUSG00000021116;ENSMUSG00000026509;ENSMUSG00000027422;ENSMUSG00000027455;ENSMUSG00000027706;ENSMUSG00000028577;ENSMUSG00000028757;ENSMUSG00000029657;ENSMUSG00000030298;ENSMUSG00000031701;ENSMUSG00000032116;ENSMUSG00000036391;ENSMUSG00000037470;ENSMUSG00000038991;ENSMUSG00000039367;ENSMUSG00000090877
5	mmu00340	Histidine metabolism	-0.745364	-1.23221	0.160256	0.85568	11	3	14317;243537;15109	ENSMUSG00000001155;ENSMUSG00000020017;ENSMUSG00000034456
5	mmu04979	Cholesterol metabolism	-0.495014	-0.868072	0.702523	0.857384	15	1	320024	ENSMUSG00000027698
5	mmu00630	Glyoxylate and dicarboxylate metabolism	-0.481972	-0.884573	0.675192	0.864618	23	9	108037;17448;11429;60525;110821;66904;67432;104174;11611	ENSMUSG00000019179;ENSMUSG00000022477;ENSMUSG00000024827;ENSMUSG00000025176;ENSMUSG00000025403;ENSMUSG00000026272;ENSMUSG00000027605;ENSMUSG00000032527;ENSMUSG00000041650
5	mmu04014	Ras signaling pathway	-0.529269	-0.870735	0.72118	0.864628	10	5	26417;109905;13649;19345;12313	ENSMUSG00000001175;ENSMUSG00000019173;ENSMUSG00000020122;ENSMUSG00000063065;ENSMUSG00000068798
5	mmu04261	Adrenergic signaling in cardiomyocytes	-0.51082	-0.876972	0.693931	0.866067	12	5	14683;11938;12313;19045;11928	ENSMUSG00000001175;ENSMUSG00000027523;ENSMUSG00000029467;ENSMUSG00000033161;ENSMUSG00000040385
5	mmu04723	Retrograde endocannabinoid signaling	-0.423082	-0.837022	0.750943	0.871549	35	8	17991;66046;17995;72900;227197;67264;68197;68349	ENSMUSG00000005510;ENSMUSG00000014294;ENSMUSG00000024099;ENSMUSG00000025204;ENSMUSG00000025968;ENSMUSG00000027673;ENSMUSG00000030647;ENSMUSG00000037916
5	mmu01100	Metabolic pathways	-0.347464	-0.843166	0.884965	0.873271	399	71	108682;11972;66046;17995;229363;56720;13109;71761;208665;11947;56451;66052;74129;21351;13808;14194;11846;12857;66945;14718;72900;170716;11674;67432;56690;14933;104112;11949;18746;104174;14121;18534;66694;227197;15483;13074;28080;27425;67264;11950;109959;11898;68197;11946;68349;13200;18416;13806;100042025;14433;71679;11966;230163;27400;109652;11957;11611;18770;18950;225913;109900;67680;14317;23132…	ENSMUSG00000000563;ENSMUSG00000001155;ENSMUSG00000003555;ENSMUSG00000005510;ENSMUSG00000006273;ENSMUSG00000009863;ENSMUSG00000013160;ENSMUSG00000015890;ENSMUSG00000016194;ENSMUSG00000019987;ENSMUSG00000020017;ENSMUSG00000020745;ENSMUSG00000020917;ENSMUSG00000021577;ENSMUSG00000022890;ENSMUSG00000022956;ENSMUSG00000023262;ENSMUSG00000024055;ENSMUSG00000024099;ENSMUSG00000024827;ENSMUSG00000025059;…
5	mmu04666	Fc gamma R-mediated phagocytosis	-0.476846	-0.807223	0.780025	0.879379	12	4	26417;68089;227753;17096	ENSMUSG00000026879;ENSMUSG00000042228;ENSMUSG00000063065;ENSMUSG00000079426
5	mmu03050	Proteasome	-0.424498	-0.813188	0.774869	0.882642	32	12	19185;66413;23997;19173;67089;22123;66997;26443;19177;19182;26445;19172	ENSMUSG00000002102;ENSMUSG00000005625;ENSMUSG00000005779;ENSMUSG00000017221;ENSMUSG00000020720;ENSMUSG00000021024;ENSMUSG00000021737;ENSMUSG00000021832;ENSMUSG00000022193;ENSMUSG00000025487;ENSMUSG00000026750;ENSMUSG00000028837
5	mmu04022	cGMP-PKG signaling pathway	-0.461528	-0.793599	0.792683	0.886295	13	5	11938;22334;12313;19045;11928	ENSMUSG00000001175;ENSMUSG00000021771;ENSMUSG00000029467;ENSMUSG00000033161;ENSMUSG00000040385
5	mmu04921	Oxytocin signaling pathway	-0.482589	-0.816567	0.765499	0.889062	11	4	14683;12313;19045;17904	ENSMUSG00000001175;ENSMUSG00000027523;ENSMUSG00000040385;ENSMUSG00000090841
5	mmu05200	Pathways in cancer	0.365603	0.858922	0.684211	0.889708	41	7	14862;14859;14679;14865;56615;14871;15516	ENSMUSG00000000001;ENSMUSG00000001663;ENSMUSG00000008540;ENSMUSG00000023944;ENSMUSG00000025934;ENSMUSG00000027890;ENSMUSG00000058135
5	mmu00062	Fatty acid elongation	0.429542	0.844941	0.648402	0.891768	13	5	171210;231086;106529;57874;56348	ENSMUSG00000021226;ENSMUSG00000027195;ENSMUSG00000031708;ENSMUSG00000033629;ENSMUSG00000059447
5	mmu05010	Alzheimer disease	-0.67698	-1.44245	0.0107784	0.896401	67	26	17991;66046;17995;11947;66052;11938;12857;66945;72900;11949;12313;66694;227197;28080;67264;11950;68197;13063;11946;68349;100042025;14433;12334;71679;11957;67680	ENSMUSG00000000563;ENSMUSG00000001175;ENSMUSG00000005510;ENSMUSG00000009863;ENSMUSG00000014294;ENSMUSG00000021577;ENSMUSG00000022890;ENSMUSG00000022956;ENSMUSG00000024099;ENSMUSG00000025204;ENSMUSG00000025393;ENSMUSG00000025428;ENSMUSG00000025781;ENSMUSG00000025968;ENSMUSG00000026509;ENSMUSG00000027673;ENSMUSG00000029467;ENSMUSG00000030647;ENSMUSG00000031818;ENSMUSG00000034566;ENSMUSG00000037916;…
5	mmu00620	Pyruvate metabolism	0.349609	0.75865	0.809302	0.915451	27	7	11669;72535;16828;110446;17436;68263;235339	ENSMUSG00000000168;ENSMUSG00000021748;ENSMUSG00000029455;ENSMUSG00000032047;ENSMUSG00000032418;ENSMUSG00000035561;ENSMUSG00000063229
5	mmu00561	Glycerolipid metabolism	-0.462116	-0.758487	0.849934	0.918201	10	2	14933;225913	ENSMUSG00000025059;ENSMUSG00000034371
5	mmu04728	Dopaminergic synapse	0.371986	0.70921	0.823293	0.935099	13	1	14679	ENSMUSG00000000001
5	mmu04611	Platelet activation	0.307542	0.634438	0.944882	0.937248	18	1	14679	ENSMUSG00000000001
5	mmu05170	Human immunodeficiency virus 1 infection	-0.396989	-0.72974	0.882045	0.938929	21	7	14972;14964;15007;12317;12010;12313;13063	ENSMUSG00000001175;ENSMUSG00000003814;ENSMUSG00000060802;ENSMUSG00000061232;ENSMUSG00000063694;ENSMUSG00000067235;ENSMUSG00000073411
5	mmu00564	Glycerophospholipid metabolism	0.404813	0.759236	0.716279	0.939603	10	2	14571;14555	ENSMUSG00000023019;ENSMUSG00000026827
5	mmu04540	Gap junction	-0.414559	-0.705519	0.886364	0.941892	13	3	14683;22151;22154	ENSMUSG00000001525;ENSMUSG00000027523;ENSMUSG00000058672
5	mmu05145	Toxoplasmosis	0.370365	0.676766	0.872247	0.946654	11	1	14679	ENSMUSG00000000001
5	mmu04024	cAMP signaling pathway	0.397461	0.71814	0.824219	0.947246	11	2	14679;11430	ENSMUSG00000000001;ENSMUSG00000020777
5	mmu00520	Amino sugar and nucleotide sugar metabolism	0.332441	0.648975	0.866667	0.94747	11	11	22235;103988;109754;72157;22122;54128;216558;50798;12764;14635;14751	ENSMUSG00000001891;ENSMUSG00000018042;ENSMUSG00000020766;ENSMUSG00000022570;ENSMUSG00000022711;ENSMUSG00000025791;ENSMUSG00000028479;ENSMUSG00000029201;ENSMUSG00000030282;ENSMUSG00000036427;ENSMUSG00000041798
5	mmu03010	Ribosome	-0.334635	-0.708721	0.91866	0.94974	71	15	20084;114641;19943;20055;20102;19934;19981;66475;26961;56282;57294;20085;56040;110954;19941	ENSMUSG00000003970;ENSMUSG00000007892;ENSMUSG00000008668;ENSMUSG00000008682;ENSMUSG00000028936;ENSMUSG00000030432;ENSMUSG00000031320;ENSMUSG00000037563;ENSMUSG00000039640;ENSMUSG00000040952;ENSMUSG00000046330;ENSMUSG00000049517;ENSMUSG00000060938;ENSMUSG00000073702;ENSMUSG00000090733
5	mmu04915	Estrogen signaling pathway	0.391746	0.764093	0.820084	0.957375	15	2	14679;15516	ENSMUSG00000000001;ENSMUSG00000023944
5	mmu04015	Rap1 signaling pathway	-0.366927	-0.645387	0.933333	0.959021	15	4	14683;12388;12313;12387	ENSMUSG00000001175;ENSMUSG00000006932;ENSMUSG00000027523;ENSMUSG00000034101
5	mmu04142	Lysosome	-0.366031	-0.671083	0.923954	0.961445	22	5	16783;11774;74325;11972;13030	ENSMUSG00000013160;ENSMUSG00000021686;ENSMUSG00000021939;ENSMUSG00000031447;ENSMUSG00000047547
5	mmu04216	Ferroptosis	0.401545	0.793302	0.709677	0.961853	14	2	14081;18521	ENSMUSG00000018796;ENSMUSG00000056851
5	mmu00330	Arginine and proline metabolism	0.372877	0.776011	0.761468	0.964436	20	4	11669;72535;19125;14431	ENSMUSG00000003526;ENSMUSG00000020150;ENSMUSG00000029455;ENSMUSG00000035561
5	mmu04670	Leukocyte transendothelial migration	-0.373407	-0.652023	0.93299	0.964944	15	4	22330;12388;17698;12387	ENSMUSG00000006932;ENSMUSG00000021823;ENSMUSG00000031207;ENSMUSG00000034101
5	mmu05162	Measles	-0.329045	-0.541771	0.971391	0.983898	10	3	20846;228607;17698	ENSMUSG00000026104;ENSMUSG00000031207;ENSMUSG00000037523
5	mmu05134	Legionellosis	-0.32564	-0.562783	0.967062	0.989083	14	1	13063	ENSMUSG00000063694
6	mmu05016	Huntington disease	-0.823648	-1.70675	0	0	76	41	22272;67273;22273;72900;11949;66416;66445;12858;20656;67130;11773;68375;67184;69654;66945;67126;22334;66594;70316;67680;66495;71679;17992;13191;66108;104130;11957;66694;11950;22333;67003;11946;227197;17993;13063;11947;11740;28080;225887;11771;22335	ENSMUSG00000000088;ENSMUSG00000000399;ENSMUSG00000000563;ENSMUSG00000006818;ENSMUSG00000008892;ENSMUSG00000009863;ENSMUSG00000016252;ENSMUSG00000016319;ENSMUSG00000020163;ENSMUSG00000020402;ENSMUSG00000021577;ENSMUSG00000021764;ENSMUSG00000021771;ENSMUSG00000022450;ENSMUSG00000022551;ENSMUSG00000022841;ENSMUSG00000022890;ENSMUSG00000022956;ENSMUSG00000024099;ENSMUSG00000025393;ENSMUSG00000025410;…
6	mmu05012	Parkinson disease	-0.805728	-1.63882	0	0.00100425	70	36	22272;67273;22273;72900;11949;66416;66445;12858;67130;68375;67184;66945;67126;22334;66594;70316;67680;66495;71679;17992;66108;104130;11957;66694;11950;22333;67003;11946;227197;17993;13063;11947;11740;28080;225887;22335	ENSMUSG00000000088;ENSMUSG00000000399;ENSMUSG00000000563;ENSMUSG00000008892;ENSMUSG00000009863;ENSMUSG00000016252;ENSMUSG00000016319;ENSMUSG00000020163;ENSMUSG00000020402;ENSMUSG00000021577;ENSMUSG00000021764;ENSMUSG00000021771;ENSMUSG00000022450;ENSMUSG00000022551;ENSMUSG00000022890;ENSMUSG00000022956;ENSMUSG00000024099;ENSMUSG00000025393;ENSMUSG00000025428;ENSMUSG00000025651;ENSMUSG00000025781;…
6	mmu00071	Fatty acid degradation	0.918092	1.82284	0	0.00198077	31	12	235674;113868;11430;11669;74147;15107;13177;110446;23986;11532;14081;72535	ENSMUSG00000010651;ENSMUSG00000018796;ENSMUSG00000020777;ENSMUSG00000021417;ENSMUSG00000022853;ENSMUSG00000024132;ENSMUSG00000027984;ENSMUSG00000028138;ENSMUSG00000029455;ENSMUSG00000032047;ENSMUSG00000035561;ENSMUSG00000036138
6	mmu05010	Alzheimer disease	-0.800698	-1.61092	0	0.00334751	67	34	22272;67273;22273;72900;11949;66416;66445;12858;67130;100042025;14433;68375;67184;66945;67126;66594;70316;67680;66495;71679;17992;66108;104130;11957;66694;11950;67003;11946;227197;17993;13063;11947;28080;225887	ENSMUSG00000000088;ENSMUSG00000000399;ENSMUSG00000000563;ENSMUSG00000009863;ENSMUSG00000016252;ENSMUSG00000020163;ENSMUSG00000021577;ENSMUSG00000021764;ENSMUSG00000022450;ENSMUSG00000022551;ENSMUSG00000022890;ENSMUSG00000022956;ENSMUSG00000024099;ENSMUSG00000025393;ENSMUSG00000025428;ENSMUSG00000025651;ENSMUSG00000025781;ENSMUSG00000025968;ENSMUSG00000026032;ENSMUSG00000026260;ENSMUSG00000026895;…
6	mmu00040	Pentose and glucuronate interconversions	0.913112	1.70725	0	0.00470433	19	8	20322;394436;100727;394433;94284;71773;394435;22235	ENSMUSG00000027227;ENSMUSG00000029201;ENSMUSG00000029260;ENSMUSG00000035836;ENSMUSG00000054545;ENSMUSG00000089943;ENSMUSG00000089960;ENSMUSG00000090145
6	mmu01212	Fatty acid metabolism	0.854517	1.69648	0.00621118	0.00515001	33	7	235674;113868;11430;74147;15107;110446;14081	ENSMUSG00000010651;ENSMUSG00000018796;ENSMUSG00000020777;ENSMUSG00000022853;ENSMUSG00000027984;ENSMUSG00000032047;ENSMUSG00000036138
6	mmu00280	Valine, leucine and isoleucine degradation	0.834727	1.70923	0.00316456	0.00627244	39	10	235674;113868;11669;58875;74147;15107;268782;110446;15356;72535	ENSMUSG00000010651;ENSMUSG00000022853;ENSMUSG00000027984;ENSMUSG00000028672;ENSMUSG00000029455;ENSMUSG00000029776;ENSMUSG00000032047;ENSMUSG00000035561;ENSMUSG00000036138;ENSMUSG00000089678
6	mmu00053	Ascorbate and aldarate metabolism	0.92498	1.67105	0	0.00650825	18	11	268756;11669;394436;100727;394433;19733;94284;72535;71773;394435;22235	ENSMUSG00000023070;ENSMUSG00000029201;ENSMUSG00000029260;ENSMUSG00000029455;ENSMUSG00000034450;ENSMUSG00000035561;ENSMUSG00000035836;ENSMUSG00000054545;ENSMUSG00000089943;ENSMUSG00000089960;ENSMUSG00000090145
6	mmu00983	Drug metabolism	0.825421	1.67843	0	0.00676764	43	13	14862;104158;14859;13106;394436;100727;394433;14871;14865;94284;56615;13884;71773	ENSMUSG00000001663;ENSMUSG00000008540;ENSMUSG00000025479;ENSMUSG00000025934;ENSMUSG00000027890;ENSMUSG00000029260;ENSMUSG00000035836;ENSMUSG00000054545;ENSMUSG00000056973;ENSMUSG00000057400;ENSMUSG00000058135;ENSMUSG00000089943;ENSMUSG00000089960
6	mmu00190	Oxidative phosphorylation	-0.787673	-1.5848	0	0.00728083	68	35	11966;22272;67273;22273;72900;11949;66416;108664;66445;12858;67130;68375;67184;66945;67126;66594;70316;67680;66495;71679;17992;66108;104130;11957;66694;11950;67003;27425;11946;227197;11958;17993;11947;28080;225887	ENSMUSG00000000088;ENSMUSG00000000399;ENSMUSG00000000563;ENSMUSG00000006273;ENSMUSG00000009863;ENSMUSG00000016252;ENSMUSG00000020163;ENSMUSG00000021577;ENSMUSG00000021764;ENSMUSG00000022450;ENSMUSG00000022551;ENSMUSG00000022890;ENSMUSG00000022956;ENSMUSG00000024099;ENSMUSG00000025393;ENSMUSG00000025428;ENSMUSG00000025651;ENSMUSG00000025781;ENSMUSG00000025968;ENSMUSG00000026032;ENSMUSG00000026260;…
6	mmu04714	Thermogenesis	-0.775307	-1.57745	0	0.00803402	72	33	22272;67273;22273;72900;11949;66416;66445;12858;67130;68375;67184;66945;67126;66594;70316;67680;66495;71679;17992;66108;104130;11957;66694;11950;67003;27425;11946;227197;11958;17993;11947;28080;225887	ENSMUSG00000000088;ENSMUSG00000000399;ENSMUSG00000000563;ENSMUSG00000009863;ENSMUSG00000016252;ENSMUSG00000020163;ENSMUSG00000021577;ENSMUSG00000021764;ENSMUSG00000022450;ENSMUSG00000022551;ENSMUSG00000022890;ENSMUSG00000022956;ENSMUSG00000024099;ENSMUSG00000025393;ENSMUSG00000025428;ENSMUSG00000025651;ENSMUSG00000025781;ENSMUSG00000025968;ENSMUSG00000026032;ENSMUSG00000026260;ENSMUSG00000026895;…
6	mmu05204	Chemical carcinogenesis	0.791795	1.71065	0	0.00891347	47	22	13112;14862;13095;226105;14859;13106;394436;100727;394433;13077;14871;13849;14865;13096;94284;56615;76263;11532;71773;107141;394435;56388	ENSMUSG00000001663;ENSMUSG00000003053;ENSMUSG00000008540;ENSMUSG00000025479;ENSMUSG00000025934;ENSMUSG00000027890;ENSMUSG00000028138;ENSMUSG00000029260;ENSMUSG00000029630;ENSMUSG00000029864;ENSMUSG00000032310;ENSMUSG00000035836;ENSMUSG00000038776;ENSMUSG00000042248;ENSMUSG00000054545;ENSMUSG00000054827;ENSMUSG00000056035;ENSMUSG00000058135;ENSMUSG00000060613;ENSMUSG00000089943;ENSMUSG00000089960;…
6	mmu00591	Linoleic acid metabolism	0.932407	1.58558	0	0.0300417	12	6	13112;13095;226105;13106;13077;13096	ENSMUSG00000003053;ENSMUSG00000025479;ENSMUSG00000032310;ENSMUSG00000042248;ENSMUSG00000056035;ENSMUSG00000060613
6	mmu03320	PPAR signaling pathway	0.809494	1.58835	0.00613497	0.0316924	30	6	235674;113868;11430;74147;104086;17436	ENSMUSG00000010651;ENSMUSG00000020777;ENSMUSG00000022853;ENSMUSG00000026170;ENSMUSG00000032418;ENSMUSG00000036138
6	mmu00860	Porphyrin and chlorophyll metabolism	0.837053	1.55088	0.0324675	0.0394631	19	6	394436;100727;394433;94284;71773;394435	ENSMUSG00000029260;ENSMUSG00000035836;ENSMUSG00000054545;ENSMUSG00000089943;ENSMUSG00000089960;ENSMUSG00000090145
6	mmu00590	Arachidonic acid metabolism	0.886682	1.54254	0.00380228	0.0424451	16	4	13095;226105;13106;13096	ENSMUSG00000003053;ENSMUSG00000025479;ENSMUSG00000042248;ENSMUSG00000060613
6	mmu04146	Peroxisome	0.743425	1.55135	0.0107239	0.0425041	40	11	235674;113868;11430;74147;18477;23986;76263;51798;14081;67528;15356	ENSMUSG00000010651;ENSMUSG00000018796;ENSMUSG00000020777;ENSMUSG00000021417;ENSMUSG00000022853;ENSMUSG00000028672;ENSMUSG00000028691;ENSMUSG00000029864;ENSMUSG00000031767;ENSMUSG00000036138;ENSMUSG00000053898
6	mmu00140	Steroid hormone biosynthesis	0.75691	1.55539	0.0196721	0.0428567	37	16	13112;13095;226105;13106;394436;100727;13101;394433;13077;15496;13096;94284;71773;107141;394435;56388	ENSMUSG00000003053;ENSMUSG00000025479;ENSMUSG00000029260;ENSMUSG00000029630;ENSMUSG00000032310;ENSMUSG00000035836;ENSMUSG00000038092;ENSMUSG00000042248;ENSMUSG00000054545;ENSMUSG00000054827;ENSMUSG00000056035;ENSMUSG00000060613;ENSMUSG00000089943;ENSMUSG00000089960;ENSMUSG00000090145;ENSMUSG00000094806
6	mmu01040	Biosynthesis of unsaturated fatty acids	0.905662	1.55897	0	0.0442703	15	3	235674;113868;11430	ENSMUSG00000010651;ENSMUSG00000020777;ENSMUSG00000036138
6	mmu04750	Inflammatory mediator regulation of TRP channels	0.871176	1.52368	0.0161812	0.0549334	14	4	13095;226105;13096;107141	ENSMUSG00000003053;ENSMUSG00000042248;ENSMUSG00000054827;ENSMUSG00000060613
6	mmu00480	Glutathione metabolism	0.769274	1.51439	0.034375	0.0584328	30	7	14862;14859;14871;14865;93673;56615;76263	ENSMUSG00000001663;ENSMUSG00000008540;ENSMUSG00000025934;ENSMUSG00000027890;ENSMUSG00000029864;ENSMUSG00000033634;ENSMUSG00000058135
6	mmu00982	Drug metabolism	0.748219	1.50043	0.038835	0.0626144	39	15	14862;14859;13106;394436;100727;394433;13077;14871;14865;14261;94284;56615;76263;11532;71773	ENSMUSG00000001663;ENSMUSG00000008540;ENSMUSG00000025479;ENSMUSG00000025934;ENSMUSG00000027890;ENSMUSG00000028138;ENSMUSG00000029260;ENSMUSG00000029864;ENSMUSG00000032310;ENSMUSG00000035836;ENSMUSG00000040181;ENSMUSG00000054545;ENSMUSG00000058135;ENSMUSG00000089943;ENSMUSG00000089960
6	mmu00650	Butanoate metabolism	0.866953	1.50444	0.0333333	0.0629769	17	6	74147;15107;272428;71911;110446;15356	ENSMUSG00000022853;ENSMUSG00000027984;ENSMUSG00000028672;ENSMUSG00000030972;ENSMUSG00000032047;ENSMUSG00000046598
6	mmu00410	beta-Alanine metabolism	0.861782	1.48633	0.0319489	0.0707865	15	3	11669;74147;72535	ENSMUSG00000022853;ENSMUSG00000029455;ENSMUSG00000035561
6	mmu00980	Metabolism of xenobiotics by cytochrome P450	0.687491	1.42112	0.04375	0.131325	38	15	14862;14859;13106;394436;100727;394433;13077;14871;13849;14865;94284;56615;76263;11532;71773	ENSMUSG00000001663;ENSMUSG00000008540;ENSMUSG00000025479;ENSMUSG00000025934;ENSMUSG00000027890;ENSMUSG00000028138;ENSMUSG00000029260;ENSMUSG00000029864;ENSMUSG00000032310;ENSMUSG00000035836;ENSMUSG00000038776;ENSMUSG00000054545;ENSMUSG00000058135;ENSMUSG00000089943;ENSMUSG00000089960
6	mmu05225	Hepatocellular carcinoma	0.764442	1.39061	0.0746753	0.160678	22	5	14862;14859;14871;14865;56615	ENSMUSG00000001663;ENSMUSG00000008540;ENSMUSG00000025934;ENSMUSG00000027890;ENSMUSG00000058135
6	mmu04218	Cellular senescence	-0.884661	-1.44418	0.0166667	0.236669	13	4	22334;22333;11740;22335	ENSMUSG00000008892;ENSMUSG00000016319;ENSMUSG00000020402;ENSMUSG00000021771
6	mmu01230	Biosynthesis of amino acids	-0.732854	-1.3912	0.0422125	0.237776	43	15	14718;18648;13806;100042025;14433;18563;11846;231691;109652;11898;108682;230163;14645;109900;18416	ENSMUSG00000011752;ENSMUSG00000019987;ENSMUSG00000023262;ENSMUSG00000024892;ENSMUSG00000025190;ENSMUSG00000025533;ENSMUSG00000026473;ENSMUSG00000028307;ENSMUSG00000029597;ENSMUSG00000031173;ENSMUSG00000031700;ENSMUSG00000057666;ENSMUSG00000057666;ENSMUSG00000063524;ENSMUSG00000076441
6	mmu04932	Non-alcoholic fatty liver disease (NAFLD)	-0.701549	-1.36499	0.0527086	0.239458	51	24	22272;67273;22273;72900;66416;66445;12858;67130;68375;67184;66945;66594;70316;67680;66495;17992;66108;104130;66694;67003;227197;17993;13063;225887	ENSMUSG00000000088;ENSMUSG00000000399;ENSMUSG00000009863;ENSMUSG00000020163;ENSMUSG00000021577;ENSMUSG00000021764;ENSMUSG00000022450;ENSMUSG00000022551;ENSMUSG00000024099;ENSMUSG00000025651;ENSMUSG00000025968;ENSMUSG00000026032;ENSMUSG00000026260;ENSMUSG00000026895;ENSMUSG00000029632;ENSMUSG00000030869;ENSMUSG00000030884;ENSMUSG00000031059;ENSMUSG00000036199;ENSMUSG00000038462;ENSMUSG00000041881;…
6	mmu05166	Human T-cell leukemia virus 1 infection	-0.83086	-1.36696	0.0355619	0.246751	15	5	21894;22334;22333;11740;22335	ENSMUSG00000008892;ENSMUSG00000016319;ENSMUSG00000020402;ENSMUSG00000021771;ENSMUSG00000028465
6	mmu04020	Calcium signaling pathway	-0.857213	-1.39259	0.0365682	0.253155	12	4	22334;22333;11740;22335	ENSMUSG00000008892;ENSMUSG00000016319;ENSMUSG00000020402;ENSMUSG00000021771
6	mmu04152	AMPK signaling pathway	-0.811973	-1.35448	0.0385164	0.254551	18	2	18534;14121	ENSMUSG00000027513;ENSMUSG00000069805
6	mmu04217	Necroptosis	-0.807475	-1.39824	0.0235988	0.256906	23	5	22334;22333;14645;11740;22335	ENSMUSG00000008892;ENSMUSG00000016319;ENSMUSG00000020402;ENSMUSG00000021771;ENSMUSG00000026473
6	mmu00220	Arginine biosynthesis	-0.846626	-1.37337	0.0393258	0.258628	14	9	14718;11846;109652;11898;108682;216456;14645;109900;18416	ENSMUSG00000019987;ENSMUSG00000023262;ENSMUSG00000025190;ENSMUSG00000025533;ENSMUSG00000026473;ENSMUSG00000031173;ENSMUSG00000031700;ENSMUSG00000044005;ENSMUSG00000076441
6	mmu04723	Retrograde endocannabinoid signaling	-0.74155	-1.34786	0.0738462	0.259599	35	21	66414;18747;17721;17995;75406;68342;68197;67273;72900;66416;67130;68375;67184;70316;66495;17992;66108;104130;227197;17993;225887	ENSMUSG00000000399;ENSMUSG00000005469;ENSMUSG00000020022;ENSMUSG00000020153;ENSMUSG00000021764;ENSMUSG00000022450;ENSMUSG00000024099;ENSMUSG00000025968;ENSMUSG00000026032;ENSMUSG00000026260;ENSMUSG00000026895;ENSMUSG00000029632;ENSMUSG00000030647;ENSMUSG00000030869;ENSMUSG00000031059;ENSMUSG00000036199;ENSMUSG00000037916;ENSMUSG00000040048;ENSMUSG00000041881;ENSMUSG00000059734;ENSMUSG00000064367
6	mmu04621	NOD-like receptor signaling pathway	-0.845768	-1.3676	0.0439093	0.260729	13	3	22334;22333;22335	ENSMUSG00000008892;ENSMUSG00000020402;ENSMUSG00000021771
6	mmu05145	Toxoplasmosis	-0.897928	-1.42717	0.0197183	0.264405	11	2	16145;13063	ENSMUSG00000063694;ENSMUSG00000078853
6	mmu05164	Influenza A	-0.826883	-1.37388	0.040404	0.274233	16	2	22333;13063	ENSMUSG00000020402;ENSMUSG00000063694
6	mmu04022	cGMP-PKG signaling pathway	-0.859734	-1.39971	0.0291262	0.276872	13	4	22334;22333;11740;22335	ENSMUSG00000008892;ENSMUSG00000016319;ENSMUSG00000020402;ENSMUSG00000021771
6	mmu04910	Insulin signaling pathway	-0.834559	-1.40428	0.0243205	0.289783	18	2	18534;14121	ENSMUSG00000027513;ENSMUSG00000069805
6	mmu00020	Citrate cycle (TCA cycle)	-0.796495	-1.40733	0.0339734	0.312825	25	9	56451;20917;104112;18563;66945;20916;67680;18293;18534	ENSMUSG00000009863;ENSMUSG00000020456;ENSMUSG00000020917;ENSMUSG00000021577;ENSMUSG00000022110;ENSMUSG00000024892;ENSMUSG00000027513;ENSMUSG00000052738;ENSMUSG00000061838
6	mmu05167	Kaposi sarcoma-associated herpesvirus infection	-0.821598	-1.32084	0.0610795	0.328247	12	1	13063	ENSMUSG00000063694
6	mmu04260	Cardiac muscle contraction	-0.763558	-1.30879	0.0761636	0.338695	19	9	11928;22272;22273;326618;66445;12858;66594;66694;67003	ENSMUSG00000000088;ENSMUSG00000020163;ENSMUSG00000022551;ENSMUSG00000025651;ENSMUSG00000030884;ENSMUSG00000031799;ENSMUSG00000033161;ENSMUSG00000038462;ENSMUSG00000044894
6	mmu05418	Fluid shear stress and atherosclerosis	0.671425	1.26221	0.121495	0.339162	26	6	14862;14859;14871;14865;56615;15516	ENSMUSG00000001663;ENSMUSG00000008540;ENSMUSG00000023944;ENSMUSG00000025934;ENSMUSG00000027890;ENSMUSG00000058135
6	mmu05161	Hepatitis B	-0.819331	-1.31221	0.0659026	0.341628	12	3	13205;13063;22335	ENSMUSG00000000787;ENSMUSG00000008892;ENSMUSG00000063694
6	mmu00830	Retinol metabolism	0.602187	1.25142	0.161194	0.341942	37	16	11668;13112;13095;226105;394436;100727;394433;13077;13096;94284;11532;71773;54150;107141;394435;56388	ENSMUSG00000003053;ENSMUSG00000028138;ENSMUSG00000029260;ENSMUSG00000029630;ENSMUSG00000032310;ENSMUSG00000035836;ENSMUSG00000040134;ENSMUSG00000042248;ENSMUSG00000053279;ENSMUSG00000054545;ENSMUSG00000054827;ENSMUSG00000056035;ENSMUSG00000060613;ENSMUSG00000089943;ENSMUSG00000089960;ENSMUSG00000090145
6	mmu04024	cAMP signaling pathway	0.740141	1.23362	0.273973	0.357117	11	1	11430	ENSMUSG00000020777
6	mmu04726	Serotonergic synapse	0.681006	1.21164	0.216495	0.378446	21	4	13095;226105;13101;13096	ENSMUSG00000003053;ENSMUSG00000042248;ENSMUSG00000060613;ENSMUSG00000094806
6	mmu01524	Platinum drug resistance	0.655679	1.18864	0.253049	0.385554	20	5	14862;14859;14871;14865;56615	ENSMUSG00000001663;ENSMUSG00000008540;ENSMUSG00000025934;ENSMUSG00000027890;ENSMUSG00000058135
6	mmu05200	Pathways in cancer	0.575802	1.19233	0.182663	0.39444	41	6	14862;14859;14871;14865;56615;15516	ENSMUSG00000001663;ENSMUSG00000008540;ENSMUSG00000023944;ENSMUSG00000025934;ENSMUSG00000027890;ENSMUSG00000058135
6	mmu04962	Vasopressin-regulated water reabsorption	-0.799532	-1.28811	0.11588	0.397684	12	3	13427;69654;13191	ENSMUSG00000025410;ENSMUSG00000027012;ENSMUSG00000031865
6	mmu00030	Pentose phosphate pathway	-0.770634	-1.27501	0.0985714	0.431065	15	2	230163;14121	ENSMUSG00000028307;ENSMUSG00000069805
6	mmu00630	Glyoxylate and dicarboxylate metabolism	-0.726396	-1.2691	0.110606	0.437197	23	4	11611;15112;67432;14645	ENSMUSG00000025176;ENSMUSG00000026272;ENSMUSG00000026473;ENSMUSG00000027261
6	mmu00250	Alanine, aspartate and glutamate metabolism	-0.741856	-1.25062	0.144526	0.47476	18	7	14718;11898;11611;108682;216456;14645;109900	ENSMUSG00000025190;ENSMUSG00000025533;ENSMUSG00000026272;ENSMUSG00000026473;ENSMUSG00000031700;ENSMUSG00000044005;ENSMUSG00000076441
6	mmu05152	Tuberculosis	-0.748061	-1.25302	0.138554	0.482562	17	4	108664;19349;16783;13063	ENSMUSG00000031447;ENSMUSG00000033793;ENSMUSG00000063694;ENSMUSG00000079477
6	mmu00620	Pyruvate metabolism	0.564277	1.10867	0.329513	0.50156	27	6	11669;18746;17436;110446;68263;72535	ENSMUSG00000021748;ENSMUSG00000029455;ENSMUSG00000032047;ENSMUSG00000032294;ENSMUSG00000032418;ENSMUSG00000035561
6	mmu04721	Synaptic vesicle cycle	-0.751909	-1.23497	0.160969	0.518921	14	5	11964;11966;108664;11773;11771	ENSMUSG00000006273;ENSMUSG00000022841;ENSMUSG00000033793;ENSMUSG00000052459;ENSMUSG00000060279
6	mmu00380	Tryptophan metabolism	0.544487	1.05095	0.383285	0.58262	28	6	11669;74147;15107;13077;110446;72535	ENSMUSG00000022853;ENSMUSG00000027984;ENSMUSG00000029455;ENSMUSG00000032047;ENSMUSG00000032310;ENSMUSG00000035561
6	mmu04144	Endocytosis	-0.632165	-1.19916	0.202643	0.612186	45	15	216238;71770;14964;12340;77038;11867;13660;65114;67771;17274;28006;19349;11773;69178;11771	ENSMUSG00000003037;ENSMUSG00000008475;ENSMUSG00000022841;ENSMUSG00000024104;ENSMUSG00000024772;ENSMUSG00000027255;ENSMUSG00000027423;ENSMUSG00000029622;ENSMUSG00000031696;ENSMUSG00000035152;ENSMUSG00000036499;ENSMUSG00000060279;ENSMUSG00000070372;ENSMUSG00000073411;ENSMUSG00000079477
6	mmu05163	Human cytomegalovirus infection	-0.717115	-1.20006	0.203704	0.628014	18	3	12010;14827;13063	ENSMUSG00000027248;ENSMUSG00000060802;ENSMUSG00000063694
6	mmu01200	Carbon metabolism	-0.58404	-1.20097	0.186391	0.644328	76	18	20917;14718;18648;13806;100042025;14433;18563;66945;231691;20916;11611;67680;108682;15112;225913;230163;18293;14121	ENSMUSG00000009863;ENSMUSG00000011752;ENSMUSG00000020456;ENSMUSG00000021577;ENSMUSG00000022110;ENSMUSG00000024892;ENSMUSG00000025190;ENSMUSG00000026272;ENSMUSG00000027261;ENSMUSG00000028307;ENSMUSG00000029597;ENSMUSG00000031700;ENSMUSG00000034371;ENSMUSG00000057666;ENSMUSG00000057666;ENSMUSG00000061838;ENSMUSG00000063524;ENSMUSG00000069805
6	mmu05412	Arrhythmogenic right ventricular cardiomyopathy (ARVC)	-0.724141	-1.17222	0.264205	0.648189	12	3	12385;67451;16905	ENSMUSG00000028063;ENSMUSG00000037815;ENSMUSG00000041957
6	mmu04728	Dopaminergic synapse	-0.705471	-1.14462	0.30575	0.64901	13	3	109731;51792;17161	ENSMUSG00000007564;ENSMUSG00000025037;ENSMUSG00000040147
6	mmu04810	Regulation of actin cytoskeleton	-0.670553	-1.18587	0.222695	0.649842	27	7	11867;17907;67771;13367;18643;17886;67938	ENSMUSG00000008475;ENSMUSG00000018293;ENSMUSG00000022443;ENSMUSG00000024456;ENSMUSG00000029622;ENSMUSG00000030672;ENSMUSG00000034868
6	mmu04670	Leukocyte transendothelial migration	-0.70489	-1.15661	0.260446	0.654541	15	4	109905;17907;12385;67938	ENSMUSG00000030672;ENSMUSG00000034868;ENSMUSG00000037815;ENSMUSG00000068798
6	mmu04530	Tight junction	-0.663462	-1.16567	0.257384	0.655044	23	7	17904;18747;109905;17274;51792;17886;67938	ENSMUSG00000003037;ENSMUSG00000005469;ENSMUSG00000007564;ENSMUSG00000022443;ENSMUSG00000034868;ENSMUSG00000068798;ENSMUSG00000090841
6	mmu04510	Focal adhesion	-0.668352	-1.16041	0.284123	0.657732	23	9	14268;12843;12833;109905;17907;13367;22370;21894;67938	ENSMUSG00000001119;ENSMUSG00000017344;ENSMUSG00000024456;ENSMUSG00000026193;ENSMUSG00000028465;ENSMUSG00000029661;ENSMUSG00000030672;ENSMUSG00000034868;ENSMUSG00000068798
6	mmu05168	Herpes simplex infection	-0.677378	-1.14662	0.285285	0.65781	20	1	13063	ENSMUSG00000063694
6	mmu00561	Glycerolipid metabolism	0.594372	0.991774	0.524823	0.662106	10	2	11669;72535	ENSMUSG00000029455;ENSMUSG00000035561
6	mmu04216	Ferroptosis	-0.662398	-1.08428	0.402778	0.663427	14	5	22041;12870;23983;22334;22335	ENSMUSG00000003617;ENSMUSG00000008892;ENSMUSG00000021771;ENSMUSG00000032554;ENSMUSG00000051695
6	mmu01210	2-Oxocarboxylic acid metabolism	-0.731815	-1.17233	0.227994	0.666508	14	4	217214;14718;109652;108682	ENSMUSG00000023262;ENSMUSG00000025190;ENSMUSG00000031700;ENSMUSG00000048217
6	mmu04151	PI3K-Akt signaling pathway	-0.618189	-1.08751	0.381924	0.6666	25	9	54401;232493;14268;12843;12833;22370;51792;22027;18534	ENSMUSG00000001119;ENSMUSG00000007564;ENSMUSG00000017344;ENSMUSG00000018326;ENSMUSG00000020048;ENSMUSG00000026193;ENSMUSG00000027513;ENSMUSG00000029661;ENSMUSG00000030244
6	mmu05034	Alcoholism	-0.6548	-1.09125	0.388889	0.668927	16	8	319186;69386;26914;18747;97908;15270;109731;17161	ENSMUSG00000005469;ENSMUSG00000015937;ENSMUSG00000025037;ENSMUSG00000040147;ENSMUSG00000049932;ENSMUSG00000060981;ENSMUSG00000099517;ENSMUSG00000114279
6	mmu04961	Endocrine and other factor-regulated calcium reabsorption	-0.720129	-1.1479	0.291034	0.66946	12	6	71770;11931;18747;11928;11773;11771	ENSMUSG00000005469;ENSMUSG00000022841;ENSMUSG00000026576;ENSMUSG00000033161;ENSMUSG00000035152;ENSMUSG00000060279
6	mmu04145	Phagosome	-0.616519	-1.1254	0.328869	0.67093	34	12	17533;216238;17113;14964;11964;12330;20333;11966;108664;19349;16783;13427	ENSMUSG00000006273;ENSMUSG00000007458;ENSMUSG00000020368;ENSMUSG00000026712;ENSMUSG00000027012;ENSMUSG00000027879;ENSMUSG00000031447;ENSMUSG00000033793;ENSMUSG00000036499;ENSMUSG00000052459;ENSMUSG00000073411;ENSMUSG00000079477
6	mmu05170	Human immunodeficiency virus 1 infection	-0.645864	-1.09356	0.389291	0.675939	21	4	13194;12010;14827;13063	ENSMUSG00000024740;ENSMUSG00000027248;ENSMUSG00000060802;ENSMUSG00000063694
6	mmu03013	RNA transport	-0.574835	-1.07429	0.384164	0.677978	40	4	18949;19826;55944;13690	ENSMUSG00000005610;ENSMUSG00000016554;ENSMUSG00000020994;ENSMUSG00000034681
6	mmu04918	Thyroid hormone synthesis	-0.666747	-1.10142	0.363766	0.678171	15	7	11889;11931;70337;18747;12330;11928;22027	ENSMUSG00000005469;ENSMUSG00000019762;ENSMUSG00000020048;ENSMUSG00000020368;ENSMUSG00000020884;ENSMUSG00000026576;ENSMUSG00000033161
6	mmu00260	Glycine, serine and threonine metabolism	-0.644396	-1.13209	0.317221	0.679015	23	6	109731;18648;231691;14711;11611;17161	ENSMUSG00000002769;ENSMUSG00000011752;ENSMUSG00000025037;ENSMUSG00000026272;ENSMUSG00000029597;ENSMUSG00000040147
6	mmu04210	Apoptosis	-0.65873	-1.09573	0.380261	0.682261	17	2	16905;13063	ENSMUSG00000028063;ENSMUSG00000063694
6	mmu04922	Glucagon signaling pathway	-0.694684	-1.17261	0.271111	0.684752	18	2	18534;14121	ENSMUSG00000027513;ENSMUSG00000069805
6	mmu05169	Epstein-Barr virus infection	-0.616475	-1.10798	0.347692	0.685381	31	5	67089;100038882;12010;14827;13063	ENSMUSG00000021832;ENSMUSG00000027248;ENSMUSG00000035692;ENSMUSG00000060802;ENSMUSG00000063694
6	mmu04611	Platelet activation	-0.676348	-1.12545	0.326648	0.685995	18	8	12843;18747;109905;110135;20866;14161;21894;67938	ENSMUSG00000005469;ENSMUSG00000028001;ENSMUSG00000028465;ENSMUSG00000029661;ENSMUSG00000030987;ENSMUSG00000033831;ENSMUSG00000034868;ENSMUSG00000068798
6	mmu03015	mRNA surveillance pathway	-0.671202	-1.10307	0.365517	0.686703	15	7	230721;53817;432508;51796;51792;18949;19826	ENSMUSG00000007564;ENSMUSG00000011257;ENSMUSG00000019432;ENSMUSG00000020994;ENSMUSG00000028809;ENSMUSG00000034681;ENSMUSG00000055531
6	mmu05132	Salmonella infection	-0.668435	-1.11601	0.326788	0.688393	17	5	11867;67771;18643;19349;13427	ENSMUSG00000008475;ENSMUSG00000018293;ENSMUSG00000027012;ENSMUSG00000029622;ENSMUSG00000079477
6	mmu03040	Spliceosome	-0.618317	-1.10941	0.342723	0.695071	34	10	192159;229279;13204;53817;76936;15381;68879;23983;53607;15382	ENSMUSG00000002455;ENSMUSG00000019432;ENSMUSG00000020850;ENSMUSG00000029169;ENSMUSG00000046434;ENSMUSG00000051695;ENSMUSG00000059005;ENSMUSG00000059208;ENSMUSG00000060373;ENSMUSG00000061479
6	mmu04261	Adrenergic signaling in cardiomyocytes	-0.655121	-1.04246	0.470504	0.710709	12	5	11931;18747;11928;326618;51792	ENSMUSG00000005469;ENSMUSG00000007564;ENSMUSG00000026576;ENSMUSG00000031799;ENSMUSG00000033161
6	mmu04666	Fc gamma R-mediated phagocytosis	-0.654831	-1.05172	0.435083	0.712448	12	3	12631;11867;67771	ENSMUSG00000008475;ENSMUSG00000029622;ENSMUSG00000056201
6	mmu01100	Metabolic pathways	-0.425203	-1.05638	0.321644	0.713213	399	71	71724;20917;108664;22262;14718;66445;12858;18648;67130;13806;14979;27400;71760;104112;100042025;14433;68375;18563;11846;67184;66945;54326;231691;67126;67993;109652;66594;13200;20916;13121;70316;243537;11898;17117;11611;67680;66495;108682;15109;71679;17992;66108;104130;11957;15112;66694;11950;216456;67003;225913;27425;11946;230163;227197;67432;18293;11958;17993;14645;11947;14317;109900;17161;28080…	ENSMUSG00000000088;ENSMUSG00000000399;ENSMUSG00000000563;ENSMUSG00000001155;ENSMUSG00000001467;ENSMUSG00000009863;ENSMUSG00000011752;ENSMUSG00000016194;ENSMUSG00000016252;ENSMUSG00000019232;ENSMUSG00000019987;ENSMUSG00000020017;ENSMUSG00000020163;ENSMUSG00000020456;ENSMUSG00000020917;ENSMUSG00000021364;ENSMUSG00000021577;ENSMUSG00000021764;ENSMUSG00000022110;ENSMUSG00000022244;ENSMUSG00000022450;…
6	mmu04610	Complement and coagulation cascades	-0.627024	-1.04273	0.46495	0.721972	15	8	12759;15139;20700;20704;110135;22370;14161;20703	ENSMUSG00000017344;ENSMUSG00000022037;ENSMUSG00000026874;ENSMUSG00000028001;ENSMUSG00000033831;ENSMUSG00000066366;ENSMUSG00000071177;ENSMUSG00000072849
6	mmu00310	Lysine degradation	0.534627	0.942011	0.520249	0.729531	17	5	11669;74147;15107;110446;72535	ENSMUSG00000022853;ENSMUSG00000027984;ENSMUSG00000029455;ENSMUSG00000032047;ENSMUSG00000035561
6	mmu00051	Fructose and mannose metabolism	-0.656601	-1.02244	0.495132	0.747723	10	3	225913;230163;14121	ENSMUSG00000028307;ENSMUSG00000034371;ENSMUSG00000069805
6	mmu04979	Cholesterol metabolism	-0.616866	-1.01043	0.505587	0.751324	15	4	22334;27413;22333;22335	ENSMUSG00000008892;ENSMUSG00000020402;ENSMUSG00000021771;ENSMUSG00000027048
6	mmu00970	Aminoacyl-tRNA biosynthesis	-0.598235	-1.01374	0.499264	0.755651	21	2	70223;20226	ENSMUSG00000024587;ENSMUSG00000068739
6	mmu04390	Hippo signaling pathway	-0.624414	-1.00035	0.543018	0.762416	11	2	12385;51792	ENSMUSG00000007564;ENSMUSG00000037815
6	mmu05146	Amoebiasis	-0.592489	-0.987636	0.526531	0.767705	16	6	14268;12843;18747;20719;19349;11846	ENSMUSG00000005469;ENSMUSG00000019987;ENSMUSG00000026193;ENSMUSG00000029661;ENSMUSG00000060147;ENSMUSG00000079477
6	mmu05322	Systemic lupus erythematosus	-0.591701	-0.97456	0.553623	0.771768	14	6	319186;69386;15139;26914;97908;15270	ENSMUSG00000015937;ENSMUSG00000026874;ENSMUSG00000049932;ENSMUSG00000060981;ENSMUSG00000099517;ENSMUSG00000114279
6	mmu04114	Oocyte meiosis	-0.609853	-0.977562	0.562678	0.777321	11	3	54401;18747;51792	ENSMUSG00000005469;ENSMUSG00000007564;ENSMUSG00000018326
6	mmu00010	Glycolysis / Gluconeogenesis	-0.543869	-0.9885	0.525298	0.777631	31	7	18648;13806;100042025;14433;230163;18534;14121	ENSMUSG00000011752;ENSMUSG00000027513;ENSMUSG00000028307;ENSMUSG00000057666;ENSMUSG00000057666;ENSMUSG00000063524;ENSMUSG00000069805
6	mmu04934	Cushing syndrome	0.481801	0.806291	0.715753	0.803855	12	1	15496	ENSMUSG00000038092
6	mmu00062	Fatty acid elongation	0.481326	0.830869	0.686709	0.810136	13	3	15107;57874;171210	ENSMUSG00000021226;ENSMUSG00000027984;ENSMUSG00000033629
6	mmu00520	Amino sugar and nucleotide sugar metabolism	0.517331	0.866496	0.655518	0.819589	11	4	12764;22235;50798;14635	ENSMUSG00000020766;ENSMUSG00000028479;ENSMUSG00000029201;ENSMUSG00000030282
6	mmu00640	Propanoate metabolism	0.415114	0.808473	0.75	0.822395	25	2	74147;110446	ENSMUSG00000022853;ENSMUSG00000032047
6	mmu00120	Primary bile acid biosynthesis	0.505649	0.835916	0.675958	0.824539	10	1	104086	ENSMUSG00000026170
6	mmu00350	Tyrosine metabolism	0.510899	0.875969	0.619808	0.827746	16	3	15445;14085;11532	ENSMUSG00000028138;ENSMUSG00000029445;ENSMUSG00000030630
6	mmu00360	Phenylalanine metabolism	0.530699	0.846162	0.695793	0.830672	11	1	15445	ENSMUSG00000029445
6	mmu05100	Bacterial invasion of epithelial cells	-0.551564	-0.933681	0.634921	0.840355	19	4	14268;11867;67771;12385	ENSMUSG00000008475;ENSMUSG00000026193;ENSMUSG00000029622;ENSMUSG00000037815
6	mmu04066	HIF-1 signaling pathway	-0.549101	-0.919522	0.662447	0.842935	16	3	13806;100042025;14433	ENSMUSG00000057666;ENSMUSG00000057666;ENSMUSG00000063524
6	mmu04141	Protein processing in endoplasmic reticulum	-0.455697	-0.921483	0.600309	0.851118	56	9	81910;105245;66890;56085;22027;14827;13200;70361;386649	ENSMUSG00000005312;ENSMUSG00000020048;ENSMUSG00000021484;ENSMUSG00000027248;ENSMUSG00000027422;ENSMUSG00000027455;ENSMUSG00000028757;ENSMUSG00000038991;ENSMUSG00000041891
6	mmu04142	Lysosome	-0.511658	-0.894486	0.685075	0.851945	22	7	19063;13036;17113;11764;11774;108664;16783	ENSMUSG00000007458;ENSMUSG00000009090;ENSMUSG00000021686;ENSMUSG00000028657;ENSMUSG00000031447;ENSMUSG00000032359;ENSMUSG00000033793
6	mmu00340	Histidine metabolism	-0.559137	-0.902643	0.649635	0.860839	11	6	109731;71761;243537;15109;14317;17161	ENSMUSG00000001155;ENSMUSG00000015890;ENSMUSG00000020017;ENSMUSG00000025037;ENSMUSG00000034456;ENSMUSG00000040147
6	mmu04015	Rap1 signaling pathway	-0.541909	-0.894556	0.686246	0.863464	15	3	109905;18643;21894	ENSMUSG00000018293;ENSMUSG00000028465;ENSMUSG00000068798
6	mmu04540	Gap junction	-0.540007	-0.868511	0.727273	0.881573	13	8	67951;22151;14682;22145;22154;21872;14679;18747	ENSMUSG00000000001;ENSMUSG00000001473;ENSMUSG00000001525;ENSMUSG00000005469;ENSMUSG00000024639;ENSMUSG00000026202;ENSMUSG00000030516;ENSMUSG00000058672
6	mmu04010	MAPK signaling pathway	-0.538966	-0.851996	0.731034	0.883311	11	5	192176;12367;286940;18747;109905	ENSMUSG00000005469;ENSMUSG00000025278;ENSMUSG00000031328;ENSMUSG00000031628;ENSMUSG00000068798
6	mmu05205	Proteoglycans in cancer	-0.484864	-0.841762	0.75	0.887669	23	12	105244208;20104;19045;17698;15170;192176;12367;286940;14268;12843;18747;22370	ENSMUSG00000004266;ENSMUSG00000005469;ENSMUSG00000017344;ENSMUSG00000025278;ENSMUSG00000026193;ENSMUSG00000028495;ENSMUSG00000028495;ENSMUSG00000029661;ENSMUSG00000031207;ENSMUSG00000031328;ENSMUSG00000031628;ENSMUSG00000040385
6	mmu05203	Viral carcinogenesis	-0.475719	-0.854784	0.718563	0.890785	30	2	13205;22335	ENSMUSG00000000787;ENSMUSG00000008892
6	mmu04612	Antigen processing and presentation	-0.482653	-0.815853	0.758017	0.913577	17	3	12330;12010;14827	ENSMUSG00000020368;ENSMUSG00000027248;ENSMUSG00000060802
6	mmu04140	Autophagy	-0.488627	-0.798415	0.769339	0.924991	12	2	19349;16783	ENSMUSG00000031447;ENSMUSG00000079477
6	mmu00330	Arginine and proline metabolism	-0.465084	-0.785437	0.795732	0.930855	20	6	66194;109731;14718;11846;67432;17161	ENSMUSG00000019987;ENSMUSG00000022571;ENSMUSG00000025037;ENSMUSG00000025176;ENSMUSG00000025190;ENSMUSG00000040147
6	mmu04520	Adherens junction	-0.444677	-0.73586	0.836364	0.944682	16	11	12388;60595;11431;11461;22330;20411;29875;109711;15170;21872;12385	ENSMUSG00000004266;ENSMUSG00000015143;ENSMUSG00000021823;ENSMUSG00000025006;ENSMUSG00000029580;ENSMUSG00000030516;ENSMUSG00000030536;ENSMUSG00000034101;ENSMUSG00000037815;ENSMUSG00000044573;ENSMUSG00000054808
6	mmu00564	Glycerophospholipid metabolism	-0.461317	-0.745344	0.820225	0.945408	10	2	13026;71760	ENSMUSG00000005615;ENSMUSG00000019232
6	mmu05162	Measles	0.395053	0.646488	0.862543	0.945522	10	10	15481;230073;228607;13665;15511;20846;12995;14694;68135;17698	ENSMUSG00000015656;ENSMUSG00000020372;ENSMUSG00000021116;ENSMUSG00000022312;ENSMUSG00000026104;ENSMUSG00000031207;ENSMUSG00000037523;ENSMUSG00000040296;ENSMUSG00000074698;ENSMUSG00000090877
6	mmu00230	Purine metabolism	0.380294	0.675134	0.888889	0.9462	19	1	18746	ENSMUSG00000032294
6	mmu05165	Human papillomavirus infection	-0.418445	-0.753336	0.84157	0.94776	29	11	14964;14268;12843;18747;11964;12833;11966;22370;100038882;51792;108664	ENSMUSG00000001119;ENSMUSG00000005469;ENSMUSG00000006273;ENSMUSG00000007564;ENSMUSG00000017344;ENSMUSG00000026193;ENSMUSG00000029661;ENSMUSG00000033793;ENSMUSG00000035692;ENSMUSG00000052459;ENSMUSG00000073411
6	mmu04921	Oxytocin signaling pathway	-0.479963	-0.759042	0.831445	0.95268	11	5	14682;19045;14679;17904;18747	ENSMUSG00000000001;ENSMUSG00000005469;ENSMUSG00000024639;ENSMUSG00000040385;ENSMUSG00000090841
6	mmu05134	Legionellosis	-0.422723	-0.691736	0.882353	0.969334	14	1	13063	ENSMUSG00000063694
6	mmu00450	Selenocompound metabolism	-0.415441	-0.648072	0.907173	0.973634	10	6	70266;107869;229905;50493;26462;109079	ENSMUSG00000020250;ENSMUSG00000026662;ENSMUSG00000028179;ENSMUSG00000039648;ENSMUSG00000040213;ENSMUSG00000075704
6	mmu04915	Estrogen signaling pathway	-0.39552	-0.661417	0.904011	0.974373	15	3	18747;16668;22027	ENSMUSG00000005469;ENSMUSG00000020048;ENSMUSG00000023043
6	mmu03010	Ribosome	-0.326476	-0.6723	0.969957	0.976236	71	19	20102;16898;108167922;19942;20088;19981;20085;20068;16785;57294;268449;114641;20103;20115;20054;75617;56040;20005;56282	ENSMUSG00000007892;ENSMUSG00000009927;ENSMUSG00000012848;ENSMUSG00000025290;ENSMUSG00000031320;ENSMUSG00000032518;ENSMUSG00000039640;ENSMUSG00000040952;ENSMUSG00000044533;ENSMUSG00000046330;ENSMUSG00000047215;ENSMUSG00000058546;ENSMUSG00000061477;ENSMUSG00000061787;ENSMUSG00000063316;ENSMUSG00000063316;ENSMUSG00000063457;ENSMUSG00000073702;ENSMUSG00000090733
6	mmu05230	Central carbon metabolism in cancer	-0.442433	-0.694009	0.881598	0.978177	10	2	18648;216456	ENSMUSG00000011752;ENSMUSG00000044005
6	mmu04014	Ras signaling pathway	-0.353733	-0.55349	0.959943	0.986813	10	2	18747;109905	ENSMUSG00000005469;ENSMUSG00000068798
6	mmu00270	Cysteine and methionine metabolism	-0.338436	-0.573393	0.970888	0.991208	19	2	14718;231691	ENSMUSG00000025190;ENSMUSG00000029597
6	mmu03060	Protein export	0.256351	0.442457	0.993506	0.993309	15	1	69276	ENSMUSG00000027706
6	mmu04976	Bile secretion	-0.35389	-0.586676	0.94883	0.996814	16	6	11931;18747;12780;11928;26459;27413	ENSMUSG00000005469;ENSMUSG00000025194;ENSMUSG00000026576;ENSMUSG00000027048;ENSMUSG00000030382;ENSMUSG00000033161
6	mmu03050	Proteasome	-0.199361	-0.365438	1	0.999658	32	11	66997;26443;66413;19170;19172;23996;70247;17463;19173;57296;67089	ENSMUSG00000005779;ENSMUSG00000014769;ENSMUSG00000020720;ENSMUSG00000021024;ENSMUSG00000021737;ENSMUSG00000021832;ENSMUSG00000022193;ENSMUSG00000026229;ENSMUSG00000030591;ENSMUSG00000030603;ENSMUSG00000039067
7	mmu04014	Ras signaling pathway	0.716095	1.92332	0	0.0334129	10	3	217944;12540;13649	ENSMUSG00000006699;ENSMUSG00000020122;ENSMUSG00000041992
7	mmu05412	Arrhythmogenic right ventricular cardiomyopathy (ARVC)	-0.857815	-1.50698	0.00625	0.101604	12	2	67451;13511	ENSMUSG00000041957;ENSMUSG00000044393
7	mmu04218	Cellular senescence	0.544214	1.54765	0.0263158	0.116945	13	3	67738;22334;19045	ENSMUSG00000021771;ENSMUSG00000027804;ENSMUSG00000040385
7	mmu04666	Fc gamma R-mediated phagocytosis	0.534961	1.46565	0.08	0.116945	12	4	56378;12540;67771;68089	ENSMUSG00000006699;ENSMUSG00000008475;ENSMUSG00000029465;ENSMUSG00000079426
7	mmu04140	Autophagy	-0.870184	-1.52949	0.00106157	0.125425	12	4	13039;100862258;15289;13030	ENSMUSG00000021477;ENSMUSG00000021939;ENSMUSG00000066551;ENSMUSG00000066551
7	mmu00053	Ascorbate and aldarate metabolism	0.428578	1.30865	0.137931	0.173851	18	3	56752;100727;268756	ENSMUSG00000026687;ENSMUSG00000029260;ENSMUSG00000034450
7	mmu04114	Oocyte meiosis	-0.835777	-1.44829	0.0147059	0.225895	11	2	54401;22629	ENSMUSG00000018326;ENSMUSG00000018965
7	mmu00310	Lysine degradation	0.337139	1.08605	0.266667	0.409308	17	17	56752;11669;74147;110460;110446;78920;18293;93747;170442;19193;110695;23923;270076;97212;15107;72535;30956	ENSMUSG00000003809;ENSMUSG00000004789;ENSMUSG00000017453;ENSMUSG00000020456;ENSMUSG00000022853;ENSMUSG00000023832;ENSMUSG00000025465;ENSMUSG00000025745;ENSMUSG00000026687;ENSMUSG00000027984;ENSMUSG00000029455;ENSMUSG00000029695;ENSMUSG00000032047;ENSMUSG00000035561;ENSMUSG00000041660;ENSMUSG00000053644;ENSMUSG00000057228
7	mmu05230	Central carbon metabolism in cancer	-0.79171	-1.34772	0.0444444	0.653379	10	1	216456	ENSMUSG00000044005
7	mmu04750	Inflammatory mediator regulation of TRP channels	-0.745401	-1.33297	0.037037	0.658402	14	4	14682;13109;226143;13119	ENSMUSG00000024639;ENSMUSG00000025197;ENSMUSG00000028715;ENSMUSG00000052520
7	mmu05161	Hepatitis B	-0.783756	-1.36396	0.0357143	0.663102	12	5	12367;13205;20846;54401;230073	ENSMUSG00000000787;ENSMUSG00000018326;ENSMUSG00000026104;ENSMUSG00000031628;ENSMUSG00000040296
7	mmu00051	Fructose and mannose metabolism	0.351518	0.918468	0.630137	0.665125	10	4	20322;21991;11674;16548	ENSMUSG00000023456;ENSMUSG00000027227;ENSMUSG00000029162;ENSMUSG00000030695
7	mmu00450	Selenocompound metabolism	-0.76106	-1.31403	0.072572	0.716439	10	2	50493;70266	ENSMUSG00000020250;ENSMUSG00000039648
7	mmu05167	Kaposi sarcoma-associated herpesvirus infection	-0.738867	-1.29124	0.0725552	0.730946	12	3	12367;14972;20846	ENSMUSG00000026104;ENSMUSG00000031628;ENSMUSG00000061232
7	mmu00270	Cysteine and methionine metabolism	-0.705833	-1.29576	0.0457782	0.781964	19	5	14629;104923;12411;70266;231691	ENSMUSG00000020629;ENSMUSG00000024039;ENSMUSG00000029597;ENSMUSG00000032350;ENSMUSG00000039648
7	mmu04142	Lysosome	-0.667574	-1.23549	0.0962513	0.814195	22	8	74325;108664;11765;16784;16889;13039;110006;13030	ENSMUSG00000016534;ENSMUSG00000021477;ENSMUSG00000021939;ENSMUSG00000024781;ENSMUSG00000025534;ENSMUSG00000031731;ENSMUSG00000033793;ENSMUSG00000047547
7	mmu05169	Epstein-Barr virus infection	-0.645698	-1.22003	0.0740741	0.837885	31	10	70247;12367;66413;14972;20846;57296;67089;22352;230073;66997	ENSMUSG00000020720;ENSMUSG00000021737;ENSMUSG00000021832;ENSMUSG00000026104;ENSMUSG00000026229;ENSMUSG00000026728;ENSMUSG00000030591;ENSMUSG00000031628;ENSMUSG00000040296;ENSMUSG00000061232
7	mmu04962	Vasopressin-regulated water reabsorption	-0.707449	-1.2389	0.121308	0.843045	12	6	13427;13424;13191;69654;234663;192662	ENSMUSG00000018707;ENSMUSG00000025132;ENSMUSG00000025410;ENSMUSG00000027012;ENSMUSG00000031865;ENSMUSG00000035770
7	mmu04210	Apoptosis	-0.653965	-1.20011	0.165119	0.867477	17	4	12367;16906;13039;13030	ENSMUSG00000021477;ENSMUSG00000021939;ENSMUSG00000024590;ENSMUSG00000031628
7	mmu05145	Toxoplasmosis	-0.693101	-1.21045	0.17245	0.870902	11	3	12367;20846;15944	ENSMUSG00000026104;ENSMUSG00000031628;ENSMUSG00000046879
7	mmu04151	PI3K-Akt signaling pathway	-0.66099	-1.22182	0.0959596	0.874028	25	4	12843;54401;12833;22629	ENSMUSG00000001119;ENSMUSG00000018326;ENSMUSG00000018965;ENSMUSG00000029661
7	mmu05203	Viral carcinogenesis	-0.639667	-1.20421	0.110442	0.877466	30	7	12367;83945;14972;13205;54401;69116;22629	ENSMUSG00000000787;ENSMUSG00000004069;ENSMUSG00000018326;ENSMUSG00000018965;ENSMUSG00000031628;ENSMUSG00000061232;ENSMUSG00000066036
7	mmu00590	Arachidonic acid metabolism	-0.687913	-1.24193	0.108053	0.879174	16	4	13109;226143;170716;13119	ENSMUSG00000024055;ENSMUSG00000025197;ENSMUSG00000028715;ENSMUSG00000052520
7	mmu05146	Amoebiasis	-0.696237	-1.26593	0.091002	0.883422	16	5	12367;14682;20719;12843;66222	ENSMUSG00000024639;ENSMUSG00000029661;ENSMUSG00000031628;ENSMUSG00000044734;ENSMUSG00000060147
7	mmu04728	Dopaminergic synapse	-0.675706	-1.18684	0.19545	0.890485	13	3	14682;109731;13195	ENSMUSG00000020182;ENSMUSG00000024639;ENSMUSG00000040147
7	mmu00480	Glutathione metabolism	-0.629911	-1.19066	0.123246	0.9021	30	10	14775;14860;68312;14858;14867;14864;14872;14629;75475;16790	ENSMUSG00000004035;ENSMUSG00000004038;ENSMUSG00000022562;ENSMUSG00000032348;ENSMUSG00000032350;ENSMUSG00000033318;ENSMUSG00000039062;ENSMUSG00000057933;ENSMUSG00000063856;ENSMUSG00000068762
7	mmu05205	Proteoglycans in cancer	-0.617536	-1.13797	0.222782	0.921214	23	4	12367;12843;29875;13039	ENSMUSG00000021477;ENSMUSG00000029661;ENSMUSG00000030536;ENSMUSG00000031628
7	mmu00564	Glycerophospholipid metabolism	-0.660816	-1.14169	0.258271	0.924083	10	4	67512;226856;14571;71760	ENSMUSG00000019232;ENSMUSG00000026623;ENSMUSG00000026827;ENSMUSG00000026922
7	mmu00220	Arginine biosynthesis	-0.647654	-1.14551	0.239627	0.92643	14	2	217214;216456	ENSMUSG00000044005;ENSMUSG00000048217
7	mmu05225	Hepatocellular carcinoma	-0.624147	-1.14717	0.219414	0.945602	22	7	14860;68312;14858;14867;14864;14872;50493	ENSMUSG00000004035;ENSMUSG00000004038;ENSMUSG00000020250;ENSMUSG00000032348;ENSMUSG00000033318;ENSMUSG00000057933;ENSMUSG00000068762
7	mmu00380	Tryptophan metabolism	-0.658767	-1.24221	0.0753012	0.949603	28	5	71724;56720;109731;13195;70266	ENSMUSG00000020182;ENSMUSG00000028011;ENSMUSG00000039648;ENSMUSG00000040147;ENSMUSG00000064294
7	mmu01524	Platinum drug resistance	-0.628422	-1.14803	0.221203	0.972776	20	7	14860;68312;14858;12367;14867;14864;14872	ENSMUSG00000004035;ENSMUSG00000004038;ENSMUSG00000031628;ENSMUSG00000032348;ENSMUSG00000033318;ENSMUSG00000057933;ENSMUSG00000068762
7	mmu00410	beta-Alanine metabolism	0.227364	0.651653	1	0.97494	15	15	56752;11669;74147;56690;11364;93747;110695;104776;268860;97212;227095;72535;66054;64705;99586	ENSMUSG00000021238;ENSMUSG00000022304;ENSMUSG00000022853;ENSMUSG00000024644;ENSMUSG00000025465;ENSMUSG00000025745;ENSMUSG00000026687;ENSMUSG00000029455;ENSMUSG00000033308;ENSMUSG00000035561;ENSMUSG00000041426;ENSMUSG00000053644;ENSMUSG00000057880;ENSMUSG00000062908;ENSMUSG00000074064
7	mmu04390	Hippo signaling pathway	-0.723463	-1.24772	0.118896	0.978035	11	3	12385;54401;22629	ENSMUSG00000018326;ENSMUSG00000018965;ENSMUSG00000037815
7	mmu04726	Serotonergic synapse	-0.639532	-1.16992	0.185035	0.988819	21	7	404195;12367;14682;13109;109731;13195;226143	ENSMUSG00000020182;ENSMUSG00000024639;ENSMUSG00000025197;ENSMUSG00000031628;ENSMUSG00000040147;ENSMUSG00000052520;ENSMUSG00000067225
7	mmu05165	Human papillomavirus infection	-0.611111	-1.14996	0.177062	0.992564	29	7	108664;12367;14972;12843;20846;69116;12833	ENSMUSG00000001119;ENSMUSG00000026104;ENSMUSG00000029661;ENSMUSG00000031628;ENSMUSG00000033793;ENSMUSG00000061232;ENSMUSG00000066036
7	mmu00620	Pyruvate metabolism	-0.211107	-0.396209	0.998992	0.999377	27	4	18534;60525;235339;107476	ENSMUSG00000000168;ENSMUSG00000020532;ENSMUSG00000027513;ENSMUSG00000027605
8	mmu04520	Adherens junction	-0.799501	-1.47097	0.00408998	0.363998	16	10	12388;15170;20411;12385;11431;21872;12995;12540;109711;29875	ENSMUSG00000004266;ENSMUSG00000006699;ENSMUSG00000015143;ENSMUSG00000025006;ENSMUSG00000030516;ENSMUSG00000030536;ENSMUSG00000034101;ENSMUSG00000037815;ENSMUSG00000044573;ENSMUSG00000074698
8	mmu04915	Estrogen signaling pathway	-0.247052	-0.452272	0.998984	0.997764	15	6	16668;15519;15511;26417;14683;12313	ENSMUSG00000001175;ENSMUSG00000021270;ENSMUSG00000023043;ENSMUSG00000027523;ENSMUSG00000063065;ENSMUSG00000090877
9	mmu00830	Retinol metabolism	-0.59709	-2.12338	0	0.00751467	37	19	404195;11532;11522;26358;94284;13113;22238;56388;27400;231396;17252;394435;243085;72094;13096;13086;13119;67442;394434	ENSMUSG00000024747;ENSMUSG00000025396;ENSMUSG00000028138;ENSMUSG00000028715;ENSMUSG00000029630;ENSMUSG00000029727;ENSMUSG00000035780;ENSMUSG00000035811;ENSMUSG00000042248;ENSMUSG00000054545;ENSMUSG00000054630;ENSMUSG00000056666;ENSMUSG00000066441;ENSMUSG00000067225;ENSMUSG00000070704;ENSMUSG00000074207;ENSMUSG00000074254;ENSMUSG00000090145;ENSMUSG00000090175
9	mmu00980	Metabolism of xenobiotics by cytochrome P450	-0.501977	-1.81228	0	0.0483444	38	14	22238;76263;56615;14863;231396;394435;71755;14869;243085;14864;14858;72094;13107;394434	ENSMUSG00000004038;ENSMUSG00000008540;ENSMUSG00000011382;ENSMUSG00000029864;ENSMUSG00000035780;ENSMUSG00000035811;ENSMUSG00000038155;ENSMUSG00000040562;ENSMUSG00000052974;ENSMUSG00000054630;ENSMUSG00000057933;ENSMUSG00000070704;ENSMUSG00000090145;ENSMUSG00000090175
9	mmu00140	Steroid hormone biosynthesis	-0.504511	-1.78853	0	0.0526027	37	17	76279;94284;13113;13105;22238;12846;13123;56388;27400;56448;231396;394435;243085;72094;13096;13074;394434	ENSMUSG00000000326;ENSMUSG00000003555;ENSMUSG00000022445;ENSMUSG00000025396;ENSMUSG00000029630;ENSMUSG00000029727;ENSMUSG00000035780;ENSMUSG00000035811;ENSMUSG00000039519;ENSMUSG00000042248;ENSMUSG00000054545;ENSMUSG00000054630;ENSMUSG00000061740;ENSMUSG00000068086;ENSMUSG00000070704;ENSMUSG00000090145;ENSMUSG00000090175
9	mmu00053	Ascorbate and aldarate metabolism	-0.604337	-1.81661	0.00327869	0.0579256	18	6	231396;394435;243085;72094;72535;394434	ENSMUSG00000035561;ENSMUSG00000035780;ENSMUSG00000035811;ENSMUSG00000070704;ENSMUSG00000090145;ENSMUSG00000090175
9	mmu05204	Chemical carcinogenesis	-0.488802	-1.82577	0	0.0705544	47	21	404195;11532;11522;94284;13113;22238;76263;56388;56615;14863;231396;394435;229905;14869;243085;14864;14858;72094;13096;70266;394434	ENSMUSG00000004038;ENSMUSG00000008540;ENSMUSG00000028138;ENSMUSG00000029630;ENSMUSG00000029727;ENSMUSG00000029864;ENSMUSG00000035780;ENSMUSG00000035811;ENSMUSG00000038155;ENSMUSG00000039648;ENSMUSG00000040213;ENSMUSG00000040562;ENSMUSG00000042248;ENSMUSG00000054545;ENSMUSG00000054630;ENSMUSG00000057933;ENSMUSG00000067225;ENSMUSG00000070704;ENSMUSG00000074207;ENSMUSG00000090145;ENSMUSG00000090175
9	mmu04714	Thermogenesis	-0.431364	-1.85857	0	0.0826613	72	42	68342;66108;66414;11946;57423;225887;66218;17709;66916;11947;66694;11949;66043;66945;11950;14081;66445;17992;72900;17991;70316;11958;17995;12866;66152;67130;68202;66052;12867;12858;67184;12896;17710;105244208;20104;68349;66594;67680;67126;75406;66046;17719	ENSMUSG00000000088;ENSMUSG00000000399;ENSMUSG00000000563;ENSMUSG00000003072;ENSMUSG00000005510;ENSMUSG00000009863;ENSMUSG00000014294;ENSMUSG00000016252;ENSMUSG00000017778;ENSMUSG00000018796;ENSMUSG00000020022;ENSMUSG00000020153;ENSMUSG00000020163;ENSMUSG00000021577;ENSMUSG00000022354;ENSMUSG00000022450;ENSMUSG00000022551;ENSMUSG00000023089;ENSMUSG00000024099;ENSMUSG00000025393;ENSMUSG00000025428;…
9	mmu04260	Cardiac muscle contraction	-0.551457	-1.70406	0.00302115	0.0912495	19	11	17709;66694;66445;12866;66152;12867;12858;17710;11931;326618;66594	ENSMUSG00000000088;ENSMUSG00000017778;ENSMUSG00000020163;ENSMUSG00000022551;ENSMUSG00000026576;ENSMUSG00000031799;ENSMUSG00000032330;ENSMUSG00000038462;ENSMUSG00000059534;ENSMUSG00000064354;ENSMUSG00000064358
9	mmu00190	Oxidative phosphorylation	-0.398376	-1.67427	0.00458716	0.100978	68	37	57423;225887;66218;17709;66916;11947;66694;11949;66043;66945;11950;66445;17992;72900;17991;70316;11958;17995;11973;12866;66152;67130;68202;11966;66052;12867;12858;67184;74776;17710;68349;66594;67680;67126;75406;66046;17719	ENSMUSG00000000088;ENSMUSG00000000563;ENSMUSG00000003072;ENSMUSG00000005510;ENSMUSG00000006273;ENSMUSG00000009863;ENSMUSG00000014294;ENSMUSG00000016252;ENSMUSG00000017778;ENSMUSG00000019210;ENSMUSG00000020153;ENSMUSG00000020163;ENSMUSG00000021577;ENSMUSG00000022354;ENSMUSG00000022450;ENSMUSG00000022551;ENSMUSG00000023089;ENSMUSG00000024099;ENSMUSG00000025393;ENSMUSG00000025781;ENSMUSG00000027673;…
9	mmu05012	Parkinson disease	-0.391858	-1.63505	0	0.119678	70	34	225887;66218;17709;66916;11947;66694;11949;66043;66945;11950;66445;17992;72900;17991;70316;17995;12866;66152;11740;67130;68202;66052;12867;12858;67184;17710;68349;66594;67680;67126;75406;66046;22195;17719	ENSMUSG00000000088;ENSMUSG00000000563;ENSMUSG00000003072;ENSMUSG00000005510;ENSMUSG00000009863;ENSMUSG00000014294;ENSMUSG00000016252;ENSMUSG00000016319;ENSMUSG00000017778;ENSMUSG00000020153;ENSMUSG00000020163;ENSMUSG00000021577;ENSMUSG00000022354;ENSMUSG00000022450;ENSMUSG00000022551;ENSMUSG00000023089;ENSMUSG00000024099;ENSMUSG00000025393;ENSMUSG00000025781;ENSMUSG00000027673;ENSMUSG00000029632;…
9	mmu00071	Fatty acid degradation	-0.441468	-1.55477	0.0251572	0.185738	31	12	66885;110460;270076;110695;14081;11532;11522;11364;23986;12896;72535;13119	ENSMUSG00000003809;ENSMUSG00000018796;ENSMUSG00000021417;ENSMUSG00000023832;ENSMUSG00000028138;ENSMUSG00000028607;ENSMUSG00000028715;ENSMUSG00000030861;ENSMUSG00000035561;ENSMUSG00000053644;ENSMUSG00000062908;ENSMUSG00000074207
9	mmu03010	Ribosome	-0.350792	-1.44375	0.0121951	0.337932	71	36	100044627;100862455;65019;76808;16898;66480;19988;20116;619547;68436;22121;20055;20115;67115;67891;20088;27370;20084;114641;56040;68052;66489;76846;20005;56282;19989;67427;267019;67941;105244208;20104;269261;19899;26451;27207;67671	ENSMUSG00000003429;ENSMUSG00000006333;ENSMUSG00000007892;ENSMUSG00000008668;ENSMUSG00000008683;ENSMUSG00000012405;ENSMUSG00000025290;ENSMUSG00000025362;ENSMUSG00000025794;ENSMUSG00000028234;ENSMUSG00000028495;ENSMUSG00000028495;ENSMUSG00000029614;ENSMUSG00000032399;ENSMUSG00000036781;ENSMUSG00000037563;ENSMUSG00000038900;ENSMUSG00000039640;ENSMUSG00000043716;ENSMUSG00000044533;ENSMUSG00000045128;…
9	mmu00982	Drug metabolism	-0.38693	-1.41711	0.0381944	0.357051	39	15	11532;11522;94284;22238;76263;56615;14863;231396;394435;14869;243085;14864;14858;72094;394434	ENSMUSG00000004038;ENSMUSG00000008540;ENSMUSG00000028138;ENSMUSG00000029864;ENSMUSG00000035780;ENSMUSG00000035811;ENSMUSG00000038155;ENSMUSG00000040562;ENSMUSG00000054545;ENSMUSG00000054630;ENSMUSG00000057933;ENSMUSG00000070704;ENSMUSG00000074207;ENSMUSG00000090145;ENSMUSG00000090175
9	mmu04723	Retrograde endocannabinoid signaling	-0.393229	-1.39671	0.0511945	0.366485	35	13	17992;72900;26417;17991;70316;17995;67130;68202;67184;68349;75406;66046;17719	ENSMUSG00000005510;ENSMUSG00000014294;ENSMUSG00000020153;ENSMUSG00000022450;ENSMUSG00000023089;ENSMUSG00000024099;ENSMUSG00000027673;ENSMUSG00000029632;ENSMUSG00000030869;ENSMUSG00000036199;ENSMUSG00000037916;ENSMUSG00000063065;ENSMUSG00000064363
9	mmu04932	Non-alcoholic fatty liver disease (NAFLD)	-0.346405	-1.37438	0.0282258	0.37958	51	26	225887;66218;17709;66916;66694;66945;66445;17992;72900;17991;70316;17995;12866;66152;67130;68202;66052;12867;12858;67184;17710;68349;66594;67680;75406;66046	ENSMUSG00000000088;ENSMUSG00000005510;ENSMUSG00000009863;ENSMUSG00000014294;ENSMUSG00000017778;ENSMUSG00000020153;ENSMUSG00000020163;ENSMUSG00000021577;ENSMUSG00000022354;ENSMUSG00000022450;ENSMUSG00000022551;ENSMUSG00000023089;ENSMUSG00000024099;ENSMUSG00000027673;ENSMUSG00000029632;ENSMUSG00000030869;ENSMUSG00000032330;ENSMUSG00000033938;ENSMUSG00000036199;ENSMUSG00000037916;ENSMUSG00000038462;…
9	mmu00860	Porphyrin and chlorophyll metabolism	-0.449264	-1.35085	0.0882353	0.397609	19	7	231396;394435;12870;15369;243085;72094;394434	ENSMUSG00000003617;ENSMUSG00000004070;ENSMUSG00000035780;ENSMUSG00000035811;ENSMUSG00000070704;ENSMUSG00000090145;ENSMUSG00000090175
9	mmu04390	Hippo signaling pathway	-0.508464	-1.31683	0.153247	0.419053	11	2	22630;19045	ENSMUSG00000040385;ENSMUSG00000076432
9	mmu05134	Legionellosis	-0.471045	-1.32335	0.142857	0.430606	14	2	66397;20333	ENSMUSG00000020386;ENSMUSG00000027879
9	mmu00270	Cysteine and methionine metabolism	-0.381579	-1.18717	0.2	0.488598	19	4	229905;231691;14629;70266	ENSMUSG00000029597;ENSMUSG00000032350;ENSMUSG00000039648;ENSMUSG00000040213
9	mmu04750	Inflammatory mediator regulation of TRP channels	-0.439535	-1.19511	0.236559	0.494565	14	3	13096;13119;19045	ENSMUSG00000028715;ENSMUSG00000040385;ENSMUSG00000042248
9	mmu05010	Alzheimer disease	-0.288622	-1.20349	0.111111	0.49649	67	33	225887;66218;17709;66916;11947;66694;11949;66043;66945;11950;66445;17992;72900;26417;17991;70316;17995;12866;66152;67130;68202;66052;12867;12858;67184;11816;17710;68349;66594;67680;67126;75406;66046	ENSMUSG00000000088;ENSMUSG00000000563;ENSMUSG00000002985;ENSMUSG00000003072;ENSMUSG00000005510;ENSMUSG00000009863;ENSMUSG00000014294;ENSMUSG00000016252;ENSMUSG00000017778;ENSMUSG00000020153;ENSMUSG00000020163;ENSMUSG00000021577;ENSMUSG00000022354;ENSMUSG00000022450;ENSMUSG00000022551;ENSMUSG00000023089;ENSMUSG00000024099;ENSMUSG00000025393;ENSMUSG00000025781;ENSMUSG00000027673;ENSMUSG00000029632;…
9	mmu01100	Metabolic pathways	0.624791	1.37722	0.331959	0.503155	399	2	216558;66194	ENSMUSG00000001891;ENSMUSG00000022571
9	mmu00330	Arginine and proline metabolism	0.477889	1.25059	0.159159	0.513345	20	7	66194;66054;17161;75986;12715;14431;11846	ENSMUSG00000019987;ENSMUSG00000020150;ENSMUSG00000022571;ENSMUSG00000024644;ENSMUSG00000025037;ENSMUSG00000030399;ENSMUSG00000040706
9	mmu00590	Arachidonic acid metabolism	-0.437545	-1.2055	0.207895	0.513611	16	3	64385;13096;13119	ENSMUSG00000024292;ENSMUSG00000028715;ENSMUSG00000042248
9	mmu04520	Adherens junction	0.533807	1.31035	0.131122	0.514941	16	5	15170;12540;12388;21872;11431	ENSMUSG00000004266;ENSMUSG00000006699;ENSMUSG00000030516;ENSMUSG00000034101;ENSMUSG00000044573
9	mmu05132	Salmonella infection	0.527245	1.32459	0.122291	0.516045	17	9	12540;11867;235661;21872;67771;234663;286940;13424;18643	ENSMUSG00000006699;ENSMUSG00000008475;ENSMUSG00000018293;ENSMUSG00000018707;ENSMUSG00000025278;ENSMUSG00000029622;ENSMUSG00000030516;ENSMUSG00000032435;ENSMUSG00000035770
9	mmu04014	Ras signaling pathway	0.63846	1.4304	0.0628019	0.523405	10	4	12540;12313;18747;109905	ENSMUSG00000001175;ENSMUSG00000005469;ENSMUSG00000006699;ENSMUSG00000068798
9	mmu00983	Drug metabolism	-0.323852	-1.21123	0.135659	0.52466	43	10	56615;14863;231396;394435;14869;243085;14864;14858;72094;394434	ENSMUSG00000004038;ENSMUSG00000008540;ENSMUSG00000035780;ENSMUSG00000035811;ENSMUSG00000038155;ENSMUSG00000040562;ENSMUSG00000057933;ENSMUSG00000070704;ENSMUSG00000090145;ENSMUSG00000090175
9	mmu04810	Regulation of actin cytoskeleton	-0.382981	-1.22226	0.170968	0.525132	27	5	67938;13367;56378;19045;227753	ENSMUSG00000024456;ENSMUSG00000026879;ENSMUSG00000029465;ENSMUSG00000034868;ENSMUSG00000040385
9	mmu00480	Glutathione metabolism	-0.357702	-1.233	0.150602	0.525964	30	9	76263;75475;56615;14863;66073;14869;14864;14858;14629	ENSMUSG00000004038;ENSMUSG00000008540;ENSMUSG00000022562;ENSMUSG00000028567;ENSMUSG00000029864;ENSMUSG00000032350;ENSMUSG00000038155;ENSMUSG00000040562;ENSMUSG00000057933
9	mmu04142	Lysosome	0.509734	1.34867	0.102874	0.529234	22	12	19063;108664;17113;13039;13030;11764;12751;11767;11774;13036;13033;16784	ENSMUSG00000003033;ENSMUSG00000007458;ENSMUSG00000007891;ENSMUSG00000009090;ENSMUSG00000016534;ENSMUSG00000021477;ENSMUSG00000021686;ENSMUSG00000021939;ENSMUSG00000028657;ENSMUSG00000030894;ENSMUSG00000032359;ENSMUSG00000033793
9	mmu04612	Antigen processing and presentation	0.505745	1.25214	0.17656	0.532519	17	6	13039;12010;14964;13030;14972;19188	ENSMUSG00000021477;ENSMUSG00000021939;ENSMUSG00000060802;ENSMUSG00000061232;ENSMUSG00000073411;ENSMUSG00000079197
9	mmu00250	Alanine, aspartate and glutamate metabolism	-0.420625	-1.25309	0.17341	0.532776	18	2	14645;231327	ENSMUSG00000026473;ENSMUSG00000029246
9	mmu05166	Human T-cell leukemia virus 1 infection	0.561271	1.33102	0.1146	0.533121	15	7	18747;14964;110196;14972;12387;103573;19384	ENSMUSG00000005469;ENSMUSG00000006932;ENSMUSG00000020290;ENSMUSG00000029430;ENSMUSG00000059743;ENSMUSG00000061232;ENSMUSG00000073411
9	mmu04979	Cholesterol metabolism	0.519846	1.28529	0.161085	0.537177	15	3	320024;30960;11808	ENSMUSG00000024091;ENSMUSG00000027698;ENSMUSG00000032080
9	mmu04020	Calcium signaling pathway	0.597989	1.37808	0.0996785	0.538036	12	5	12313;20866;18747;14682;14683	ENSMUSG00000001175;ENSMUSG00000005469;ENSMUSG00000024639;ENSMUSG00000027523;ENSMUSG00000030987
9	mmu04140	Autophagy	0.537236	1.27095	0.173567	0.539655	12	8	13039;18747;13030;22320;13033;16784;100862258;15289	ENSMUSG00000005469;ENSMUSG00000007891;ENSMUSG00000016534;ENSMUSG00000021477;ENSMUSG00000021939;ENSMUSG00000050732;ENSMUSG00000066551;ENSMUSG00000066551
9	mmu05163	Human cytomegalovirus infection	0.604605	1.47927	0.0672783	0.547026	18	10	12313;12010;18747;14964;14972;14682;12387;14683;12367;14083	ENSMUSG00000001175;ENSMUSG00000005469;ENSMUSG00000006932;ENSMUSG00000022607;ENSMUSG00000024639;ENSMUSG00000027523;ENSMUSG00000031628;ENSMUSG00000060802;ENSMUSG00000061232;ENSMUSG00000073411
[truncated: 1,354 more rows]
