# Supplementary material for: Spatial single-cell mass spectrometry defines zonation of the hepatocyte proteome
Source: Nat Methods. 2023 Oct 2;20(10):1530–6. doi: 10.1038/s41592-023-02007-6 (PMC10555842; doi:10.1038/s41592-023-02007-6)
Supplement: Supplementary file 8 — Subcellular localization of proteins in scDVP data. [file 41592_2023_2007_MOESM8_ESM.xlsx]

## Sheet: meta
Suppplementary Table S6: Single Shape Experiment, Subcellular localisation
Rosenberger et al.
Table	Column	Description
Library	Compartment	Subcellular compartment annotation to proteins in the scDVP spectral library
Library	Intensity	Summed MS intensity for compartment
Library	Proportion	Proportion of respective compartmental intensity over total MS intensity
scDVP_by_bin	bin	Spatial bin [1,20]
scDVP_by_bin	Compartment	Subcellular compartment annotation to proteins in the scDVP dataset
scDVP_by_bin	Intensity	Summed MS intensity for compartment and bin
scDVP_by_bin	Proportion	Proportion of respective compartmental intensity over total MS intensity
scDVP_average	Compartment	Subcellular compartment annotation to proteins in the scDVP dataset
scDVP_average	Proportion	Proportion of respective compartmental intensity over total MS intensity
Statistics	Compartment	Subcellular compartment annotation to proteins in the scDVP dataset
Statistics	r.squared	Multiple R2 after linear modelling
Statistics	p.value	p-value of an F test of R2 (one-sided, non-adjusted)

## Sheet: Library
Compartment	Intensity	Proportion
Nucleoplasm	82963534	0.243919
Cytosol	73622686	0.216456
Mitochondria	45587981	0.134032
Plasma membrane	36049837	0.105989
Vesicles	32743812	0.0962692
Endoplasmic reticulum	29451111	0.0865884
Nucleoli	18329900	0.0538912
Nuclear speckles	11971251	0.0351964
Golgi apparatus	7473552	0.0219728
Nuclear bodies	1933919	0.00568586

## Sheet: scDVP_by_bin
bin	Compartment	Intensity	Proportion
1	Nuclear bodies	794.614	0.00602432
1	Golgi apparatus	2691.53	0.0204057
1	Nuclear speckles	6059.99	0.0459434
1	Nucleoli	6535.39	0.0495477
1	Endoplasmic reticulum	12076.6	0.091558
1	Mitochondria	13859	0.105071
1	Plasma membrane	14344.7	0.108753
1	Vesicles	14394	0.109128
1	Cytosol	24212.3	0.183564
1	Nucleoplasm	36933	0.280005
2	Nuclear bodies	1039.42	0.00595523
2	Golgi apparatus	3890.55	0.0222904
2	Nuclear speckles	7802.03	0.0447009
2	Nucleoli	8198.87	0.0469745
2	Endoplasmic reticulum	15396.3	0.0882112
2	Plasma membrane	18630.2	0.10674
2	Mitochondria	18732.7	0.107327
2	Vesicles	18834.2	0.107908
2	Cytosol	32775	0.187781
2	Nucleoplasm	49239.6	0.282113
3	Nuclear bodies	1559.35	0.00646349
3	Golgi apparatus	5466.34	0.0226579
3	Nuclear speckles	10662.6	0.0441966
3	Nucleoli	11468.3	0.047536
3	Endoplasmic reticulum	21271.8	0.0881713
3	Mitochondria	26033.4	0.107908
3	Plasma membrane	26076.9	0.108089
3	Vesicles	26430.8	0.109556
3	Cytosol	44357.2	0.18386
3	Nucleoplasm	67928.1	0.281562
4	Nuclear bodies	2201.68	0.00578096
4	Golgi apparatus	8329.77	0.0218715
4	Nuclear speckles	17200.9	0.0451643
4	Nucleoli	18176.2	0.0477252
4	Endoplasmic reticulum	33751.6	0.0886215
4	Plasma membrane	40201.9	0.105558
4	Vesicles	40993.9	0.107638
4	Mitochondria	42321.1	0.111122
4	Cytosol	71014.4	0.186463
4	Nucleoplasm	106659	0.280055
5	Nuclear bodies	3275.79	0.00655092
5	Golgi apparatus	10534.6	0.021067
5	Nuclear speckles	22363.3	0.0447222
5	Nucleoli	23810.5	0.0476162
5	Endoplasmic reticulum	44755.9	0.0895029
5	Plasma membrane	53102.7	0.106195
5	Vesicles	54038.3	0.108066
5	Mitochondria	55301.2	0.110591
5	Cytosol	93540.2	0.187062
5	Nucleoplasm	139327	0.278627
6	Nuclear bodies	2840.26	0.00631888
6	Golgi apparatus	9922.58	0.0220753
6	Nuclear speckles	20299.1	0.0451605
6	Nucleoli	21601.6	0.0480582
6	Endoplasmic reticulum	39287.8	0.0874055
6	Plasma membrane	47511.2	0.105701
6	Vesicles	48578.8	0.108076
6	Mitochondria	48806.5	0.108582
6	Cytosol	84021.8	0.186928
6	Nucleoplasm	126619	0.281696
7	Nuclear bodies	2327.04	0.00589096
7	Golgi apparatus	8811.49	0.0223065
7	Nuclear speckles	17862.9	0.0452203
7	Nucleoli	19376.5	0.049052
7	Endoplasmic reticulum	34481.5	0.0872907
7	Mitochondria	41816.7	0.10586
7	Plasma membrane	42125.2	0.106641
7	Vesicles	43023.1	0.108914
7	Cytosol	73218.4	0.185354
7	Nucleoplasm	111977	0.283471
8	Nuclear bodies	2609.27	0.00594966
8	Golgi apparatus	9740.61	0.0222105
8	Nuclear speckles	20000.2	0.0456045
8	Nucleoli	20968.7	0.0478127
8	Endoplasmic reticulum	38781	0.0884285
8	Plasma membrane	46628.2	0.106322
8	Vesicles	47129.7	0.107465
8	Mitochondria	47856.5	0.109122
8	Cytosol	81122.2	0.184975
8	Nucleoplasm	123722	0.28211
9	Nuclear bodies	4926.65	0.00643467
9	Golgi apparatus	17399.9	0.0227259
9	Nuclear speckles	34797.5	0.0454488
9	Nucleoli	36835.7	0.0481108
9	Endoplasmic reticulum	66254.8	0.0865348
9	Mitochondria	81132.9	0.105967
9	Plasma membrane	81954.8	0.107041
9	Vesicles	82652.8	0.107952
9	Cytosol	142594	0.186242
9	Nucleoplasm	217093	0.283544
10	Nuclear bodies	4373.82	0.00649042
10	Golgi apparatus	15583	0.023124
10	Nuclear speckles	30520.4	0.0452899
10	Nucleoli	32127.3	0.0476744
10	Endoplasmic reticulum	57929.9	0.0859634
10	Mitochondria	71524.1	0.106136
10	Plasma membrane	72610.8	0.107749
10	Vesicles	73545.9	0.109137
10	Cytosol	124538	0.184805
10	Nucleoplasm	191136	0.283631
11	Nuclear bodies	5029.58	0.00640083
11	Golgi apparatus	17443.7	0.0221994
11	Nuclear speckles	35576.9	0.0452764
11	Nucleoli	37632.8	0.0478929
11	Endoplasmic reticulum	68824.6	0.0875887
11	Mitochondria	83763.2	0.1066
11	Plasma membrane	84573.7	0.107631
11	Vesicles	85259.4	0.108504
11	Cytosol	146329	0.186223
11	Nucleoplasm	221338	0.281683
12	Nuclear bodies	4025.14	0.00643952
12	Golgi apparatus	14070.1	0.0225097
12	Nuclear speckles	28240	0.0451791
12	Nucleoli	29870.7	0.047788
12	Endoplasmic reticulum	54238.8	0.0867727
12	Plasma membrane	66487	0.106368
12	Mitochondria	66912.9	0.107049
12	Vesicles	68124.2	0.108987
12	Cytosol	116139	0.185803
12	Nucleoplasm	176960	0.283105
13	Nuclear bodies	3983.55	0.00625706
13	Golgi apparatus	15055.9	0.0236487
13	Nuclear speckles	29021.8	0.0455852
13	Nucleoli	30392.3	0.0477379
13	Endoplasmic reticulum	54304.2	0.0852969
13	Mitochondria	66784.3	0.1049
13	Plasma membrane	68222.2	0.107158
13	Vesicles	69012.4	0.1084
13	Cytosol	117792	0.185019
13	Nucleoplasm	182080	0.285998
14	Nuclear bodies	3369.13	0.00601243
14	Golgi apparatus	13280.7	0.0237002
14	Nuclear speckles	25618.5	0.0457179
14	Nucleoli	26651.6	0.0475615
14	Endoplasmic reticulum	47205.4	0.0842412
14	Mitochondria	58069.8	0.103629
14	Plasma membrane	60242.6	0.107507
14	Vesicles	61513.9	0.109776
14	Cytosol	103886	0.185392
14	Nucleoplasm	160522	0.286462
15	Nuclear bodies	5741	0.0063536
15	Golgi apparatus	20903.8	0.0231344
15	Nuclear speckles	40621.6	0.0449562
15	Nucleoli	42868.1	0.0474424
15	Endoplasmic reticulum	78195.3	0.0865393
15	Mitochondria	95447.2	0.105632
15	Plasma membrane	96024	0.10627
15	Vesicles	98694	0.109225
15	Cytosol	168566	0.186553
15	Nucleoplasm	256521	0.283894
16	Nuclear bodies	4284.81	0.00631917
16	Golgi apparatus	15823.4	0.0233361
16	Nuclear speckles	30522.1	0.0450136
16	Nucleoli	32460.3	0.047872
16	Endoplasmic reticulum	58437.2	0.0861823
16	Mitochondria	71174.1	0.104966
16	Plasma membrane	72513.5	0.106942
16	Vesicles	74152.1	0.109358
16	Cytosol	125939	0.185732
16	Nucleoplasm	192759	0.284278
17	Nuclear bodies	3828.81	0.00684412
17	Golgi apparatus	12434	0.0222262
17	Nuclear speckles	25332.9	0.0452833
17	Nucleoli	26794.2	0.0478955
17	Endoplasmic reticulum	48222.5	0.0861993
17	Mitochondria	58624.4	0.104793
17	Plasma membrane	59717.9	0.106748
17	Vesicles	60092.4	0.107417
17	Cytosol	104533	0.186857
17	Nucleoplasm	159850	0.285737
18	Nuclear bodies	4438.22	0.0064124
18	Golgi apparatus	15882.7	0.0229476
18	Nuclear speckles	31251.4	0.0451524
18	Nucleoli	32882.7	0.0475094
18	Endoplasmic reticulum	60354.9	0.0872016
18	Mitochondria	73125.5	0.105653
18	Plasma membrane	73523.4	0.106228
18	Vesicles	74776.1	0.108038
18	Cytosol	130099	0.187968
18	Nucleoplasm	195797	0.28289
19	Nuclear bodies	1382.33	0.00614214
19	Golgi apparatus	5044.16	0.0224129
19	Nuclear speckles	10286.7	0.0457072
19	Nucleoli	10726.7	0.0476624
19	Endoplasmic reticulum	19240.1	0.0854901
19	Mitochondria	23261.1	0.103357
19	Plasma membrane	24456.1	0.108666
19	Vesicles	24522.7	0.108963
19	Cytosol	41844.5	0.185929
19	Nucleoplasm	64292	0.28567
20	Nuclear bodies	1177.45	0.00620381
20	Golgi apparatus	4323.97	0.0227823
20	Nuclear speckles	8712.59	0.0459053
20	Nucleoli	9145.48	0.0481861
20	Endoplasmic reticulum	16587.6	0.0873974
20	Mitochondria	19132.5	0.100806
20	Vesicles	20629.1	0.108691
20	Plasma membrane	20910.7	0.110175
20	Cytosol	34951.2	0.184152
20	Nucleoplasm	54224.3	0.285699

## Sheet: scDVP_average
Compartment	Proportion
Cytosol	0.186
Endoplasmic reticulum	0.0872
Golgi apparatus	0.0225
Mitochondria	0.106
Nuclear bodies	0.00626
Nuclear speckles	0.0453
Nucleoli	0.0479
Nucleoplasm	0.283
Plasma membrane	0.107
Vesicles	0.109

## Sheet: Statistics
Compartment	r.squared	p.value
Cytosol	0.0113	0.656
Endoplasmic reticulum	0.472	0.000823
Golgi apparatus	0.354	0.00567
Mitochondria	0.492	0.000564
Nuclearbodies	0.11	0.153
Nuclear speckles	0.142	0.102
Nucleoli	0.0451	0.369
Nucleoplasm	0.609	4.93e-05
Plasma membrane	0.0719	0.253
Vesicles	0.0185	0.568
