# Supplementary material for: Spatial single-cell mass spectrometry defines zonation of the hepatocyte proteome
Source: Nat Methods. 2023 Oct 2;20(10):1530–6. doi: 10.1038/s41592-023-02007-6 (PMC10555842; doi:10.1038/s41592-023-02007-6)
Supplement: Supplementary file 9 — Clustering by k means. [file 41592_2023_2007_MOESM9_ESM.xlsx]

## Sheet: meta
Suppplementary Table S7: Single Shape Experiment, kmeans clusters
Rosenberger et al.
Table	Column	Description	Possible values
kmeans	cell_ID	Unique sample identifier
kmeans	bio_ID	Mouse ID	m1A, m3B, m4A, m5C
kmeans	index	Image ID, can be cross-referenced to images on BioImages	1 - 308
kmeans	cluster	Computed kmeans cluster	1-5

## Sheet: kmeans
cell_ID	bio_ID	Index	cluster
m3B_01_target4	m3B	133	4
m3B_01_target8	m3B	155	3
m3B_02_target4	m3B	135	4
m3B_02_target8	m3B	157	3
m3B_03_target4	m3B	137	3
m3B_04_target4	m3B	139	3
m3B_05_target4	m3B	141	3
m3B_06_target8	m3B	165	3
m3B_07_target8	m3B	167	3
m3B_10_target4	m3B	151	3
m3B_10_target8	m3B	173	3
m3B_11_target8	m3B	175	3
m3B_12_target4	m3B	177	3
m3B_12_target8	m3B	199	4
m3B_13_target4	m3B	179	3
m3B_15_target4	m3B	183	3
m3B_15_target8	m3B	205	4
m3B_16_target4	m3B	185	4
m3B_16_target8	m3B	207	4
m3B_17_target4	m3B	187	3
m3B_17_target8	m3B	209	1
m3B_18_target8	m3B	211	3
m3B_19_target4	m3B	191	3
m3B_20_target4	m3B	193	3
m3B_20_target8	m3B	215	4
m3B_21_target4	m3B	195	4
m3B_22_target4	m3B	197	3
m3B_22_target8	m3B	219	4
m3B_23_target4	m3B	221	4
m3B_23_target8	m3B	243	4
m3B_24_target4	m3B	223	3
m3B_24_target8	m3B	245	3
m3B_25_target4	m3B	225	3
m3B_25_target8	m3B	247	3
m3B_26_target4	m3B	227	5
m3B_26_target8	m3B	249	5
m3B_27_target4	m3B	229	4
m3B_27_target8	m3B	251	3
m3B_28_target4	m3B	231	4
m3B_29_target4	m3B	233	4
m3B_30_target4	m3B	235	4
m3B_30_target8	m3B	257	3
m3B_31_target8	m3B	259	3
m3B_32_target4	m3B	239	3
m3B_32_target8	m3B	261	3
m3B_33_target8	m3B	263	4
m3B_34_target4	m3B	265	3
m3B_34_target8	m3B	287	3
m3B_35_target4	m3B	267	4
m3B_35_target8	m3B	289	3
m3B_36_target4	m3B	269	3
m3B_37_target4	m3B	271	3
m3B_37_target8	m3B	293	3
m3B_38_target8	m3B	295	5
m3B_39_target8	m3B	297	4
m3B_40_target8	m3B	299	5
m3B_41_target8	m3B	301	4
m3B_42_target4	m3B	281	4
m3B_43_target4	m3B	283	3
m3B_44_target4	m3B	285	5
m3B_45_target4	m3B	134	4
m3B_45_target8	m3B	156	4
m3B_46_target4	m3B	136	3
m3B_46_target8	m3B	158	5
m3B_47_target4	m3B	138	3
m3B_48_target4	m3B	140	3
m3B_49_target8	m3B	164	4
m3B_50_target4	m3B	144	3
m3B_50_target8	m3B	166	5
m3B_51_target8	m3B	168	3
m3B_52_target8	m3B	170	3
m3B_53_target4	m3B	150	4
m3B_53_target8	m3B	172	3
m3B_54_target8	m3B	174	3
m3B_55_target4	m3B	154	3
m3B_55_target8	m3B	176	3
m3B_56_target8	m3B	200	3
m3B_57_target4	m3B	180	4
m3B_57_target8	m3B	202	4
m3B_58_target4	m3B	182	4
m3B_58_target8	m3B	204	3
m3B_59_target4	m3B	184	5
m3B_59_target8	m3B	206	3
m3B_60_target4	m3B	186	3
m3B_60_target8	m3B	208	3
m3B_61_target4	m3B	188	3
m3B_62_target4	m3B	190	5
m3B_62_target8	m3B	212	3
m3B_63_target4	m3B	192	4
m3B_63_target8	m3B	214	4
m3B_65_target8	m3B	218	5
m3B_66_target4	m3B	198	3
m3B_66_target8	m3B	220	3
m3B_67_target4	m3B	222	4
m3B_67_target8	m3B	244	5
m3B_68_target4	m3B	224	4
m3B_68_target8	m3B	246	5
m3B_69_target4	m3B	226	4
m3B_69_target8	m3B	248	4
m3B_70_target4	m3B	228	4
m3B_70_target8	m3B	250	3
m3B_71_target4	m3B	230	4
m3B_71_target8	m3B	252	5
m3B_72_target4	m3B	232	4
m3B_73_target4	m3B	234	3
m3B_73_target8	m3B	256	4
m3B_74_target4	m3B	236	3
m3B_74_target8	m3B	258	3
m3B_75_target4	m3B	238	4
m3B_75_target8	m3B	260	4
m3B_76_target4	m3B	240	3
m3B_76_target8	m3B	262	5
m3B_77_target8	m3B	264	4
m4A_01_target4	m4A	2	2
m4A_01_target8	m4A	24	3
m4A_02_target4	m4A	4	5
m4A_02_target8	m4A	26	2
m4A_03_target4	m4A	6	5
m4A_03_target8	m4A	28	3
m4A_04_target4	m4A	8	3
m4A_04_target8	m4A	30	4
m4A_05_target4	m4A	10	4
m4A_05_target8	m4A	32	4
m4A_06_target4	m4A	12	4
m4A_06_target8	m4A	34	3
m4A_07_target4	m4A	14	4
m4A_07_target8	m4A	36	3
m4A_08_target4	m4A	16	5
m4A_08_target8	m4A	38	2
m4A_09_target4	m4A	18	2
m4A_09_target8	m4A	40	4
m4A_10_target4	m4A	20	4
m4A_10_target8	m4A	42	3
m4A_11_target4	m4A	22	4
m4A_11_target8	m4A	44	3
m4A_12_target4	m4A	46	4
m4A_12_target8	m4A	68	4
m4A_13_target4	m4A	48	4
m4A_13_target8	m4A	70	3
m4A_14_target4	m4A	50	4
m4A_14_target8	m4A	72	5
m4A_15_target4	m4A	52	2
m4A_15_target8	m4A	74	2
m4A_16_target4	m4A	54	4
m4A_16_target8	m4A	76	4
m4A_17_target4	m4A	56	3
m4A_17_target8	m4A	78	2
m4A_18_target4	m4A	58	5
m4A_18_target8	m4A	80	4
m4A_19_target4	m4A	60	4
m4A_19_target8	m4A	82	5
m4A_20_target4	m4A	62	2
m4A_20_target8	m4A	84	5
m4A_21_target4	m4A	64	4
m4A_21_target8	m4A	86	4
m4A_22_target4	m4A	66	4
m4A_22_target8	m4A	88	4
m4A_23_target4	m4A	90	3
m4A_24_target4	m4A	92	2
m4A_24_target8	m4A	114	3
m4A_25_target4	m4A	94	3
m4A_25_target8	m4A	116	4
m4A_26_target4	m4A	96	3
m4A_26_target8	m4A	118	3
m4A_27_target4	m4A	98	3
m4A_27_target8	m4A	120	3
m4A_28_target4	m4A	100	3
m4A_28_target8	m4A	122	4
m4A_29_target4	m4A	102	4
m4A_29_target8	m4A	124	5
m4A_30_target4	m4A	104	3
m4A_30_target8	m4A	126	2
m4A_31_target4	m4A	106	4
m4A_31_target8	m4A	128	1
m4A_32_target4	m4A	108	4
m4A_32_target8	m4A	130	3
m4A_33_target4	m4A	110	3
m4A_33_target8	m4A	132	3
m4A_34_target4	m4A	134	3
m4A_34_target8	m4A	156	3
m4A_35_target4	m4A	136	1
m4A_35_target8	m4A	158	3
m4A_36_target4	m4A	138	4
m4A_36_target8	m4A	160	3
m4A_37_target4	m4A	140	3
m4A_37_target8	m4A	162	4
m4A_38_target4	m4A	142	3
m4A_38_target8	m4A	164	3
m4A_39_target4	m4A	144	3
m4A_39_target8	m4A	166	4
m4A_40_target4	m4A	146	4
m4A_40_target8	m4A	168	4
m4A_41_target4	m4A	148	3
m4A_41_target8	m4A	170	3
m4A_42_target8	m4A	172	3
m4A_43_target4	m4A	152	2
m4A_43_target8	m4A	174	3
m4A_44_target4	m4A	154	3
m4A_44_target8	m4A	176	3
m4A_45_target4	m4A	178	5
m4A_45_target8	m4A	200	3
m4A_46_target4	m4A	180	3
m4A_46_target8	m4A	202	3
m4A_47_target4	m4A	182	5
m4A_47_target8	m4A	204	4
m4A_48_target4	m4A	184	5
m4A_48_target8	m4A	206	3
m4A_49_target4	m4A	186	5
m4A_49_target8	m4A	208	3
m4A_50_target4	m4A	188	5
m4A_50_target8	m4A	210	4
m4A_51_target4	m4A	190	5
m4A_51_target8	m4A	212	4
m4A_52_target4	m4A	192	4
m4A_52_target8	m4A	214	3
m4A_53_target4	m4A	194	4
m4A_53_target8	m4A	216	3
m4A_54_target4	m4A	196	3
m4A_54_target8	m4A	218	3
m4A_55_target4	m4A	198	3
m4A_55_target8	m4A	220	4
m4A_56_target4	m4A	222	4
m4A_56_target8	m4A	244	4
m4A_57_target4	m4A	224	4
m4A_57_target8	m4A	246	5
m4A_58_target4	m4A	226	5
m4A_59_target4	m4A	228	2
m4A_59_target8	m4A	250	5
m4A_60_target4	m4A	230	5
m4A_60_target8	m4A	252	3
m4A_61_target4	m4A	232	5
m4A_61_target8	m4A	254	4
m4A_62_target4	m4A	234	3
m4A_62_target8	m4A	256	3
m4A_63_target4	m4A	236	4
m4A_63_target8	m4A	258	4
m4A_64_target4	m4A	238	5
m4A_64_target8	m4A	260	4
m4A_65_target4	m4A	240	5
m4A_65_target8	m4A	262	5
m4A_66_target4	m4A	242	4
m4A_66_target8	m4A	264	5
m4A_67_target8	m4A	288	3
m4A_68_target4	m4A	268	4
m4A_68_target8	m4A	290	4
m4A_69_target4	m4A	270	3
m4A_69_target8	m4A	292	5
m4A_70_target4	m4A	272	4
m4A_70_target8	m4A	294	3
m4A_71_target4	m4A	274	5
m4A_71_target8	m4A	296	3
m4A_72_target4	m4A	276	2
m4A_72_target8	m4A	298	2
m4A_73_target4	m4A	278	3
m4A_73_target8	m4A	300	4
m4A_74_target4	m4A	280	4
m4A_74_target8	m4A	302	5
m4A_75_target4	m4A	282	4
m4A_76_target4	m4A	284	3
m4A_77_target4	m4A	286	4
m5C_01_target4	m5C	2	2
m5C_01_target8	m5C	24	1
m5C_02_target4	m5C	4	1
m5C_02_target8	m5C	26	1
m5C_03_target4	m5C	6	2
m5C_03_target8	m5C	28	3
m5C_04_target4	m5C	8	1
m5C_04_target8	m5C	30	2
m5C_05_target4	m5C	10	2
m5C_05_target8	m5C	32	1
m5C_06_target4	m5C	12	2
m5C_06_target8	m5C	34	2
m5C_07_target4	m5C	14	2
m5C_07_target8	m5C	36	2
m5C_08_target4	m5C	16	2
m5C_08_target8	m5C	38	5
m5C_09_target4	m5C	18	1
m5C_09_target8	m5C	40	1
m5C_10_target4	m5C	20	1
m5C_10_target8	m5C	42	1
m5C_11_target8	m5C	44	1
m5C_12_target4	m5C	46	1
m5C_12_target8	m5C	68	2
m5C_13_target4	m5C	48	2
m5C_13_target8	m5C	70	1
m5C_14_target4	m5C	50	2
m5C_14_target8	m5C	72	1
m5C_15_target4	m5C	52	1
m5C_15_target8	m5C	74	1
m5C_16_target4	m5C	54	5
m5C_16_target8	m5C	76	5
m5C_17_target4	m5C	56	5
m5C_17_target8	m5C	78	5
m5C_18_target4	m5C	58	2
m5C_18_target8	m5C	80	5
m5C_19_target4	m5C	60	3
m5C_19_target8	m5C	82	1
m5C_20_target4	m5C	62	2
m5C_20_target8	m5C	84	2
m5C_21_target4	m5C	64	2
m5C_21_target8	m5C	86	2
m5C_22_target4	m5C	66	5
m5C_22_target8	m5C	88	5
m5C_23_target4	m5C	90	2
m5C_23_target8	m5C	112	2
m5C_24_target4	m5C	92	1
m5C_24_target8	m5C	114	1
m5C_25_target4	m5C	94	2
m5C_25_target8	m5C	116	2
m5C_26_target4	m5C	96	1
m5C_26_target8	m5C	118	1
m5C_27_target4	m5C	98	5
m5C_27_target8	m5C	120	2
m5C_28_target4	m5C	100	1
m5C_28_target8	m5C	122	1
m5C_29_target4	m5C	102	2
m5C_30_target4	m5C	104	2
m5C_30_target8	m5C	126	3
m5C_31_target4	m5C	106	1
m5C_31_target8	m5C	128	1
m5C_32_target4	m5C	108	1
m5C_32_target8	m5C	130	2
m5C_33_target8	m5C	132	1
m5C_34_target4	m5C	134	1
m5C_34_target8	m5C	156	2
m5C_35_target4	m5C	136	3
m5C_35_target8	m5C	158	5
m5C_36_target4	m5C	138	2
m5C_36_target8	m5C	160	1
m5C_37_target4	m5C	140	2
m5C_37_target8	m5C	162	1
m5C_38_target4	m5C	142	2
m5C_38_target8	m5C	164	1
m5C_39_target4	m5C	144	2
m5C_39_target8	m5C	166	5
m5C_40_target4	m5C	146	2
m5C_40_target8	m5C	168	5
m5C_41_target4	m5C	148	2
m5C_41_target8	m5C	170	2
m5C_42_target4	m5C	150	2
m5C_42_target8	m5C	172	2
m5C_43_target4	m5C	152	1
m5C_43_target8	m5C	174	2
m5C_44_target4	m5C	154	1
m5C_44_target8	m5C	176	2
m5C_45_target4	m5C	178	2
m5C_45_target8	m5C	200	1
m5C_46_target4	m5C	180	1
m5C_46_target8	m5C	202	1
m5C_47_target4	m5C	182	1
m5C_47_target8	m5C	204	2
m5C_48_target4	m5C	184	2
m5C_48_target8	m5C	206	2
m5C_49_target4	m5C	186	2
m5C_49_target8	m5C	208	1
m5C_50_target4	m5C	188	1
m5C_50_target8	m5C	210	2
m5C_51_target4	m5C	190	1
m5C_51_target8	m5C	212	2
m5C_52_target4	m5C	192	2
m5C_52_target8	m5C	214	1
m5C_53_target4	m5C	194	1
m5C_53_target8	m5C	216	1
m5C_54_target4	m5C	196	2
m5C_54_target8	m5C	218	2
m5C_55_target4	m5C	198	1
m5C_55_target8	m5C	220	2
m5C_56_target4	m5C	222	1
m5C_56_target8	m5C	244	2
m5C_57_target4	m5C	224	2
m5C_57_target8	m5C	246	2
m5C_58_target4	m5C	226	2
m5C_58_target8	m5C	248	5
m5C_59_target4	m5C	228	2
m5C_59_target8	m5C	250	2
m5C_60_target4	m5C	230	1
m5C_60_target8	m5C	252	2
m5C_61_target4	m5C	232	2
m5C_61_target8	m5C	254	2
m5C_62_target4	m5C	234	5
m5C_62_target8	m5C	256	2
m5C_63_target4	m5C	236	1
m5C_63_target8	m5C	258	2
m5C_64_target4	m5C	238	1
m5C_64_target8	m5C	260	2
m5C_65_target4	m5C	240	1
m5C_65_target8	m5C	262	2
m5C_66_target4	m5C	242	1
m5C_66_target8	m5C	264	2
m5C_67_target4	m5C	266	2
m5C_67_target8	m5C	288	2
m5C_68_target4	m5C	268	1
m5C_68_target8	m5C	290	1
m5C_69_target4	m5C	270	1
m5C_69_target8	m5C	292	1
m5C_70_target4	m5C	272	1
m5C_70_target8	m5C	294	1
m5C_71_target4	m5C	274	1
m5C_71_target8	m5C	296	1
m5C_72_target4	m5C	276	1
m5C_72_target8	m5C	298	5
m5C_73_target4	m5C	278	5
m5C_73_target8	m5C	300	1
m5C_74_target4	m5C	280	5
m5C_74_target8	m5C	302	5
m5C_75_target4	m5C	282	1
m5C_76_target4	m5C	284	5
m5C_77_target4	m5C	286	2
